# Supplementary material for: Identification of inhibitors for the transmembrane Trypanosoma cruzi eIF2α kinase relevant for parasite proliferation
Source: J Biol Chem. 2023 May 23;299(7):104857. doi: 10.1016/j.jbc.2023.104857 (PMC10300260; doi:10.1016/j.jbc.2023.104857)
Supplement: Table S1 — Differential detection of CDS levels (Copy variation) including the relative numbers to the genes in the genome of TcYC6 in https://tritrypdb.org, and single nucleotide polymorphisms (SNPs) differences in Cas9 and TcK2KO. [file mmc1.xlsx]

## Sheet: Copy variation
Name	Sequence Name	Minimum	Maximum	Length	Direction	Differential amounts Absolute Confidence	Differential Amounts Confidence	Differential amount Log2 Ratio	Differential amounts p-value	Differential amounts Ratio	ID	KOK2 xTcYC6 Normalized Sequences Count	YCas9 x TcYC6- Normalized Raw Sequences Count
CDS	8	247858	248250	393	reverse	0.11	0.11	1000000	0.78	1000000	TcYC6_0108800-RA-p1-CDS1	0.86	0
CDS	25	109756	110121	366	reverse	1000	1000	2.99	0	7.95	TcYC6_0062780-RA-p1-CDS1	119.83	15.07
CDS	25	86681	87670	990	reverse	15.45	15.45	2.84	3.6e-16	7.15	TcYC6_0062760-RA-p1-CDS1	78.68	11.01
CDS	25	121045	121410	366	reverse	19.64	19.64	2.64	2.3e-20	6.22	TcYC6_0062810-RA-p1-CDS1	111.5	17.94
CDS	25	122963	123289	327	reverse	17.67	17.67	2.34	2.1e-18	5.07	TcYC6_0062820-RA-p1-CDS1	116	22.89
CDS	25	495675	497381	1707	reverse	10.65	10.65	2.28	2.2e-11	4.87	TcYC6_0168880-RA-p1-CDS1	73.41	15.07
CDS	25	89201	99535	10335	reverse	11.13	11.13	2.25	7.3e-12	4.77	TcYC6_0172960-RA-p1-CDS1	75.08	15.75
CDS	25	112681	114894	2214	reverse	11.46	11.46	2.25	3.5e-12	4.74	TcYC6_0130180-RA-p1-CDS1	79.31	16.72
CDS	25	324363	325082	720	forward	5.57	5.57	2.24	2.7e-06	4.74	TcYC6_0063510-RA-p1-CDS1	37.16	7.85
CDS	25	486270	487973	1704	reverse	11.6	11.6	2.23	2.5e-12	4.69	TcYC6_0168870-RA-p1-CDS1	81.39	17.34
CDS	25	484686	485011	326	reverse	13.96	13.96	2.23	1.1e-14	4.69	TcYC6_0169910-RA-p1-CDS1	98.18	20.94
CDS	25	501601	503304	1704	reverse	10.45	10.45	2.22	3.5e-11	4.66	TcYC6_0168940-RA-p1-CDS1	74.33	15.95
CDS	25	119673	120758	1086	reverse	10.16	10.16	2.2	6.9e-11	4.58	TcYC6_0062800-RA-p1-CDS1	73.12	15.96
CDS	25	492715	494418	1704	reverse	10.65	10.65	2.2	2.2e-11	4.6	TcYC6_0168850-RA-p1-CDS1	75.52	16.41
CDS	25	101340	103601	2262	reverse	10.32	10.32	2.18	4.8e-11	4.52	TcYC6_0132420:pseudogenic_transcript-p1-CDS1	74.86	16.55
CDS	25	498638	500344	1707	reverse	9.66	9.66	2.09	2.2e-10	4.27	TcYC6_0168890-RA-p1-CDS1	72.91	17.07
CDS	5	38901	39498	598	reverse	10.73	10.73	2.06	1.8e-11	4.16	TcYC6_0145270:pseudogenic_transcript-p1-CDS1	83.54	20.09
CDS	5	8689	9223	535	reverse	9.84	9.84	2.05	1.4e-10	4.14	TcYC6_0149750:pseudogenic_transcript-p1-CDS1	78.18	18.9
CDS	25	489755	491458	1704	reverse	9.48	9.48	2.04	3.3e-10	4.11	TcYC6_0168910-RA-p1-CDS1	74.03	18.03
CDS	25	116834	119132	2299	reverse	7.77	7.77	2.02	1.7e-08	4.05	TcYC6_0148850:pseudogenic_transcript-p1-CDS1	61.98	15.3
CDS	25	343538	344314	777	forward	17.97	17.97	2.02	1.1e-18	4.07	TcYC6_0063600-RA-p1-CDS1	148.41	36.5
CDS	25	80559	81765	1207	reverse	7.99	7.99	1.99	1e-08	3.98	TcYC6_0062720:pseudogenic_transcript-p1-CDS1	62.71	15.77
CDS	25	108384	109469	1086	reverse	8.91	8.91	1.99	1.2e-09	3.97	TcYC6_0062770-RA-p1-CDS1	72.03	18.14
CDS	30	617610	618206	597	reverse	0	0	1.95	1	3.87	TcYC6_0047600-RA-p1-CDS1	0.85	0.22
CDS	25	128126	129487	1362	reverse	12.48	12.48	1.95	3.3e-13	3.87	TcYC6_0148900:pseudogenic_transcript-p1-CDS1	104.62	27.04
CDS	25	105545	107844	2300	reverse	7.96	7.96	1.93	1.1e-08	3.82	TcYC6_0144580:pseudogenic_transcript-p1-CDS1	66.56	17.44
CDS	25	127413	128107	695	reverse	9.5	9.5	1.93	3.2e-10	3.81	TcYC6_0144590:pseudogenic_transcript-p1-CDS1	80.28	21.06
CDS	25	347317	347703	387	forward	10.31	10.31	1.91	4.9e-11	3.76	TcYC6_0063620:pseudogenic_transcript-p1-CDS1	90.57	24.09
CDS	5	117	2843	2727	reverse	4.73	4.73	1.89	1.9e-05	3.71	TcYC6_0134940:pseudogenic_transcript-p1-CDS1	40.54	10.93
CDS	25	85524	85886	363	reverse	13.82	13.82	1.89	1.5e-14	3.7	TcYC6_0062750-RA-p1-CDS1	123.15	33.28
CDS	25	84371	85237	867	reverse	9.76	9.76	1.83	1.7e-10	3.57	TcYC6_0062740-RA-p1-CDS1	87.8	24.61
CDS	25	149215	149835	621	reverse	9.51	9.51	1.81	3.1e-10	3.51	TcYC6_0144620:pseudogenic_transcript-p1-CDS1	86.43	24.63
CDS	25	83911	84258	348	reverse	9.59	9.59	1.8	2.6e-10	3.47	TcYC6_0062730-RA-p1-CDS1	89.77	25.84
CDS	25	111661	111999	339	reverse	14.26	14.26	1.8	5.5e-15	3.49	TcYC6_0062790-RA-p1-CDS1	136.37	39.12
CDS	25	276881	278770	1890	forward	8.26	8.26	1.77	5.5e-09	3.42	TcYC6_0063260-RA-p1-CDS1	77.59	22.72
CDS	25	123971	126184	2214	reverse	7.49	7.49	1.75	3.2e-08	3.35	TcYC6_0130170-RA-p1-CDS1	70.59	21.05
CDS	5	28447	29045	599	reverse	10.15	10.15	1.72	7.1e-11	3.29	TcYC6_0145290:pseudogenic_transcript-p1-CDS1	102.75	31.23
CDS	25	272896	274672	1777	forward	7.01	7.01	1.7	9.8e-08	3.25	TcYC6_0063240:pseudogenic_transcript-p1-CDS1	68.42	21.05
CDS	30	617549	618266	718	forward	0	0	1.68	1	3.19	TcYC6_0170500:pseudogenic_transcript-p1-CDS1	1.18	0.37
CDS	25	115811	116815	1005	reverse	7.24	7.24	1.67	5.7e-08	3.18	TcYC6_0144520:pseudogenic_transcript-p1-CDS1	74.06	23.26
CDS	25	344608	346380	1773	forward	6.54	6.54	1.65	2.9e-07	3.15	TcYC6_0063610:pseudogenic_transcript-p1-CDS1	66.19	21.03
CDS	25	276150	276629	480	forward	6.93	6.93	1.65	1.2e-07	3.14	TcYC6_0063250-RA-p1-CDS1	74.79	23.8
CDS	25	481846	483843	1998	reverse	6.77	6.77	1.64	1.7e-07	3.11	TcYC6_0064000-RA-p1-CDS1	72.3	23.26
CDS	25	336558	338447	1890	forward	8.86	8.86	1.64	1.4e-09	3.11	TcYC6_0063570-RA-p1-CDS1	94.34	30.36
CDS	25	129658	130644	987	reverse	10.46	10.46	1.62	3.5e-11	3.08	TcYC6_0143100:pseudogenic_transcript-p1-CDS1	114.95	37.38
CDS	25	281332	283221	1890	forward	5.41	5.41	1.56	3.9e-06	2.95	TcYC6_0063280-RA-p1-CDS1	61.19	20.77
CDS	25	149854	152067	2214	reverse	9.72	9.72	1.55	1.9e-10	2.94	TcYC6_0143070:pseudogenic_transcript-p1-CDS1	112.46	38.28
CDS	28	670241	670600	360	reverse	0.69	0.69	1.54	0.21	2.91	TcYC6_0100990-RA-p1-CDS1	8.47	2.91
CDS	5	39517	41754	2238	reverse	8.56	8.56	1.53	2.7e-09	2.89	TcYC6_0149620:pseudogenic_transcript-p1-CDS1	104.41	36.17
CDS	25	327648	329537	1890	forward	4.78	4.78	1.5	1.7e-05	2.83	TcYC6_0063530-RA-p1-CDS1	57.61	20.36
CDS	25	347876	348325	450	forward	8.3	8.3	1.49	5e-09	2.8	TcYC6_0063630-RA-p1-CDS1	103.86	37.05
CDS	33	213174	213383	210	reverse	13.39	13.39	1.48	4.1e-14	2.79	TcYC6_0157190:pseudogenic_transcript-p1-CDS1	174.18	62.53
CDS	25	340562	342451	1890	forward	7.57	7.57	1.46	2.7e-08	2.76	TcYC6_0063590-RA-p1-CDS1	97.48	35.36
CDS	25	271847	272623	777	forward	6.44	6.44	1.44	3.6e-07	2.71	TcYC6_0063230-RA-p1-CDS1	82.81	30.59
CDS	25	167205	169574	2370	reverse	7.7	7.7	1.44	2e-08	2.71	TcYC6_0132430:pseudogenic_transcript-p1-CDS1	99.68	36.73
CDS	25	351331	351717	387	forward	2.72	2.72	1.43	0.0019	2.69	TcYC6_0063650:pseudogenic_transcript-p1-CDS1	32.82	12.21
CDS	25	285831	287602	1772	forward	3.61	3.61	1.43	0.00025	2.69	TcYC6_0063300:pseudogenic_transcript-p1-CDS1	42.04	15.64
CDS	25	708712	709328	617	forward	4.54	4.54	1.43	2.9e-05	2.69	TcYC6_0144600:pseudogenic_transcript-p1-CDS1	56.4	20.96
CDS	25	367688	368278	591	forward	9.84	9.84	1.43	1.4e-10	2.7	TcYC6_0063740-RA-p1-CDS1	130.08	48.21
CDS	25	477612	479891	2280	reverse	5.08	5.08	1.4	8.3e-06	2.64	TcYC6_0063980-RA-p1-CDS1	68.03	25.8
CDS	22	661804	662202	399	forward	0	0	1.39	1	2.61	TcYC6_0144110:pseudogenic_transcript-p1-CDS1	0.85	0.33
CDS	25	351890	352339	450	forward	6.95	6.95	1.38	1.1e-07	2.61	TcYC6_0063660-RA-p1-CDS1	93.7	35.89
CDS	8	248579	248785	207	reverse	0	0	1.37	1	2.58	TcYC6_0108810-RA-p1-CDS1	1.64	0.63
CDS	33	205376	205591	216	reverse	4.75	4.75	1.36	1.8e-05	2.56	TcYC6_0035100-RA-p1-CDS1	63.11	24.62
CDS	25	506988	508355	1368	reverse	5.49	5.49	1.36	3.2e-06	2.56	TcYC6_0064030-RA-p1-CDS1	75.63	29.56
CDS	25	331080	331856	777	forward	5.51	5.51	1.36	3.1e-06	2.57	TcYC6_0063540-RA-p1-CDS1	75.19	29.23
CDS	25	268895	270669	1775	forward	5.49	5.49	1.35	3.3e-06	2.54	TcYC6_0063220:pseudogenic_transcript-p1-CDS1	75.56	29.74
CDS	33	188794	189003	210	reverse	12.7	12.7	1.34	2e-13	2.54	TcYC6_0157180:pseudogenic_transcript-p1-CDS1	188.69	74.41
CDS	25	685437	686783	1347	reverse	1000	1000	1.34	0	2.53	TcYC6_0064720-RA-p1-CDS1	462.12	182.77
CDS	25	332108	333997	1890	forward	4.2	4.2	1.32	6.3e-05	2.49	TcYC6_0063550-RA-p1-CDS1	58.95	23.69
CDS	25	280304	281080	777	forward	5	5	1.32	1e-05	2.5	TcYC6_0063270-RA-p1-CDS1	69.3	27.71
CDS	21	291742	292056	315	forward	3.13	3.13	1.31	0.00074	2.48	TcYC6_0065630-RA-p1-CDS1	41.39	16.67
CDS	25	339534	340310	777	forward	6.05	6.05	1.31	8.8e-07	2.48	TcYC6_0063580-RA-p1-CDS1	85.21	34.31
CDS	5	29064	31301	2238	reverse	5.97	5.97	1.3	1.1e-06	2.46	TcYC6_0149690:pseudogenic_transcript-p1-CDS1	88.56	35.94
CDS	25	352633	354402	1770	forward	5.66	5.66	1.29	2.2e-06	2.45	TcYC6_0063670:pseudogenic_transcript-p1-CDS1	83.9	34.2
CDS	25	480426	481355	930	reverse	4.92	4.92	1.28	1.2e-05	2.43	TcYC6_0063990-RA-p1-CDS1	71.56	29.51
CDS	25	267846	268622	777	forward	8.03	8.03	1.25	9.3e-09	2.38	TcYC6_0063210-RA-p1-CDS1	127.7	53.56
CDS	26	567987	568176	190	forward	13.34	13.34	1.25	4.5e-14	2.38	TcYC6_0146110-RA-p1-CDS1	221.48	92.95
CDS	25	132918	143302	10385	reverse	6.59	6.59	1.24	2.6e-07	2.37	TcYC6_0174290:pseudogenic_transcript-p1-CDS1	103.45	43.69
CDS	25	687960	689306	1347	reverse	1000	1000	1.23	0	2.35	TcYC6_0064730-RA-p1-CDS1	554.02	236.08
CDS	25	255968	257758	1791	forward	5.22	5.22	1.22	6e-06	2.34	TcYC6_0063160-RA-p1-CDS1	83.96	35.93
CDS	5	6495	8265	1771	reverse	5.5	5.5	1.21	3.1e-06	2.32	TcYC6_0145250:pseudogenic_transcript-p1-CDS1	89.11	38.4
CDS	25	104911	105526	616	reverse	6.19	6.19	1.2	6.5e-07	2.3	TcYC6_0144500:pseudogenic_transcript-p1-CDS1	102.81	44.65
CDS	5	451517	452701	1185	reverse	0	0	1.18	1	2.27	TcYC6_0175210:pseudogenic_transcript-p1-CDS1	1	0.44
CDS	21	215360	216301	942	reverse	0.45	0.45	1.17	0.35	2.25	TcYC6_0155350:pseudogenic_transcript-p1-CDS1	10.06	4.46
CDS	25	254988	255716	729	forward	4.42	4.42	1.17	3.8e-05	2.26	TcYC6_0063150-RA-p1-CDS1	74.79	33.14
CDS	26	270325	270690	366	forward	12.62	12.62	1.17	2.4e-13	2.26	TcYC6_0048510-RA-p1-CDS1	233.18	103.31
CDS	5	11483	21868	10386	reverse	4.25	4.25	1.16	5.7e-05	2.24	TcYC6_0173030-RA-p1-CDS1	73.53	32.84
CDS	26	701341	701530	190	reverse	10.45	10.45	1.15	3.6e-11	2.21	TcYC6_0146120-RA-p1-CDS1	200.98	90.87
CDS	21	83152	83487	336	reverse	10.92	10.92	1.15	1.2e-11	2.22	TcYC6_0065060-RA-p1-CDS1	205.11	92.22
CDS	25	148804	149131	328	reverse	8.36	8.36	1.14	4.4e-09	2.21	TcYC6_0148840:pseudogenic_transcript-p1-CDS1	154.62	70.06
CDS	25	215289	215804	516	forward	8.49	8.49	1.14	3.2e-09	2.2	TcYC6_0062980-RA-p1-CDS1	156.87	71.25
CDS	33	258888	259045	158	reverse	13.22	13.22	1.12	6e-14	2.17	TcYC6_0167500-RA-p1-CDS1	266.86	122.99
CDS	25	348577	350466	1890	forward	5.7	5.7	1.11	2e-06	2.16	TcYC6_0063640-RA-p1-CDS1	107.24	49.74
CDS	33	181010	181759	750	reverse	7.98	7.98	1.11	1.1e-08	2.15	TcYC6_0034240-RA-p1-CDS1	154.65	71.77
CDS	21	46510	46833	324	reverse	0.03	0.03	1.1	0.93	2.15	TcYC6_0064880-RA-p1-CDS1	2.61	1.22
CDS	7	1062208	1062933	726	forward	5.7	5.7	1.1	2e-06	2.15	TcYC6_0091730:pseudogenic_transcript-p1-CDS1	107.06	49.82
CDS	33	271605	272063	459	reverse	6.19	6.19	1.1	6.4e-07	2.14	TcYC6_0034350-RA-p1-CDS1	121.38	56.64
CDS	25	471038	471331	294	reverse	1.03	1.03	1.09	0.092	2.12	TcYC6_0063940-RA-p1-CDS1	16.13	7.59
CDS	26	595783	598920	3138	forward	1.38	1.38	1.09	0.042	2.12	TcYC6_0132200:pseudogenic_transcript-p1-CDS1	21.96	10.34
CDS	25	680401	681747	1347	reverse	18.03	18.03	1.07	9.4e-19	2.09	TcYC6_0064700-RA-p1-CDS1	397.88	190.08
CDS	25	326618	327112	495	forward	2.58	2.58	1.06	0.0026	2.08	TcYC6_0063520-RA-p1-CDS1	47.55	22.81
CDS	25	264446	266223	1778	forward	2.86	2.86	1.05	0.0014	2.07	TcYC6_0063200:pseudogenic_transcript-p1-CDS1	54.67	26.43
CDS	25	284761	285537	777	forward	3.97	3.97	1.05	0.00011	2.07	TcYC6_0063290-RA-p1-CDS1	78.68	38.02
CDS	26	632905	636024	3120	forward	6.38	6.38	1.05	4.1e-07	2.07	TcYC6_0129470-RA-p1-CDS1	130.85	63.17
CDS	5	478911	479622	712	reverse	0.21	0.21	1.03	0.61	2.05	TcYC6_0175360:pseudogenic_transcript-p1-CDS1	6.42	3.13
CDS	25	695866	699075	3210	forward	5.01	5.01	1.03	9.7e-06	2.04	TcYC6_0064750:pseudogenic_transcript-p1-CDS1	104.76	51.29
CDS	26	619466	622591	3126	forward	5.82	5.82	1.03	1.5e-06	2.04	TcYC6_0129350-RA-p1-CDS1	121.56	59.73
CDS	25	641410	643308	1899	reverse	6.81	6.81	1.02	1.5e-07	2.03	TcYC6_0064500-RA-p1-CDS1	149.9	73.91
CDS	26	275351	275716	366	forward	11.45	11.45	1.01	3.5e-12	2.01	TcYC6_0048530-RA-p1-CDS1	267.41	132.73
CDS	26	691814	694942	3129	reverse	6.24	6.24	0.99	5.8e-07	1.98	TcYC6_0129480-RA-p1-CDS1	142.28	71.76
CDS	21	81170	82033	864	reverse	7.11	7.11	0.98	7.7e-08	1.98	TcYC6_0065040-RA-p1-CDS1	166.29	84.04
CDS	26	585909	586992	1084	forward	2.94	2.94	0.97	0.0012	1.96	TcYC6_0148090:pseudogenic_transcript-p1-CDS1	63.27	32.22
CDS	25	259972	261861	1890	forward	3.73	3.73	0.97	0.00019	1.96	TcYC6_0063180-RA-p1-CDS1	85.12	43.42
CDS	26	568189	570836	2648	forward	6.05	6.05	0.97	8.8e-07	1.95	TcYC6_0148110:pseudogenic_transcript-p1-CDS1	144.88	74.11
CDS	25	577491	579362	1872	reverse	6.06	6.06	0.97	8.6e-07	1.95	TcYC6_0064250-RA-p1-CDS1	143.47	73.44
CDS	33	129928	130137	210	reverse	6.31	6.31	0.97	4.9e-07	1.96	TcYC6_0157170:pseudogenic_transcript-p1-CDS1	150.79	76.91
CDS	21	91053	92162	1110	reverse	6.32	6.32	0.97	4.8e-07	1.96	TcYC6_0134290:pseudogenic_transcript-p1-CDS1	150.11	76.77
CDS	25	321720	322301	582	forward	1.02	1.02	0.96	0.095	1.95	TcYC6_0063480:pseudogenic_transcript-p1-CDS1	20.66	10.6
CDS	33	153961	154173	213	reverse	7.55	7.55	0.96	2.8e-08	1.94	TcYC6_0137040:pseudogenic_transcript-p1-CDS1	185.24	95.55
CDS	21	290996	291244	249	forward	1.02	1.02	0.95	0.096	1.93	TcYC6_0065620-RA-p1-CDS1	18.36	9.49
CDS	21	41217	41768	552	reverse	1.65	1.65	0.95	0.022	1.93	TcYC6_0064850-RA-p1-CDS1	33.43	17.36
CDS	33	216820	217266	447	reverse	6.78	6.78	0.95	1.6e-07	1.93	TcYC6_0034300-RA-p1-CDS1	167.07	86.65
CDS	25	413078	413272	195	forward	8.4	8.4	0.95	4e-09	1.93	TcYC6_0138460-RA-p1-CDS1	210.15	109.08
CDS	34	115729	116049	321	reverse	1.65	1.65	0.94	0.022	1.92	TcYC6_0092590-RA-p1-CDS1	32.97	17.18
CDS	26	608373	609257	885	forward	3.73	3.73	0.94	0.00019	1.92	TcYC6_0049330-RA-p1-CDS1	84.19	43.91
CDS	25	363830	364420	591	forward	5.25	5.25	0.94	5.6e-06	1.92	TcYC6_0063720-RA-p1-CDS1	128.93	67.32
CDS	25	522782	523864	1083	reverse	6.26	6.26	0.94	5.5e-07	1.91	TcYC6_0064090-RA-p1-CDS1	155.89	81.47
CDS	38	133603	134202	600	reverse	6.88	6.88	0.94	1.3e-07	1.91	TcYC6_0028120-RA-p1-CDS1	174.7	91.25
CDS	18	453846	454337	492	forward	7.5	7.5	0.94	3.2e-08	1.91	TcYC6_0017730-RA-p1-CDS1	191.36	100.07
CDS	33	260622	261032	411	reverse	8.86	8.86	0.94	1.4e-09	1.92	TcYC6_0034340-RA-p1-CDS1	227.84	118.52
CDS	26	590741	593874	3134	forward	2.64	2.64	0.93	0.0023	1.91	TcYC6_0133620:pseudogenic_transcript-p1-CDS1	59.38	31.17
CDS	25	154341	164734	10394	reverse	3.83	3.83	0.93	0.00015	1.91	TcYC6_0174280:pseudogenic_transcript-p1-CDS1	92.64	48.52
CDS	33	277402	279146	1745	forward	5.36	5.36	0.93	4.4e-06	1.91	TcYC6_0133440:pseudogenic_transcript-p1-CDS1	135.13	70.92
CDS	25	192889	194067	1179	forward	5.38	5.38	0.93	4.2e-06	1.9	TcYC6_0062900-RA-p1-CDS1	131.99	69.49
CDS	38	136359	136958	600	reverse	7.23	7.23	0.93	5.9e-08	1.9	TcYC6_0028130-RA-p1-CDS1	187.11	98.47
CDS	25	48857	59248	10392	reverse	3.7	3.7	0.92	0.0002	1.89	TcYC6_0174270:pseudogenic_transcript-p1-CDS1	88.82	47.03
CDS	25	203503	204396	894	forward	5.36	5.36	0.92	4.4e-06	1.89	TcYC6_0062930-RA-p1-CDS1	134.48	71.09
CDS	25	236716	238017	1302	forward	5.47	5.47	0.92	3.4e-06	1.89	TcYC6_0063070-RA-p1-CDS1	140.33	74.42
CDS	25	656578	657669	1092	reverse	5.48	5.48	0.92	3.3e-06	1.89	TcYC6_0064570-RA-p1-CDS1	138.63	73.34
CDS	21	88445	89131	687	reverse	7.71	7.71	0.92	2e-08	1.89	TcYC6_0065110-RA-p1-CDS1	202.61	107.41
CDS	33	246561	247139	579	reverse	9.06	9.06	0.92	8.7e-10	1.9	TcYC6_0151770-RA-p1-CDS1	240.41	126.76
CDS	26	698697	701328	2632	reverse	5.09	5.09	0.91	8.1e-06	1.87	TcYC6_0148080:pseudogenic_transcript-p1-CDS1	129.54	69.11
CDS	26	268989	270152	1164	forward	7.79	7.79	0.91	1.6e-08	1.88	TcYC6_0048500:pseudogenic_transcript-p1-CDS1	213.41	113.82
CDS	21	174226	174543	318	reverse	8.17	8.17	0.91	6.7e-09	1.88	TcYC6_0065390-RA-p1-CDS1	220.45	117.26
CDS	21	83741	83956	216	reverse	8.43	8.43	0.91	3.7e-09	1.88	TcYC6_0065070-RA-p1-CDS1	225	119.75
CDS	21	386771	387109	339	reverse	9.74	9.74	0.91	1.8e-10	1.87	TcYC6_0065950:pseudogenic_transcript-p1-CDS1	267.24	142.53
CDS	7	110615	111157	543	forward	12.59	12.59	0.91	2.6e-13	1.88	TcYC6_0087470-RA-p1-CDS1	358.63	191.26
CDS	10	254606	255418	813	reverse	1.34	1.34	0.9	0.046	1.87	TcYC6_0104560:pseudogenic_transcript-p1-CDS1	26.25	14.05
CDS	21	178825	179441	617	reverse	3.69	3.69	0.9	0.00021	1.87	TcYC6_0156470-RA-p1-CDS1	90.3	48.31
CDS	7	1093113	1094441	1329	forward	3.68	3.68	0.9	0.00021	1.87	TcYC6_0091820-RA-p1-CDS1	92.37	49.5
CDS	33	267572	268411	840	reverse	5.58	5.58	0.9	2.6e-06	1.87	TcYC6_0160620-RA-p1-CDS1	146.15	78.31
CDS	25	540029	540553	525	reverse	6.31	6.31	0.9	4.9e-07	1.86	TcYC6_0064150-RA-p1-CDS1	170.3	91.53
CDS	33	201646	202802	1157	reverse	1.92	1.92	0.89	0.012	1.85	TcYC6_0165780:pseudogenic_transcript-p1-CDS1	45.96	24.85
CDS	33	186989	187499	511	reverse	4.32	4.32	0.89	4.8e-05	1.85	TcYC6_0167990:pseudogenic_transcript-p1-CDS1	110.35	59.74
CDS	25	648736	650391	1656	reverse	5.56	5.56	0.89	2.8e-06	1.85	TcYC6_0064540-RA-p1-CDS1	149.6	80.95
CDS	26	274013	275174	1162	forward	5.56	5.56	0.89	2.8e-06	1.85	TcYC6_0048520:pseudogenic_transcript-p1-CDS1	150.25	81.24
CDS	21	448856	449305	450	reverse	8.37	8.37	0.89	4.2e-09	1.85	TcYC6_0066160-RA-p1-CDS1	234.06	126.34
CDS	38	330344	330571	228	forward	11.36	11.36	0.89	4.3e-12	1.86	TcYC6_0028590-RA-p1-CDS1	327.16	176.22
CDS	26	609592	610675	1084	forward	3.14	3.14	0.88	0.00072	1.84	TcYC6_0148100:pseudogenic_transcript-p1-CDS1	79.98	43.48
CDS	25	660233	660853	621	reverse	5.66	5.66	0.88	2.2e-06	1.84	TcYC6_0064590-RA-p1-CDS1	158.7	86.48
CDS	21	175681	176870	1190	reverse	7.01	7.01	0.88	9.7e-08	1.84	TcYC6_0170780:pseudogenic_transcript-p1-CDS1	198.22	107.58
CDS	21	187978	188349	372	reverse	8.6	8.6	0.88	2.5e-09	1.85	TcYC6_0065400:pseudogenic_transcript-p1-CDS1	243.08	131.65
CDS	25	258944	259720	777	forward	3.79	3.79	0.87	0.00016	1.83	TcYC6_0063170-RA-p1-CDS1	99.81	54.59
CDS	21	183071	184272	1202	reverse	3.92	3.92	0.87	0.00012	1.83	TcYC6_0166170:pseudogenic_transcript-p1-CDS1	102.41	55.93
CDS	26	703808	713530	9723	reverse	4.17	4.17	0.87	6.8e-05	1.82	TcYC6_0174890:pseudogenic_transcript-p1-CDS1	111.88	61.32
CDS	25	188570	190702	2133	forward	4.54	4.54	0.87	2.9e-05	1.83	TcYC6_0062880-RA-p1-CDS1	123.53	67.41
CDS	25	598273	598866	594	reverse	4.78	4.78	0.87	1.6e-05	1.83	TcYC6_0064320-RA-p1-CDS1	133.98	73.38
CDS	25	613272	614831	1560	reverse	4.79	4.79	0.87	1.6e-05	1.83	TcYC6_0064370-RA-p1-CDS1	131.34	71.71
CDS	33	177270	178430	1161	reverse	6.15	6.15	0.87	7.2e-07	1.83	TcYC6_0160660-RA-p1-CDS1	174.58	95.45
CDS	38	323092	323592	501	forward	8.92	8.92	0.87	1.2e-09	1.82	TcYC6_0028840:pseudogenic_transcript-p1-CDS1	263.29	144.4
CDS	33	255944	256095	152	reverse	11.31	11.31	0.87	4.9e-12	1.83	TcYC6_0167510-RA-p1-CDS1	335.33	183.13
CDS	7	1069127	1069852	726	forward	4.03	4.03	0.86	9.4e-05	1.81	TcYC6_0091750:pseudogenic_transcript-p1-CDS1	110.67	61.13
CDS	25	631448	632260	813	reverse	5.15	5.15	0.86	7.1e-06	1.81	TcYC6_0064470-RA-p1-CDS1	147.26	81.23
CDS	25	608723	611434	2712	reverse	5.15	5.15	0.86	7e-06	1.81	TcYC6_0064350-RA-p1-CDS1	145.85	80.52
CDS	33	273342	273809	468	reverse	6.38	6.38	0.86	4.2e-07	1.82	TcYC6_0034360-RA-p1-CDS1	184.9	101.84
CDS	33	237081	237293	213	reverse	6.86	6.86	0.86	1.4e-07	1.81	TcYC6_0137050:pseudogenic_transcript-p1-CDS1	201.93	111.57
CDS	33	141342	141530	189	reverse	7.22	7.22	0.86	6e-08	1.82	TcYC6_0138040-RA-p1-CDS1	212.35	116.71
CDS	21	54992	56338	1347	reverse	9.85	9.85	0.86	1.4e-10	1.82	TcYC6_0064910-RA-p1-CDS1	298.56	164.44
CDS	16	503159	503683	525	forward	0.03	0.03	0.85	0.94	1.81	TcYC6_0044920-RA-p1-CDS1	4.52	2.5
CDS	25	510740	512878	2139	reverse	3.9	3.9	0.85	0.00013	1.8	TcYC6_0064040-RA-p1-CDS1	108.3	60.04
CDS	5	35029	37572	2544	reverse	5.14	5.14	0.85	7.3e-06	1.8	TcYC6_0131070-RA-p1-CDS1	150.89	83.92
CDS	21	89649	90287	639	forward	5.4	5.4	0.85	4e-06	1.81	TcYC6_0065120-RA-p1-CDS1	152.64	84.45
CDS	21	652998	653882	885	forward	6.13	6.13	0.85	7.4e-07	1.81	TcYC6_0067010-RA-p1-CDS1	177.56	98.22
CDS	21	74899	75585	687	forward	6.24	6.24	0.85	5.8e-07	1.8	TcYC6_0065020-RA-p1-CDS1	186.1	103.39
CDS	25	335530	336306	777	forward	3.25	3.25	0.84	0.00056	1.79	TcYC6_0063560-RA-p1-CDS1	90.66	50.53
CDS	25	619133	620119	987	reverse	5	5	0.84	1e-05	1.78	TcYC6_0064400-RA-p1-CDS1	150.97	84.6
CDS	33	132719	133108	390	reverse	5.02	5.02	0.84	9.6e-06	1.79	TcYC6_0034170-RA-p1-CDS1	145.45	81.13
CDS	21	84373	85257	885	reverse	5.26	5.26	0.84	5.5e-06	1.79	TcYC6_0065080-RA-p1-CDS1	152.88	85.31
CDS	21	640150	640482	333	forward	7.44	7.44	0.84	3.7e-08	1.79	TcYC6_0066940-RA-p1-CDS1	226.29	126.57
CDS	21	309041	309712	672	reverse	8.15	8.15	0.84	7.1e-09	1.79	TcYC6_0065690-RA-p1-CDS1	252.49	141.07
CDS	25	571358	572839	1482	reverse	4.76	4.76	0.83	1.7e-05	1.78	TcYC6_0064230-RA-p1-CDS1	139.52	78.23
CDS	33	142784	143941	1158	reverse	5.25	5.25	0.83	5.6e-06	1.78	TcYC6_0164900:pseudogenic_transcript-p1-CDS1	155.88	87.54
CDS	25	666565	666981	417	reverse	5.86	5.86	0.83	1.4e-06	1.78	TcYC6_0064630-RA-p1-CDS1	177.05	99.5
CDS	21	197550	198762	1213	reverse	6.11	6.11	0.83	7.8e-07	1.78	TcYC6_0166150:pseudogenic_transcript-p1-CDS1	183.3	102.94
CDS	10	748710	749966	1257	forward	6.22	6.22	0.83	6e-07	1.77	TcYC6_0106470-RA-p1-CDS1	188.73	106.44
CDS	26	265300	265665	366	forward	7.77	7.77	0.83	1.7e-08	1.77	TcYC6_0048490-RA-p1-CDS1	247.53	139.55
CDS	33	284146	284409	264	forward	9.42	9.42	0.83	3.8e-10	1.78	TcYC6_0035180:pseudogenic_transcript-p1-CDS1	304.03	171.09
CDS	25	474021	475131	1111	reverse	2.59	2.59	0.82	0.0025	1.77	TcYC6_0063960:pseudogenic_transcript-p1-CDS1	72.4	41.01
CDS	25	669798	672998	3201	reverse	4.26	4.26	0.82	5.5e-05	1.77	TcYC6_0064660-RA-p1-CDS1	126.97	71.78
CDS	25	661436	662557	1122	reverse	4.38	4.38	0.82	4.2e-05	1.76	TcYC6_0064600-RA-p1-CDS1	132.66	75.37
CDS	25	548886	549563	678	reverse	5.85	5.85	0.82	1.4e-06	1.77	TcYC6_0064190-RA-p1-CDS1	181.07	102.44
CDS	33	365637	365975	339	reverse	5.98	5.98	0.82	1e-06	1.77	TcYC6_0034540-RA-p1-CDS1	180.57	102.06
CDS	33	268968	269654	687	reverse	6.09	6.09	0.82	8.2e-07	1.76	TcYC6_0151750-RA-p1-CDS1	190.29	107.98
CDS	21	60424	61392	969	reverse	6.32	6.32	0.82	4.7e-07	1.76	TcYC6_0064940-RA-p1-CDS1	200.97	114.09
CDS	33	274658	275266	609	reverse	6.69	6.69	0.82	2e-07	1.76	TcYC6_0034370-RA-p1-CDS1	210.48	119.44
CDS	21	429125	429490	366	reverse	7.52	7.52	0.82	3e-08	1.77	TcYC6_0066060-RA-p1-CDS1	241.51	136.68
CDS	33	515124	515354	231	forward	9.17	9.17	0.82	6.7e-10	1.76	TcYC6_0138020-RA-p1-CDS1	301.28	171.09
CDS	25	700165	702723	2559	forward	3.24	3.24	0.81	0.00057	1.76	TcYC6_0132400:pseudogenic_transcript-p1-CDS1	94.16	53.56
CDS	7	1055053	1055745	693	forward	3.37	3.37	0.81	0.00042	1.75	TcYC6_0091710:pseudogenic_transcript-p1-CDS1	97.01	55.32
CDS	7	1097346	1097747	402	forward	3.63	3.63	0.81	0.00024	1.76	TcYC6_0091840-RA-p1-CDS1	106.15	60.42
CDS	25	207091	208497	1407	forward	4.63	4.63	0.81	2.4e-05	1.75	TcYC6_0062940-RA-p1-CDS1	139.73	79.88
CDS	33	190659	190874	216	reverse	4.87	4.87	0.81	1.3e-05	1.75	TcYC6_0034250-RA-p1-CDS1	148.95	85.1
CDS	33	191580	191969	390	reverse	5	5	0.81	1e-05	1.75	TcYC6_0034260-RA-p1-CDS1	151.1	86.19
CDS	21	188700	188996	297	reverse	9.05	9.05	0.81	8.9e-10	1.76	TcYC6_0065410-RA-p1-CDS1	298.76	170.2
CDS	7	150074	151417	1344	forward	19.31	19.31	0.81	4.9e-20	1.75	TcYC6_0087770-RA-p1-CDS1	682	388.62
CDS	25	290270	292049	1780	forward	1.03	1.03	0.8	0.094	1.75	TcYC6_0063320:pseudogenic_transcript-p1-CDS1	26.17	14.98
CDS	33	207725	210104	2380	reverse	2.46	2.46	0.8	0.0035	1.74	TcYC6_0133450:pseudogenic_transcript-p1-CDS1	72.5	41.76
CDS	7	1076097	1076789	693	forward	2.99	2.99	0.8	0.001	1.74	TcYC6_0091760:pseudogenic_transcript-p1-CDS1	85.4	49.17
CDS	25	171053	172308	1256	reverse	4.74	4.74	0.8	1.8e-05	1.74	TcYC6_0140680:pseudogenic_transcript-p1-CDS1	151.27	87.18
CDS	25	224399	225154	756	forward	4.74	4.74	0.8	1.8e-05	1.74	TcYC6_0063020-RA-p1-CDS1	149.4	85.8
CDS	33	178980	180158	1179	reverse	4.98	4.98	0.8	1e-05	1.74	TcYC6_0034230-RA-p1-CDS1	157.7	90.65
CDS	33	237290	239326	2037	reverse	5.11	5.11	0.8	7.7e-06	1.74	TcYC6_0139720:pseudogenic_transcript-p1-CDS1	159.03	91.15
CDS	21	213256	214933	1678	reverse	2.46	2.46	0.79	0.0035	1.73	TcYC6_0166160:pseudogenic_transcript-p1-CDS1	71.85	41.55
CDS	25	603516	607919	4404	reverse	4.12	4.12	0.79	7.6e-05	1.73	TcYC6_0064340-RA-p1-CDS1	134	77.55
CDS	25	555036	564545	9510	reverse	4.24	4.24	0.79	5.7e-05	1.73	TcYC6_0064210-RA-p1-CDS1	136.99	79.37
CDS	25	541978	543903	1926	reverse	4.37	4.37	0.79	4.3e-05	1.73	TcYC6_0064160-RA-p1-CDS1	140.76	81.33
CDS	21	58163	59011	849	reverse	4.73	4.73	0.79	1.8e-05	1.73	TcYC6_0064920-RA-p1-CDS1	155.57	89.85
CDS	25	211954	212652	699	forward	4.98	4.98	0.79	1e-05	1.73	TcYC6_0062960-RA-p1-CDS1	161.82	93.73
CDS	33	192440	192886	447	reverse	4.98	4.98	0.79	1e-05	1.72	TcYC6_0034270-RA-p1-CDS1	160.62	93.12
CDS	33	152149	153279	1131	reverse	5.11	5.11	0.79	7.8e-06	1.73	TcYC6_0160680-RA-p1-CDS1	161.4	93.34
CDS	7	188981	189808	828	forward	5.34	5.34	0.79	4.5e-06	1.73	TcYC6_0088000:pseudogenic_transcript-p1-CDS1	175.06	101.33
CDS	38	329834	330202	369	forward	8.79	8.79	0.79	1.6e-09	1.73	TcYC6_0028580-RA-p1-CDS1	302.41	174.89
CDS	25	682918	684264	1347	reverse	15.61	15.61	0.79	2.4e-16	1.73	TcYC6_0064710-RA-p1-CDS1	559.92	322.74
CDS	15	144854	145261	408	forward	0.47	0.47	0.78	0.34	1.72	TcYC6_0075840-RA-p1-CDS1	11.62	6.75
CDS	7	1116363	1117691	1329	forward	2.19	2.19	0.78	0.0065	1.72	TcYC6_0091880-RA-p1-CDS1	60.27	35.07
CDS	7	1088876	1090204	1329	forward	2.72	2.72	0.78	0.0019	1.72	TcYC6_0091800-RA-p1-CDS1	81.54	47.43
CDS	26	581096	582773	1678	forward	2.98	2.98	0.78	0.001	1.71	TcYC6_0135950-RA-p1-CDS1	89.86	52.51
CDS	26	580538	585571	5034	forward	3.24	3.24	0.78	0.00058	1.72	TcYC6_0176410-RA-p1-CDS1	100.32	58.32
CDS	33	376823	377182	360	reverse	3.37	3.37	0.78	0.00043	1.71	TcYC6_0034610-RA-p1-CDS1	108.66	63.46
CDS	33	144491	145669	1179	reverse	3.74	3.74	0.78	0.00018	1.71	TcYC6_0034190-RA-p1-CDS1	121.5	70.94
CDS	25	225523	225927	405	forward	4.49	4.49	0.78	3.2e-05	1.71	TcYC6_0063030-RA-p1-CDS1	144.25	84.29
CDS	33	226024	227181	1158	reverse	4.73	4.73	0.78	1.9e-05	1.72	TcYC6_0164890:pseudogenic_transcript-p1-CDS1	156.03	90.82
CDS	26	579605	580240	636	forward	5.58	5.58	0.78	2.6e-06	1.72	TcYC6_0049320-RA-p1-CDS1	187.17	108.8
CDS	38	299821	300903	1083	forward	6.66	6.66	0.78	2.2e-07	1.72	TcYC6_0028790:pseudogenic_transcript-p1-CDS1	228.12	132.39
CDS	7	1033982	1034674	693	forward	3.37	3.37	0.77	0.00043	1.71	TcYC6_0091670:pseudogenic_transcript-p1-CDS1	103.36	60.44
CDS	25	369020	371929	2910	forward	4.12	4.12	0.77	7.6e-05	1.71	TcYC6_0063750-RA-p1-CDS1	134.42	78.74
CDS	25	550607	554218	3612	reverse	4.24	4.24	0.77	5.8e-05	1.71	TcYC6_0064200-RA-p1-CDS1	141.87	83.06
CDS	33	156228	156818	591	reverse	5.09	5.09	0.77	8.1e-06	1.7	TcYC6_0034210-RA-p1-CDS1	177.07	103.98
CDS	21	172062	172472	411	reverse	5.34	5.34	0.77	4.6e-06	1.71	TcYC6_0065370:pseudogenic_transcript-p1-CDS1	182.52	107.02
CDS	21	336199	336522	324	reverse	6.41	6.41	0.77	3.8e-07	1.7	TcYC6_0065800-RA-p1-CDS1	224.21	131.7
CDS	17	445458	445718	261	reverse	8.66	8.66	0.77	2.2e-09	1.71	TcYC6_0031430-RA-p1-CDS1	308.17	180.1
CDS	5	24579	27116	2538	reverse	3.37	3.37	0.76	0.00043	1.69	TcYC6_0131020-RA-p1-CDS1	107.89	63.84
CDS	26	626528	629183	2656	forward	3.62	3.62	0.76	0.00024	1.69	TcYC6_0148190:pseudogenic_transcript-p1-CDS1	122.57	72.37
CDS	25	226310	227395	1086	forward	4.12	4.12	0.76	7.7e-05	1.69	TcYC6_0063040-RA-p1-CDS1	137.83	81.37
CDS	33	235269	236399	1131	reverse	4.49	4.49	0.76	3.3e-05	1.7	TcYC6_0160690-RA-p1-CDS1	151.81	89.51
CDS	21	82059	82655	597	reverse	4.61	4.61	0.76	2.5e-05	1.69	TcYC6_0065050-RA-p1-CDS1	158.98	93.91
CDS	33	154170	156206	2037	reverse	4.61	4.61	0.76	2.5e-05	1.69	TcYC6_0139710:pseudogenic_transcript-p1-CDS1	155.87	92.24
CDS	33	148658	150796	2139	reverse	5.09	5.09	0.76	8.1e-06	1.69	TcYC6_0168750-RA-p1-CDS1	177.89	105.21
CDS	21	62525	63259	735	reverse	5.82	5.82	0.76	1.5e-06	1.69	TcYC6_0064960:pseudogenic_transcript-p1-CDS1	207.58	122.91
CDS	38	129114	129458	345	reverse	7.24	7.24	0.76	5.7e-08	1.7	TcYC6_0028730-RA-p1-CDS1	259.16	152.61
CDS	25	293235	293909	675	forward	1.35	1.35	0.75	0.045	1.68	TcYC6_0063330-RA-p1-CDS1	39.13	23.34
CDS	7	1115252	1115671	420	forward	1.5	1.5	0.75	0.032	1.68	TcYC6_0091870-RA-p1-CDS1	45.15	26.88
CDS	25	216334	217554	1221	forward	3.62	3.62	0.75	0.00024	1.69	TcYC6_0062990-RA-p1-CDS1	123.43	73.24
CDS	25	652097	655927	3831	reverse	3.99	3.99	0.75	0.0001	1.68	TcYC6_0064560-RA-p1-CDS1	137.38	81.74
CDS	25	665545	666210	666	reverse	3.99	3.99	0.75	0.0001	1.68	TcYC6_0064620-RA-p1-CDS1	137.3	81.81
CDS	25	565597	570756	5160	reverse	3.99	3.99	0.75	0.0001	1.69	TcYC6_0064220-RA-p1-CDS1	134.19	79.62
CDS	26	572124	575276	3153	forward	3.99	3.99	0.75	0.0001	1.68	TcYC6_0129340-RA-p1-CDS1	139.58	82.87
CDS	25	231012	235997	4986	forward	4.12	4.12	0.75	7.6e-05	1.68	TcYC6_0063060-RA-p1-CDS1	141.22	84.24
CDS	25	361164	362570	1407	forward	4.36	4.36	0.75	4.3e-05	1.68	TcYC6_0063710-RA-p1-CDS1	150.08	89.22
CDS	25	524865	525785	921	reverse	4.49	4.49	0.75	3.3e-05	1.69	TcYC6_0064100-RA-p1-CDS1	157.38	93.38
CDS	33	158083	160458	2376	reverse	4.85	4.85	0.75	1.4e-05	1.68	TcYC6_0128950-RA-p1-CDS1	171.9	102.45
CDS	25	580484	580858	375	reverse	4.97	4.97	0.75	1.1e-05	1.68	TcYC6_0064260-RA-p1-CDS1	174.3	103.64
CDS	33	241204	243579	2376	reverse	4.97	4.97	0.75	1.1e-05	1.68	TcYC6_0128960-RA-p1-CDS1	175.11	104.27
CDS	33	239348	239791	444	reverse	5.09	5.09	0.75	8.1e-06	1.68	TcYC6_0035120-RA-p1-CDS1	178.49	106.46
CDS	33	262042	262377	336	reverse	5.58	5.58	0.75	2.7e-06	1.68	TcYC6_0035130:pseudogenic_transcript-p1-CDS1	198.06	117.62
CDS	38	130846	131445	600	reverse	5.58	5.58	0.75	2.7e-06	1.68	TcYC6_0028110-RA-p1-CDS1	196.71	117.08
CDS	38	318166	321052	2887	forward	5.58	5.58	0.75	2.7e-06	1.69	TcYC6_0028820:pseudogenic_transcript-p1-CDS1	198.66	117.83
CDS	38	307116	310002	2887	forward	5.7	5.7	0.75	2e-06	1.68	TcYC6_0028800:pseudogenic_transcript-p1-CDS1	206.05	122.56
CDS	38	118141	118722	582	reverse	5.94	5.94	0.75	1.2e-06	1.68	TcYC6_0028070-RA-p1-CDS1	214.14	127.47
CDS	21	75616	75999	384	forward	6.06	6.06	0.75	8.8e-07	1.68	TcYC6_0065030-RA-p1-CDS1	216.96	128.9
CDS	38	230421	230840	420	reverse	6.05	6.05	0.75	8.8e-07	1.68	TcYC6_0028480-RA-p1-CDS1	222.55	132.55
CDS	33	309795	310550	756	reverse	6.41	6.41	0.75	3.9e-07	1.68	TcYC6_0034390-RA-p1-CDS1	232.95	138.6
CDS	21	308201	308590	390	reverse	7.47	7.47	0.75	3.4e-08	1.68	TcYC6_0065680-RA-p1-CDS1	277.88	164.97
CDS	38	20217	20450	234	reverse	7.94	7.94	0.75	1.1e-08	1.68	TcYC6_0028700-RA-p1-CDS1	296.7	176.19
CDS	5	474794	478311	3518	reverse	0	0	0.74	1	1.67	TcYC6_0175390:pseudogenic_transcript-p1-CDS1	1.06	0.63
CDS	25	468869	469897	1029	reverse	1.92	1.92	0.74	0.012	1.67	TcYC6_0063920-RA-p1-CDS1	59.58	35.6
CDS	33	511399	514218	2820	forward	3.49	3.49	0.74	0.00032	1.67	TcYC6_0147880:pseudogenic_transcript-p1-CDS1	117.87	70.44
CDS	21	87277	88176	900	reverse	3.75	3.75	0.74	0.00018	1.67	TcYC6_0065100-RA-p1-CDS1	129.07	77.32
CDS	25	183736	187365	3630	forward	3.87	3.87	0.74	0.00014	1.68	TcYC6_0062870-RA-p1-CDS1	129.83	77.48
CDS	25	358471	360381	1911	forward	4	4	0.74	0.0001	1.67	TcYC6_0063700-RA-p1-CDS1	140.36	83.82
CDS	33	167594	170236	2643	reverse	4.49	4.49	0.74	3.3e-05	1.67	TcYC6_0128940-RA-p1-CDS1	159.98	95.98
CDS	33	161675	162916	1242	reverse	4.73	4.73	0.74	1.8e-05	1.67	TcYC6_0160630-RA-p1-CDS1	173.7	104.24
CDS	25	409393	412563	3171	forward	4.85	4.85	0.74	1.4e-05	1.67	TcYC6_0144610:pseudogenic_transcript-p1-CDS1	174.3	104.34
CDS	26	263964	265127	1164	forward	4.98	4.98	0.74	1.1e-05	1.67	TcYC6_0048480:pseudogenic_transcript-p1-CDS1	181.11	108.74
CDS	21	59530	59907	378	reverse	6.65	6.65	0.74	2.2e-07	1.67	TcYC6_0064930-RA-p1-CDS1	249.97	150.05
CDS	33	426178	426972	795	reverse	6.77	6.77	0.74	1.7e-07	1.67	TcYC6_0034780-RA-p1-CDS1	251.34	150.12
CDS	7	314561	315226	666	reverse	12.8	12.8	0.74	1.6e-13	1.67	TcYC6_0088470-RA-p1-CDS1	511.82	305.77
CDS	18	149117	149575	459	forward	19.74	19.74	0.74	1.8e-20	1.67	TcYC6_0015850-RA-p1-CDS1	817.9	490.3
CDS	21	286685	287509	825	forward	0.88	0.88	0.73	0.13	1.66	TcYC6_0065610-RA-p1-CDS1	26.69	16.07
CDS	26	614425	617556	3132	forward	2.21	2.21	0.73	0.0062	1.66	TcYC6_0129430-RA-p1-CDS1	75.85	45.82
CDS	25	599729	602743	3015	reverse	3.51	3.51	0.73	0.00031	1.65	TcYC6_0064330-RA-p1-CDS1	128.28	77.56
CDS	7	681075	681638	564	forward	3.87	3.87	0.73	0.00013	1.66	TcYC6_0090070:pseudogenic_transcript-p1-CDS1	136.31	82.06
CDS	25	520113	520943	831	reverse	4	4	0.73	0.0001	1.66	TcYC6_0064070-RA-p1-CDS1	139.79	84.06
CDS	33	146518	147267	750	reverse	5.34	5.34	0.73	4.6e-06	1.66	TcYC6_0034200-RA-p1-CDS1	198.01	119.22
CDS	33	498789	499682	894	forward	5.34	5.34	0.73	4.6e-06	1.66	TcYC6_0035220:pseudogenic_transcript-p1-CDS1	195.66	117.64
CDS	38	321920	322943	1024	forward	5.94	5.94	0.73	1.2e-06	1.66	TcYC6_0028830:pseudogenic_transcript-p1-CDS1	222.75	134.12
CDS	21	720716	720909	194	forward	7.13	7.13	0.73	7.5e-08	1.66	TcYC6_0146410-RA-p1-CDS1	275.83	165.82
CDS	33	277228	277911	684	forward	2.87	2.87	0.72	0.0014	1.65	TcYC6_0176370-RA-p1-CDS1	101.87	61.9
CDS	25	251984	253760	1777	forward	2.99	2.99	0.72	0.001	1.65	TcYC6_0063140:pseudogenic_transcript-p1-CDS1	100.05	60.66
CDS	25	615242	617119	1878	reverse	3.88	3.88	0.72	0.00013	1.65	TcYC6_0064380-RA-p1-CDS1	140.39	84.95
CDS	25	646220	646474	255	reverse	4.38	4.38	0.72	4.2e-05	1.64	TcYC6_0064530-RA-p1-CDS1	166.68	101.44
CDS	33	165937	166614	678	reverse	4.37	4.37	0.72	4.2e-05	1.64	TcYC6_0034220-RA-p1-CDS1	164.09	99.92
CDS	33	456328	458127	1800	reverse	4.5	4.5	0.72	3.1e-05	1.64	TcYC6_0035210-RA-p1-CDS1	173.66	105.77
CDS	33	231898	233916	2019	reverse	4.61	4.61	0.72	2.4e-05	1.65	TcYC6_0168760-RA-p1-CDS1	168.25	101.97
CDS	38	296067	298953	2887	forward	5.35	5.35	0.72	4.5e-06	1.65	TcYC6_0028780:pseudogenic_transcript-p1-CDS1	205.29	124.43
CDS	38	310870	311952	1083	forward	5.7	5.7	0.72	2e-06	1.65	TcYC6_0028810:pseudogenic_transcript-p1-CDS1	216.08	131.06
CDS	33	393916	394518	603	reverse	6.07	6.07	0.72	8.6e-07	1.64	TcYC6_0034630-RA-p1-CDS1	236.73	144.15
CDS	21	333207	333947	741	reverse	6.18	6.18	0.72	6.5e-07	1.64	TcYC6_0065770-RA-p1-CDS1	242.01	147.25
CDS	7	348481	349146	666	reverse	6.9	6.9	0.72	1.3e-07	1.65	TcYC6_0088730-RA-p1-CDS1	273.58	165.6
CDS	33	524733	524885	153	forward	10.28	10.28	0.72	5.2e-11	1.64	TcYC6_0138030-RA-p1-CDS1	428.31	260.88
CDS	21	292179	292427	249	forward	1.51	1.51	0.71	0.031	1.64	TcYC6_0065640-RA-p1-CDS1	48.29	29.53
CDS	33	183347	185725	2379	reverse	2.61	2.61	0.71	0.0024	1.63	TcYC6_0132150:pseudogenic_transcript-p1-CDS1	93.03	56.95
CDS	21	193315	193932	618	reverse	3.51	3.51	0.71	0.00031	1.63	TcYC6_0153210-RA-p1-CDS1	130.98	80.31
CDS	25	529043	532819	3777	reverse	3.89	3.89	0.71	0.00013	1.63	TcYC6_0064120-RA-p1-CDS1	146.02	89.34
CDS	33	244792	246033	1242	reverse	4.99	4.99	0.71	1e-05	1.64	TcYC6_0160640-RA-p1-CDS1	195.11	119.03
CDS	38	131872	132216	345	reverse	5.35	5.35	0.71	4.5e-06	1.64	TcYC6_0028740-RA-p1-CDS1	205.66	125.59
CDS	38	325567	328329	2763	forward	5.48	5.48	0.71	3.3e-06	1.63	TcYC6_0146720-RA-p1-CDS1	216.96	133.01
CDS	33	413683	415110	1428	reverse	5.95	5.95	0.71	1.1e-06	1.64	TcYC6_0034730-RA-p1-CDS1	234.2	142.89
CDS	7	111431	112006	576	forward	6.19	6.19	0.71	6.4e-07	1.64	TcYC6_0087480-RA-p1-CDS1	247.54	151.36
CDS	21	502404	502931	528	forward	7.02	7.02	0.71	9.6e-08	1.64	TcYC6_0066370-RA-p1-CDS1	283.51	173.08
CDS	38	244531	244677	147	reverse	7.5	7.5	0.71	3.2e-08	1.64	TcYC6_0028760-RA-p1-CDS1	309.88	189.36
CDS	21	79083	79634	552	reverse	9.01	9.01	0.71	9.7e-10	1.63	TcYC6_0149000:pseudogenic_transcript-p1-CDS1	376.24	230.61
CDS	10	595309	596055	747	forward	16.48	16.48	0.71	3.3e-17	1.63	TcYC6_0105880-RA-p1-CDS1	723.58	442.59
CDS	19	420111	423267	3157	reverse	0	0	0.7	1	1.63	TcYC6_0134670:pseudogenic_transcript-p1-CDS1	0.27	0.17
CDS	25	320039	320473	435	reverse	0.55	0.55	0.7	0.28	1.62	TcYC6_0063470-RA-p1-CDS1	19.08	11.77
CDS	7	1086831	1088186	1356	forward	2.61	2.61	0.7	0.0025	1.63	TcYC6_0091790-RA-p1-CDS1	90.03	55.39
CDS	25	209485	211407	1923	forward	3.38	3.38	0.7	0.00041	1.63	TcYC6_0062950-RA-p1-CDS1	124.07	76.26
CDS	25	200602	202539	1938	forward	3.51	3.51	0.7	0.00031	1.63	TcYC6_0062920-RA-p1-CDS1	128.7	78.99
CDS	25	219453	220898	1446	forward	3.64	3.64	0.7	0.00023	1.62	TcYC6_0063000-RA-p1-CDS1	139.36	85.99
CDS	25	373379	374497	1119	forward	3.64	3.64	0.7	0.00023	1.62	TcYC6_0063760-RA-p1-CDS1	139.22	85.77
CDS	25	426170	428092	1923	reverse	3.64	3.64	0.7	0.00023	1.62	TcYC6_0063820-RA-p1-CDS1	136.66	84.19
CDS	21	177592	178389	798	reverse	3.76	3.76	0.7	0.00017	1.63	TcYC6_0162150-RA-p1-CDS1	140.9	86.71
CDS	25	418635	425105	6471	forward	3.89	3.89	0.7	0.00013	1.63	TcYC6_0144530:pseudogenic_transcript-p1-CDS1	145.47	89.3
CDS	25	518573	519778	1206	reverse	3.89	3.89	0.7	0.00013	1.63	TcYC6_0064060-RA-p1-CDS1	148.69	91.35
CDS	38	250273	250968	696	reverse	4.87	4.87	0.7	1.4e-05	1.63	TcYC6_0028560-RA-p1-CDS1	187.83	115.26
CDS	21	525312	526625	1314	forward	4.87	4.87	0.7	1.3e-05	1.63	TcYC6_0066490-RA-p1-CDS1	190.86	117.41
CDS	33	441723	443756	2034	reverse	5.48	5.48	0.7	3.3e-06	1.63	TcYC6_0034830-RA-p1-CDS1	220.28	135.5
CDS	33	329152	329751	600	reverse	6.31	6.31	0.7	4.9e-07	1.63	TcYC6_0034460-RA-p1-CDS1	254.85	156.46
CDS	33	408332	408658	327	reverse	6.44	6.44	0.7	3.6e-07	1.63	TcYC6_0034700-RA-p1-CDS1	266.69	163.83
CDS	21	735985	737280	1296	forward	10.88	10.88	0.7	1.3e-11	1.63	TcYC6_0165100:pseudogenic_transcript-p1-CDS1	469.98	288.43
CDS	7	1149498	1150826	1329	forward	2.48	2.48	0.69	0.0033	1.61	TcYC6_0091970-RA-p1-CDS1	88.05	54.53
CDS	25	191095	192378	1284	forward	3.28	3.28	0.69	0.00053	1.62	TcYC6_0062890-RA-p1-CDS1	127	78.54
CDS	25	596339	596992	654	reverse	3.4	3.4	0.69	0.0004	1.61	TcYC6_0064310-RA-p1-CDS1	130.76	81.31
CDS	25	181562	182482	921	forward	3.52	3.52	0.69	0.0003	1.61	TcYC6_0062860-RA-p1-CDS1	134.59	83.4
CDS	21	72355	73572	1218	forward	4.63	4.63	0.69	2.3e-05	1.62	TcYC6_0065000-RA-p1-CDS1	182.13	112.7
CDS	33	501577	502596	1020	forward	4.63	4.63	0.69	2.3e-05	1.62	TcYC6_0034990-RA-p1-CDS1	180.63	111.73
CDS	33	465182	466159	978	forward	4.89	4.89	0.69	1.3e-05	1.62	TcYC6_0034890-RA-p1-CDS1	199.64	123.51
CDS	33	480182	482026	1845	forward	5.02	5.02	0.69	9.5e-06	1.61	TcYC6_0034950-RA-p1-CDS1	210.09	130.51
CDS	21	482449	483732	1284	reverse	5.14	5.14	0.69	7.2e-06	1.61	TcYC6_0066300-RA-p1-CDS1	216.81	134.78
CDS	33	396074	398008	1935	reverse	5.25	5.25	0.69	5.6e-06	1.62	TcYC6_0034640-RA-p1-CDS1	216.68	134.08
CDS	33	547853	548233	381	forward	5.97	5.97	0.69	1.1e-06	1.62	TcYC6_0035000-RA-p1-CDS1	249.78	154.56
CDS	33	359404	364851	5448	reverse	6.58	6.58	0.69	2.6e-07	1.61	TcYC6_0035260-RA-p1-CDS1	281.2	174.85
CDS	21	734494	735318	825	forward	7.05	7.05	0.69	8.8e-08	1.61	TcYC6_0067220-RA-p1-CDS1	305	189.55
CDS	7	317799	318572	774	reverse	7.63	7.63	0.69	2.4e-08	1.62	TcYC6_0088490-RA-p1-CDS1	323.36	199.83
CDS	12	1131871	1132119	249	reverse	0	0	0.68	1	1.61	TcYC6_0013880-RA-p1-CDS1	3.4	2.11
CDS	25	176395	179244	2850	forward	3.27	3.27	0.68	0.00054	1.6	TcYC6_0062840-RA-p1-CDS1	123.88	77.4
CDS	25	515006	516751	1746	reverse	3.28	3.28	0.68	0.00052	1.6	TcYC6_0064050-RA-p1-CDS1	128.31	80.02
CDS	26	204876	206633	1758	forward	3.28	3.28	0.68	0.00052	1.6	TcYC6_0132230:pseudogenic_transcript-p1-CDS1	128.4	80.14
CDS	26	555787	565721	9935	forward	3.28	3.28	0.68	0.00052	1.6	TcYC6_0173820:pseudogenic_transcript-p1-CDS1	128.82	80.38
CDS	25	623596	624684	1089	reverse	3.4	3.4	0.68	0.00039	1.6	TcYC6_0064430-RA-p1-CDS1	132.63	82.71
CDS	25	526274	528556	2283	reverse	3.52	3.52	0.68	0.0003	1.61	TcYC6_0064110-RA-p1-CDS1	134.4	83.63
CDS	25	586819	589050	2232	reverse	3.65	3.65	0.68	0.00022	1.6	TcYC6_0064290-RA-p1-CDS1	142.25	88.77
CDS	33	137058	138449	1392	reverse	3.66	3.66	0.68	0.00022	1.6	TcYC6_0160580-RA-p1-CDS1	143.42	89.6
CDS	21	527007	528290	1284	forward	4.41	4.41	0.68	3.9e-05	1.6	TcYC6_0066500-RA-p1-CDS1	182.66	114.02
CDS	38	243354	243944	591	reverse	4.41	4.41	0.68	3.9e-05	1.61	TcYC6_0028530-RA-p1-CDS1	182.8	113.75
CDS	33	436079	437125	1047	reverse	5.02	5.02	0.68	9.6e-06	1.6	TcYC6_0034810-RA-p1-CDS1	208.63	130.29
CDS	21	638893	639777	885	forward	5.14	5.14	0.68	7.3e-06	1.6	TcYC6_0066930-RA-p1-CDS1	213.72	133.23
CDS	10	969770	970144	375	forward	12.55	12.55	0.68	2.8e-13	1.6	TcYC6_0107070-RA-p1-CDS1	584.77	364.84
CDS	7	151567	152091	525	forward	15.55	15.55	0.68	2.8e-16	1.6	TcYC6_0087780-RA-p1-CDS1	739.27	461.67
CDS	7	1118560	1119910	1351	forward	1.67	1.67	0.67	0.021	1.6	TcYC6_0091890:pseudogenic_transcript-p1-CDS1	58.78	36.83
CDS	7	1153505	1154380	876	forward	1.82	1.82	0.67	0.015	1.59	TcYC6_0176650-RA-p1-CDS1	66.37	41.76
CDS	7	1095302	1096657	1356	forward	2.37	2.37	0.67	0.0042	1.59	TcYC6_0091830-RA-p1-CDS1	89.41	56.16
CDS	7	1077659	1079014	1356	forward	2.63	2.63	0.67	0.0023	1.6	TcYC6_0091770-RA-p1-CDS1	99.03	62.07
CDS	25	172945	176205	3261	forward	2.9	2.9	0.67	0.0013	1.59	TcYC6_0062830-RA-p1-CDS1	111.43	70.22
CDS	25	546849	548108	1260	reverse	3.42	3.42	0.67	0.00038	1.59	TcYC6_0064180-RA-p1-CDS1	139.37	87.64
CDS	25	663563	664222	660	reverse	3.54	3.54	0.67	0.00029	1.59	TcYC6_0064610-RA-p1-CDS1	141.37	88.93
CDS	25	145806	148177	2372	reverse	3.66	3.66	0.67	0.00022	1.59	TcYC6_0134140:pseudogenic_transcript-p1-CDS1	144.27	90.56
CDS	7	198157	199098	942	reverse	3.67	3.67	0.67	0.00021	1.6	TcYC6_0088040-RA-p1-CDS1	149.38	93.59
CDS	21	643467	645536	2070	forward	3.81	3.81	0.67	0.00016	1.59	TcYC6_0066960:pseudogenic_transcript-p1-CDS1	159.36	100.47
CDS	21	234387	236066	1680	reverse	3.93	3.93	0.67	0.00012	1.59	TcYC6_0162120-RA-p1-CDS1	165.5	104.34
CDS	33	502901	505815	2915	forward	3.92	3.92	0.67	0.00012	1.59	TcYC6_0035230:pseudogenic_transcript-p1-CDS1	161.79	101.84
CDS	21	588669	589559	891	forward	4.42	4.42	0.67	3.8e-05	1.6	TcYC6_0066730-RA-p1-CDS1	187.01	117.16
CDS	21	431608	434628	3021	reverse	4.67	4.67	0.67	2.1e-05	1.6	TcYC6_0066070-RA-p1-CDS1	199.77	125.17
CDS	33	467505	469769	2265	forward	4.79	4.79	0.67	1.6e-05	1.59	TcYC6_0034900-RA-p1-CDS1	203.58	127.82
CDS	33	488796	489704	909	forward	4.91	4.91	0.67	1.2e-05	1.6	TcYC6_0034970-RA-p1-CDS1	206.96	129.71
CDS	38	93297	94370	1074	reverse	4.91	4.91	0.67	1.2e-05	1.59	TcYC6_0027970-RA-p1-CDS1	207.96	131.05
CDS	33	462506	464791	2286	forward	5.03	5.03	0.67	9.3e-06	1.59	TcYC6_0034880-RA-p1-CDS1	213.78	134.28
CDS	33	475383	476309	927	forward	5.53	5.53	0.67	3e-06	1.59	TcYC6_0034930-RA-p1-CDS1	241.67	151.69
CDS	7	316409	317431	1023	reverse	9.67	9.67	0.67	2.1e-10	1.59	TcYC6_0088480-RA-p1-CDS1	447.09	280.69
CDS	7	1147449	1148799	1351	forward	1.83	1.83	0.66	0.015	1.58	TcYC6_0091960:pseudogenic_transcript-p1-CDS1	67.93	42.95
CDS	25	675615	676535	921	reverse	2.92	2.92	0.66	0.0012	1.58	TcYC6_0064680-RA-p1-CDS1	118.96	75.42
CDS	33	220297	221688	1392	reverse	2.91	2.91	0.66	0.0012	1.58	TcYC6_0160600-RA-p1-CDS1	115.44	73.01
CDS	25	246602	250300	3699	forward	3.17	3.17	0.66	0.00068	1.58	TcYC6_0063110-RA-p1-CDS1	127.31	80.83
CDS	25	376974	395984	19011	forward	3.19	3.19	0.66	0.00065	1.58	TcYC6_0063770-RA-p1-CDS1	132.8	84.14
CDS	38	134629	134973	345	reverse	3.43	3.43	0.66	0.00037	1.58	TcYC6_0028750-RA-p1-CDS1	140.87	89.44
CDS	25	667546	668700	1155	reverse	3.56	3.56	0.66	0.00028	1.58	TcYC6_0064640-RA-p1-CDS1	146.91	93.1
CDS	25	658411	659859	1449	reverse	3.68	3.68	0.66	0.00021	1.58	TcYC6_0064580-RA-p1-CDS1	151.22	95.6
CDS	33	270169	270493	325	reverse	4.56	4.56	0.66	2.8e-05	1.58	TcYC6_0168010:pseudogenic_transcript-p1-CDS1	195.91	124.03
CDS	33	229758	230507	750	reverse	4.56	4.56	0.66	2.7e-05	1.58	TcYC6_0034320-RA-p1-CDS1	197.1	124.99
CDS	21	442512	443126	615	reverse	4.71	4.71	0.66	2e-05	1.58	TcYC6_0066120-RA-p1-CDS1	211.19	134.07
CDS	17	486946	487376	431	reverse	5.19	5.19	0.66	6.5e-06	1.58	TcYC6_0144370:pseudogenic_transcript-p1-CDS1	232	147.29
CDS	7	144201	145223	1023	forward	7.35	7.35	0.66	4.4e-08	1.58	TcYC6_0087730-RA-p1-CDS1	341.98	216.65
CDS	17	830810	831079	270	forward	7.46	7.46	0.66	3.4e-08	1.58	TcYC6_0032300-RA-p1-CDS1	344.94	217.86
CDS	17	612532	612916	385	reverse	9.03	9.03	0.66	9.2e-10	1.57	TcYC6_0174940:pseudogenic_transcript-p1-CDS1	437.19	277.6
CDS	7	1124157	1125336	1180	forward	0.77	0.77	0.65	0.17	1.57	TcYC6_0091900:pseudogenic_transcript-p1-CDS1	29.13	18.58
CDS	26	604782	606458	1677	forward	0.93	0.93	0.65	0.12	1.57	TcYC6_0132240:pseudogenic_transcript-p1-CDS1	33.73	21.49
CDS	25	621570	622574	1005	reverse	3.07	3.07	0.65	0.00085	1.57	TcYC6_0064420-RA-p1-CDS1	130.25	83.09
CDS	33	133579	134025	447	reverse	3.19	3.19	0.65	0.00065	1.57	TcYC6_0034180-RA-p1-CDS1	132.59	84.3
CDS	25	573898	576906	3009	reverse	3.19	3.19	0.65	0.00064	1.57	TcYC6_0064240-RA-p1-CDS1	134.38	85.57
CDS	25	213175	214788	1614	forward	3.32	3.32	0.65	0.00048	1.57	TcYC6_0062970-RA-p1-CDS1	140.28	89.32
CDS	25	239069	241048	1980	forward	3.43	3.43	0.65	0.00037	1.57	TcYC6_0063080-RA-p1-CDS1	142.48	90.58
CDS	25	355803	357044	1242	forward	3.45	3.45	0.65	0.00036	1.57	TcYC6_0063680-RA-p1-CDS1	147.25	93.66
CDS	21	647199	647531	333	forward	4.34	4.34	0.65	4.6e-05	1.56	TcYC6_0066980-RA-p1-CDS1	193.74	123.81
CDS	10	448621	449514	894	forward	5.34	5.34	0.65	4.6e-06	1.57	TcYC6_0105220-RA-p1-CDS1	247.56	158.03
CDS	7	370346	371416	1071	reverse	5.45	5.45	0.65	3.5e-06	1.57	TcYC6_0088820-RA-p1-CDS1	251.87	160.48
CDS	33	327978	328541	564	reverse	5.69	5.69	0.65	2e-06	1.57	TcYC6_0034450-RA-p1-CDS1	261.21	166.69
CDS	7	1091067	1092422	1356	forward	2.26	2.26	0.64	0.0055	1.56	TcYC6_0091810-RA-p1-CDS1	88.66	56.74
CDS	25	432429	433643	1215	reverse	2.26	2.26	0.64	0.0054	1.56	TcYC6_0063840-RA-p1-CDS1	90.17	57.82
CDS	25	428391	431165	2775	reverse	2.7	2.7	0.64	0.002	1.56	TcYC6_0063830-RA-p1-CDS1	116.86	74.94
CDS	33	227731	228909	1179	reverse	2.82	2.82	0.64	0.0015	1.56	TcYC6_0034310-RA-p1-CDS1	120.21	77.07
CDS	25	227848	230373	2526	forward	2.94	2.94	0.64	0.0012	1.56	TcYC6_0063050-RA-p1-CDS1	123.28	79.06
CDS	25	645301	646068	768	reverse	3.2	3.2	0.64	0.00064	1.56	TcYC6_0064520-RA-p1-CDS1	135.38	87.02
CDS	25	644031	644558	528	reverse	3.46	3.46	0.64	0.00035	1.56	TcYC6_0064510-RA-p1-CDS1	150.42	96.48
CDS	25	521514	522350	837	reverse	3.71	3.71	0.64	0.0002	1.56	TcYC6_0064080-RA-p1-CDS1	160.64	102.91
CDS	21	647865	649682	1818	forward	3.84	3.84	0.64	0.00015	1.56	TcYC6_0066990-RA-p1-CDS1	167.01	107.39
CDS	21	192082	192879	798	reverse	3.84	3.84	0.64	0.00014	1.56	TcYC6_0162160-RA-p1-CDS1	168.7	108.26
CDS	38	52040	53071	1032	reverse	4.11	4.11	0.64	7.8e-05	1.56	TcYC6_0027770-RA-p1-CDS1	186.07	119.6
CDS	21	523506	524999	1494	forward	4.35	4.35	0.64	4.5e-05	1.55	TcYC6_0066480-RA-p1-CDS1	195.63	125.85
CDS	33	472302	473726	1425	forward	4.49	4.49	0.64	3.2e-05	1.55	TcYC6_0034920-RA-p1-CDS1	206.29	132.68
CDS	33	416725	418527	1803	reverse	4.61	4.61	0.64	2.4e-05	1.56	TcYC6_0034740-RA-p1-CDS1	212.63	136.69
CDS	33	421257	423134	1878	reverse	4.84	4.84	0.64	1.4e-05	1.56	TcYC6_0034760-RA-p1-CDS1	219.92	140.67
CDS	33	424525	425097	573	reverse	5.23	5.23	0.64	5.9e-06	1.55	TcYC6_0034770-RA-p1-CDS1	244.69	157.42
CDS	21	441796	442092	297	reverse	5.47	5.47	0.64	3.4e-06	1.56	TcYC6_0066110-RA-p1-CDS1	254.85	163.57
CDS	15	871032	871280	249	forward	0.01	0.01	0.63	0.98	1.55	TcYC6_0077910-RA-p1-CDS1	4.08	2.63
CDS	7	1037623	1038024	402	forward	2.43	2.43	0.63	0.0037	1.54	TcYC6_0091690-RA-p1-CDS1	102.36	66.31
CDS	33	135298	136256	959	reverse	2.7	2.7	0.63	0.002	1.55	TcYC6_0170430:pseudogenic_transcript-p1-CDS1	117.78	76.12
CDS	25	197813	199867	2055	forward	2.94	2.94	0.63	0.0011	1.55	TcYC6_0062910-RA-p1-CDS1	124.18	80.12
CDS	25	221751	223298	1548	forward	3.37	3.37	0.63	0.00043	1.55	TcYC6_0063010-RA-p1-CDS1	153.26	98.9
CDS	38	314516	317279	2764	forward	3.89	3.89	0.63	0.00013	1.54	TcYC6_0145480:pseudogenic_transcript-p1-CDS1	180.85	117.19
CDS	21	505037	506755	1719	forward	3.99	3.99	0.63	0.0001	1.54	TcYC6_0066390-RA-p1-CDS1	182.05	117.93
CDS	21	606488	607951	1464	forward	4	4	0.63	9.9e-05	1.55	TcYC6_0066780-RA-p1-CDS1	184.83	119.46
CDS	21	450066	450989	924	reverse	4.12	4.12	0.63	7.6e-05	1.55	TcYC6_0066170-RA-p1-CDS1	188.76	121.92
CDS	7	197486	198121	636	reverse	4.13	4.13	0.63	7.4e-05	1.54	TcYC6_0088030-RA-p1-CDS1	191.44	123.97
CDS	33	403800	406013	2214	reverse	4.38	4.38	0.63	4.2e-05	1.55	TcYC6_0034680-RA-p1-CDS1	202.91	131.06
CDS	33	372807	374336	1530	reverse	4.77	4.77	0.63	1.7e-05	1.54	TcYC6_0034580-RA-p1-CDS1	229.04	148.34
CDS	33	401772	403382	1611	reverse	4.76	4.76	0.63	1.7e-05	1.55	TcYC6_0034670-RA-p1-CDS1	225.46	145.81
CDS	33	460866	461387	522	forward	4.89	4.89	0.63	1.3e-05	1.54	TcYC6_0034870-RA-p1-CDS1	234.54	151.93
CDS	33	560058	560911	854	forward	5.5	5.5	0.63	3.2e-06	1.54	TcYC6_0173510-RA-p1-CDS1	264.61	171.5
CDS	7	148631	149155	525	forward	10.49	10.49	0.63	3.2e-11	1.54	TcYC6_0087760-RA-p1-CDS1	558.64	362.13
CDS	7	1048390	1048809	420	forward	1.73	1.73	0.62	0.019	1.54	TcYC6_0091700-RA-p1-CDS1	70.15	45.64
CDS	25	590309	594496	4188	reverse	2.85	2.85	0.62	0.0014	1.53	TcYC6_0064300-RA-p1-CDS1	126.76	82.61
CDS	7	805043	805939	897	forward	3	3	0.62	0.001	1.54	TcYC6_0090670-RA-p1-CDS1	137.05	89
CDS	25	582407	585010	2604	reverse	3.1	3.1	0.62	0.0008	1.54	TcYC6_0064280-RA-p1-CDS1	136.37	88.54
CDS	21	670981	672084	1104	forward	3.5	3.5	0.62	0.00032	1.54	TcYC6_0067100-RA-p1-CDS1	159.21	103.47
CDS	21	184803	185468	666	reverse	3.76	3.76	0.62	0.00018	1.54	TcYC6_0153160-RA-p1-CDS1	172.89	112.38
CDS	25	503643	504332	690	reverse	3.78	3.78	0.62	0.00017	1.54	TcYC6_0064010-RA-p1-CDS1	177.92	115.89
CDS	21	576093	577082	990	forward	3.8	3.8	0.62	0.00016	1.53	TcYC6_0066670-RA-p1-CDS1	185.07	120.69
CDS	33	250757	253489	2733	reverse	3.9	3.9	0.62	0.00012	1.54	TcYC6_0129020-RA-p1-CDS1	184.95	120.2
CDS	33	520629	523814	3186	forward	4.02	4.02	0.62	9.6e-05	1.54	TcYC6_0142610-RA-p1-CDS1	188.73	122.56
CDS	21	531043	536547	5505	forward	4.03	4.03	0.62	9.4e-05	1.54	TcYC6_0066520-RA-p1-CDS1	190.35	123.95
CDS	21	672405	673187	783	forward	4.05	4.05	0.62	8.9e-05	1.53	TcYC6_0067110-RA-p1-CDS1	195.72	127.78
CDS	21	682506	684134	1629	forward	4.05	4.05	0.62	8.9e-05	1.53	TcYC6_0140850:pseudogenic_transcript-p1-CDS1	196.15	127.84
CDS	33	307226	308536	1311	reverse	4.05	4.05	0.62	8.9e-05	1.53	TcYC6_0034380-RA-p1-CDS1	195.95	127.7
CDS	7	812877	813431	555	reverse	4.13	4.13	0.62	7.4e-05	1.54	TcYC6_0090700-RA-p1-CDS1	191.15	123.96
CDS	33	418901	420583	1683	reverse	4.29	4.29	0.62	5.1e-05	1.54	TcYC6_0034750-RA-p1-CDS1	207.77	134.81
CDS	33	447786	448484	699	reverse	5.04	5.04	0.62	9e-06	1.54	TcYC6_0034840-RA-p1-CDS1	248.55	161.35
CDS	21	52281	54869	2589	reverse	5.16	5.16	0.62	6.9e-06	1.54	TcYC6_0064900-RA-p1-CDS1	252.59	164.47
CDS	17	580199	580567	369	reverse	6.54	6.54	0.62	2.9e-07	1.53	TcYC6_0031710-RA-p1-CDS1	335.92	219.19
CDS	7	147137	148159	1023	forward	6.89	6.89	0.62	1.3e-07	1.54	TcYC6_0087750-RA-p1-CDS1	350.26	227.82
CDS	10	269296	269838	543	reverse	7.27	7.27	0.62	5.3e-08	1.53	TcYC6_0104640:pseudogenic_transcript-p1-CDS1	377.03	245.67
CDS	10	266234	266473	240	reverse	8.34	8.34	0.62	4.6e-09	1.54	TcYC6_0138830-RA-p1-CDS1	433.22	281.2
CDS	25	263397	264173	777	forward	1.89	1.89	0.61	0.013	1.53	TcYC6_0063190-RA-p1-CDS1	79.11	51.71
CDS	33	187507	188260	754	reverse	2.32	2.32	0.61	0.0048	1.52	TcYC6_0166780-RA-p1-CDS1	101.52	66.6
CDS	25	691926	692654	729	reverse	2.72	2.72	0.61	0.0019	1.53	TcYC6_0064740-RA-p1-CDS1	121.72	79.61
CDS	21	109765	111234	1470	reverse	3.28	3.28	0.61	0.00052	1.53	TcYC6_0149010:pseudogenic_transcript-p1-CDS1	155.51	101.87
CDS	21	190164	191360	1197	reverse	3.55	3.55	0.61	0.00028	1.53	TcYC6_0170790:pseudogenic_transcript-p1-CDS1	171.18	112
CDS	33	263833	266298	2466	reverse	3.79	3.79	0.61	0.00016	1.53	TcYC6_0128980-RA-p1-CDS1	180.32	117.83
CDS	33	375790	376668	879	reverse	4.04	4.04	0.61	9e-05	1.53	TcYC6_0034600-RA-p1-CDS1	194.47	127.49
CDS	33	453362	454564	1203	reverse	4.05	4.05	0.61	8.9e-05	1.53	TcYC6_0035030-RA-p1-CDS1	196.5	128.57
CDS	21	471853	474699	2847	reverse	4.06	4.06	0.61	8.6e-05	1.53	TcYC6_0066250-RA-p1-CDS1	199.55	130.84
CDS	21	560676	561329	654	forward	4.06	4.06	0.61	8.6e-05	1.53	TcYC6_0066590-RA-p1-CDS1	199.36	130.5
CDS	15	972141	973220	1080	reverse	4.17	4.17	0.61	6.7e-05	1.53	TcYC6_0078290:pseudogenic_transcript-p1-CDS1	201.56	131.84
CDS	33	448906	449574	669	reverse	4.21	4.21	0.61	6.2e-05	1.52	TcYC6_0034850-RA-p1-CDS1	210.09	137.97
CDS	33	340794	344042	3249	reverse	4.3	4.3	0.61	5e-05	1.53	TcYC6_0034500-RA-p1-CDS1	209.42	137.28
CDS	38	168773	169267	495	reverse	4.3	4.3	0.61	5e-05	1.53	TcYC6_0028240-RA-p1-CDS1	209.02	136.61
CDS	38	303467	306229	2763	forward	4.31	4.31	0.61	4.9e-05	1.53	TcYC6_0146730-RA-p1-CDS1	211.01	138.14
CDS	21	586592	587134	543	forward	4.57	4.57	0.61	2.7e-05	1.53	TcYC6_0066720-RA-p1-CDS1	226.09	147.98
CDS	33	316883	318367	1485	reverse	4.71	4.71	0.61	2e-05	1.53	TcYC6_0034410-RA-p1-CDS1	236.84	155.17
CDS	10	268236	268784	549	reverse	7.83	7.83	0.61	1.5e-08	1.53	TcYC6_0104630-RA-p1-CDS1	423.49	277.43
CDS	10	664385	665077	693	forward	8.92	8.92	0.61	1.2e-09	1.52	TcYC6_0106210-RA-p1-CDS1	487.97	320.19
CDS	25	471636	472733	1098	reverse	1.29	1.29	0.6	0.051	1.52	TcYC6_0063950-RA-p1-CDS1	51.66	34.08
CDS	25	434069	435433	1365	reverse	1.63	1.63	0.6	0.023	1.52	TcYC6_0063850-RA-p1-CDS1	71.33	46.94
CDS	33	195919	197310	1392	reverse	2.62	2.62	0.6	0.0024	1.51	TcYC6_0160590-RA-p1-CDS1	121.65	80.46
CDS	25	632668	635205	2538	reverse	2.75	2.75	0.6	0.0018	1.51	TcYC6_0064480-RA-p1-CDS1	126.3	83.55
CDS	25	651007	651567	561	reverse	2.74	2.74	0.6	0.0018	1.51	TcYC6_0064550-RA-p1-CDS1	124.97	82.62
CDS	25	365763	366353	591	forward	2.76	2.76	0.6	0.0017	1.51	TcYC6_0063730-RA-p1-CDS1	128.36	84.87
CDS	25	544539	545999	1461	reverse	3.03	3.03	0.6	0.00094	1.51	TcYC6_0064170-RA-p1-CDS1	143.6	94.91
CDS	38	200254	201078	825	reverse	3.56	3.56	0.6	0.00027	1.51	TcYC6_0028340-RA-p1-CDS1	174.26	115.07
CDS	21	610795	613275	2481	forward	3.67	3.67	0.6	0.00021	1.52	TcYC6_0066800-RA-p1-CDS1	176.44	116.16
CDS	21	467746	471156	3411	reverse	3.71	3.71	0.6	0.0002	1.52	TcYC6_0066240-RA-p1-CDS1	184.27	121.56
CDS	38	220414	223242	2829	reverse	3.7	3.7	0.6	0.0002	1.52	TcYC6_0028430-RA-p1-CDS1	183.16	120.86
CDS	38	231800	232180	381	reverse	3.72	3.72	0.6	0.00019	1.52	TcYC6_0028490-RA-p1-CDS1	187.11	123.37
CDS	21	461089	462417	1329	reverse	3.95	3.95	0.6	0.00011	1.52	TcYC6_0066220-RA-p1-CDS1	194.95	128.53
CDS	38	202533	204632	2100	reverse	3.96	3.96	0.6	0.00011	1.51	TcYC6_0028360-RA-p1-CDS1	196.83	130.05
CDS	21	426911	428782	1872	reverse	4.1	4.1	0.6	8e-05	1.52	TcYC6_0066050-RA-p1-CDS1	207.6	136.56
CDS	21	724744	725754	1011	forward	4.23	4.23	0.6	5.8e-05	1.51	TcYC6_0067190-RA-p1-CDS1	215.73	142.6
CDS	33	224582	224770	189	reverse	4.35	4.35	0.6	4.4e-05	1.52	TcYC6_0138060-RA-p1-CDS1	221.29	145.89
CDS	21	334684	335367	684	reverse	4.48	4.48	0.6	3.3e-05	1.51	TcYC6_0065780-RA-p1-CDS1	227.27	150.12
CDS	21	67844	68920	1077	reverse	5.24	5.24	0.6	5.8e-06	1.51	TcYC6_0064980-RA-p1-CDS1	271.84	179.46
CDS	17	730159	730755	597	forward	5.68	5.68	0.6	2.1e-06	1.51	TcYC6_0032090-RA-p1-CDS1	310.02	205.19
CDS	33	547386	547736	351	forward	5.73	5.73	0.6	1.9e-06	1.52	TcYC6_0035240:pseudogenic_transcript-p1-CDS1	297.67	195.83
CDS	7	329202	329867	666	reverse	5.77	5.77	0.6	1.7e-06	1.51	TcYC6_0088570-RA-p1-CDS1	306.89	203.06
CDS	10	854716	856392	1677	forward	11.46	11.46	0.6	3.5e-12	1.51	TcYC6_0106700-RA-p1-CDS1	666.23	440.49
CDS	26	604608	605459	852	forward	0.78	0.78	0.59	0.17	1.5	TcYC6_0176420-RA-p1-CDS1	29.02	19.34
CDS	25	625353	626609	1257	reverse	2.65	2.65	0.59	0.0023	1.51	TcYC6_0064440-RA-p1-CDS1	126.23	83.78
CDS	21	373872	374528	657	reverse	3.2	3.2	0.59	0.00063	1.51	TcYC6_0065910-RA-p1-CDS1	158.76	105.12
CDS	2	1272417	1272710	294	reverse	3.21	3.21	0.59	0.00062	1.5	TcYC6_0072880:pseudogenic_transcript-p1-CDS1	160.12	106.51
CDS	38	248699	249925	1227	reverse	3.22	3.22	0.59	0.0006	1.5	TcYC6_0028550-RA-p1-CDS1	162.85	108.4
CDS	25	612273	612584	312	reverse	3.62	3.62	0.59	0.00024	1.5	TcYC6_0064360-RA-p1-CDS1	185.61	123.73
CDS	25	677957	678346	390	reverse	3.72	3.72	0.59	0.00019	1.5	TcYC6_0064690-RA-p1-CDS1	186.27	123.89
CDS	38	286587	287884	1298	forward	3.74	3.74	0.59	0.00018	1.5	TcYC6_0166410:pseudogenic_transcript-p1-CDS1	191.64	127.66
CDS	38	216770	217669	900	reverse	3.74	3.74	0.59	0.00018	1.51	TcYC6_0028410-RA-p1-CDS1	191.91	127.07
CDS	38	16735	17340	606	reverse	3.9	3.9	0.59	0.00013	1.5	TcYC6_0027680-RA-p1-CDS1	205.1	136.71
CDS	21	477334	477891	558	reverse	4.03	4.03	0.59	9.4e-05	1.5	TcYC6_0066270-RA-p1-CDS1	212.12	140.95
CDS	38	109649	110293	645	reverse	4.14	4.14	0.59	7.3e-05	1.5	TcYC6_0028020-RA-p1-CDS1	215.54	143.31
CDS	21	522660	522971	312	forward	4.53	4.53	0.59	2.9e-05	1.51	TcYC6_0066470-RA-p1-CDS1	240.43	159.49
CDS	33	345001	345444	444	reverse	4.55	4.55	0.59	2.8e-05	1.51	TcYC6_0034510-RA-p1-CDS1	244.09	162.06
CDS	7	328156	328929	774	reverse	5.43	5.43	0.59	3.7e-06	1.51	TcYC6_0088560-RA-p1-CDS1	294.03	195.09
CDS	7	339724	340497	774	reverse	5.82	5.82	0.59	1.5e-06	1.5	TcYC6_0088660-RA-p1-CDS1	319.63	212.72
CDS	7	320697	321719	1023	reverse	5.96	5.96	0.59	1.1e-06	1.5	TcYC6_0088510-RA-p1-CDS1	330.4	219.99
CDS	17	394426	394695	270	reverse	8.91	8.91	0.59	1.2e-09	1.51	TcYC6_0031220-RA-p1-CDS1	508.63	337
CDS	19	425982	426807	826	reverse	0.65	0.65	0.58	0.22	1.5	TcYC6_0145120:pseudogenic_transcript-p1-CDS1	27.88	18.6
CDS	7	1152662	1154342	1681	forward	1.35	1.35	0.58	0.045	1.49	TcYC6_0134830:pseudogenic_transcript-p1-CDS1	59.27	39.7
CDS	20	117474	117663	190	reverse	1.36	1.36	0.58	0.043	1.49	TcYC6_0139640:pseudogenic_transcript-p1-CDS1	61.94	41.46
CDS	25	289222	289998	777	forward	1.67	1.67	0.58	0.022	1.49	TcYC6_0063310-RA-p1-CDS1	76.28	51.2
CDS	7	1152488	1153381	894	forward	1.77	1.77	0.58	0.017	1.5	TcYC6_0176640-RA-p1-CDS1	76.46	51.04
CDS	33	203351	204307	957	reverse	1.8	1.8	0.58	0.016	1.49	TcYC6_0034280-RA-p1-CDS1	81.39	54.47
CDS	21	377532	381539	4008	reverse	2.35	2.35	0.58	0.0044	1.5	TcYC6_0065930-RA-p1-CDS1	108.07	72.1
CDS	21	132610	133674	1065	reverse	2.41	2.41	0.58	0.0039	1.49	TcYC6_0065230-RA-p1-CDS1	119.08	79.77
CDS	25	627080	630037	2958	reverse	2.51	2.51	0.58	0.0031	1.5	TcYC6_0064450-RA-p1-CDS1	118.32	79.06
CDS	25	533495	536131	2637	reverse	2.54	2.54	0.58	0.0029	1.5	TcYC6_0064130-RA-p1-CDS1	124.9	83.45
CDS	21	375604	376845	1242	reverse	2.67	2.67	0.58	0.0022	1.49	TcYC6_0065920-RA-p1-CDS1	129.79	86.9
CDS	21	699186	701480	2295	forward	3.22	3.22	0.58	0.00061	1.5	TcYC6_0143130:pseudogenic_transcript-p1-CDS1	161.96	108.02
CDS	7	109769	110311	543	forward	3.22	3.22	0.58	0.0006	1.49	TcYC6_0087460-RA-p1-CDS1	162.48	108.81
CDS	21	516361	517944	1584	forward	3.52	3.52	0.58	0.0003	1.5	TcYC6_0066440-RA-p1-CDS1	184.84	123.34
CDS	21	528665	529501	837	forward	3.53	3.53	0.58	0.00029	1.49	TcYC6_0066510-RA-p1-CDS1	187.34	125.5
CDS	33	300996	302315	1320	reverse	3.64	3.64	0.58	0.00023	1.5	TcYC6_0035170-RA-p1-CDS1	190.25	127.22
CDS	38	112590	113771	1182	reverse	3.68	3.68	0.58	0.00021	1.49	TcYC6_0028040-RA-p1-CDS1	198.56	133.19
CDS	21	475215	477044	1830	reverse	3.8	3.8	0.58	0.00016	1.49	TcYC6_0066260-RA-p1-CDS1	202.36	135.82
CDS	38	33594	35630	2037	reverse	3.88	3.88	0.58	0.00013	1.5	TcYC6_0027720-RA-p1-CDS1	201.09	134.07
CDS	38	49442	51658	2217	reverse	3.87	3.87	0.58	0.00013	1.5	TcYC6_0027760-RA-p1-CDS1	199.27	132.95
CDS	33	438498	439742	1245	reverse	3.91	3.91	0.58	0.00012	1.5	TcYC6_0034820-RA-p1-CDS1	206.05	137.74
CDS	38	102211	102684	474	reverse	4.05	4.05	0.58	8.9e-05	1.5	TcYC6_0027990-RA-p1-CDS1	216.84	144.59
CDS	33	374952	375659	708	reverse	4.07	4.07	0.58	8.5e-05	1.49	TcYC6_0034590-RA-p1-CDS1	220.64	148.08
CDS	38	47912	49072	1161	reverse	4.29	4.29	0.58	5.2e-05	1.5	TcYC6_0028720-RA-p1-CDS1	226.51	151.43
CDS	17	872157	872837	681	forward	4.29	4.29	0.58	5.1e-05	1.5	TcYC6_0032470-RA-p1-CDS1	227.27	151.93
CDS	17	739231	739713	483	forward	5.6	5.6	0.58	2.5e-06	1.5	TcYC6_0032160-RA-p1-CDS1	311.67	207.96
CDS	17	315193	315612	420	forward	7.15	7.15	0.58	7.2e-08	1.49	TcYC6_0031030-RA-p1-CDS1	412.45	276.04
CDS	10	241777	243831	2055	reverse	8.12	8.12	0.58	7.5e-09	1.5	TcYC6_0104510:pseudogenic_transcript-p1-CDS1	471.41	314.73
CDS	17	207179	208972	1794	reverse	8.78	8.78	0.58	1.6e-09	1.5	TcYC6_0030760-RA-p1-CDS1	520.28	347.94
CDS	17	312307	312576	270	forward	10.13	10.13	0.58	7.4e-11	1.5	TcYC6_0031020-RA-p1-CDS1	605.21	404.11
CDS	7	142759	143283	525	forward	10.95	10.95	0.58	1.1e-11	1.5	TcYC6_0087720-RA-p1-CDS1	652.17	434.91
CDS	7	1121240	1121785	546	forward	1.98	1.98	0.57	0.01	1.48	TcYC6_0141240:pseudogenic_transcript-p1-CDS1	94.91	63.96
CDS	25	637839	640055	2217	reverse	2.53	2.53	0.57	0.003	1.49	TcYC6_0064490-RA-p1-CDS1	121.75	81.79
CDS	21	382080	386072	3993	reverse	2.86	2.86	0.57	0.0014	1.48	TcYC6_0065940-RA-p1-CDS1	148.46	100.09
CDS	17	488695	488886	192	reverse	3.42	3.42	0.57	0.00038	1.48	TcYC6_0033080:pseudogenic_transcript-p1-CDS1	182.57	123.09
CDS	21	571229	573703	2475	forward	3.43	3.43	0.57	0.00037	1.48	TcYC6_0066640-RA-p1-CDS1	185.9	125.51
CDS	38	53422	55416	1995	reverse	3.43	3.43	0.57	0.00037	1.48	TcYC6_0027780-RA-p1-CDS1	185.37	125.25
CDS	21	455291	456718	1428	reverse	3.46	3.46	0.57	0.00035	1.48	TcYC6_0066190-RA-p1-CDS1	190.44	128.73
CDS	21	364016	367723	3708	reverse	3.54	3.54	0.57	0.00029	1.48	TcYC6_0065890-RA-p1-CDS1	188.84	127.2
CDS	38	98685	101132	2448	reverse	3.55	3.55	0.57	0.00028	1.49	TcYC6_0027980-RA-p1-CDS1	191.05	128.62
CDS	33	430278	435863	5586	reverse	3.7	3.7	0.57	0.0002	1.48	TcYC6_0034800-RA-p1-CDS1	201.19	135.93
CDS	33	482493	485753	3261	forward	3.72	3.72	0.57	0.00019	1.48	TcYC6_0034960-RA-p1-CDS1	206.52	139.31
CDS	21	338154	338774	621	reverse	3.98	3.98	0.57	0.0001	1.48	TcYC6_0065830-RA-p1-CDS1	220.87	149.06
CDS	21	584437	584967	531	forward	4.09	4.09	0.57	8.2e-05	1.49	TcYC6_0066710-RA-p1-CDS1	223.54	150.34
CDS	33	428153	429538	1386	reverse	4.13	4.13	0.57	7.4e-05	1.48	TcYC6_0034790-RA-p1-CDS1	232.74	157.26
CDS	33	408951	410996	2046	reverse	4.22	4.22	0.57	6e-05	1.49	TcYC6_0034710-RA-p1-CDS1	231.74	155.87
CDS	21	426043	426489	447	forward	4.26	4.26	0.57	5.5e-05	1.48	TcYC6_0066040-RA-p1-CDS1	239.03	161.55
CDS	38	264874	265389	516	forward	4.36	4.36	0.57	4.4e-05	1.48	TcYC6_0138800-RA-p1-CDS1	241.2	162.6
CDS	17	434525	435421	897	reverse	5.67	5.67	0.57	2.2e-06	1.49	TcYC6_0033050-RA-p1-CDS1	325.46	218.68
CDS	7	318847	319512	666	reverse	8.04	8.04	0.57	9.2e-09	1.48	TcYC6_0088500-RA-p1-CDS1	491.48	331.4
CDS	10	678867	679289	423	reverse	13.16	13.16	0.57	7e-14	1.49	TcYC6_0106270-RA-p1-CDS1	835.87	562.76
CDS	25	250586	251257	672	forward	2.02	2.02	0.56	0.0095	1.48	TcYC6_0063120-RA-p1-CDS1	101.68	68.88
CDS	21	675425	679870	4446	forward	3.07	3.07	0.56	0.00084	1.47	TcYC6_0067130-RA-p1-CDS1	170.05	115.7
CDS	38	198997	199887	891	reverse	3.15	3.15	0.56	0.0007	1.48	TcYC6_0028330-RA-p1-CDS1	167.62	113.47
CDS	21	662059	664923	2865	forward	3.2	3.2	0.56	0.00063	1.47	TcYC6_0067060-RA-p1-CDS1	176.42	119.84
CDS	21	593649	605720	12072	forward	3.22	3.22	0.56	0.00061	1.47	TcYC6_0066770-RA-p1-CDS1	179.13	121.81
CDS	38	174389	178438	4050	reverse	3.29	3.29	0.56	0.00052	1.47	TcYC6_0028270-RA-p1-CDS1	175.19	118.85
CDS	21	728821	731037	2217	forward	3.29	3.29	0.56	0.00051	1.48	TcYC6_0130240-RA-p1-CDS1	175.75	118.87
CDS	21	444007	445800	1794	reverse	3.34	3.34	0.56	0.00046	1.47	TcYC6_0066130-RA-p1-CDS1	184.91	125.73
CDS	38	114166	116166	2001	reverse	3.36	3.36	0.56	0.00044	1.47	TcYC6_0028050-RA-p1-CDS1	188.46	127.82
CDS	38	228567	229997	1431	reverse	3.43	3.43	0.56	0.00037	1.48	TcYC6_0028470-RA-p1-CDS1	184.01	124.42
CDS	21	577977	579077	1101	forward	3.46	3.46	0.56	0.00035	1.47	TcYC6_0066680-RA-p1-CDS1	190.26	129.39
CDS	38	201355	202008	654	reverse	3.45	3.45	0.56	0.00035	1.48	TcYC6_0028350-RA-p1-CDS1	189.01	128.08
CDS	21	349881	354953	5073	reverse	3.5	3.5	0.56	0.00031	1.47	TcYC6_0065860-RA-p1-CDS1	198.24	134.85
CDS	21	592435	592998	564	forward	3.56	3.56	0.56	0.00028	1.48	TcYC6_0066760-RA-p1-CDS1	190.95	129.2
CDS	33	323708	327469	3762	reverse	3.74	3.74	0.56	0.00018	1.47	TcYC6_0034440-RA-p1-CDS1	209.3	142.01
CDS	33	399085	401118	2034	reverse	3.86	3.86	0.56	0.00014	1.48	TcYC6_0034660-RA-p1-CDS1	213.79	144.79
CDS	33	171533	172924	1392	reverse	3.89	3.89	0.56	0.00013	1.47	TcYC6_0160610-RA-p1-CDS1	220.54	149.97
CDS	33	345694	348471	2778	reverse	3.96	3.96	0.56	0.00011	1.48	TcYC6_0034520-RA-p1-CDS1	217	146.85
CDS	7	140570	142609	2040	forward	5.94	5.94	0.56	1.2e-06	1.47	TcYC6_0087710-RA-p1-CDS1	361.74	246.18
CDS	10	168722	169342	621	reverse	6.02	6.02	0.56	9.5e-07	1.48	TcYC6_0104360:pseudogenic_transcript-p1-CDS1	361.16	244.84
CDS	17	219573	219977	405	reverse	7.28	7.28	0.56	5.3e-08	1.48	TcYC6_0030810-RA-p1-CDS1	440.69	297.93
CDS	7	145695	146219	525	forward	7.68	7.68	0.56	2.1e-08	1.48	TcYC6_0087740-RA-p1-CDS1	469.3	317.62
CDS	10	717954	718427	474	forward	7.73	7.73	0.56	1.9e-08	1.47	TcYC6_0106380-RA-p1-CDS1	480.5	326.03
CDS	7	1136723	1137415	693	forward	1.46	1.46	0.55	0.035	1.46	TcYC6_0091920:pseudogenic_transcript-p1-CDS1	74.77	51.16
CDS	7	1145882	1146574	693	forward	1.59	1.59	0.55	0.026	1.46	TcYC6_0091950:pseudogenic_transcript-p1-CDS1	80.03	54.66
CDS	25	306130	306906	777	forward	2.02	2.02	0.55	0.0095	1.47	TcYC6_0063390-RA-p1-CDS1	101.78	69.28
CDS	33	194159	195117	959	reverse	2.21	2.21	0.55	0.0062	1.46	TcYC6_0170440:pseudogenic_transcript-p1-CDS1	116.71	79.68
CDS	25	242575	245583	3009	forward	2.35	2.35	0.55	0.0044	1.46	TcYC6_0063100-RA-p1-CDS1	124.88	85.4
CDS	25	673256	675007	1752	reverse	2.37	2.37	0.55	0.0043	1.47	TcYC6_0064670-RA-p1-CDS1	127	86.56
CDS	25	581377	581964	588	reverse	2.8	2.8	0.55	0.0016	1.46	TcYC6_0064270-RA-p1-CDS1	152.92	104.72
CDS	33	139231	140401	1171	reverse	2.82	2.82	0.55	0.0015	1.46	TcYC6_0133460:pseudogenic_transcript-p1-CDS1	156.46	106.85
CDS	21	650430	652592	2163	forward	2.91	2.91	0.55	0.0012	1.46	TcYC6_0067000-RA-p1-CDS1	156.89	107.26
CDS	21	92842	93197	356	reverse	2.99	2.99	0.55	0.001	1.46	TcYC6_0138480-RA-p1-CDS1	170.28	116.55
CDS	38	167064	168386	1323	reverse	3.2	3.2	0.55	0.00064	1.46	TcYC6_0028230-RA-p1-CDS1	174.97	119.49
CDS	38	65390	67492	2103	reverse	3.37	3.37	0.55	0.00043	1.46	TcYC6_0027840-RA-p1-CDS1	190.03	130.11
CDS	7	124557	125096	540	forward	3.38	3.38	0.55	0.00042	1.46	TcYC6_0087630-RA-p1-CDS1	191.6	130.81
CDS	38	137995	139353	1359	reverse	3.41	3.41	0.55	0.00039	1.46	TcYC6_0028140-RA-p1-CDS1	196.99	134.97
CDS	33	476566	479838	3273	forward	3.46	3.46	0.55	0.00035	1.47	TcYC6_0034940-RA-p1-CDS1	189.77	129.33
CDS	21	369233	372841	3609	reverse	3.47	3.47	0.55	0.00034	1.47	TcYC6_0065900-RA-p1-CDS1	191.24	130.24
CDS	21	794878	795336	459	reverse	3.49	3.49	0.55	0.00032	1.47	TcYC6_0067260-RA-p1-CDS1	195.9	133.59
CDS	21	508873	510612	1740	forward	3.52	3.52	0.55	0.00031	1.46	TcYC6_0066410-RA-p1-CDS1	200.18	136.96
CDS	33	200204	200392	189	reverse	3.52	3.52	0.55	0.0003	1.47	TcYC6_0138050-RA-p1-CDS1	201.59	137.55
CDS	21	171421	171786	366	reverse	3.55	3.55	0.55	0.00028	1.46	TcYC6_0065360-RA-p1-CDS1	206.35	140.98
CDS	38	32911	33183	273	reverse	3.63	3.63	0.55	0.00024	1.47	TcYC6_0027710-RA-p1-CDS1	204.69	139.48
CDS	33	490952	491920	969	forward	3.66	3.66	0.55	0.00022	1.46	TcYC6_0035040-RA-p1-CDS1	210.22	144.04
CDS	33	351007	358944	7938	reverse	3.78	3.78	0.55	0.00017	1.47	TcYC6_0035250-RA-p1-CDS1	216.67	147.51
CDS	25	7574	8053	480	reverse	4.34	4.34	0.55	4.6e-05	1.47	TcYC6_0062600-RA-p1-CDS1	255.06	173.7
CDS	21	335595	335918	324	reverse	4.35	4.35	0.55	4.4e-05	1.46	TcYC6_0065790-RA-p1-CDS1	257.66	175.88
CDS	17	209261	210887	1627	reverse	5.74	5.74	0.55	1.8e-06	1.46	TcYC6_0032920:pseudogenic_transcript-p1-CDS1	356.98	244.44
CDS	10	1109122	1109898	777	forward	6.2	6.2	0.55	6.3e-07	1.47	TcYC6_0107670-RA-p1-CDS1	379.64	258.55
CDS	10	1099536	1099934	399	forward	8.8	8.8	0.55	1.6e-09	1.47	TcYC6_0107610-RA-p1-CDS1	578.03	394.56
CDS	10	856903	857841	939	forward	12.9	12.9	0.55	1.3e-13	1.46	TcYC6_0106710-RA-p1-CDS1	886.16	607.28
CDS	15	8489	8716	228	reverse	0.44	0.44	0.54	0.36	1.45	TcYC6_0138530-RA-p1-CDS1	20.06	13.82
CDS	25	716946	719185	2240	forward	0.69	0.69	0.54	0.21	1.45	TcYC6_0148870:pseudogenic_transcript-p1-CDS1	31.22	21.51
CDS	1	2075819	2076023	205	forward	1.59	1.59	0.54	0.025	1.45	TcYC6_0156840:pseudogenic_transcript-p1-CDS1	80.12	55.08
CDS	7	1035582	1036937	1356	forward	1.76	1.76	0.54	0.017	1.46	TcYC6_0091680-RA-p1-CDS1	90.53	62.07
CDS	25	301674	302450	777	forward	1.9	1.9	0.54	0.013	1.45	TcYC6_0063370-RA-p1-CDS1	96.99	66.75
CDS	8	1031508	1032152	645	reverse	1.9	1.9	0.54	0.013	1.46	TcYC6_0112180-RA-p1-CDS1	97.41	66.77
CDS	25	179446	180501	1056	forward	2.13	2.13	0.54	0.0075	1.46	TcYC6_0062850-RA-p1-CDS1	118.02	81.06
CDS	25	505222	505821	600	reverse	2.27	2.27	0.54	0.0054	1.45	TcYC6_0064020-RA-p1-CDS1	125.88	86.65
CDS	21	201847	203694	1848	reverse	2.42	2.42	0.54	0.0038	1.45	TcYC6_0065430:pseudogenic_transcript-p1-CDS1	134.7	92.93
CDS	21	337407	337730	324	reverse	2.87	2.87	0.54	0.0014	1.45	TcYC6_0065820-RA-p1-CDS1	164.64	113.47
CDS	7	690871	691371	501	forward	2.97	2.97	0.54	0.0011	1.45	TcYC6_0090140-RA-p1-CDS1	166.96	115.05
CDS	33	493495	495750	2256	forward	3.03	3.03	0.54	0.00093	1.45	TcYC6_0128990-RA-p1-CDS1	178.12	122.45
CDS	21	451439	454930	3492	reverse	3.15	3.15	0.54	0.00071	1.45	TcYC6_0066180-RA-p1-CDS1	182.57	125.58
CDS	21	608416	610539	2124	forward	3.15	3.15	0.54	0.00071	1.45	TcYC6_0066790-RA-p1-CDS1	182.25	125.36
CDS	21	511407	512636	1230	forward	3.16	3.16	0.54	0.00069	1.45	TcYC6_0066420-RA-p1-CDS1	184.9	127.24
CDS	21	414198	415685	1488	reverse	3.25	3.25	0.54	0.00056	1.46	TcYC6_0066010-RA-p1-CDS1	184.35	126.62
CDS	21	658154	660346	2193	forward	3.27	3.27	0.54	0.00054	1.46	TcYC6_0067040-RA-p1-CDS1	187.71	128.97
CDS	38	22220	24256	2037	reverse	3.27	3.27	0.54	0.00054	1.46	TcYC6_0027700-RA-p1-CDS1	188.2	129.11
CDS	21	438762	441326	2565	reverse	3.28	3.28	0.54	0.00053	1.45	TcYC6_0066100-RA-p1-CDS1	189.14	130.17
CDS	21	339232	345741	6510	reverse	3.28	3.28	0.54	0.00052	1.46	TcYC6_0065840-RA-p1-CDS1	190.69	130.92
CDS	38	78182	79648	1467	reverse	3.29	3.29	0.54	0.00051	1.45	TcYC6_0027900-RA-p1-CDS1	191.96	132.2
CDS	38	90058	92160	2103	reverse	3.3	3.3	0.54	0.00051	1.45	TcYC6_0027960-RA-p1-CDS1	192.61	132.49
CDS	21	503479	504606	1128	forward	3.52	3.52	0.54	0.0003	1.45	TcYC6_0066380:pseudogenic_transcript-p1-CDS1	201.01	138.17
CDS	21	332375	332863	489	reverse	4.29	4.29	0.54	5.1e-05	1.45	TcYC6_0065760-RA-p1-CDS1	262.14	180.17
CDS	21	34582	35316	735	reverse	5.14	5.14	0.54	7.3e-06	1.45	TcYC6_0064810-RA-p1-CDS1	322.54	222.05
CDS	10	210745	211605	861	reverse	8.05	8.05	0.54	8.8e-09	1.45	TcYC6_0104410-RA-p1-CDS1	544.39	375.3
CDS	10	606829	608019	1191	forward	10.06	10.06	0.54	8.7e-11	1.46	TcYC6_0105940-RA-p1-CDS1	679.47	466.43
CDS	21	285894	286422	529	forward	0.37	0.37	0.53	0.42	1.44	TcYC6_0065600:pseudogenic_transcript-p1-CDS1	15.05	10.43
CDS	25	296991	297995	1005	forward	1.7	1.7	0.53	0.02	1.44	TcYC6_0063350-RA-p1-CDS1	95.2	66.1
CDS	7	1029143	1031124	1982	forward	1.95	1.95	0.53	0.011	1.44	TcYC6_0134820:pseudogenic_transcript-p1-CDS1	103.98	72.01
CDS	33	198093	199263	1171	reverse	2.64	2.64	0.53	0.0023	1.44	TcYC6_0133470:pseudogenic_transcript-p1-CDS1	156.61	108.65
CDS	38	72390	73352	963	reverse	2.94	2.94	0.53	0.0011	1.44	TcYC6_0027870-RA-p1-CDS1	176.89	122.44
CDS	21	394007	408025	14019	reverse	3.08	3.08	0.53	0.00084	1.45	TcYC6_0065970-RA-p1-CDS1	184.83	127.84
CDS	21	478990	479877	888	reverse	3.07	3.07	0.53	0.00084	1.45	TcYC6_0066280-RA-p1-CDS1	184.78	127.75
CDS	21	465604	467118	1515	reverse	3.2	3.2	0.53	0.00064	1.44	TcYC6_0066230-RA-p1-CDS1	190.35	131.82
CDS	21	548991	551777	2787	forward	3.21	3.21	0.53	0.00062	1.44	TcYC6_0130250-RA-p1-CDS1	192.43	133.66
CDS	21	346604	349189	2586	reverse	3.34	3.34	0.53	0.00046	1.44	TcYC6_0065850-RA-p1-CDS1	200.11	138.56
CDS	33	406673	408037	1365	reverse	3.35	3.35	0.53	0.00045	1.44	TcYC6_0034690-RA-p1-CDS1	201.47	139.76
CDS	21	315514	316107	594	reverse	3.37	3.37	0.53	0.00043	1.44	TcYC6_0065720-RA-p1-CDS1	204.96	142.13
CDS	33	444806	446506	1701	reverse	3.52	3.52	0.53	0.0003	1.44	TcYC6_0035200-RA-p1-CDS1	216.22	149.75
CDS	38	283590	284023	434	forward	3.64	3.64	0.53	0.00023	1.44	TcYC6_0149860:pseudogenic_transcript-p1-CDS1	221.61	153.38
CDS	33	295355	295859	505	forward	3.67	3.67	0.53	0.00021	1.44	TcYC6_0166960:pseudogenic_transcript-p1-CDS1	227.68	157.82
CDS	21	423356	424546	1191	reverse	3.7	3.7	0.53	0.0002	1.44	TcYC6_0066030:pseudogenic_transcript-p1-CDS1	231.61	160.84
CDS	21	170270	170977	708	reverse	4	4	0.53	0.0001	1.44	TcYC6_0153150-RA-p1-CDS1	255.19	177.1
CDS	33	294816	295073	258	forward	4.01	4.01	0.53	9.8e-05	1.45	TcYC6_0035190:pseudogenic_transcript-p1-CDS1	240.87	166.41
CDS	10	441465	442469	1005	forward	4.39	4.39	0.53	4.1e-05	1.44	TcYC6_0105180:pseudogenic_transcript-p1-CDS1	278.69	192.96
CDS	17	58538	59002	465	reverse	5.23	5.23	0.53	5.8e-06	1.45	TcYC6_0032830-RA-p1-CDS1	340.49	235.49
CDS	10	444922	445075	154	forward	5.94	5.94	0.53	1.1e-06	1.44	TcYC6_0171050:pseudogenic_transcript-p1-CDS1	393.65	272.83
CDS	10	871717	875126	3410	forward	6.92	6.92	0.53	1.2e-07	1.44	TcYC6_0106760:pseudogenic_transcript-p1-CDS1	468.03	324.44
CDS	19	3107	4297	1191	reverse	1000	1000	0.53	0	1.44	TcYC6_0080850-RA-p1-CDS1	3293.7	2280.82
CDS	19	429606	430034	429	reverse	0	0	0.52	1	1.43	TcYC6_0082470-RA-p1-CDS1	3.95	2.76
CDS	21	283554	283847	294	forward	0.08	0.08	0.52	0.83	1.43	TcYC6_0065590-RA-p1-CDS1	5.76	4.02
CDS	8	245295	245720	426	reverse	0.19	0.19	0.52	0.64	1.44	TcYC6_0108780-RA-p1-CDS1	11.53	8.01
CDS	7	1140323	1143718	3396	forward	1.08	1.08	0.52	0.082	1.43	TcYC6_0176630-RA-p1-CDS1	51.64	36
CDS	25	61721	64089	2369	reverse	1.51	1.51	0.52	0.031	1.43	TcYC6_0134130:pseudogenic_transcript-p1-CDS1	81.05	56.7
CDS	8	1215374	1216258	885	forward	1.55	1.55	0.52	0.028	1.43	TcYC6_0112910-RA-p1-CDS1	87.06	60.83
CDS	7	1085262	1085954	693	forward	1.81	1.81	0.52	0.016	1.44	TcYC6_0091780:pseudogenic_transcript-p1-CDS1	97.01	67.45
CDS	7	417646	418422	777	reverse	2	2	0.52	0.01	1.43	TcYC6_0089020-RA-p1-CDS1	111.81	78.07
CDS	21	555929	556912	984	forward	2.22	2.22	0.52	0.0061	1.43	TcYC6_0066570-RA-p1-CDS1	131.3	91.67
CDS	21	95437	102482	7046	reverse	2.82	2.82	0.52	0.0015	1.43	TcYC6_0173630-RA-p1-CDS1	170.8	119.11
CDS	21	669696	670652	957	forward	2.93	2.93	0.52	0.0012	1.44	TcYC6_0067090-RA-p1-CDS1	175.35	122.11
CDS	38	73621	75723	2103	reverse	2.96	2.96	0.52	0.0011	1.43	TcYC6_0027880-RA-p1-CDS1	180.37	125.87
CDS	21	356552	360601	4050	reverse	2.99	2.99	0.52	0.001	1.43	TcYC6_0065870-RA-p1-CDS1	183.89	128.19
CDS	21	568757	570451	1695	forward	3.03	3.03	0.52	0.00094	1.43	TcYC6_0066630-RA-p1-CDS1	190.52	133.01
CDS	38	44699	47632	2934	reverse	3.04	3.04	0.52	0.00092	1.43	TcYC6_0027750-RA-p1-CDS1	191.9	134.2
CDS	21	323624	328390	4767	reverse	3.11	3.11	0.52	0.00078	1.44	TcYC6_0065740-RA-p1-CDS1	190.04	132.15
CDS	21	312861	314885	2025	reverse	3.13	3.13	0.52	0.00075	1.43	TcYC6_0065710-RA-p1-CDS1	192.41	134.54
CDS	21	673767	674891	1125	forward	3.12	3.12	0.52	0.00075	1.44	TcYC6_0067120-RA-p1-CDS1	192.37	133.98
CDS	21	554265	555209	945	forward	3.15	3.15	0.52	0.00071	1.43	TcYC6_0066560-RA-p1-CDS1	196.04	137.14
CDS	38	172538	173782	1245	reverse	3.18	3.18	0.52	0.00066	1.43	TcYC6_0028260-RA-p1-CDS1	201.57	140.9
CDS	38	17610	19700	2091	reverse	3.24	3.24	0.52	0.00057	1.43	TcYC6_0027690-RA-p1-CDS1	197.92	138.02
CDS	21	537952	539112	1161	forward	3.28	3.28	0.52	0.00052	1.44	TcYC6_0066530-RA-p1-CDS1	204.92	142.72
CDS	38	205925	206434	510	reverse	3.29	3.29	0.52	0.00052	1.44	TcYC6_0028650-RA-p1-CDS1	205.52	143.14
CDS	21	77346	79013	1668	reverse	3.43	3.43	0.52	0.00038	1.43	TcYC6_0148990:pseudogenic_transcript-p1-CDS1	214.21	149.4
CDS	33	319103	320242	1140	reverse	3.55	3.55	0.52	0.00028	1.44	TcYC6_0034420-RA-p1-CDS1	220.43	153.53
CDS	21	65441	67546	2106	reverse	3.78	3.78	0.52	0.00016	1.43	TcYC6_0064970:pseudogenic_transcript-p1-CDS1	246.36	172.08
CDS	17	659416	660012	597	reverse	4.28	4.28	0.52	5.2e-05	1.43	TcYC6_0031910-RA-p1-CDS1	273.72	190.9
CDS	17	535777	536667	891	reverse	4.33	4.33	0.52	4.7e-05	1.43	TcYC6_0031550-RA-p1-CDS1	282.79	197.61
CDS	7	336916	337581	666	reverse	4.56	4.56	0.52	2.8e-05	1.44	TcYC6_0088640-RA-p1-CDS1	293.16	204.05
CDS	17	537841	538176	336	reverse	5.23	5.23	0.52	5.9e-06	1.44	TcYC6_0031560-RA-p1-CDS1	354.29	246.58
CDS	10	264483	265160	678	reverse	5.36	5.36	0.52	4.3e-06	1.43	TcYC6_0104620-RA-p1-CDS1	363.4	253.5
CDS	17	211355	213148	1794	reverse	6.35	6.35	0.52	4.4e-07	1.43	TcYC6_0030770-RA-p1-CDS1	453.07	317.05
CDS	17	422073	422279	207	reverse	7.01	7.01	0.52	9.7e-08	1.44	TcYC6_0031350-RA-p1-CDS1	485.91	338.08
CDS	4	304360	305490	1131	forward	0.76	0.76	0.51	0.18	1.42	TcYC6_0122170-RA-p1-CDS1	38.1	26.76
CDS	21	117791	118789	999	reverse	1.86	1.86	0.51	0.014	1.43	TcYC6_0065160-RA-p1-CDS1	104.58	73.34
CDS	25	617887	618843	957	reverse	2.19	2.19	0.51	0.0064	1.43	TcYC6_0064390-RA-p1-CDS1	127.58	89.31
CDS	25	537265	537873	609	reverse	2.66	2.66	0.51	0.0022	1.43	TcYC6_0064140-RA-p1-CDS1	157.94	110.82
CDS	2	362236	362610	375	reverse	2.86	2.86	0.51	0.0014	1.42	TcYC6_0068960-RA-p1-CDS1	176.11	123.95
CDS	21	388267	392727	4461	reverse	2.87	2.87	0.51	0.0013	1.42	TcYC6_0065960-RA-p1-CDS1	178.33	125.59
CDS	38	170270	171910	1641	reverse	2.89	2.89	0.51	0.0013	1.42	TcYC6_0028250-RA-p1-CDS1	181.92	127.86
CDS	38	103800	106802	3003	reverse	2.88	2.88	0.51	0.0013	1.43	TcYC6_0028000-RA-p1-CDS1	181.17	126.89
CDS	38	139671	140744	1074	reverse	2.91	2.91	0.51	0.0012	1.42	TcYC6_0028150-RA-p1-CDS1	184.16	129.47
CDS	21	712852	715429	2578	forward	3.03	3.03	0.51	0.00094	1.42	TcYC6_0067180:pseudogenic_transcript-p1-CDS1	189.96	133.75
CDS	38	36225	40940	4716	reverse	3.05	3.05	0.51	0.0009	1.42	TcYC6_0027730-RA-p1-CDS1	193.32	135.84
CDS	21	329812	331929	2118	reverse	3.09	3.09	0.51	0.00081	1.42	TcYC6_0065750-RA-p1-CDS1	200.83	141.22
CDS	33	332441	335899	3459	reverse	3.1	3.1	0.51	0.0008	1.42	TcYC6_0034480-RA-p1-CDS1	201.84	141.89
CDS	33	411436	412998	1563	reverse	3.1	3.1	0.51	0.00079	1.42	TcYC6_0034720-RA-p1-CDS1	202.06	141.88
CDS	33	470149	471801	1653	forward	3.15	3.15	0.51	0.0007	1.43	TcYC6_0034910-RA-p1-CDS1	196.79	137.97
CDS	2	79926	80381	456	reverse	3.27	3.27	0.51	0.00053	1.43	TcYC6_0067580-RA-p1-CDS1	202.39	141.66
CDS	21	411310	412602	1293	reverse	3.29	3.29	0.51	0.00052	1.43	TcYC6_0066000-RA-p1-CDS1	204.95	143.49
CDS	33	163444	164022	579	reverse	3.51	3.51	0.51	0.00031	1.42	TcYC6_0151760-RA-p1-CDS1	228.41	160.78
CDS	38	157768	158106	339	reverse	3.8	3.8	0.51	0.00016	1.43	TcYC6_0028190-RA-p1-CDS1	248.25	173.91
CDS	33	249058	249735	678	reverse	3.88	3.88	0.51	0.00013	1.42	TcYC6_0034330-RA-p1-CDS1	261.75	184.17
CDS	17	738626	738982	357	forward	4.13	4.13	0.51	7.4e-05	1.42	TcYC6_0032150-RA-p1-CDS1	276.53	194.56
CDS	17	49671	50429	759	reverse	4.41	4.41	0.51	3.8e-05	1.42	TcYC6_0030300-RA-p1-CDS1	296.72	208.45
CDS	17	91856	92248	393	reverse	4.5	4.5	0.51	3.1e-05	1.42	TcYC6_0032880-RA-p1-CDS1	311.95	219.5
CDS	10	367647	368519	873	forward	4.84	4.84	0.51	1.5e-05	1.43	TcYC6_0104880-RA-p1-CDS1	327.23	229.21
CDS	25	10179	10763	585	reverse	5.45	5.45	0.51	3.5e-06	1.43	TcYC6_0062620-RA-p1-CDS1	378.62	265.07
CDS	17	578855	579337	483	reverse	5.9	5.9	0.51	1.3e-06	1.42	TcYC6_0031690-RA-p1-CDS1	414.74	291.14
CDS	10	1059807	1061231	1425	forward	6.7	6.7	0.51	2e-07	1.42	TcYC6_0107450-RA-p1-CDS1	485.78	341.47
CDS	7	1043481	1045233	1753	forward	0.96	0.96	0.5	0.11	1.41	TcYC6_0136400-RA-p1-CDS1	48.25	34.12
CDS	21	295970	296948	979	forward	1.44	1.44	0.5	0.037	1.42	TcYC6_0065660:pseudogenic_transcript-p1-CDS1	83.72	59.15
CDS	7	1050442	1052197	1756	forward	1.59	1.59	0.5	0.026	1.41	TcYC6_0136360-RA-p1-CDS1	91.61	64.91
CDS	25	399230	399946	717	reverse	2.11	2.11	0.5	0.0078	1.42	TcYC6_0063790-RA-p1-CDS1	127.3	89.91
CDS	33	222471	223641	1171	reverse	2.36	2.36	0.5	0.0044	1.41	TcYC6_0133480:pseudogenic_transcript-p1-CDS1	151.69	107.53
CDS	38	237319	240075	2757	reverse	2.59	2.59	0.5	0.0026	1.41	TcYC6_0028510-RA-p1-CDS1	160.18	113.3
CDS	15	971551	972051	501	reverse	2.63	2.63	0.5	0.0024	1.41	TcYC6_0078280:pseudogenic_transcript-p1-CDS1	166.46	117.8
CDS	21	654921	656738	1818	forward	2.65	2.65	0.5	0.0023	1.42	TcYC6_0067030-RA-p1-CDS1	170.08	120.18
CDS	38	151634	157177	5544	reverse	2.64	2.64	0.5	0.0023	1.41	TcYC6_0028180-RA-p1-CDS1	168.6	119.46
CDS	38	245014	246204	1191	reverse	2.65	2.65	0.5	0.0022	1.42	TcYC6_0028670-RA-p1-CDS1	171.33	120.83
CDS	21	665450	666814	1365	forward	2.68	2.68	0.5	0.0021	1.41	TcYC6_0067070-RA-p1-CDS1	174.3	123.31
CDS	38	86403	87866	1464	reverse	2.76	2.76	0.5	0.0017	1.42	TcYC6_0027940-RA-p1-CDS1	174.43	123.14
CDS	21	580844	582265	1422	forward	2.83	2.83	0.5	0.0015	1.42	TcYC6_0066690-RA-p1-CDS1	186.12	131.4
CDS	38	107451	108479	1029	reverse	2.81	2.81	0.5	0.0015	1.42	TcYC6_0028010-RA-p1-CDS1	182.5	128.88
CDS	33	128072	129394	1323	reverse	2.86	2.86	0.5	0.0014	1.41	TcYC6_0160700-RA-p1-CDS1	190.45	135.07
CDS	21	317359	322350	4992	reverse	2.98	2.98	0.5	0.0011	1.42	TcYC6_0065730-RA-p1-CDS1	195.19	137.88
CDS	38	12677	14392	1716	reverse	2.97	2.97	0.5	0.0011	1.42	TcYC6_0028610-RA-p1-CDS1	194	136.73
CDS	33	542693	545355	2663	forward	3.21	3.21	0.5	0.00062	1.41	TcYC6_0147890:pseudogenic_transcript-p1-CDS1	218.77	155.06
CDS	17	111528	112565	1038	reverse	3.94	3.94	0.5	0.00011	1.42	TcYC6_0030520-RA-p1-CDS1	271.94	192.14
CDS	17	305888	307372	1485	forward	4.07	4.07	0.5	8.4e-05	1.42	TcYC6_0032730-RA-p1-CDS1	280.28	197.79
CDS	10	443213	444238	1026	forward	4.14	4.14	0.5	7.2e-05	1.41	TcYC6_0105190-RA-p1-CDS1	291.47	206.16
CDS	17	435991	436701	711	reverse	4.34	4.34	0.5	4.6e-05	1.42	TcYC6_0031400-RA-p1-CDS1	296.99	209.41
CDS	17	706330	706686	357	reverse	4.35	4.35	0.5	4.5e-05	1.42	TcYC6_0032010-RA-p1-CDS1	298.83	211.11
CDS	17	270336	270929	594	forward	4.62	4.62	0.5	2.4e-05	1.41	TcYC6_0030930-RA-p1-CDS1	331.54	234.75
CDS	10	145404	147457	2054	reverse	4.66	4.66	0.5	2.2e-05	1.42	TcYC6_0104250:pseudogenic_transcript-p1-CDS1	324.32	228.91
CDS	33	542491	542676	186	forward	4.81	4.81	0.5	1.5e-05	1.42	TcYC6_0146100-RA-p1-CDS1	336.39	237.18
CDS	26	383939	384389	451	forward	4.89	4.89	0.5	1.3e-05	1.42	TcYC6_0148220:pseudogenic_transcript-p1-CDS1	349.56	246.59
CDS	21	61698	61955	258	reverse	4.97	4.97	0.5	1.1e-05	1.42	TcYC6_0064950-RA-p1-CDS1	350.49	247.33
CDS	17	215541	217334	1794	reverse	5.4	5.4	0.5	4e-06	1.41	TcYC6_0030790-RA-p1-CDS1	395.3	280.23
CDS	10	156059	156409	351	forward	6.1	6.1	0.5	7.9e-07	1.42	TcYC6_0104290-RA-p1-CDS1	449.63	317.59
CDS	10	1093752	1094033	282	forward	7.54	7.54	0.5	2.9e-08	1.42	TcYC6_0107590-RA-p1-CDS1	564.44	398.55
CDS	7	1138281	1139631	1351	forward	1.07	1.07	0.49	0.085	1.4	TcYC6_0091930:pseudogenic_transcript-p1-CDS1	61.04	43.45
CDS	21	277292	278893	1602	forward	1.65	1.65	0.49	0.022	1.4	TcYC6_0065560-RA-p1-CDS1	99.89	71.31
CDS	33	218539	219497	959	reverse	1.84	1.84	0.49	0.014	1.41	TcYC6_0170450:pseudogenic_transcript-p1-CDS1	114.07	81.05
CDS	7	1154423	1157140	2718	forward	2.16	2.16	0.49	0.0069	1.41	TcYC6_0091990-RA-p1-CDS1	134.93	95.83
CDS	25	620375	620866	492	reverse	2.18	2.18	0.49	0.0066	1.41	TcYC6_0064410-RA-p1-CDS1	137.32	97.67
CDS	7	815171	815512	342	reverse	2.2	2.2	0.49	0.0063	1.41	TcYC6_0090730-RA-p1-CDS1	140.62	99.82
CDS	17	476147	478323	2177	reverse	2.24	2.24	0.49	0.0058	1.4	TcYC6_0140430:pseudogenic_transcript-p1-CDS1	145.69	104.04
CDS	7	1011257	1012027	771	forward	2.27	2.27	0.49	0.0054	1.4	TcYC6_0091600-RA-p1-CDS1	150.88	107.63
CDS	21	582887	583309	423	forward	2.66	2.66	0.49	0.0022	1.41	TcYC6_0066700-RA-p1-CDS1	170.94	121.37
CDS	7	552471	552854	384	reverse	2.69	2.69	0.49	0.002	1.41	TcYC6_0089580-RA-p1-CDS1	176.83	125.83
CDS	33	289632	290490	859	forward	2.92	2.92	0.49	0.0012	1.4	TcYC6_0165790:pseudogenic_transcript-p1-CDS1	199.49	142
CDS	33	256626	257204	579	reverse	3.37	3.37	0.49	0.00043	1.41	TcYC6_0151720-RA-p1-CDS1	230.75	163.96
CDS	17	875305	876300	996	forward	3.57	3.57	0.49	0.00027	1.4	TcYC6_0032490-RA-p1-CDS1	250.78	178.5
CDS	17	737682	738374	693	forward	3.9	3.9	0.49	0.00013	1.4	TcYC6_0032790-RA-p1-CDS1	276.6	197.04
CDS	7	123057	123491	435	forward	3.91	3.91	0.49	0.00012	1.4	TcYC6_0087610-RA-p1-CDS1	279.5	199.22
CDS	7	335869	336642	774	reverse	4.01	4.01	0.49	9.7e-05	1.41	TcYC6_0088630-RA-p1-CDS1	282.88	201.19
CDS	17	30298	31938	1641	reverse	4.05	4.05	0.49	8.9e-05	1.41	TcYC6_0030250-RA-p1-CDS1	288.63	205.31
CDS	17	89986	90708	723	reverse	4.17	4.17	0.49	6.8e-05	1.41	TcYC6_0030450-RA-p1-CDS1	295.34	209.76
CDS	17	63272	64204	933	reverse	4.28	4.28	0.49	5.3e-05	1.4	TcYC6_0030360-RA-p1-CDS1	312.35	222.91
CDS	17	658619	659116	498	reverse	4.42	4.42	0.49	3.8e-05	1.4	TcYC6_0031900-RA-p1-CDS1	322.69	230.43
CDS	17	321788	322190	403	forward	4.57	4.57	0.49	2.7e-05	1.4	TcYC6_0148690:pseudogenic_transcript-p1-CDS1	335.72	239.14
CDS	10	1016093	1017205	1113	forward	4.82	4.82	0.49	1.5e-05	1.4	TcYC6_0107300-RA-p1-CDS1	364.23	259.88
CDS	10	51588	53366	1779	forward	5.14	5.14	0.49	7.3e-06	1.4	TcYC6_0103890-RA-p1-CDS1	389.69	278.32
CDS	17	213438	215231	1794	reverse	5.43	5.43	0.49	3.7e-06	1.41	TcYC6_0030780-RA-p1-CDS1	401.16	285.07
CDS	10	896533	900369	3837	forward	8.64	8.64	0.49	2.3e-09	1.41	TcYC6_0106820-RA-p1-CDS1	690.31	490.57
CDS	8	246106	246501	396	reverse	0.56	0.56	0.48	0.28	1.39	TcYC6_0108790-RA-p1-CDS1	29.07	20.89
CDS	21	139228	141822	2595	reverse	1.48	1.48	0.48	0.033	1.39	TcYC6_0065260-RA-p1-CDS1	89.26	64.06
CDS	25	668949	669494	546	reverse	2.26	2.26	0.48	0.0055	1.4	TcYC6_0064650-RA-p1-CDS1	148.56	106.29
CDS	17	487440	488349	910	reverse	2.41	2.41	0.48	0.0039	1.4	TcYC6_0146320-RA-p1-CDS1	158.07	113.04
CDS	21	660575	661672	1098	forward	2.41	2.41	0.48	0.0039	1.4	TcYC6_0067050-RA-p1-CDS1	158.07	113.25
CDS	38	193628	196672	3045	reverse	2.47	2.47	0.48	0.0034	1.39	TcYC6_0028310-RA-p1-CDS1	167.67	120.39
CDS	21	496607	500209	3603	reverse	2.51	2.51	0.48	0.0031	1.39	TcYC6_0066360-RA-p1-CDS1	172.53	124.01
CDS	38	197298	198566	1269	reverse	2.51	2.51	0.48	0.0031	1.39	TcYC6_0028320-RA-p1-CDS1	173.73	124.89
CDS	38	62420	63511	1092	reverse	2.56	2.56	0.48	0.0028	1.4	TcYC6_0027820-RA-p1-CDS1	168.55	120.6
CDS	21	707487	708176	690	forward	2.57	2.57	0.48	0.0027	1.4	TcYC6_0067140-RA-p1-CDS1	169.34	121.22
CDS	38	210951	212255	1305	reverse	2.63	2.63	0.48	0.0024	1.4	TcYC6_0028400-RA-p1-CDS1	178.93	128.18
CDS	7	195947	196360	414	reverse	2.67	2.67	0.48	0.0021	1.39	TcYC6_0088020-RA-p1-CDS1	185.28	133.2
CDS	21	310414	311445	1032	reverse	2.71	2.71	0.48	0.002	1.39	TcYC6_0065700-RA-p1-CDS1	190.34	136.64
CDS	21	457134	459527	2394	reverse	2.69	2.69	0.48	0.002	1.39	TcYC6_0066200-RA-p1-CDS1	187.66	134.92
CDS	21	418423	420573	2151	reverse	2.79	2.79	0.48	0.0016	1.39	TcYC6_0130280-RA-p1-CDS1	191.06	137.28
CDS	38	14856	16244	1389	reverse	2.81	2.81	0.48	0.0016	1.4	TcYC6_0027670-RA-p1-CDS1	194.08	138.77
CDS	33	259575	260171	597	reverse	2.83	2.83	0.48	0.0015	1.39	TcYC6_0155290:pseudogenic_transcript-p1-CDS1	196.56	140.98
CDS	21	654254	654586	333	forward	2.88	2.88	0.48	0.0013	1.39	TcYC6_0067020-RA-p1-CDS1	203.92	146.67
CDS	33	310912	313113	2202	reverse	2.89	2.89	0.48	0.0013	1.39	TcYC6_0034400-RA-p1-CDS1	206.41	148.35
CDS	38	111224	112132	909	reverse	2.99	2.99	0.48	0.001	1.4	TcYC6_0028030-RA-p1-CDS1	209.2	149.79
CDS	17	485904	486408	505	reverse	3.13	3.13	0.48	0.00074	1.39	TcYC6_0148750:pseudogenic_transcript-p1-CDS1	218.3	156.52
CDS	7	123708	124250	543	forward	3.17	3.17	0.48	0.00068	1.4	TcYC6_0087620-RA-p1-CDS1	224.22	160.56
CDS	21	552503	553483	981	forward	3.21	3.21	0.48	0.00061	1.39	TcYC6_0066550-RA-p1-CDS1	230.79	165.97
CDS	10	215207	216109	903	forward	3.26	3.26	0.48	0.00055	1.39	TcYC6_0104430-RA-p1-CDS1	238.16	170.85
CDS	17	893485	895317	1833	forward	3.49	3.49	0.48	0.00032	1.4	TcYC6_0174690:pseudogenic_transcript-p1-CDS1	250.16	179.01
CDS	21	76795	77231	437	reverse	3.51	3.51	0.48	0.00031	1.39	TcYC6_0144740:pseudogenic_transcript-p1-CDS1	252.46	181.32
CDS	26	384949	385141	193	forward	3.57	3.57	0.48	0.00027	1.39	TcYC6_0148180:pseudogenic_transcript-p1-CDS1	261.46	187.77
CDS	33	551340	554189	2850	forward	3.62	3.62	0.48	0.00024	1.4	TcYC6_0129000-RA-p1-CDS1	257.99	184.65
CDS	25	17248	17505	258	reverse	3.69	3.69	0.48	0.0002	1.4	TcYC6_0062650-RA-p1-CDS1	268.44	192.37
CDS	17	136928	139219	2292	reverse	3.83	3.83	0.48	0.00015	1.4	TcYC6_0030560-RA-p1-CDS1	279.04	199.58
CDS	17	415955	417988	2034	reverse	3.87	3.87	0.48	0.00014	1.4	TcYC6_0031310-RA-p1-CDS1	284.14	203.66
CDS	17	429156	429866	711	reverse	4.16	4.16	0.48	6.9e-05	1.4	TcYC6_0031380-RA-p1-CDS1	306.75	219.39
CDS	17	619225	621623	2399	reverse	4.32	4.32	0.48	4.8e-05	1.4	TcYC6_0174920:pseudogenic_transcript-p1-CDS1	318.62	228.01
CDS	17	528453	528767	315	reverse	5.11	5.11	0.48	7.8e-06	1.4	TcYC6_0031500-RA-p1-CDS1	385.44	275.52
CDS	17	609446	609781	336	reverse	7.34	7.34	0.48	4.6e-08	1.4	TcYC6_0031810-RA-p1-CDS1	593.68	425.16
CDS	10	450178	451545	1368	forward	7.36	7.36	0.48	4.3e-08	1.4	TcYC6_0105230-RA-p1-CDS1	597.74	428.45
CDS	10	244419	244853	435	reverse	7.45	7.45	0.48	3.6e-08	1.4	TcYC6_0104520-RA-p1-CDS1	600.65	429.21
CDS	19	6146	6538	393	reverse	1000	1000	0.48	0	1.4	TcYC6_0080860-RA-p1-CDS1	3543.95	2536.79
CDS	21	40613	40981	369	reverse	0.41	0.41	0.47	0.39	1.39	TcYC6_0064840-RA-p1-CDS1	25.7	18.5
CDS	39	19750	20365	616	forward	1.56	1.56	0.47	0.027	1.38	TcYC6_0156410:pseudogenic_transcript-p1-CDS1	98.96	71.61
CDS	21	640852	642632	1781	forward	1.73	1.73	0.47	0.019	1.38	TcYC6_0066950:pseudogenic_transcript-p1-CDS1	109.62	79.25
CDS	38	246836	247954	1119	reverse	2.17	2.17	0.47	0.0068	1.38	TcYC6_0028540-RA-p1-CDS1	147.4	106.54
CDS	7	271434	272225	792	reverse	2.19	2.19	0.47	0.0065	1.39	TcYC6_0088350-RA-p1-CDS1	149.87	108.09
CDS	38	218382	219986	1605	reverse	2.42	2.42	0.47	0.0038	1.38	TcYC6_0028420-RA-p1-CDS1	170.7	123.53
CDS	38	268525	278907	10383	forward	2.42	2.42	0.47	0.0038	1.38	TcYC6_0173320:pseudogenic_transcript-p1-CDS1	171.81	124.42
CDS	38	4431	12266	7836	reverse	2.47	2.47	0.47	0.0034	1.38	TcYC6_0027660-RA-p1-CDS1	179.16	129.78
CDS	38	141150	147518	6369	reverse	2.51	2.51	0.47	0.0031	1.38	TcYC6_0028160-RA-p1-CDS1	172.65	124.7
CDS	21	521577	522095	519	forward	2.61	2.61	0.47	0.0025	1.38	TcYC6_0066460-RA-p1-CDS1	187.28	135.35
CDS	21	513167	514744	1578	forward	2.63	2.63	0.47	0.0023	1.38	TcYC6_0066430-RA-p1-CDS1	190.59	137.96
CDS	21	361020	363683	2664	reverse	2.65	2.65	0.47	0.0023	1.39	TcYC6_0065880-RA-p1-CDS1	180.9	130.31
CDS	38	58179	59924	1746	reverse	2.69	2.69	0.47	0.002	1.39	TcYC6_0027800-RA-p1-CDS1	187.47	135.06
CDS	21	447570	448457	888	reverse	2.72	2.72	0.47	0.0019	1.39	TcYC6_0066150-RA-p1-CDS1	192.98	138.84
CDS	18	393975	394262	288	forward	2.8	2.8	0.47	0.0016	1.38	TcYC6_0016230-RA-p1-CDS1	203.73	147.25
CDS	21	645942	646826	885	forward	2.8	2.8	0.47	0.0016	1.38	TcYC6_0066970-RA-p1-CDS1	203.96	147.76
CDS	33	173707	174876	1170	reverse	3.04	3.04	0.47	0.00091	1.38	TcYC6_0129070-RA-p1-CDS1	227.95	165.08
CDS	10	511068	511469	402	forward	3.16	3.16	0.47	0.0007	1.38	TcYC6_0105490-RA-p1-CDS1	233.37	168.86
CDS	17	56538	57578	1041	reverse	3.41	3.41	0.47	0.00039	1.38	TcYC6_0030330-RA-p1-CDS1	259.61	188.06
CDS	17	43618	45939	2322	reverse	3.5	3.5	0.47	0.00032	1.39	TcYC6_0030280-RA-p1-CDS1	262.31	189.32
CDS	36	262026	262442	417	forward	3.73	3.73	0.47	0.00018	1.39	TcYC6_0062030-RA-p1-CDS1	287.09	207.18
CDS	10	253466	254368	903	reverse	3.87	3.87	0.47	0.00014	1.38	TcYC6_0104550-RA-p1-CDS1	295.35	213.59
CDS	17	222066	223859	1794	reverse	4.11	4.11	0.47	7.8e-05	1.39	TcYC6_0030830-RA-p1-CDS1	321.3	231.79
CDS	7	326766	327788	1023	reverse	4.8	4.8	0.47	1.6e-05	1.38	TcYC6_0088550-RA-p1-CDS1	383.69	277.1
CDS	10	149075	149545	471	reverse	5.02	5.02	0.47	9.7e-06	1.38	TcYC6_0104270-RA-p1-CDS1	405.54	293.54
CDS	10	365403	366299	897	forward	5.69	5.69	0.47	2.1e-06	1.39	TcYC6_0104870-RA-p1-CDS1	454.39	327.15
CDS	18	138317	138796	480	forward	5.72	5.72	0.47	1.9e-06	1.39	TcYC6_0015810-RA-p1-CDS1	459.67	330.98
CDS	17	566022	566936	915	reverse	6.77	6.77	0.47	1.7e-07	1.39	TcYC6_0031650-RA-p1-CDS1	560	403.94
CDS	10	114698	115375	678	reverse	6.94	6.94	0.47	1.1e-07	1.39	TcYC6_0104180-RA-p1-CDS1	576.69	415.01
CDS	10	1183398	1184930	1533	forward	6.97	6.97	0.47	1.1e-07	1.39	TcYC6_0107830-RA-p1-CDS1	581.18	418.61
CDS	10	891756	893819	2064	forward	9.01	9.01	0.47	9.9e-10	1.38	TcYC6_0106800-RA-p1-CDS1	787.11	568.97
CDS	7	1132113	1133869	1757	forward	0.81	0.81	0.46	0.16	1.37	TcYC6_0134790:pseudogenic_transcript-p1-CDS1	51.94	37.89
CDS	25	294264	296153	1890	forward	1.43	1.43	0.46	0.037	1.38	TcYC6_0063340-RA-p1-CDS1	93.36	67.87
CDS	21	636419	638486	2068	forward	1.64	1.64	0.46	0.023	1.38	TcYC6_0066920:pseudogenic_transcript-p1-CDS1	108.58	78.73
CDS	17	698203	698472	270	reverse	1.92	1.92	0.46	0.012	1.37	TcYC6_0033180-RA-p1-CDS1	134.21	97.75
CDS	38	240697	241878	1182	reverse	2.28	2.28	0.46	0.0053	1.38	TcYC6_0028660-RA-p1-CDS1	162.17	117.63
CDS	21	622225	624387	2163	forward	2.39	2.39	0.46	0.004	1.38	TcYC6_0066840-RA-p1-CDS1	167.45	121.46
CDS	21	484004	486874	2871	reverse	2.43	2.43	0.46	0.0037	1.38	TcYC6_0066310-RA-p1-CDS1	173.16	125.77
CDS	38	184876	188880	4005	reverse	2.43	2.43	0.46	0.0037	1.38	TcYC6_0028290-RA-p1-CDS1	172.29	125
CDS	21	435132	435923	792	reverse	2.55	2.55	0.46	0.0028	1.37	TcYC6_0066080-RA-p1-CDS1	190.07	138.43
CDS	33	451038	452966	1929	reverse	2.65	2.65	0.46	0.0022	1.38	TcYC6_0035020-RA-p1-CDS1	193.74	140.42
CDS	38	227155	228024	870	reverse	2.8	2.8	0.46	0.0016	1.38	TcYC6_0028460-RA-p1-CDS1	203.59	147.9
CDS	38	64159	65121	963	reverse	2.85	2.85	0.46	0.0014	1.38	TcYC6_0027830-RA-p1-CDS1	210.48	152.85
CDS	21	797138	797476	339	reverse	2.87	2.87	0.46	0.0013	1.38	TcYC6_0067270-RA-p1-CDS1	214.29	155.7
CDS	33	446726	447205	480	reverse	2.87	2.87	0.46	0.0013	1.38	TcYC6_0035010-RA-p1-CDS1	214.14	155.37
CDS	21	232478	233668	1191	reverse	2.94	2.94	0.46	0.0012	1.37	TcYC6_0170770:pseudogenic_transcript-p1-CDS1	223.36	162.5
CDS	38	76860	77933	1074	reverse	2.92	2.92	0.46	0.0012	1.37	TcYC6_0027890-RA-p1-CDS1	221.04	161.01
CDS	7	312063	313139	1077	reverse	3.01	3.01	0.46	0.00098	1.38	TcYC6_0088450-RA-p1-CDS1	222.63	161.84
CDS	17	369917	372505	2589	forward	3.09	3.09	0.46	0.00082	1.37	TcYC6_0031160-RA-p1-CDS1	234.22	170.4
CDS	17	708879	710387	1509	reverse	3.33	3.33	0.46	0.00046	1.37	TcYC6_0032040-RA-p1-CDS1	259.55	189.25
CDS	17	464941	468063	3123	reverse	3.36	3.36	0.46	0.00043	1.38	TcYC6_0140590:pseudogenic_transcript-p1-CDS1	264.28	192.09
CDS	7	121092	121634	543	forward	3.57	3.57	0.46	0.00027	1.38	TcYC6_0087590-RA-p1-CDS1	272.56	197.55
CDS	21	86175	86399	225	reverse	3.61	3.61	0.46	0.00025	1.38	TcYC6_0065090-RA-p1-CDS1	278.46	201.91
CDS	10	157089	159142	2054	reverse	3.78	3.78	0.46	0.00016	1.38	TcYC6_0104300:pseudogenic_transcript-p1-CDS1	294.15	213.25
CDS	17	77674	78270	597	reverse	3.79	3.79	0.46	0.00016	1.37	TcYC6_0032570-RA-p1-CDS1	306.62	223.01
CDS	21	173489	173860	372	reverse	3.91	3.91	0.46	0.00012	1.37	TcYC6_0065380:pseudogenic_transcript-p1-CDS1	313.63	228.71
CDS	10	134680	135050	371	reverse	4.09	4.09	0.46	8.1e-05	1.38	TcYC6_0149960:pseudogenic_transcript-p1-CDS1	329.54	239.6
CDS	10	378414	379463	1050	forward	4.15	4.15	0.46	7.1e-05	1.38	TcYC6_0104930-RA-p1-CDS1	339.31	246.6
CDS	17	174151	174597	447	reverse	4.19	4.19	0.46	6.4e-05	1.38	TcYC6_0030680-RA-p1-CDS1	334.12	242.63
CDS	17	733353	734651	1299	forward	4.42	4.42	0.46	3.8e-05	1.37	TcYC6_0032120-RA-p1-CDS1	369.83	269.57
CDS	17	524542	524972	431	reverse	4.43	4.43	0.46	3.7e-05	1.37	TcYC6_0144390:pseudogenic_transcript-p1-CDS1	371.28	270.82
CDS	10	362291	362953	663	forward	4.96	4.96	0.46	1.1e-05	1.38	TcYC6_0104850-RA-p1-CDS1	407.88	296.07
CDS	17	845817	846731	915	forward	6.2	6.2	0.46	6.3e-07	1.37	TcYC6_0032370-RA-p1-CDS1	536.69	390.6
CDS	10	152740	152985	246	forward	9.1	9.1	0.46	8e-10	1.38	TcYC6_0104280:pseudogenic_transcript-p1-CDS1	813.63	590.32
CDS	8	244574	244966	393	reverse	0.38	0.38	0.45	0.42	1.37	TcYC6_0108770-RA-p1-CDS1	23.27	17.04
CDS	25	475642	477006	1365	reverse	0.97	0.97	0.45	0.11	1.37	TcYC6_0063970-RA-p1-CDS1	59.92	43.86
CDS	21	293324	294533	1210	forward	1.02	1.02	0.45	0.095	1.36	TcYC6_0065650:pseudogenic_transcript-p1-CDS1	64.94	47.64
CDS	33	211886	212639	754	reverse	1.31	1.31	0.45	0.049	1.37	TcYC6_0166790-RA-p1-CDS1	87.92	64.34
CDS	7	1043307	1048031	4725	forward	1.31	1.31	0.45	0.049	1.37	TcYC6_0176560-RA-p1-CDS1	88.18	64.37
CDS	7	1102879	1103571	693	forward	1.34	1.34	0.45	0.046	1.37	TcYC6_0091850:pseudogenic_transcript-p1-CDS1	91.64	67.07
CDS	25	311157	313046	1890	forward	1.48	1.48	0.45	0.033	1.37	TcYC6_0063420-RA-p1-CDS1	99.01	72.32
CDS	27	323021	323467	447	forward	1.69	1.69	0.45	0.02	1.37	TcYC6_0022170-RA-p1-CDS1	115.17	84.3
CDS	14	150194	150700	507	reverse	1.89	1.89	0.45	0.013	1.37	TcYC6_0084600-RA-p1-CDS1	130.93	95.56
CDS	7	573797	576601	2805	forward	2.03	2.03	0.45	0.0093	1.37	TcYC6_0089670-RA-p1-CDS1	138.66	101.16
CDS	7	976000	977322	1323	forward	2.06	2.06	0.45	0.0087	1.36	TcYC6_0091460-RA-p1-CDS1	153.59	112.75
CDS	38	257778	259859	2082	reverse	2.18	2.18	0.45	0.0066	1.36	TcYC6_0028690-RA-p1-CDS1	159.08	116.73
CDS	21	199292	199954	663	reverse	2.22	2.22	0.45	0.006	1.37	TcYC6_0153170-RA-p1-CDS1	165.5	121.2
CDS	38	148209	151121	2913	reverse	2.24	2.24	0.45	0.0058	1.36	TcYC6_0028170-RA-p1-CDS1	166.9	122.28
CDS	21	546287	547705	1419	forward	2.26	2.26	0.45	0.0055	1.37	TcYC6_0162090-RA-p1-CDS1	169.93	124.27
CDS	38	125949	127355	1407	reverse	2.27	2.27	0.45	0.0053	1.37	TcYC6_0028090-RA-p1-CDS1	171.98	125.98
CDS	17	479564	481742	2179	reverse	2.44	2.44	0.45	0.0036	1.36	TcYC6_0140480:pseudogenic_transcript-p1-CDS1	184.18	135.28
CDS	21	519653	521386	1734	forward	2.57	2.57	0.45	0.0027	1.36	TcYC6_0066450-RA-p1-CDS1	192.08	140.76
CDS	38	284403	286130	1728	forward	2.58	2.58	0.45	0.0026	1.37	TcYC6_0145470:pseudogenic_transcript-p1-CDS1	193.35	141.41
CDS	21	410230	410931	702	reverse	2.59	2.59	0.45	0.0025	1.36	TcYC6_0065990-RA-p1-CDS1	195.39	143.27
CDS	7	400020	400307	288	reverse	2.62	2.62	0.45	0.0024	1.37	TcYC6_0088950-RA-p1-CDS1	199.32	145.89
CDS	33	287233	288072	840	forward	2.68	2.68	0.45	0.0021	1.37	TcYC6_0160570-RA-p1-CDS1	208.64	152.71
CDS	17	901355	904174	2820	forward	3.01	3.01	0.45	0.00099	1.36	TcYC6_0033350:pseudogenic_transcript-p1-CDS1	244.1	179.07
CDS	17	446396	450838	4443	reverse	3.04	3.04	0.45	0.00092	1.36	TcYC6_0031440-RA-p1-CDS1	248.46	182.36
CDS	33	398523	398900	378	reverse	3.16	3.16	0.45	0.00069	1.36	TcYC6_0034650-RA-p1-CDS1	255.8	187.57
CDS	17	366964	369576	2613	forward	3.21	3.21	0.45	0.00061	1.36	TcYC6_0031150-RA-p1-CDS1	263.3	193.21
CDS	17	188945	190831	1887	reverse	3.32	3.32	0.45	0.00048	1.37	TcYC6_0030720-RA-p1-CDS1	268.76	196.49
CDS	17	152387	154342	1956	reverse	3.46	3.46	0.45	0.00034	1.37	TcYC6_0030610-RA-p1-CDS1	279.02	204
CDS	7	333060	333725	666	reverse	3.53	3.53	0.45	0.00029	1.36	TcYC6_0088600-RA-p1-CDS1	288.83	211.93
CDS	17	402837	403643	807	reverse	3.7	3.7	0.45	0.0002	1.37	TcYC6_0031260-RA-p1-CDS1	302.79	221.11
CDS	10	338579	340474	1896	forward	3.95	3.95	0.45	0.00011	1.37	TcYC6_0104760-RA-p1-CDS1	318.48	232.4
CDS	7	52556	52733	178	reverse	4.18	4.18	0.45	6.6e-05	1.36	TcYC6_0157690:pseudogenic_transcript-p1-CDS1	353.89	259.65
CDS	17	664048	665294	1247	reverse	4.33	4.33	0.45	4.7e-05	1.36	TcYC6_0033140:pseudogenic_transcript-p1-CDS1	376.82	276.61
CDS	17	403849	404154	306	reverse	4.34	4.34	0.45	4.5e-05	1.37	TcYC6_0033030-RA-p1-CDS1	368	269.47
CDS	10	909754	910827	1074	forward	4.45	4.45	0.45	3.5e-05	1.37	TcYC6_0106860-RA-p1-CDS1	374.14	273.11
CDS	10	673147	673956	810	forward	4.72	4.72	0.45	1.9e-05	1.36	TcYC6_0106240-RA-p1-CDS1	414.14	304.1
CDS	10	169773	169991	219	reverse	4.76	4.76	0.45	1.7e-05	1.37	TcYC6_0137420:pseudogenic_transcript-p1-CDS1	398.98	291.37
CDS	10	604775	605821	1047	forward	5.27	5.27	0.45	5.4e-06	1.37	TcYC6_0105930-RA-p1-CDS1	455.92	333.08
CDS	17	710811	711734	924	forward	5.39	5.39	0.45	4.1e-06	1.37	TcYC6_0032050-RA-p1-CDS1	463.47	338.91
CDS	10	614984	615892	909	forward	5.65	5.65	0.45	2.2e-06	1.37	TcYC6_0105980-RA-p1-CDS1	494.03	361.25
CDS	7	1056637	1057242	606	forward	1	1	0.44	0.1	1.35	TcYC6_0091720-RA-p1-CDS1	71.54	52.87
CDS	1	2777734	2778389	656	forward	1.01	1.01	0.44	0.097	1.36	TcYC6_0171790:pseudogenic_transcript-p1-CDS1	63.76	46.84
CDS	21	629364	631431	2068	forward	1.53	1.53	0.44	0.029	1.36	TcYC6_0066880:pseudogenic_transcript-p1-CDS1	105.06	77.33
CDS	17	746082	746558	477	forward	1.68	1.68	0.44	0.021	1.36	TcYC6_0032800-RA-p1-CDS1	123.54	91.11
CDS	7	775017	775481	465	forward	1.87	1.87	0.44	0.013	1.36	TcYC6_0090530-RA-p1-CDS1	138.74	102.21
CDS	38	189643	191694	2052	reverse	2.11	2.11	0.44	0.0078	1.36	TcYC6_0028300-RA-p1-CDS1	159.92	117.48
CDS	38	224716	226431	1716	reverse	2.19	2.19	0.44	0.0064	1.35	TcYC6_0028450-RA-p1-CDS1	171.3	126.55
CDS	38	27010	32196	5187	reverse	2.22	2.22	0.44	0.006	1.36	TcYC6_0028620-RA-p1-CDS1	174.82	128.84
CDS	26	626326	626515	190	forward	2.26	2.26	0.44	0.0055	1.35	TcYC6_0146130-RA-p1-CDS1	180.48	133.38
CDS	38	261805	263349	1545	forward	2.27	2.27	0.44	0.0054	1.36	TcYC6_0028770:pseudogenic_transcript-p1-CDS1	170.76	125.52
CDS	38	289198	291391	2194	forward	2.3	2.3	0.44	0.005	1.36	TcYC6_0135100:pseudogenic_transcript-p1-CDS1	175.05	129.03
CDS	38	232845	235634	2790	reverse	2.32	2.32	0.44	0.0048	1.35	TcYC6_0028500-RA-p1-CDS1	178.38	131.72
CDS	17	482988	485167	2180	reverse	2.32	2.32	0.44	0.0047	1.35	TcYC6_0140490:pseudogenic_transcript-p1-CDS1	178.5	132.02
CDS	33	377455	391992	14538	reverse	2.34	2.34	0.44	0.0046	1.36	TcYC6_0034620-RA-p1-CDS1	180.79	133.28
CDS	38	207094	208344	1251	reverse	2.37	2.37	0.44	0.0042	1.36	TcYC6_0028380-RA-p1-CDS1	185.17	136.55
CDS	38	94799	98107	3309	reverse	2.45	2.45	0.44	0.0036	1.36	TcYC6_0028630-RA-p1-CDS1	185.25	136.46
CDS	33	320779	323115	2337	reverse	2.48	2.48	0.44	0.0033	1.36	TcYC6_0034430-RA-p1-CDS1	201	148.05
CDS	7	250776	251378	603	reverse	2.56	2.56	0.44	0.0027	1.35	TcYC6_0088280-RA-p1-CDS1	201.07	148.72
CDS	21	459916	460701	786	reverse	2.61	2.61	0.44	0.0025	1.36	TcYC6_0066210-RA-p1-CDS1	208.32	153.35
CDS	38	55769	56398	630	reverse	2.6	2.6	0.44	0.0025	1.36	TcYC6_0027790-RA-p1-CDS1	207.23	152.77
CDS	38	81850	83952	2103	reverse	2.67	2.67	0.44	0.0021	1.35	TcYC6_0027920-RA-p1-CDS1	216.19	159.7
CDS	17	690175	690438	264	reverse	2.87	2.87	0.44	0.0014	1.35	TcYC6_0031960-RA-p1-CDS1	234.12	173.08
CDS	38	128088	128687	600	reverse	3.13	3.13	0.44	0.00074	1.36	TcYC6_0028100-RA-p1-CDS1	251.18	184.92
CDS	17	229066	230610	1545	reverse	3.21	3.21	0.44	0.00061	1.36	TcYC6_0030840-RA-p1-CDS1	263.27	193.42
CDS	38	88839	89789	951	reverse	3.22	3.22	0.44	0.0006	1.36	TcYC6_0027950-RA-p1-CDS1	263.71	194.53
CDS	10	631394	632554	1161	forward	3.24	3.24	0.44	0.00057	1.36	TcYC6_0106060:pseudogenic_transcript-p1-CDS1	267.64	197.23
CDS	17	59549	61018	1470	reverse	3.41	3.41	0.44	0.00039	1.35	TcYC6_0030340-RA-p1-CDS1	291.67	215.26
CDS	21	416081	416527	447	forward	3.43	3.43	0.44	0.00037	1.36	TcYC6_0066020-RA-p1-CDS1	284.49	209.14
CDS	17	273704	274927	1224	forward	3.51	3.51	0.44	0.00031	1.36	TcYC6_0030940-RA-p1-CDS1	295.36	217.65
CDS	17	139800	140372	573	reverse	3.56	3.56	0.44	0.00027	1.35	TcYC6_0030570-RA-p1-CDS1	314.44	232.58
CDS	17	772934	781725	8792	forward	3.7	3.7	0.44	0.0002	1.36	TcYC6_0173930:pseudogenic_transcript-p1-CDS1	313.54	230.95
CDS	10	1083528	1084958	1431	forward	3.74	3.74	0.44	0.00018	1.35	TcYC6_0107540-RA-p1-CDS1	319.14	235.63
CDS	17	831629	832189	561	forward	3.83	3.83	0.44	0.00015	1.35	TcYC6_0032310-RA-p1-CDS1	332.93	245.75
CDS	17	587021	587518	498	reverse	3.81	3.81	0.44	0.00015	1.36	TcYC6_0031760-RA-p1-CDS1	319.63	234.91
CDS	10	369782	371434	1653	forward	3.93	3.93	0.44	0.00012	1.36	TcYC6_0104890-RA-p1-CDS1	338.05	248.46
CDS	10	771102	773219	2118	forward	4.18	4.18	0.44	6.6e-05	1.36	TcYC6_0106530-RA-p1-CDS1	353.22	259.62
CDS	10	1001414	1002388	975	forward	4.25	4.25	0.44	5.7e-05	1.36	TcYC6_0107230-RA-p1-CDS1	374.27	275.8
CDS	10	139157	139450	294	reverse	4.68	4.68	0.44	2.1e-05	1.35	TcYC6_0104240-RA-p1-CDS1	418.15	309.05
CDS	10	997939	998778	840	forward	4.79	4.79	0.44	1.6e-05	1.35	TcYC6_0107210-RA-p1-CDS1	436.04	321.84
CDS	17	335309	335812	504	forward	5.11	5.11	0.44	7.8e-06	1.36	TcYC6_0142740-RA-p1-CDS1	462.98	341.27
CDS	10	439923	441068	1146	forward	6.08	6.08	0.44	8.4e-07	1.36	TcYC6_0169130-RA-p1-CDS1	560.31	412.34
CDS	10	1185294	1185986	693	forward	6.13	6.13	0.44	7.4e-07	1.35	TcYC6_0107840-RA-p1-CDS1	578.87	427.81
CDS	10	706833	707537	705	reverse	6.85	6.85	0.44	1.4e-07	1.35	TcYC6_0141560:pseudogenic_transcript-p1-CDS1	659.08	487.21
CDS	10	869338	870276	939	forward	7.22	7.22	0.44	6e-08	1.35	TcYC6_0106750-RA-p1-CDS1	696.63	514.43
CDS	10	432161	432652	492	forward	7.69	7.69	0.44	2.1e-08	1.36	TcYC6_0105150-RA-p1-CDS1	738.95	544.42
CDS	24	511689	512120	432	reverse	0.02	0.02	0.43	0.96	1.35	TcYC6_0102850-RA-p1-CDS1	8.62	6.38
CDS	6	222826	223539	714	reverse	1.67	1.67	0.43	0.021	1.35	TcYC6_0057450-RA-p1-CDS1	122.38	90.66
CDS	33	215960	216349	390	reverse	1.84	1.84	0.43	0.014	1.35	TcYC6_0034290-RA-p1-CDS1	134.17	99.32
CDS	38	330716	331324	609	forward	2.1	2.1	0.43	0.008	1.34	TcYC6_0028600-RA-p1-CDS1	167.8	124.94
CDS	7	861195	861803	609	forward	2.14	2.14	0.43	0.0072	1.35	TcYC6_0090940-RA-p1-CDS1	174.33	129.57
CDS	38	179324	183019	3696	reverse	2.15	2.15	0.43	0.0071	1.35	TcYC6_0028280-RA-p1-CDS1	164.8	122.34
CDS	7	413769	414497	729	reverse	2.18	2.18	0.43	0.0066	1.35	TcYC6_0089000-RA-p1-CDS1	169.34	125.72
CDS	38	251763	252917	1155	reverse	2.23	2.23	0.43	0.0058	1.35	TcYC6_0028570-RA-p1-CDS1	176.37	130.84
CDS	21	436441	438021	1581	reverse	2.3	2.3	0.43	0.005	1.35	TcYC6_0066090-RA-p1-CDS1	186.04	137.78
CDS	7	514115	514516	402	reverse	2.33	2.33	0.43	0.0047	1.34	TcYC6_0089420-RA-p1-CDS1	188.71	140.45
CDS	38	43923	44222	300	reverse	2.4	2.4	0.43	0.004	1.35	TcYC6_0028710-RA-p1-CDS1	188.53	139.62
CDS	7	178375	179085	711	forward	2.44	2.44	0.43	0.0037	1.34	TcYC6_0087960-RA-p1-CDS1	204.11	151.8
CDS	17	66690	68498	1809	reverse	3.07	3.07	0.43	0.00084	1.35	TcYC6_0032560-RA-p1-CDS1	263.13	195.38
CDS	17	409976	412618	2643	reverse	3.08	3.08	0.43	0.00084	1.35	TcYC6_0031290-RA-p1-CDS1	263.84	195.53
CDS	17	430485	433892	3408	reverse	3.08	3.08	0.43	0.00083	1.35	TcYC6_0031390-RA-p1-CDS1	264.14	195.75
CDS	17	377517	380633	3117	forward	3.09	3.09	0.43	0.00082	1.35	TcYC6_0031180-RA-p1-CDS1	264.95	196.59
CDS	33	288584	289162	579	forward	3.1	3.1	0.43	0.00079	1.35	TcYC6_0151710-RA-p1-CDS1	267.02	198.19
CDS	17	516035	516226	192	reverse	3.12	3.12	0.43	0.00076	1.35	TcYC6_0033090:pseudogenic_transcript-p1-CDS1	269.88	200.37
CDS	17	443761	444903	1143	reverse	3.19	3.19	0.43	0.00065	1.35	TcYC6_0031420-RA-p1-CDS1	269.63	199.88
CDS	17	202311	203927	1617	reverse	3.21	3.21	0.43	0.00062	1.34	TcYC6_0030740-RA-p1-CDS1	282.44	210.06
CDS	17	419427	420191	765	reverse	3.3	3.3	0.43	0.0005	1.34	TcYC6_0031330-RA-p1-CDS1	295.95	220.37
CDS	21	33764	34024	261	reverse	3.35	3.35	0.43	0.00045	1.35	TcYC6_0064800:pseudogenic_transcript-p1-CDS1	292.6	217.33
CDS	17	781841	783588	1748	forward	3.39	3.39	0.43	0.00041	1.35	TcYC6_0174700:pseudogenic_transcript-p1-CDS1	298.13	221.63
CDS	10	168006	168683	678	reverse	3.47	3.47	0.43	0.00034	1.35	TcYC6_0104350-RA-p1-CDS1	309.57	230.06
CDS	17	817383	819130	1748	forward	3.47	3.47	0.43	0.00034	1.34	TcYC6_0174710:pseudogenic_transcript-p1-CDS1	309.94	230.53
CDS	10	1104757	1106373	1617	forward	3.55	3.55	0.43	0.00028	1.35	TcYC6_0107640-RA-p1-CDS1	312.07	231.09
CDS	17	705599	706081	483	reverse	3.61	3.61	0.43	0.00025	1.35	TcYC6_0032000-RA-p1-CDS1	310.27	229.71
CDS	17	168749	169123	375	reverse	3.64	3.64	0.43	0.00023	1.35	TcYC6_0032620-RA-p1-CDS1	325.57	241.59
CDS	10	1017977	1019377	1401	forward	3.68	3.68	0.43	0.00021	1.35	TcYC6_0107310-RA-p1-CDS1	330.33	245.45
CDS	10	915738	917681	1944	forward	3.72	3.72	0.43	0.00019	1.35	TcYC6_0106900-RA-p1-CDS1	326.13	241.93
CDS	33	527295	527813	519	forward	3.76	3.76	0.43	0.00017	1.35	TcYC6_0128970-RA-p1-CDS1	332.15	246.41
CDS	10	726320	728557	2238	forward	3.97	3.97	0.43	0.00011	1.34	TcYC6_0106420-RA-p1-CDS1	362.5	269.93
CDS	10	111305	112450	1146	reverse	3.96	3.96	0.43	0.00011	1.35	TcYC6_0104170-RA-p1-CDS1	352.11	260.88
CDS	10	717304	717669	366	forward	4.58	4.58	0.43	2.7e-05	1.35	TcYC6_0106370-RA-p1-CDS1	423.34	313.9
CDS	10	703072	704207	1136	reverse	6.35	6.35	0.43	4.5e-07	1.35	TcYC6_0173670-RA-p1-CDS1	611.9	453.31
CDS	10	864465	866027	1563	forward	8.22	8.22	0.43	6e-09	1.35	TcYC6_0106730-RA-p1-CDS1	812.22	601.31
CDS	17	847251	847448	198	forward	8.36	8.36	0.43	4.4e-09	1.35	TcYC6_0033320-RA-p1-CDS1	833.84	617.7
CDS	15	454207	454601	395	forward	0.65	0.65	0.42	0.22	1.34	TcYC6_0156610:pseudogenic_transcript-p1-CDS1	36.44	27.25
CDS	7	1057438	1062165	4728	forward	1.22	1.22	0.42	0.06	1.34	TcYC6_0176570-RA-p1-CDS1	87.08	65.09
CDS	21	135531	138752	3222	reverse	1.23	1.23	0.42	0.059	1.33	TcYC6_0065250-RA-p1-CDS1	87.88	65.86
CDS	21	793297	794541	1245	reverse	1.38	1.38	0.42	0.042	1.34	TcYC6_0067250-RA-p1-CDS1	105.55	78.99
CDS	21	615243	617311	2069	forward	1.51	1.51	0.42	0.031	1.34	TcYC6_0066810:pseudogenic_transcript-p1-CDS1	112.29	83.64
CDS	17	655528	656638	1111	reverse	1.6	1.6	0.42	0.025	1.34	TcYC6_0033130:pseudogenic_transcript-p1-CDS1	122.84	91.71
CDS	15	967433	969577	2145	reverse	1.63	1.63	0.42	0.024	1.34	TcYC6_0144880:pseudogenic_transcript-p1-CDS1	126.31	94.57
CDS	17	747370	747984	615	forward	1.65	1.65	0.42	0.023	1.34	TcYC6_0033220-RA-p1-CDS1	128.58	96.08
CDS	2	1896198	1896506	309	forward	1.68	1.68	0.42	0.021	1.34	TcYC6_0075420-RA-p1-CDS1	133.71	99.85
CDS	25	630381	631091	711	reverse	1.69	1.69	0.42	0.02	1.34	TcYC6_0064460-RA-p1-CDS1	135.04	100.65
CDS	7	721011	721661	651	forward	1.89	1.89	0.42	0.013	1.34	TcYC6_0090290-RA-p1-CDS1	150.09	112.34
CDS	7	875136	876152	1017	forward	1.89	1.89	0.42	0.013	1.34	TcYC6_0091020-RA-p1-CDS1	150.35	112.19
CDS	7	1170608	1171270	663	forward	1.88	1.88	0.42	0.013	1.34	TcYC6_0092070-RA-p1-CDS1	149.67	111.7
CDS	7	889448	890176	729	forward	1.94	1.94	0.42	0.012	1.34	TcYC6_0091110-RA-p1-CDS1	156.56	117.07
CDS	1	2679275	2679616	342	forward	1.97	1.97	0.42	0.011	1.34	TcYC6_0041120-RA-p1-CDS1	160.92	120.17
CDS	21	667458	669395	1938	forward	1.97	1.97	0.42	0.011	1.34	TcYC6_0067080-RA-p1-CDS1	160.16	119.85
CDS	38	124334	125425	1092	reverse	1.96	1.96	0.42	0.011	1.33	TcYC6_0028080-RA-p1-CDS1	159.72	119.75
CDS	7	774282	774821	540	forward	1.99	1.99	0.42	0.01	1.34	TcYC6_0090520-RA-p1-CDS1	162.75	121.81
CDS	7	658733	659236	504	forward	2.08	2.08	0.42	0.0084	1.34	TcYC6_0089940-RA-p1-CDS1	174.71	130.51
CDS	21	491027	492037	1011	reverse	2.1	2.1	0.42	0.0079	1.34	TcYC6_0066340-RA-p1-CDS1	168.5	125.72
CDS	13	37674	38093	420	forward	2.18	2.18	0.42	0.0065	1.34	TcYC6_0094430-RA-p1-CDS1	179.41	133.8
CDS	21	591231	592172	942	forward	2.25	2.25	0.42	0.0057	1.34	TcYC6_0066750-RA-p1-CDS1	187.67	140.08
CDS	17	510329	512507	2179	reverse	2.43	2.43	0.42	0.0037	1.33	TcYC6_0140560:pseudogenic_transcript-p1-CDS1	212.86	159.56
CDS	7	98953	99405	453	forward	2.51	2.51	0.42	0.0031	1.33	TcYC6_0087380-RA-p1-CDS1	223.53	167.53
CDS	17	700375	704902	4528	reverse	2.58	2.58	0.42	0.0026	1.34	TcYC6_0033190:pseudogenic_transcript-p1-CDS1	213.54	159.19
CDS	33	337687	339594	1908	reverse	2.6	2.6	0.42	0.0025	1.33	TcYC6_0034490-RA-p1-CDS1	225.25	168.87
CDS	33	560962	564112	3151	forward	2.73	2.73	0.42	0.0019	1.33	TcYC6_0174580:pseudogenic_transcript-p1-CDS1	243.36	182.49
CDS	33	529727	540204	10478	forward	2.71	2.71	0.42	0.0019	1.34	TcYC6_0173780:pseudogenic_transcript-p1-CDS1	232.04	172.85
CDS	7	322087	322860	774	reverse	2.79	2.79	0.42	0.0016	1.33	TcYC6_0088520-RA-p1-CDS1	252.68	189.49
CDS	7	338333	339355	1023	reverse	2.83	2.83	0.42	0.0015	1.34	TcYC6_0088650-RA-p1-CDS1	248.13	185.21
CDS	17	260309	262294	1986	forward	2.85	2.85	0.42	0.0014	1.34	TcYC6_0032680-RA-p1-CDS1	251.45	187.57
CDS	17	227229	228512	1284	reverse	2.98	2.98	0.42	0.0011	1.34	TcYC6_0032660-RA-p1-CDS1	259.15	193.06
CDS	17	585508	586629	1122	reverse	3.03	3.03	0.42	0.00093	1.33	TcYC6_0031750-RA-p1-CDS1	276.34	207.25
CDS	17	2434	2731	298	forward	3.04	3.04	0.42	0.0009	1.34	TcYC6_0148670:pseudogenic_transcript-p1-CDS1	268.78	200.47
CDS	17	542739	543401	663	reverse	3.13	3.13	0.42	0.00074	1.33	TcYC6_0032750-RA-p1-CDS1	290.4	217.64
CDS	17	103459	105537	2079	reverse	3.24	3.24	0.42	0.00058	1.34	TcYC6_0030500-RA-p1-CDS1	286.71	213.72
CDS	17	74247	74684	438	reverse	3.51	3.51	0.42	0.00031	1.34	TcYC6_0030410-RA-p1-CDS1	315.09	234.72
CDS	17	459569	460300	732	reverse	3.58	3.58	0.42	0.00026	1.34	TcYC6_0031470-RA-p1-CDS1	325.94	243.76
CDS	17	458437	458895	459	reverse	3.61	3.61	0.42	0.00025	1.34	TcYC6_0033070-RA-p1-CDS1	329.82	245.73
CDS	17	217754	218806	1053	reverse	3.65	3.65	0.42	0.00023	1.34	TcYC6_0030800-RA-p1-CDS1	335.13	250.75
CDS	17	318383	318785	403	forward	3.69	3.69	0.42	0.00021	1.34	TcYC6_0148680:pseudogenic_transcript-p1-CDS1	340.77	255.1
CDS	17	625960	627144	1185	reverse	3.81	3.81	0.42	0.00015	1.34	TcYC6_0031860-RA-p1-CDS1	359.96	269.25
CDS	21	107676	107860	185	reverse	3.87	3.87	0.42	0.00013	1.34	TcYC6_0138470-RA-p1-CDS1	348.74	259.76
CDS	17	547304	548641	1338	reverse	3.93	3.93	0.42	0.00012	1.34	TcYC6_0031610-RA-p1-CDS1	367.27	274.57
CDS	10	1129692	1130315	624	reverse	4.06	4.06	0.42	8.8e-05	1.33	TcYC6_0107740-RA-p1-CDS1	385.07	288.69
CDS	17	581131	581859	729	reverse	4.1	4.1	0.42	7.9e-05	1.33	TcYC6_0031720-RA-p1-CDS1	391.86	293.57
CDS	10	818272	819495	1224	forward	4.11	4.11	0.42	7.8e-05	1.34	TcYC6_0106640-RA-p1-CDS1	383.22	285.66
CDS	17	592458	593795	1338	reverse	4.12	4.12	0.42	7.6e-05	1.34	TcYC6_0031790-RA-p1-CDS1	394.23	295.08
CDS	10	1170140	1170679	540	forward	4.42	4.42	0.42	3.8e-05	1.34	TcYC6_0107800-RA-p1-CDS1	419.57	313.41
CDS	17	820090	821508	1419	forward	4.42	4.42	0.42	3.8e-05	1.34	TcYC6_0033280:pseudogenic_transcript-p1-CDS1	429.83	321.73
CDS	10	228544	228801	258	reverse	4.46	4.46	0.42	3.5e-05	1.34	TcYC6_0104480-RA-p1-CDS1	425.63	317.82
CDS	17	560242	560589	348	reverse	4.64	4.64	0.42	2.3e-05	1.34	TcYC6_0033110-RA-p1-CDS1	442.8	330.13
CDS	10	1187404	1189643	2240	forward	4.72	4.72	0.42	1.9e-05	1.34	TcYC6_0145490:pseudogenic_transcript-p1-CDS1	454.1	338.91
CDS	10	569181	569501	321	forward	5.22	5.22	0.42	6e-06	1.34	TcYC6_0105740-RA-p1-CDS1	510.11	380.81
CDS	10	97694	97915	222	forward	5.34	5.34	0.42	4.6e-06	1.34	TcYC6_0104100-RA-p1-CDS1	517.16	385.62
CDS	17	784723	785961	1239	forward	5.78	5.78	0.42	1.6e-06	1.33	TcYC6_0033250:pseudogenic_transcript-p1-CDS1	595.06	446.15
CDS	10	562538	562858	321	forward	7.28	7.28	0.42	5.3e-08	1.34	TcYC6_0105700-RA-p1-CDS1	755.94	564.47
CDS	17	844518	845462	945	forward	7.29	7.29	0.42	5.1e-08	1.34	TcYC6_0032360-RA-p1-CDS1	747.85	557.64
CDS	7	1131939	1133591	1653	forward	0.71	0.71	0.41	0.2	1.32	TcYC6_0176620-RA-p1-CDS1	50.5	38.13
CDS	15	144173	144396	224	forward	0.73	0.73	0.41	0.19	1.33	TcYC6_0140910:pseudogenic_transcript-p1-CDS1	52.16	39.27
CDS	17	489847	491987	2141	reverse	1.28	1.28	0.41	0.053	1.33	TcYC6_0140500:pseudogenic_transcript-p1-CDS1	93.25	70.15
CDS	1	1554581	1554919	339	forward	1.35	1.35	0.41	0.045	1.33	TcYC6_0038960-RA-p1-CDS1	101.4	76.3
CDS	7	833395	835149	1755	forward	1.61	1.61	0.41	0.024	1.33	TcYC6_0090800-RA-p1-CDS1	133.83	100.78
CDS	7	958543	959967	1425	forward	1.62	1.62	0.41	0.024	1.33	TcYC6_0091400-RA-p1-CDS1	135	101.72
CDS	17	698755	699360	606	reverse	1.65	1.65	0.41	0.023	1.33	TcYC6_0032780-RA-p1-CDS1	128.53	96.63
CDS	4	434854	436167	1314	forward	1.63	1.63	0.41	0.023	1.33	TcYC6_0122770-RA-p1-CDS1	135.82	102.32
CDS	26	34518	35186	669	reverse	1.66	1.66	0.41	0.022	1.33	TcYC6_0047640-RA-p1-CDS1	139.47	105.2
CDS	38	253561	257304	3744	reverse	1.69	1.69	0.41	0.02	1.32	TcYC6_0028680-RA-p1-CDS1	143.65	108.47
CDS	7	723379	724980	1602	forward	1.76	1.76	0.41	0.017	1.33	TcYC6_0090310-RA-p1-CDS1	142.7	107.21
CDS	7	945440	946204	765	forward	1.84	1.84	0.41	0.015	1.33	TcYC6_0091330-RA-p1-CDS1	152.95	114.82
CDS	7	1009044	1009799	756	forward	1.82	1.82	0.41	0.015	1.33	TcYC6_0091580-RA-p1-CDS1	150.96	113.41
CDS	21	633760	635577	1818	forward	1.85	1.85	0.41	0.014	1.33	TcYC6_0066910-RA-p1-CDS1	153.78	115.92
CDS	9	370553	371479	927	reverse	1.88	1.88	0.41	0.013	1.32	TcYC6_0113990-RA-p1-CDS1	157.46	118.84
CDS	20	285151	285495	345	reverse	2.01	2.01	0.41	0.0097	1.33	TcYC6_0025790-RA-p1-CDS1	165.9	124.45
CDS	33	365105	365509	405	reverse	2.05	2.05	0.41	0.0089	1.33	TcYC6_0034530-RA-p1-CDS1	170.8	128.22
CDS	14	158339	158662	324	forward	2.08	2.08	0.41	0.0084	1.33	TcYC6_0084660-RA-p1-CDS1	174.04	130.89
CDS	38	293460	295272	1813	forward	2.17	2.17	0.41	0.0068	1.33	TcYC6_0149850:pseudogenic_transcript-p1-CDS1	186.34	140.21
CDS	17	514286	514716	431	reverse	2.29	2.29	0.41	0.0051	1.33	TcYC6_0144380:pseudogenic_transcript-p1-CDS1	203.12	152.78
CDS	21	561933	565082	3150	forward	2.3	2.3	0.41	0.005	1.33	TcYC6_0066600-RA-p1-CDS1	203.95	153.27
CDS	7	158883	159524	642	forward	2.31	2.31	0.41	0.0048	1.33	TcYC6_0087840-RA-p1-CDS1	205.74	155.23
CDS	33	330101	332053	1953	reverse	2.37	2.37	0.41	0.0043	1.33	TcYC6_0034470-RA-p1-CDS1	213.38	160.48
CDS	17	897563	900425	2863	forward	2.64	2.64	0.41	0.0023	1.33	TcYC6_0148720:pseudogenic_transcript-p1-CDS1	231.08	173.4
CDS	10	248881	249783	903	forward	2.7	2.7	0.41	0.002	1.33	TcYC6_0104540-RA-p1-CDS1	249.4	188.01
CDS	17	284774	293818	9045	forward	2.79	2.79	0.41	0.0016	1.33	TcYC6_0030980-RA-p1-CDS1	262.04	197.57
CDS	17	35535	38366	2832	reverse	2.82	2.82	0.41	0.0015	1.33	TcYC6_0032530-RA-p1-CDS1	255.67	192.27
CDS	10	160759	161229	471	reverse	2.97	2.97	0.41	0.0011	1.33	TcYC6_0104320-RA-p1-CDS1	267.13	200.43
CDS	17	169512	173390	3879	reverse	3.06	3.06	0.41	0.00086	1.33	TcYC6_0030670-RA-p1-CDS1	280.65	211.08
CDS	17	420700	421632	933	reverse	3.2	3.2	0.41	0.00063	1.33	TcYC6_0031340-RA-p1-CDS1	300.19	225.73
CDS	10	1020010	1021503	1494	forward	3.28	3.28	0.41	0.00052	1.33	TcYC6_0107320-RA-p1-CDS1	312.03	234.47
CDS	10	1025614	1027761	2148	forward	3.32	3.32	0.41	0.00048	1.33	TcYC6_0107350-RA-p1-CDS1	316.84	237.84
CDS	17	387033	390146	3114	reverse	3.38	3.38	0.41	0.00042	1.33	TcYC6_0140600:pseudogenic_transcript-p1-CDS1	316	237.64
CDS	33	175818	176002	185	reverse	3.4	3.4	0.41	0.0004	1.33	TcYC6_0137030:pseudogenic_transcript-p1-CDS1	328.6	247.7
CDS	10	31591	32010	420	forward	3.51	3.51	0.41	0.00031	1.33	TcYC6_0103790-RA-p1-CDS1	334.63	251.04
CDS	10	1012817	1014247	1431	forward	3.54	3.54	0.41	0.00029	1.33	TcYC6_0107280-RA-p1-CDS1	348.49	262.51
CDS	10	1132329	1133806	1478	forward	3.72	3.72	0.41	0.00019	1.33	TcYC6_0107750:pseudogenic_transcript-p1-CDS1	364.67	275.13
CDS	10	787726	792594	4869	forward	3.75	3.75	0.41	0.00018	1.33	TcYC6_0106570-RA-p1-CDS1	360.06	270.5
CDS	10	477329	479170	1842	forward	3.77	3.77	0.41	0.00017	1.33	TcYC6_0105340-RA-p1-CDS1	371.67	280.42
CDS	10	208103	210157	2055	reverse	4	4	0.41	0.0001	1.33	TcYC6_0104400:pseudogenic_transcript-p1-CDS1	396.01	298.13
CDS	17	460866	461228	363	reverse	4.13	4.13	0.41	7.4e-05	1.33	TcYC6_0031480-RA-p1-CDS1	405.84	305.28
CDS	17	313641	313931	291	forward	4.62	4.62	0.41	2.4e-05	1.33	TcYC6_0032970-RA-p1-CDS1	458.25	344.27
CDS	17	314020	314280	261	forward	4.7	4.7	0.41	2e-05	1.33	TcYC6_0032980-RA-p1-CDS1	479.78	361.2
CDS	17	679497	681017	1521	reverse	5.07	5.07	0.41	8.5e-06	1.33	TcYC6_0031930-RA-p1-CDS1	516.02	387.51
CDS	10	868054	868827	774	forward	5.31	5.31	0.41	4.9e-06	1.32	TcYC6_0106740-RA-p1-CDS1	560.95	423.42
CDS	10	427764	429491	1728	forward	5.57	5.57	0.41	2.7e-06	1.33	TcYC6_0105140-RA-p1-CDS1	591.5	445.87
CDS	17	840205	841035	831	forward	8.18	8.18	0.41	6.6e-09	1.33	TcYC6_0033310:pseudogenic_transcript-p1-CDS1	904.33	680.67
CDS	10	683747	684244	498	reverse	10.68	10.68	0.41	2.1e-11	1.33	TcYC6_0106290-RA-p1-CDS1	1227.17	924.64
CDS	35	1802	2269	468	reverse	0.04	0.04	0.4	0.91	1.32	TcYC6_0059800-RA-p1-CDS1	8.32	6.31
CDS	6	358940	359441	502	reverse	0.1	0.1	0.4	0.79	1.32	TcYC6_0140300:pseudogenic_transcript-p1-CDS1	13.32	10.07
CDS	10	238266	239285	1020	forward	0.23	0.23	0.4	0.59	1.32	TcYC6_0135150:pseudogenic_transcript-p1-CDS1	20.42	15.44
CDS	27	23706	24260	555	reverse	0.33	0.33	0.4	0.46	1.32	TcYC6_0023360-RA-p1-CDS1	26.85	20.35
CDS	7	1143813	1145825	2013	forward	0.91	0.91	0.4	0.12	1.32	TcYC6_0091940-RA-p1-CDS1	69.82	52.89
CDS	1	879752	880381	630	forward	0.98	0.98	0.4	0.1	1.32	TcYC6_0150930-RA-p1-CDS1	78.21	59.19
CDS	21	119224	121038	1815	reverse	1.07	1.07	0.4	0.086	1.32	TcYC6_0065170-RA-p1-CDS1	87.05	66.12
CDS	7	1038379	1043106	4728	forward	1.15	1.15	0.4	0.071	1.32	TcYC6_0176550-RA-p1-CDS1	87.66	66.44
CDS	25	706454	708693	2240	forward	1.21	1.21	0.4	0.061	1.32	TcYC6_0148880:pseudogenic_transcript-p1-CDS1	94.38	71.48
CDS	6	210996	211496	501	forward	1.26	1.26	0.4	0.055	1.32	TcYC6_0056760-RA-p1-CDS1	109	82.82
CDS	7	1063619	1064020	402	forward	1.45	1.45	0.4	0.036	1.32	TcYC6_0091740-RA-p1-CDS1	122.15	92.76
CDS	7	835481	836722	1242	forward	1.63	1.63	0.4	0.023	1.32	TcYC6_0090810-RA-p1-CDS1	135.25	102.76
CDS	17	514780	515689	910	reverse	1.74	1.74	0.4	0.018	1.32	TcYC6_0146330-RA-p1-CDS1	149.24	113.34
CDS	21	492560	496114	3555	reverse	1.8	1.8	0.4	0.016	1.32	TcYC6_0066350-RA-p1-CDS1	156.47	118.22
CDS	8	82507	82992	486	reverse	1.79	1.79	0.4	0.016	1.32	TcYC6_0108030-RA-p1-CDS1	155.05	117.79
CDS	13	45106	45795	690	reverse	1.81	1.81	0.4	0.015	1.32	TcYC6_0154540-RA-p1-CDS1	158.05	120.07
CDS	17	740408	744938	4531	forward	1.91	1.91	0.4	0.012	1.32	TcYC6_0033200:pseudogenic_transcript-p1-CDS1	170.94	129.79
CDS	38	223873	224238	366	reverse	1.95	1.95	0.4	0.011	1.32	TcYC6_0028440-RA-p1-CDS1	166.56	125.92
CDS	21	446198	447076	879	reverse	1.99	1.99	0.4	0.01	1.32	TcYC6_0066140-RA-p1-CDS1	171.84	129.81
CDS	17	506906	509084	2179	reverse	2.29	2.29	0.4	0.0052	1.32	TcYC6_0140550:pseudogenic_transcript-p1-CDS1	210.83	160.1
CDS	10	520631	521215	585	forward	2.44	2.44	0.4	0.0037	1.32	TcYC6_0105520-RA-p1-CDS1	230.99	175.51
CDS	33	290826	293279	2454	forward	2.6	2.6	0.4	0.0025	1.32	TcYC6_0129010-RA-p1-CDS1	244.76	185.61
CDS	17	194707	197286	2580	reverse	2.62	2.62	0.4	0.0024	1.32	TcYC6_0030730-RA-p1-CDS1	256.3	194.66
CDS	17	79378	83892	4515	reverse	2.66	2.66	0.4	0.0022	1.32	TcYC6_0030440-RA-p1-CDS1	261.97	199.06
CDS	7	347435	348208	774	reverse	2.68	2.68	0.4	0.0021	1.32	TcYC6_0088720-RA-p1-CDS1	255.09	193.22
CDS	17	141217	145362	4146	reverse	2.7	2.7	0.4	0.002	1.32	TcYC6_0030580-RA-p1-CDS1	257.68	195.39
CDS	17	266688	267881	1194	forward	2.75	2.75	0.4	0.0018	1.32	TcYC6_0032690-RA-p1-CDS1	265.06	200.91
CDS	17	520620	522762	2143	reverse	2.74	2.74	0.4	0.0018	1.32	TcYC6_0140580:pseudogenic_transcript-p1-CDS1	264.07	200.04
CDS	17	92617	95613	2997	reverse	2.79	2.79	0.4	0.0016	1.32	TcYC6_0030470-RA-p1-CDS1	260.3	197.1
CDS	17	543677	544297	621	reverse	2.84	2.84	0.4	0.0015	1.32	TcYC6_0031580-RA-p1-CDS1	276.77	209.74
CDS	17	52444	54165	1722	reverse	2.85	2.85	0.4	0.0014	1.32	TcYC6_0030320-RA-p1-CDS1	278.68	211.89
CDS	17	98129	99061	933	reverse	2.88	2.88	0.4	0.0013	1.32	TcYC6_0032580-RA-p1-CDS1	282.22	214.33
CDS	17	29111	30139	1029	reverse	2.91	2.91	0.4	0.0012	1.32	TcYC6_0030240-RA-p1-CDS1	277.28	210.16
CDS	17	101058	103052	1995	reverse	2.92	2.92	0.4	0.0012	1.32	TcYC6_0030490-RA-p1-CDS1	278.24	211.2
CDS	17	75917	77434	1518	reverse	2.95	2.95	0.4	0.0011	1.32	TcYC6_0030430-RA-p1-CDS1	292.82	222.46
CDS	17	166793	168289	1497	reverse	2.95	2.95	0.4	0.0011	1.32	TcYC6_0030660-RA-p1-CDS1	291.84	221.73
CDS	33	298217	298528	312	forward	3.08	3.08	0.4	0.00083	1.32	TcYC6_0035160-RA-p1-CDS1	292.53	220.94
CDS	10	262716	263192	477	reverse	3.08	3.08	0.4	0.00082	1.32	TcYC6_0104610-RA-p1-CDS1	311.16	236.45
CDS	17	623730	625187	1458	reverse	3.2	3.2	0.4	0.00064	1.32	TcYC6_0031850-RA-p1-CDS1	317.77	240.99
CDS	33	286572	286785	214	forward	3.28	3.28	0.4	0.00053	1.32	TcYC6_0157200:pseudogenic_transcript-p1-CDS1	329.17	249.71
CDS	10	986607	989492	2886	forward	3.31	3.31	0.4	0.00049	1.32	TcYC6_0107160-RA-p1-CDS1	333.71	252.84
CDS	10	347014	348438	1425	forward	3.59	3.59	0.4	0.00025	1.32	TcYC6_0104790-RA-p1-CDS1	365.05	276.51
CDS	10	943255	943899	645	forward	3.66	3.66	0.4	0.00022	1.32	TcYC6_0106970-RA-p1-CDS1	374.63	283.77
CDS	10	135740	136024	285	reverse	4.04	4.04	0.4	9e-05	1.32	TcYC6_0104220-RA-p1-CDS1	411.76	310.97
CDS	10	714379	714921	543	forward	4.12	4.12	0.4	7.6e-05	1.32	TcYC6_0106340-RA-p1-CDS1	422.25	319.18
CDS	10	1153928	1154406	479	forward	4.13	4.13	0.4	7.4e-05	1.32	TcYC6_0149910:pseudogenic_transcript-p1-CDS1	424.04	320.71
CDS	17	745487	745750	264	forward	4.16	4.16	0.4	7e-05	1.32	TcYC6_0032170-RA-p1-CDS1	436.81	331.73
CDS	10	1023640	1023903	264	forward	4.37	4.37	0.4	4.3e-05	1.32	TcYC6_0107330-RA-p1-CDS1	467.6	355.11
CDS	17	23641	25434	1794	reverse	4.66	4.66	0.4	2.2e-05	1.32	TcYC6_0030230-RA-p1-CDS1	500.64	380.36
CDS	10	1167019	1167408	390	forward	4.88	4.88	0.4	1.3e-05	1.32	TcYC6_0107770-RA-p1-CDS1	505.83	382.11
CDS	10	245447	246052	606	reverse	5	5	0.4	1e-05	1.32	TcYC6_0104530-RA-p1-CDS1	542.37	411.88
CDS	10	211774	212379	606	reverse	5.05	5.05	0.4	8.8e-06	1.32	TcYC6_0104420-RA-p1-CDS1	550.76	417.51
CDS	17	838226	838897	672	forward	5.16	5.16	0.4	7e-06	1.32	TcYC6_0032330-RA-p1-CDS1	547.57	413.93
CDS	10	116562	116927	366	reverse	7.51	7.51	0.4	3.1e-08	1.32	TcYC6_0104190-RA-p1-CDS1	865.87	657.4
CDS	1	1860455	1860670	216	reverse	1.33	1.33	0.39	0.046	1.31	TcYC6_0039540-RA-p1-CDS1	108.18	82.67
CDS	21	574152	574976	825	forward	1.45	1.45	0.39	0.036	1.31	TcYC6_0066650-RA-p1-CDS1	121.52	92.94
CDS	7	760137	761348	1212	forward	1.57	1.57	0.39	0.027	1.31	TcYC6_0090440-RA-p1-CDS1	145.16	111.15
CDS	7	865530	866876	1347	forward	1.62	1.62	0.39	0.024	1.31	TcYC6_0090960-RA-p1-CDS1	142.43	108.98
CDS	17	493250	495405	2156	reverse	1.67	1.67	0.39	0.021	1.31	TcYC6_0140510:pseudogenic_transcript-p1-CDS1	149.62	114.25
CDS	21	488413	489759	1347	reverse	1.76	1.76	0.39	0.017	1.31	TcYC6_0066320-RA-p1-CDS1	159.78	122.33
CDS	17	751846	752547	702	forward	1.86	1.86	0.39	0.014	1.31	TcYC6_0032190-RA-p1-CDS1	173.07	132.43
CDS	38	60436	62022	1587	reverse	1.86	1.86	0.39	0.014	1.31	TcYC6_0027810-RA-p1-CDS1	172.43	131.63
CDS	33	454907	455692	786	reverse	1.88	1.88	0.39	0.013	1.31	TcYC6_0034860-RA-p1-CDS1	176.02	134.14
CDS	7	131478	131798	321	forward	2.1	2.1	0.39	0.008	1.31	TcYC6_0087670-RA-p1-CDS1	194.65	148.48
CDS	17	503486	505661	2176	reverse	2.28	2.28	0.39	0.0053	1.31	TcYC6_0140540:pseudogenic_transcript-p1-CDS1	218.05	166.96
CDS	17	9077	10437	1361	reverse	2.34	2.34	0.39	0.0046	1.31	TcYC6_0148730:pseudogenic_transcript-p1-CDS1	226.38	173.22
CDS	17	84457	85374	918	reverse	2.34	2.34	0.39	0.0046	1.31	TcYC6_0032850-RA-p1-CDS1	226.88	172.78
CDS	17	517187	519329	2143	reverse	2.35	2.35	0.39	0.0044	1.31	TcYC6_0140570:pseudogenic_transcript-p1-CDS1	228.99	174.37
CDS	26	110937	111194	258	forward	2.38	2.38	0.39	0.0042	1.31	TcYC6_0047970-RA-p1-CDS1	231.69	177.1
CDS	17	427474	428409	936	reverse	2.53	2.53	0.39	0.003	1.31	TcYC6_0031370-RA-p1-CDS1	251.65	192.32
CDS	17	395266	397038	1773	reverse	2.55	2.55	0.39	0.0028	1.31	TcYC6_0031230-RA-p1-CDS1	255.19	194.69
CDS	17	204598	206064	1467	reverse	2.63	2.63	0.39	0.0024	1.31	TcYC6_0030750-RA-p1-CDS1	265.61	203.08
CDS	17	373062	375314	2253	forward	2.62	2.62	0.39	0.0024	1.31	TcYC6_0031170-RA-p1-CDS1	255.84	195.46
CDS	17	706943	707635	693	reverse	2.63	2.63	0.39	0.0023	1.31	TcYC6_0032020-RA-p1-CDS1	257.54	196.1
CDS	17	105814	111258	5445	reverse	2.69	2.69	0.39	0.0021	1.31	TcYC6_0030510-RA-p1-CDS1	273.67	209.4
CDS	17	595518	606038	10521	reverse	2.72	2.72	0.39	0.0019	1.31	TcYC6_0172930-RA-p1-CDS1	268.75	204.82
CDS	33	297510	297806	297	forward	2.73	2.73	0.39	0.0019	1.31	TcYC6_0035140-RA-p1-CDS1	270.25	206.01
CDS	29	333996	334197	202	reverse	2.83	2.83	0.39	0.0015	1.31	TcYC6_0156800-RA-p1-CDS1	274.95	209.3
CDS	17	241556	244540	2985	forward	2.86	2.86	0.39	0.0014	1.31	TcYC6_0030870-RA-p1-CDS1	279.78	212.99
CDS	10	25093	27132	2040	forward	2.94	2.94	0.39	0.0012	1.31	TcYC6_0103770-RA-p1-CDS1	289.94	220.89
CDS	10	91517	92620	1104	forward	2.94	2.94	0.39	0.0011	1.31	TcYC6_0104060-RA-p1-CDS1	299.55	228.94
CDS	17	646006	655350	9345	reverse	2.94	2.94	0.39	0.0011	1.31	TcYC6_0174930:pseudogenic_transcript-p1-CDS1	290.99	221.39
CDS	17	277779	278795	1017	forward	3.02	3.02	0.39	0.00096	1.31	TcYC6_0030970-RA-p1-CDS1	310.36	237.42
CDS	10	141125	141306	182	reverse	3.05	3.05	0.39	0.0009	1.31	TcYC6_0138820-RA-p1-CDS1	314.47	240.23
CDS	17	731050	731547	498	forward	3.05	3.05	0.39	0.00089	1.31	TcYC6_0032100-RA-p1-CDS1	305.68	232.81
CDS	17	608235	609296	1062	reverse	3.11	3.11	0.39	0.00078	1.31	TcYC6_0031800-RA-p1-CDS1	322.88	247.02
CDS	10	54497	58579	4083	forward	3.13	3.13	0.39	0.00074	1.31	TcYC6_0103910-RA-p1-CDS1	317.22	241.92
CDS	10	90310	91110	801	forward	3.16	3.16	0.39	0.0007	1.31	TcYC6_0104050-RA-p1-CDS1	329.58	252.11
CDS	33	285441	285753	313	forward	3.21	3.21	0.39	0.00062	1.31	TcYC6_0168050:pseudogenic_transcript-p1-CDS1	327.85	250.01
CDS	10	931494	933515	2022	forward	3.21	3.21	0.39	0.00061	1.31	TcYC6_0106940-RA-p1-CDS1	337.59	258.11
CDS	17	20714	21739	1026	reverse	3.32	3.32	0.39	0.00048	1.31	TcYC6_0030220-RA-p1-CDS1	352.53	269.76
CDS	10	479541	480599	1059	forward	3.38	3.38	0.39	0.00042	1.31	TcYC6_0105350-RA-p1-CDS1	351.78	268.18
CDS	17	65966	66217	252	reverse	3.42	3.42	0.39	0.00038	1.31	TcYC6_0032840-RA-p1-CDS1	357.48	272.5
CDS	17	826339	828892	2554	forward	3.42	3.42	0.39	0.00038	1.31	TcYC6_0174720:pseudogenic_transcript-p1-CDS1	358.56	273.3
CDS	17	571717	572532	816	reverse	3.48	3.48	0.39	0.00033	1.31	TcYC6_0031670-RA-p1-CDS1	356.72	271.61
CDS	10	12406	13172	767	reverse	3.62	3.62	0.39	0.00024	1.31	TcYC6_0141550:pseudogenic_transcript-p1-CDS1	377.97	287.94
CDS	10	1191591	1194014	2424	forward	3.99	3.99	0.39	0.0001	1.31	TcYC6_0132590:pseudogenic_transcript-p1-CDS1	430.68	328.63
CDS	10	550228	551352	1125	forward	4.31	4.31	0.39	4.9e-05	1.31	TcYC6_0105660-RA-p1-CDS1	467.66	356.44
CDS	17	684678	688511	3834	reverse	4.67	4.67	0.39	2.2e-05	1.31	TcYC6_0031950-RA-p1-CDS1	519.62	396.98
CDS	17	786216	788681	2466	forward	4.65	4.65	0.39	2.2e-05	1.31	TcYC6_0032260-RA-p1-CDS1	526.82	402.63
CDS	10	904196	906259	2064	forward	5.56	5.56	0.39	2.8e-06	1.31	TcYC6_0106830-RA-p1-CDS1	624.83	475.71
CDS	17	843819	844475	657	forward	5.94	5.94	0.39	1.2e-06	1.31	TcYC6_0032350-RA-p1-CDS1	681.59	519.8
CDS	1	1060230	1060799	570	forward	0.9	0.9	0.38	0.13	1.3	TcYC6_0150960-RA-p1-CDS1	76.94	59.2
CDS	7	1064357	1069084	4728	forward	0.97	0.97	0.38	0.11	1.3	TcYC6_0176580-RA-p1-CDS1	76.27	58.8
CDS	21	260772	262022	1251	forward	1.05	1.05	0.38	0.089	1.3	TcYC6_0065510-RA-p1-CDS1	84.87	65.07
CDS	27	352935	353714	780	forward	1.11	1.11	0.38	0.077	1.3	TcYC6_0022230-RA-p1-CDS1	91.4	70.36
CDS	6	195793	196020	228	reverse	1.18	1.18	0.38	0.065	1.3	TcYC6_0059110-RA-p1-CDS1	99.52	76.59
CDS	1	2786242	2786691	450	reverse	1.29	1.29	0.38	0.051	1.3	TcYC6_0041320-RA-p1-CDS1	112.13	85.93
CDS	27	289617	290090	474	reverse	1.42	1.42	0.38	0.038	1.3	TcYC6_0022050-RA-p1-CDS1	126.82	97.23
CDS	14	465007	465252	246	forward	1.55	1.55	0.38	0.028	1.3	TcYC6_0085290-RA-p1-CDS1	142.49	109.42
CDS	38	204982	205605	624	reverse	1.79	1.79	0.38	0.016	1.3	TcYC6_0028370-RA-p1-CDS1	171.51	132.14
CDS	38	41936	43378	1443	reverse	1.84	1.84	0.38	0.014	1.3	TcYC6_0027740-RA-p1-CDS1	178.84	137.58
CDS	21	489946	490710	765	reverse	1.87	1.87	0.38	0.013	1.3	TcYC6_0066330-RA-p1-CDS1	173.77	133.54
CDS	18	452038	452484	447	forward	1.92	1.92	0.38	0.012	1.3	TcYC6_0016420-RA-p1-CDS1	189.03	145.55
CDS	7	213390	214430	1041	reverse	1.99	1.99	0.38	0.01	1.3	TcYC6_0088100-RA-p1-CDS1	188.86	144.92
CDS	7	103700	104467	768	forward	2.15	2.15	0.38	0.007	1.3	TcYC6_0087420-RA-p1-CDS1	210.35	161.91
CDS	17	262611	266237	3627	forward	2.31	2.31	0.38	0.0049	1.3	TcYC6_0030920-RA-p1-CDS1	240.07	184.99
CDS	17	852777	855435	2659	forward	2.44	2.44	0.38	0.0037	1.3	TcYC6_0174680:pseudogenic_transcript-p1-CDS1	247.86	190.81
CDS	17	333347	334139	793	forward	2.47	2.47	0.38	0.0034	1.3	TcYC6_0146380-RA-p1-CDS1	251.97	193.72
CDS	17	38659	41034	2376	reverse	2.5	2.5	0.38	0.0032	1.3	TcYC6_0030270-RA-p1-CDS1	255.57	196.78
CDS	17	406362	409340	2979	reverse	2.54	2.54	0.38	0.0029	1.3	TcYC6_0031280-RA-p1-CDS1	270	208.04
CDS	17	549376	559896	10521	reverse	2.55	2.55	0.38	0.0028	1.3	TcYC6_0172940-RA-p1-CDS1	264.09	202.57
CDS	17	400115	402313	2199	reverse	2.6	2.6	0.38	0.0025	1.3	TcYC6_0031250-RA-p1-CDS1	269.59	207.25
CDS	18	89124	89723	600	forward	2.69	2.69	0.38	0.002	1.3	TcYC6_0145890:pseudogenic_transcript-p1-CDS1	273.9	209.97
CDS	10	970910	972335	1426	forward	2.84	2.84	0.38	0.0015	1.3	TcYC6_0107090:pseudogenic_transcript-p1-CDS1	311	239.54
CDS	17	309435	309779	345	forward	2.81	2.81	0.38	0.0015	1.3	TcYC6_0031000-RA-p1-CDS1	290.08	222.64
CDS	17	628660	639180	10521	reverse	2.9	2.9	0.38	0.0013	1.3	TcYC6_0173370:pseudogenic_transcript-p1-CDS1	302.43	232.42
CDS	10	960618	962480	1863	forward	2.97	2.97	0.38	0.0011	1.3	TcYC6_0107040-RA-p1-CDS1	320.77	247.23
CDS	17	294570	295559	990	forward	2.96	2.96	0.38	0.0011	1.3	TcYC6_0030990-RA-p1-CDS1	310.27	238.59
CDS	17	334672	335074	403	forward	2.97	2.97	0.38	0.0011	1.3	TcYC6_0148700:pseudogenic_transcript-p1-CDS1	320.6	246.96
CDS	17	392461	392982	522	reverse	3	3	0.38	0.001	1.3	TcYC6_0031210-RA-p1-CDS1	324.4	250.02
CDS	17	310588	311901	1314	forward	3.03	3.03	0.38	0.00093	1.3	TcYC6_0031010-RA-p1-CDS1	320.49	246.51
CDS	10	1008495	1010519	2025	forward	3.04	3.04	0.38	0.00091	1.3	TcYC6_0107260-RA-p1-CDS1	321.78	246.78
CDS	17	564313	565497	1185	reverse	3.08	3.08	0.38	0.00083	1.3	TcYC6_0031640-RA-p1-CDS1	335.67	258.83
CDS	17	790884	801200	10317	forward	3.11	3.11	0.38	0.00078	1.3	TcYC6_0173300:pseudogenic_transcript-p1-CDS1	339.5	261.36
CDS	17	220916	221809	894	reverse	3.25	3.25	0.38	0.00056	1.3	TcYC6_0030820-RA-p1-CDS1	341.89	262.31
CDS	10	262318	262575	258	reverse	3.41	3.41	0.38	0.00039	1.3	TcYC6_0104600-RA-p1-CDS1	373.13	286.52
CDS	10	330676	331092	417	forward	3.41	3.41	0.38	0.00039	1.3	TcYC6_0104730-RA-p1-CDS1	373.59	286.85
CDS	10	602704	603879	1176	forward	3.41	3.41	0.38	0.00039	1.3	TcYC6_0105920-RA-p1-CDS1	373.8	287.16
CDS	10	530153	531286	1134	forward	4.06	4.06	0.38	8.7e-05	1.3	TcYC6_0105570-RA-p1-CDS1	448.87	344.11
CDS	10	413186	418381	5196	forward	4.71	4.71	0.38	1.9e-05	1.3	TcYC6_0105090-RA-p1-CDS1	552	424.8
CDS	10	418932	420356	1425	forward	4.88	4.88	0.38	1.3e-05	1.3	TcYC6_0105100-RA-p1-CDS1	577.99	444.3
CDS	17	683406	684320	915	reverse	4.92	4.92	0.38	1.2e-05	1.3	TcYC6_0031940-RA-p1-CDS1	583.32	448.29
CDS	15	632472	633078	607	reverse	0	0	0.37	1	1.29	TcYC6_0144940:pseudogenic_transcript-p1-CDS1	3.91	3.03
CDS	30	517490	518207	718	forward	0	0	0.37	1	1.29	TcYC6_0170490:pseudogenic_transcript-p1-CDS1	2.36	1.83
CDS	33	205624	206010	387	reverse	0	0	0.37	1	1.29	TcYC6_0035110-RA-p1-CDS1	1.96	1.52
CDS	24	520875	521228	354	reverse	0.21	0.21	0.37	0.61	1.29	TcYC6_0102870-RA-p1-CDS1	18.18	14.1
CDS	25	302702	304591	1890	forward	0.91	0.91	0.37	0.12	1.3	TcYC6_0063380-RA-p1-CDS1	77.77	60.03
CDS	1	1000256	1000846	591	reverse	0.94	0.94	0.37	0.11	1.29	TcYC6_0150750-RA-p1-CDS1	81.09	62.87
CDS	1	1964769	1965311	543	forward	0.95	0.95	0.37	0.11	1.29	TcYC6_0039730-RA-p1-CDS1	82.32	63.59
CDS	1	2872045	2872728	684	forward	0.95	0.95	0.37	0.11	1.29	TcYC6_0041550-RA-p1-CDS1	82.19	63.54
CDS	3	1128160	1129095	936	forward	0.96	0.96	0.37	0.11	1.3	TcYC6_0164110-RA-p1-CDS1	83.4	64.39
CDS	5	1039139	1039762	624	forward	1	1	0.37	0.1	1.29	TcYC6_0154310-RA-p1-CDS1	86.84	67.34
CDS	14	284649	285152	504	reverse	1.19	1.19	0.37	0.064	1.29	TcYC6_0084980-RA-p1-CDS1	108.52	84.15
CDS	15	211402	211721	320	forward	1.25	1.25	0.37	0.056	1.3	TcYC6_0168380:pseudogenic_transcript-p1-CDS1	106.89	82.47
CDS	7	639851	641470	1620	forward	1.51	1.51	0.37	0.031	1.3	TcYC6_0089870-RA-p1-CDS1	137.45	106.01
CDS	7	542824	545790	2967	reverse	1.54	1.54	0.37	0.029	1.29	TcYC6_0089540-RA-p1-CDS1	141.25	109.17
CDS	21	557382	560168	2787	forward	1.72	1.72	0.37	0.019	1.29	TcYC6_0066580-RA-p1-CDS1	171.22	132.43
CDS	21	574993	575274	282	forward	1.73	1.73	0.37	0.019	1.29	TcYC6_0066660-RA-p1-CDS1	163.93	126.64
CDS	20	558657	559082	426	reverse	1.76	1.76	0.37	0.017	1.3	TcYC6_0025290-RA-p1-CDS1	168.15	129.76
CDS	9	342582	342962	381	reverse	1.8	1.8	0.37	0.016	1.29	TcYC6_0113910-RA-p1-CDS1	180.89	140.26
CDS	19	239878	240564	687	forward	1.82	1.82	0.37	0.015	1.29	TcYC6_0081780-RA-p1-CDS1	183.87	142.38
CDS	38	161528	162853	1326	reverse	1.81	1.81	0.37	0.015	1.29	TcYC6_0028210-RA-p1-CDS1	183.39	141.89
CDS	7	194572	195102	531	forward	2.02	2.02	0.37	0.0096	1.29	TcYC6_0088010-RA-p1-CDS1	209.52	162.21
CDS	17	496671	498815	2145	reverse	2.09	2.09	0.37	0.0081	1.3	TcYC6_0140520:pseudogenic_transcript-p1-CDS1	210.7	162.64
CDS	3	572630	572923	294	reverse	2.14	2.14	0.37	0.0072	1.29	TcYC6_0118540-RA-p1-CDS1	225.78	174.84
CDS	7	99783	100094	312	forward	2.15	2.15	0.37	0.0071	1.29	TcYC6_0087390-RA-p1-CDS1	226.87	175.48
CDS	17	469345	471486	2142	reverse	2.23	2.23	0.37	0.0059	1.29	TcYC6_0140460:pseudogenic_transcript-p1-CDS1	236.46	183.34
CDS	17	180863	181552	690	reverse	2.31	2.31	0.37	0.0049	1.29	TcYC6_0030700-RA-p1-CDS1	247.38	191.43
CDS	17	879413	880525	1113	forward	2.36	2.36	0.37	0.0044	1.29	TcYC6_0032520-RA-p1-CDS1	254.23	196.41
CDS	21	31597	33570	1974	reverse	2.44	2.44	0.37	0.0037	1.3	TcYC6_0064790-RA-p1-CDS1	256.32	197.74
CDS	17	162317	163711	1395	reverse	2.44	2.44	0.37	0.0036	1.29	TcYC6_0030630-RA-p1-CDS1	273.36	212.25
CDS	10	148046	148906	861	reverse	2.53	2.53	0.37	0.003	1.29	TcYC6_0104260-RA-p1-CDS1	276.92	214.25
CDS	17	41678	42844	1167	reverse	2.54	2.54	0.37	0.0029	1.29	TcYC6_0032540-RA-p1-CDS1	277.58	215.35
CDS	17	531126	532121	996	reverse	2.58	2.58	0.37	0.0026	1.29	TcYC6_0031520-RA-p1-CDS1	283.93	220.29
CDS	17	155148	157394	2247	reverse	2.61	2.61	0.37	0.0024	1.29	TcYC6_0032610-RA-p1-CDS1	279.67	216.38
CDS	10	445377	446477	1101	forward	2.8	2.8	0.37	0.0016	1.29	TcYC6_0105200-RA-p1-CDS1	313.6	243.28
CDS	17	803201	803563	363	forward	2.92	2.92	0.37	0.0012	1.29	TcYC6_0032280-RA-p1-CDS1	322.57	249.21
CDS	17	277248	277538	291	forward	2.94	2.94	0.37	0.0012	1.3	TcYC6_0030960-RA-p1-CDS1	324.71	250.42
CDS	10	475113	476204	1092	forward	2.97	2.97	0.37	0.0011	1.29	TcYC6_0105330-RA-p1-CDS1	336.96	261.51
CDS	10	939936	942629	2694	forward	2.96	2.96	0.37	0.0011	1.29	TcYC6_0106960-RA-p1-CDS1	335.53	260.46
CDS	10	1085136	1087706	2571	forward	2.99	2.99	0.37	0.001	1.29	TcYC6_0107550-RA-p1-CDS1	332.02	256.72
CDS	10	184112	194000	9889	reverse	3.05	3.05	0.37	0.0009	1.3	TcYC6_0174440:pseudogenic_transcript-p1-CDS1	330.87	255.22
CDS	17	573612	578318	4707	reverse	3.1	3.1	0.37	0.0008	1.29	TcYC6_0032760-RA-p1-CDS1	346.55	267.99
CDS	10	737637	739196	1560	forward	3.12	3.12	0.37	0.00076	1.3	TcYC6_0106450-RA-p1-CDS1	341.28	263.27
CDS	18	145158	145838	681	forward	3.12	3.12	0.37	0.00076	1.29	TcYC6_0015820-RA-p1-CDS1	349.11	270.12
CDS	10	758024	761359	3336	forward	3.23	3.23	0.37	0.00058	1.29	TcYC6_0106500-RA-p1-CDS1	373.64	290.03
CDS	10	11032	11349	318	reverse	3.45	3.45	0.37	0.00035	1.29	TcYC6_0103710-RA-p1-CDS1	404.17	313.39
CDS	17	802653	803183	531	forward	3.46	3.46	0.37	0.00035	1.29	TcYC6_0032270-RA-p1-CDS1	414.4	321.45
CDS	10	996065	997405	1341	forward	3.49	3.49	0.37	0.00032	1.29	TcYC6_0107200-RA-p1-CDS1	401.43	310.38
CDS	17	530450	530719	270	reverse	3.74	3.74	0.37	0.00018	1.29	TcYC6_0031510-RA-p1-CDS1	444.66	344.79
CDS	10	680320	681285	966	reverse	3.8	3.8	0.37	0.00016	1.29	TcYC6_0106280-RA-p1-CDS1	445.25	344.83
CDS	10	95537	95824	288	forward	3.83	3.83	0.37	0.00015	1.29	TcYC6_0104080-RA-p1-CDS1	450.38	348.31
CDS	17	643613	644859	1247	reverse	4.29	4.29	0.37	5.2e-05	1.29	TcYC6_0033120:pseudogenic_transcript-p1-CDS1	524.16	406.01
CDS	10	1181935	1183275	1341	forward	4.31	4.31	0.37	4.9e-05	1.29	TcYC6_0107820-RA-p1-CDS1	535.85	415.98
CDS	18	119653	122050	2398	forward	4.4	4.4	0.37	4e-05	1.3	TcYC6_0142430:pseudogenic_transcript-p1-CDS1	514.78	397.07
CDS	10	1093302	1093511	210	forward	4.53	4.53	0.37	3e-05	1.29	TcYC6_0107580-RA-p1-CDS1	558.8	433.29
CDS	10	286500	287309	810	forward	4.8	4.8	0.37	1.6e-05	1.3	TcYC6_0104680-RA-p1-CDS1	582.01	449.33
CDS	10	554654	555238	585	forward	5.04	5.04	0.37	9.1e-06	1.29	TcYC6_0105670-RA-p1-CDS1	626.25	484.35
CDS	10	426876	427091	216	forward	5.97	5.97	0.37	1.1e-06	1.29	TcYC6_0105130-RA-p1-CDS1	771.41	598.75
CDS	10	202386	202573	188	reverse	8.37	8.37	0.37	4.3e-09	1.29	TcYC6_0138840-RA-p1-CDS1	1100.67	849.96
CDS	15	846937	848692	1756	forward	0.42	0.42	0.36	0.38	1.28	TcYC6_0136250-RA-p1-CDS1	39.59	30.85
CDS	1	388498	389451	954	forward	0.87	0.87	0.36	0.14	1.29	TcYC6_0036770-RA-p1-CDS1	73.31	56.98
CDS	1	2798040	2798390	351	reverse	1.03	1.03	0.36	0.093	1.28	TcYC6_0041360-RA-p1-CDS1	98.42	76.69
CDS	33	79273	80022	750	forward	1.04	1.04	0.36	0.091	1.28	TcYC6_0035070-RA-p1-CDS1	99.35	77.56
CDS	7	694729	696714	1986	forward	1.39	1.39	0.36	0.04	1.28	TcYC6_0090170-RA-p1-CDS1	139.4	108.89
CDS	21	619644	621461	1818	forward	1.41	1.41	0.36	0.039	1.28	TcYC6_0066830-RA-p1-CDS1	132.92	103.49
CDS	14	966753	968570	1818	reverse	1.42	1.42	0.36	0.038	1.28	TcYC6_0086900-RA-p1-CDS1	134.22	104.65
CDS	7	655451	656764	1314	forward	1.5	1.5	0.36	0.032	1.29	TcYC6_0089930-RA-p1-CDS1	144.33	112.11
CDS	7	502839	504476	1638	reverse	1.55	1.55	0.36	0.028	1.29	TcYC6_0089350-RA-p1-CDS1	150	116.63
CDS	7	858637	860469	1833	forward	1.56	1.56	0.36	0.027	1.29	TcYC6_0090930-RA-p1-CDS1	151.78	117.98
CDS	27	452329	452898	570	reverse	1.59	1.59	0.36	0.026	1.29	TcYC6_0022450-RA-p1-CDS1	154.78	120.24
CDS	7	277910	279760	1851	reverse	1.62	1.62	0.36	0.024	1.28	TcYC6_0088370-RA-p1-CDS1	167.32	130.44
CDS	21	204657	205846	1190	reverse	1.79	1.79	0.36	0.016	1.28	TcYC6_0170800:pseudogenic_transcript-p1-CDS1	188.41	146.96
CDS	2	653982	654251	270	forward	1.84	1.84	0.36	0.014	1.28	TcYC6_0070320-RA-p1-CDS1	194.42	151.73
CDS	3	978818	979132	315	forward	1.89	1.89	0.36	0.013	1.28	TcYC6_0118920:pseudogenic_transcript-p1-CDS1	199.98	156.31
CDS	17	870419	871867	1449	forward	1.99	1.99	0.36	0.01	1.28	TcYC6_0032460-RA-p1-CDS1	213.63	166.91
CDS	17	874373	874936	564	forward	1.99	1.99	0.36	0.01	1.28	TcYC6_0033340-RA-p1-CDS1	213.17	166.22
CDS	7	22404	23060	657	reverse	2	2	0.36	0.01	1.29	TcYC6_0154170-RA-p1-CDS1	206.96	160.88
CDS	7	764262	764666	405	forward	2	2	0.36	0.0099	1.28	TcYC6_0090470-RA-p1-CDS1	206.96	161.12
CDS	7	28645	29934	1290	reverse	2.05	2.05	0.36	0.009	1.28	TcYC6_0134780:pseudogenic_transcript-p1-CDS1	220.92	172.11
CDS	15	98475	98801	327	reverse	2.13	2.13	0.36	0.0075	1.29	TcYC6_0075690-RA-p1-CDS1	223.19	173.46
CDS	33	556121	558283	2163	forward	2.12	2.12	0.36	0.0075	1.28	TcYC6_0128930-RA-p1-CDS1	230.63	179.98
CDS	10	175556	176601	1046	forward	2.17	2.17	0.36	0.0068	1.28	TcYC6_0135140:pseudogenic_transcript-p1-CDS1	236.68	184.4
CDS	10	525549	526769	1221	forward	2.22	2.22	0.36	0.006	1.28	TcYC6_0105560-RA-p1-CDS1	243.53	189.69
CDS	17	452070	455585	3516	reverse	2.24	2.24	0.36	0.0057	1.28	TcYC6_0031450-RA-p1-CDS1	246.82	192.09
CDS	17	533401	535149	1749	reverse	2.32	2.32	0.36	0.0048	1.28	TcYC6_0031540-RA-p1-CDS1	257.06	200.44
CDS	17	68813	69649	837	reverse	2.32	2.32	0.36	0.0047	1.29	TcYC6_0030380-RA-p1-CDS1	249.05	193.58
CDS	17	381427	382506	1080	forward	2.35	2.35	0.36	0.0045	1.28	TcYC6_0031190-RA-p1-CDS1	268.58	209.96
CDS	17	905048	906070	1023	forward	2.36	2.36	0.36	0.0044	1.29	TcYC6_0033360:pseudogenic_transcript-p1-CDS1	261.7	203.63
CDS	17	282698	284134	1437	forward	2.37	2.37	0.36	0.0042	1.28	TcYC6_0032720-RA-p1-CDS1	263.61	205.58
CDS	17	191870	193948	2079	reverse	2.42	2.42	0.36	0.0038	1.28	TcYC6_0032910-RA-p1-CDS1	278.07	216.94
CDS	17	736714	737442	729	forward	2.53	2.53	0.36	0.003	1.28	TcYC6_0032140-RA-p1-CDS1	292.44	228.38
CDS	17	758818	765655	6838	forward	2.54	2.54	0.36	0.0029	1.28	TcYC6_0174660:pseudogenic_transcript-p1-CDS1	286.29	223.25
CDS	17	268144	269700	1557	forward	2.54	2.54	0.36	0.0029	1.29	TcYC6_0032960-RA-p1-CDS1	285.92	222.29
CDS	17	689104	689906	803	reverse	2.61	2.61	0.36	0.0024	1.28	TcYC6_0033160:pseudogenic_transcript-p1-CDS1	304.3	237.42
CDS	10	1045103	1046962	1860	forward	2.64	2.64	0.36	0.0023	1.29	TcYC6_0107400-RA-p1-CDS1	299.43	232.74
CDS	10	73959	75173	1215	forward	2.67	2.67	0.36	0.0021	1.28	TcYC6_0103960-RA-p1-CDS1	303.97	236.77
CDS	10	1117540	1118934	1395	forward	2.68	2.68	0.36	0.0021	1.28	TcYC6_0107700-RA-p1-CDS1	313.29	244.34
CDS	17	163953	164321	369	reverse	2.7	2.7	0.36	0.002	1.28	TcYC6_0030640-RA-p1-CDS1	315.72	246.59
CDS	17	158388	158924	537	reverse	2.75	2.75	0.36	0.0018	1.28	TcYC6_0032900-RA-p1-CDS1	322.58	251.85
CDS	10	1003543	1004529	987	forward	2.76	2.76	0.36	0.0017	1.28	TcYC6_0107240-RA-p1-CDS1	323.91	253.16
CDS	10	571719	573389	1671	forward	2.84	2.84	0.36	0.0014	1.29	TcYC6_0105750-RA-p1-CDS1	319.21	247.99
CDS	17	590224	591774	1551	reverse	2.85	2.85	0.36	0.0014	1.28	TcYC6_0031780-RA-p1-CDS1	328.3	256.08
CDS	17	615889	616611	723	reverse	2.9	2.9	0.36	0.0013	1.29	TcYC6_0031840-RA-p1-CDS1	327.42	254.25
CDS	10	952961	953809	849	forward	2.92	2.92	0.36	0.0012	1.28	TcYC6_0107010-RA-p1-CDS1	345.85	270.02
CDS	10	675189	676649	1461	forward	2.94	2.94	0.36	0.0011	1.28	TcYC6_0106260-RA-p1-CDS1	349.57	272.49
CDS	10	1057679	1059103	1425	forward	2.96	2.96	0.36	0.0011	1.28	TcYC6_0107440-RA-p1-CDS1	351.62	274.21
CDS	10	800450	803233	2784	forward	3.06	3.06	0.36	0.00086	1.28	TcYC6_0106600-RA-p1-CDS1	366.34	285.33
CDS	10	179773	180906	1134	reverse	3.2	3.2	0.36	0.00063	1.29	TcYC6_0104390-RA-p1-CDS1	377.49	293.28
CDS	10	447212	448255	1044	forward	3.23	3.23	0.36	0.00059	1.28	TcYC6_0105210-RA-p1-CDS1	389.44	303.35
CDS	17	727424	728347	924	forward	3.27	3.27	0.36	0.00053	1.28	TcYC6_0032080-RA-p1-CDS1	395.48	308.36
CDS	17	821949	824219	2271	forward	3.32	3.32	0.36	0.00048	1.28	TcYC6_0033290:pseudogenic_transcript-p1-CDS1	401.23	313.47
CDS	10	481462	482043	582	forward	3.33	3.33	0.36	0.00047	1.29	TcYC6_0105360-RA-p1-CDS1	395.12	307.27
CDS	10	716510	717064	555	forward	3.36	3.36	0.36	0.00043	1.28	TcYC6_0106360-RA-p1-CDS1	408.23	318.19
CDS	17	848929	850077	1149	forward	3.39	3.39	0.36	0.00041	1.29	TcYC6_0032390-RA-p1-CDS1	404.03	314.02
CDS	10	846666	850505	3840	forward	3.54	3.54	0.36	0.00029	1.29	TcYC6_0106690-RA-p1-CDS1	425.8	330.74
CDS	17	803812	806277	2466	forward	3.55	3.55	0.36	0.00028	1.29	TcYC6_0032290-RA-p1-CDS1	426.56	331.92
CDS	10	1163721	1163911	191	forward	4.29	4.29	0.36	5.2e-05	1.29	TcYC6_0146740-RA-p1-CDS1	531.94	413.14
CDS	1	2180849	2181655	807	reverse	0.67	0.67	0.35	0.22	1.27	TcYC6_0040090-RA-p1-CDS1	60.64	47.67
CDS	34	116142	116636	495	reverse	0.67	0.67	0.35	0.21	1.27	TcYC6_0092600-RA-p1-CDS1	53.53	42.05
CDS	1	2442201	2443055	855	reverse	0.84	0.84	0.35	0.14	1.28	TcYC6_0159230-RA-p1-CDS1	77.84	60.97
CDS	3	129285	129875	591	forward	0.86	0.86	0.35	0.14	1.28	TcYC6_0117660-RA-p1-CDS1	80.52	63.09
CDS	21	134081	135259	1179	reverse	0.9	0.9	0.35	0.12	1.27	TcYC6_0065240-RA-p1-CDS1	84.31	66.38
CDS	1	2926256	2926492	237	reverse	1.14	1.14	0.35	0.072	1.27	TcYC6_0156930:pseudogenic_transcript-p1-CDS1	117.53	92.52
CDS	6	274121	274534	414	reverse	1.17	1.17	0.35	0.067	1.27	TcYC6_0057790-RA-p1-CDS1	113.7	89.44
CDS	9	796368	797033	666	forward	1.34	1.34	0.35	0.045	1.28	TcYC6_0115760-RA-p1-CDS1	133.24	104.29
CDS	2	788597	789064	468	forward	1.36	1.36	0.35	0.044	1.27	TcYC6_0070830-RA-p1-CDS1	142.92	112.23
CDS	7	777412	779526	2115	forward	1.36	1.36	0.35	0.043	1.28	TcYC6_0090550-RA-p1-CDS1	135.87	106.28
CDS	7	394988	395683	696	reverse	1.38	1.38	0.35	0.042	1.27	TcYC6_0088930-RA-p1-CDS1	145.25	114.14
CDS	7	697480	698421	942	forward	1.41	1.41	0.35	0.039	1.28	TcYC6_0090180-RA-p1-CDS1	141.47	110.81
CDS	21	40016	40345	330	reverse	1.43	1.43	0.35	0.038	1.27	TcYC6_0064830-RA-p1-CDS1	150.86	118.57
CDS	7	537334	542079	4746	reverse	1.42	1.42	0.35	0.038	1.27	TcYC6_0089530-RA-p1-CDS1	149.88	117.99
CDS	9	1223390	1223902	513	forward	1.42	1.42	0.35	0.038	1.28	TcYC6_0117160-RA-p1-CDS1	142.59	111.59
CDS	12	841014	841463	450	reverse	1.44	1.44	0.35	0.036	1.27	TcYC6_0013220-RA-p1-CDS1	144.5	113.5
CDS	7	470985	472331	1347	reverse	1.47	1.47	0.35	0.034	1.27	TcYC6_0089240-RA-p1-CDS1	156.13	122.53
CDS	7	359199	360647	1449	reverse	1.48	1.48	0.35	0.033	1.28	TcYC6_0088770-RA-p1-CDS1	149.93	117.53
CDS	33	371851	372729	879	reverse	1.6	1.6	0.35	0.025	1.27	TcYC6_0034570-RA-p1-CDS1	163.84	128.53
CDS	7	419215	419757	543	reverse	1.63	1.63	0.35	0.024	1.27	TcYC6_0089030-RA-p1-CDS1	175.57	137.83
CDS	7	757330	757872	543	forward	1.64	1.64	0.35	0.023	1.28	TcYC6_0090420-RA-p1-CDS1	176.5	138.31
CDS	7	19254	20519	1266	reverse	1.69	1.69	0.35	0.02	1.28	TcYC6_0162980-RA-p1-CDS1	183.51	143.64
CDS	18	413874	414461	588	forward	1.72	1.72	0.35	0.019	1.27	TcYC6_0016340-RA-p1-CDS1	194.97	153.41
CDS	38	85089	86162	1074	reverse	1.84	1.84	0.35	0.014	1.28	TcYC6_0027930-RA-p1-CDS1	202.44	158.68
CDS	7	673169	673513	345	forward	1.85	1.85	0.35	0.014	1.27	TcYC6_0090010-RA-p1-CDS1	203.69	159.85
CDS	17	131340	132176	837	reverse	1.94	1.94	0.35	0.011	1.28	TcYC6_0032600-RA-p1-CDS1	215.26	168.32
CDS	7	228481	228939	459	reverse	2.03	2.03	0.35	0.0094	1.28	TcYC6_0088190-RA-p1-CDS1	226.14	177.07
CDS	21	701820	702107	288	forward	2.04	2.04	0.35	0.0091	1.27	TcYC6_0149020:pseudogenic_transcript-p1-CDS1	235.77	185.1
CDS	17	46477	47835	1359	reverse	2.3	2.3	0.35	0.005	1.28	TcYC6_0030290-RA-p1-CDS1	261.79	205.11
CDS	17	237031	239295	2265	forward	2.32	2.32	0.35	0.0048	1.27	TcYC6_0030860-RA-p1-CDS1	272.58	214.19
CDS	17	147730	151095	3366	reverse	2.33	2.33	0.35	0.0047	1.28	TcYC6_0030600-RA-p1-CDS1	265.37	207.56
CDS	10	16743	18035	1293	forward	2.36	2.36	0.35	0.0044	1.27	TcYC6_0103730-RA-p1-CDS1	277.25	217.82
CDS	7	120444	120878	435	forward	2.39	2.39	0.35	0.0041	1.28	TcYC6_0087580-RA-p1-CDS1	274.05	214.31
CDS	21	565693	566199	507	forward	2.41	2.41	0.35	0.0039	1.27	TcYC6_0066610-RA-p1-CDS1	292.58	230.23
CDS	17	250470	250972	503	reverse	2.42	2.42	0.35	0.0038	1.28	TcYC6_0148740:pseudogenic_transcript-p1-CDS1	277.4	216.92
CDS	10	1079833	1083075	3243	forward	2.45	2.45	0.35	0.0035	1.27	TcYC6_0107530-RA-p1-CDS1	297.84	234.46
CDS	10	639438	640127	690	forward	2.47	2.47	0.35	0.0034	1.27	TcYC6_0106100-RA-p1-CDS1	292.05	229.29
CDS	17	257402	257800	399	reverse	2.53	2.53	0.35	0.003	1.28	TcYC6_0032950:pseudogenic_transcript-p1-CDS1	300.89	235.62
CDS	10	107952	109484	1533	forward	2.56	2.56	0.35	0.0027	1.27	TcYC6_0104160-RA-p1-CDS1	313.26	246.07
CDS	17	175762	177516	1755	reverse	2.57	2.57	0.35	0.0027	1.27	TcYC6_0033380-RA-p1-CDS1	314.54	247.34
CDS	10	467736	472085	4350	forward	2.61	2.61	0.35	0.0024	1.27	TcYC6_0105310-RA-p1-CDS1	319.68	251.04
CDS	10	1039589	1041913	2325	forward	2.66	2.66	0.35	0.0022	1.27	TcYC6_0107380-RA-p1-CDS1	326.8	256.79
CDS	17	906219	906713	495	forward	2.65	2.65	0.35	0.0022	1.28	TcYC6_0033370:pseudogenic_transcript-p1-CDS1	317.12	248.68
CDS	10	994535	995374	840	forward	2.68	2.68	0.35	0.0021	1.27	TcYC6_0107190-RA-p1-CDS1	320.32	251.5
CDS	17	808478	817267	8790	forward	2.69	2.69	0.35	0.002	1.27	TcYC6_0173540-RA-p1-CDS1	338.01	266.05
CDS	10	979700	983449	3750	forward	2.74	2.74	0.35	0.0018	1.28	TcYC6_0107130-RA-p1-CDS1	320.65	250.76
CDS	10	991374	993080	1707	forward	2.79	2.79	0.35	0.0016	1.28	TcYC6_0107170-RA-p1-CDS1	336.48	263.29
CDS	17	583922	585034	1113	reverse	2.9	2.9	0.35	0.0013	1.27	TcYC6_0031740-RA-p1-CDS1	359.06	282.42
CDS	10	752610	755258	2649	forward	2.94	2.94	0.35	0.0011	1.28	TcYC6_0106480-RA-p1-CDS1	357.4	279.5
CDS	10	823867	825126	1260	forward	2.94	2.94	0.35	0.0011	1.28	TcYC6_0106660-RA-p1-CDS1	365.41	286.35
CDS	17	424125	424397	273	reverse	2.94	2.94	0.35	0.0011	1.27	TcYC6_0031360-RA-p1-CDS1	372.78	293.38
CDS	17	699563	699826	264	reverse	2.97	2.97	0.35	0.0011	1.27	TcYC6_0031990-RA-p1-CDS1	376.52	296.42
CDS	10	794137	796551	2415	forward	3.02	3.02	0.35	0.00096	1.27	TcYC6_0106580-RA-p1-CDS1	375.41	294.95
CDS	10	1139020	1140157	1138	forward	3.03	3.03	0.35	0.00094	1.27	TcYC6_0145500:pseudogenic_transcript-p1-CDS1	384.65	302.29
CDS	10	1167908	1168933	1026	forward	3.1	3.1	0.35	0.00079	1.27	TcYC6_0107780-RA-p1-CDS1	387.03	303.67
CDS	6	757242	757552	311	reverse	3.11	3.11	0.35	0.00078	1.28	TcYC6_0146310-RA-p1-CDS1	379.5	297.43
CDS	17	562087	563148	1062	reverse	3.23	3.23	0.35	0.00059	1.27	TcYC6_0031620-RA-p1-CDS1	420.94	331.09
CDS	17	768268	770733	2466	forward	3.31	3.31	0.35	0.00049	1.27	TcYC6_0032250-RA-p1-CDS1	415.85	326.54
CDS	10	1140420	1140806	387	forward	3.66	3.66	0.35	0.00022	1.27	TcYC6_0149900:pseudogenic_transcript-p1-CDS1	481.75	378.97
CDS	17	26265	28655	2391	reverse	4.06	4.06	0.35	8.8e-05	1.27	TcYC6_0176850-RA-p1-CDS1	530.45	416.5
CDS	17	833858	834325	468	forward	4.45	4.45	0.35	3.5e-05	1.27	TcYC6_0032320-RA-p1-CDS1	596.29	467.69
CDS	10	200998	201597	600	reverse	4.65	4.65	0.35	2.2e-05	1.27	TcYC6_0131260-RA-p1-CDS1	641.21	503.75
CDS	10	685335	690676	5342	reverse	5.83	5.83	0.35	1.5e-06	1.28	TcYC6_0175050:pseudogenic_transcript-p1-CDS1	806.95	632.04
CDS	5	492918	494278	1361	reverse	0	0	0.34	1	1.26	TcYC6_0175150:pseudogenic_transcript-p1-CDS1	6.22	4.92
CDS	40	73588	75253	1666	reverse	0.32	0.32	0.34	0.48	1.27	TcYC6_0136270:pseudogenic_transcript-p1-CDS1	31.61	24.9
CDS	15	503795	504192	398	forward	0.6	0.6	0.34	0.25	1.26	TcYC6_0156700-RA-p1-CDS1	61.27	48.49
CDS	1	2031489	2032630	1142	forward	0.69	0.69	0.34	0.2	1.26	TcYC6_0165600:pseudogenic_transcript-p1-CDS1	62.57	49.56
CDS	1	1447532	1448869	1338	reverse	0.81	0.81	0.34	0.16	1.26	TcYC6_0164650:pseudogenic_transcript-p1-CDS1	74.29	58.78
CDS	21	258731	260527	1797	forward	0.84	0.84	0.34	0.15	1.26	TcYC6_0065500-RA-p1-CDS1	84.62	66.93
CDS	21	262274	269062	6789	forward	0.86	0.86	0.34	0.14	1.26	TcYC6_0065520-RA-p1-CDS1	87.05	68.85
CDS	1	2682974	2683272	299	forward	0.95	0.95	0.34	0.11	1.27	TcYC6_0156680-RA-p1-CDS1	96.28	75.97
CDS	21	123980	127747	3768	reverse	0.95	0.95	0.34	0.11	1.27	TcYC6_0065200-RA-p1-CDS1	89.16	70.29
CDS	21	792615	793147	533	forward	0.99	0.99	0.34	0.1	1.26	TcYC6_0144730:pseudogenic_transcript-p1-CDS1	100.87	79.94
CDS	21	303126	305231	2106	reverse	1.01	1.01	0.34	0.097	1.27	TcYC6_0065670-RA-p1-CDS1	95.68	75.62
CDS	18	436213	436590	378	forward	1.06	1.06	0.34	0.087	1.26	TcYC6_0016390-RA-p1-CDS1	107.97	85.45
CDS	7	993870	995399	1530	forward	1.27	1.27	0.34	0.054	1.26	TcYC6_0091500-RA-p1-CDS1	139.56	110.36
CDS	7	939723	941210	1488	forward	1.3	1.3	0.34	0.051	1.27	TcYC6_0091300-RA-p1-CDS1	142.93	112.77
CDS	7	627468	629960	2493	forward	1.3	1.3	0.34	0.05	1.27	TcYC6_0089810-RA-p1-CDS1	135.23	106.81
CDS	7	868401	869216	816	forward	1.35	1.35	0.34	0.044	1.26	TcYC6_0090980-RA-p1-CDS1	149.62	118.59
CDS	7	671560	672606	1047	forward	1.35	1.35	0.34	0.044	1.27	TcYC6_0090000-RA-p1-CDS1	142	111.99
CDS	7	1195659	1196909	1251	forward	1.37	1.37	0.34	0.042	1.26	TcYC6_0092110-RA-p1-CDS1	152.01	120.28
CDS	4	805578	805961	384	reverse	1.39	1.39	0.34	0.041	1.27	TcYC6_0175660-RA-p1-CDS1	154.34	121.73
CDS	21	168373	169744	1372	reverse	1.41	1.41	0.34	0.039	1.27	TcYC6_0166140:pseudogenic_transcript-p1-CDS1	156.26	123.36
CDS	7	489828	490277	450	reverse	1.56	1.56	0.34	0.028	1.27	TcYC6_0089310-RA-p1-CDS1	174.22	137.43
CDS	35	266115	266408	294	reverse	1.63	1.63	0.34	0.024	1.27	TcYC6_0060650-RA-p1-CDS1	182.58	144.25
CDS	7	334863	335501	639	reverse	1.66	1.66	0.34	0.022	1.27	TcYC6_0088620-RA-p1-CDS1	195.17	154.21
CDS	7	330621	331643	1023	reverse	1.7	1.7	0.34	0.02	1.27	TcYC6_0088580-RA-p1-CDS1	191.19	151.07
CDS	7	420488	420883	396	reverse	1.74	1.74	0.34	0.018	1.26	TcYC6_0089040-RA-p1-CDS1	196.49	155.5
CDS	38	69951	71417	1467	reverse	1.83	1.83	0.34	0.015	1.26	TcYC6_0027860-RA-p1-CDS1	207.88	164.59
CDS	21	69398	70756	1359	reverse	1.85	1.85	0.34	0.014	1.27	TcYC6_0064990-RA-p1-CDS1	210.32	165.79
CDS	17	87465	88754	1290	reverse	2.04	2.04	0.34	0.0091	1.26	TcYC6_0032870-RA-p1-CDS1	250.59	198.38
CDS	17	425233	426174	942	reverse	2.07	2.07	0.34	0.0086	1.27	TcYC6_0033040-RA-p1-CDS1	254.36	200.99
CDS	17	112882	113445	564	reverse	2.11	2.11	0.34	0.0078	1.26	TcYC6_0030530-RA-p1-CDS1	259.41	205.56
CDS	17	32947	35316	2370	reverse	2.13	2.13	0.34	0.0074	1.27	TcYC6_0030260-RA-p1-CDS1	254.86	201.33
CDS	33	297836	298051	216	forward	2.14	2.14	0.34	0.0073	1.26	TcYC6_0035150-RA-p1-CDS1	255.57	202.42
CDS	17	437985	441425	3441	reverse	2.14	2.14	0.34	0.0072	1.27	TcYC6_0033060-RA-p1-CDS1	248.81	195.97
CDS	10	123226	132719	9494	reverse	2.16	2.16	0.34	0.007	1.26	TcYC6_0174450:pseudogenic_transcript-p1-CDS1	265.65	210.43
CDS	10	18291	22670	4380	forward	2.23	2.23	0.34	0.0059	1.27	TcYC6_0103740-RA-p1-CDS1	268.04	211.64
CDS	17	413069	414283	1215	reverse	2.29	2.29	0.34	0.0051	1.27	TcYC6_0031300-RA-p1-CDS1	283.89	224.24
CDS	17	271222	273315	2094	forward	2.32	2.32	0.34	0.0048	1.26	TcYC6_0032700-RA-p1-CDS1	287.07	226.99
CDS	17	442108	442884	777	reverse	2.32	2.32	0.34	0.0048	1.26	TcYC6_0031410-RA-p1-CDS1	287.46	227.62
CDS	17	734930	736438	1509	forward	2.33	2.33	0.34	0.0047	1.26	TcYC6_0032130-RA-p1-CDS1	289.07	228.67
CDS	10	45592	46953	1362	forward	2.34	2.34	0.34	0.0046	1.26	TcYC6_0103860-RA-p1-CDS1	297.39	235.61
CDS	10	105254	106474	1221	forward	2.36	2.36	0.34	0.0044	1.26	TcYC6_0104140-RA-p1-CDS1	292.07	231.42
CDS	17	239753	240931	1179	forward	2.35	2.35	0.34	0.0044	1.27	TcYC6_0032940-RA-p1-CDS1	284.38	223.96
CDS	17	160165	161832	1668	reverse	2.37	2.37	0.34	0.0043	1.27	TcYC6_0030620-RA-p1-CDS1	286.39	225.68
CDS	10	1087906	1092048	4143	forward	2.38	2.38	0.34	0.0041	1.27	TcYC6_0107560-RA-p1-CDS1	296.36	234.08
CDS	10	1101101	1102474	1374	forward	2.42	2.42	0.34	0.0038	1.26	TcYC6_0107620-RA-p1-CDS1	307.98	244.06
CDS	17	146138	147100	963	reverse	2.42	2.42	0.34	0.0038	1.26	TcYC6_0030590-RA-p1-CDS1	301.56	238.47
CDS	10	1063233	1064711	1479	forward	2.46	2.46	0.34	0.0035	1.27	TcYC6_0107470-RA-p1-CDS1	305.92	241.82
CDS	10	99450	102608	3159	forward	2.51	2.51	0.34	0.0031	1.27	TcYC6_0104120-RA-p1-CDS1	304.79	240.24
CDS	10	708469	708891	423	reverse	2.54	2.54	0.34	0.0029	1.26	TcYC6_0106310-RA-p1-CDS1	324.25	257.01
CDS	17	320463	321255	793	forward	2.54	2.54	0.34	0.0029	1.26	TcYC6_0146370-RA-p1-CDS1	317.1	250.84
CDS	10	465420	466796	1377	forward	2.56	2.56	0.34	0.0028	1.26	TcYC6_0105300-RA-p1-CDS1	334.73	265.18
CDS	10	966002	969583	3582	forward	2.71	2.71	0.34	0.0019	1.27	TcYC6_0107060-RA-p1-CDS1	341.31	268.83
CDS	17	61516	61902	387	reverse	2.72	2.72	0.34	0.0019	1.27	TcYC6_0030350-RA-p1-CDS1	341.73	269.39
CDS	10	723079	725139	2061	forward	2.85	2.85	0.34	0.0014	1.26	TcYC6_0106410-RA-p1-CDS1	374.98	297.26
CDS	10	472970	473632	663	forward	2.88	2.88	0.34	0.0013	1.26	TcYC6_0105320-RA-p1-CDS1	371.87	294.09
CDS	10	363668	365215	1548	forward	2.94	2.94	0.34	0.0012	1.26	TcYC6_0104860-RA-p1-CDS1	387.02	306.28
CDS	17	661818	663368	1551	reverse	2.92	2.92	0.34	0.0012	1.26	TcYC6_0031920-RA-p1-CDS1	384.52	304.59
CDS	10	589976	590965	990	forward	3.07	3.07	0.34	0.00086	1.26	TcYC6_0105850-RA-p1-CDS1	412.9	327.05
CDS	17	572804	573067	264	reverse	3.21	3.21	0.34	0.00062	1.26	TcYC6_0031680-RA-p1-CDS1	425.26	336.21
CDS	17	666767	677292	10526	reverse	3.23	3.23	0.34	0.00059	1.27	TcYC6_0174250:pseudogenic_transcript-p1-CDS1	420.77	331.37
CDS	10	536888	538021	1134	forward	3.36	3.36	0.34	0.00043	1.27	TcYC6_0105600-RA-p1-CDS1	447.23	353.03
CDS	10	1189662	1190356	695	forward	3.53	3.53	0.34	0.0003	1.26	TcYC6_0145510:pseudogenic_transcript-p1-CDS1	485.58	384.64
CDS	18	162250	162528	279	forward	3.56	3.56	0.34	0.00028	1.26	TcYC6_0015910-RA-p1-CDS1	481.9	381.19
CDS	10	535793	536113	321	forward	3.58	3.58	0.34	0.00026	1.26	TcYC6_0105590-RA-p1-CDS1	493.23	390.63
CDS	17	563298	563633	336	reverse	4.13	4.13	0.34	7.4e-05	1.26	TcYC6_0031630-RA-p1-CDS1	579.57	458.77
CDS	10	1134903	1135056	154	forward	4.24	4.24	0.34	5.8e-05	1.27	TcYC6_0169940-RA-p1-CDS1	595.97	470.64
CDS	17	713928	724420	10493	forward	4.33	4.33	0.34	4.6e-05	1.27	TcYC6_0173920:pseudogenic_transcript-p1-CDS1	594.08	468
CDS	31	530363	531549	1187	reverse	0.12	0.12	0.33	0.75	1.25	TcYC6_0167890:pseudogenic_transcript-p1-CDS1	19.26	15.37
CDS	7	1064531	1066286	1756	forward	0.42	0.42	0.33	0.38	1.26	TcYC6_0136320-RA-p1-CDS1	39.34	31.22
CDS	15	451718	452140	423	forward	0.69	0.69	0.33	0.2	1.25	TcYC6_0153540-RA-p1-CDS1	69.65	55.56
CDS	1	2361055	2361656	602	forward	0.93	0.93	0.33	0.12	1.26	TcYC6_0136880:pseudogenic_transcript-p1-CDS1	86.36	68.49
CDS	30	537393	537686	294	forward	0.99	0.99	0.33	0.1	1.26	TcYC6_0047550-RA-p1-CDS1	107.71	85.75
CDS	21	727136	727876	741	forward	1.07	1.07	0.33	0.085	1.26	TcYC6_0067200-RA-p1-CDS1	116.54	92.67
CDS	21	686521	696927	10407	forward	1.18	1.18	0.33	0.066	1.26	TcYC6_0172570-RA-p1-CDS1	121.52	96.55
CDS	7	441895	445044	3150	reverse	1.21	1.21	0.33	0.062	1.25	TcYC6_0089130-RA-p1-CDS1	139.55	111.29
CDS	7	954946	957051	2106	forward	1.21	1.21	0.33	0.062	1.26	TcYC6_0091380-RA-p1-CDS1	132.35	105.17
CDS	7	1171593	1172747	1155	forward	1.22	1.22	0.33	0.061	1.26	TcYC6_0092080-RA-p1-CDS1	132.97	105.72
CDS	21	73608	74318	711	forward	1.22	1.22	0.33	0.06	1.26	TcYC6_0065010-RA-p1-CDS1	126.23	100.36
CDS	7	727247	728551	1305	forward	1.26	1.26	0.33	0.055	1.25	TcYC6_0090330-RA-p1-CDS1	137.68	109.87
CDS	11	591633	592259	627	forward	1.37	1.37	0.33	0.043	1.26	TcYC6_0051610-RA-p1-CDS1	151.24	119.99
CDS	24	695909	696502	594	forward	1.38	1.38	0.33	0.042	1.25	TcYC6_0103380-RA-p1-CDS1	159.64	127.32
CDS	17	500066	502242	2177	reverse	1.39	1.39	0.33	0.041	1.26	TcYC6_0140530:pseudogenic_transcript-p1-CDS1	161.17	128.29
CDS	25	21222	22997	1776	reverse	1.41	1.41	0.33	0.039	1.26	TcYC6_0062670-RA-p1-CDS1	163.52	130.04
CDS	37	333255	334020	766	forward	1.41	1.41	0.33	0.039	1.26	TcYC6_0010190:pseudogenic_transcript-p1-CDS1	162.92	129.58
CDS	7	827306	829348	2043	forward	1.41	1.41	0.33	0.039	1.26	TcYC6_0090780-RA-p1-CDS1	156.4	124.1
CDS	38	158617	160962	2346	reverse	1.46	1.46	0.33	0.035	1.26	TcYC6_0028200-RA-p1-CDS1	161.47	128.45
CDS	8	222108	222497	390	reverse	1.51	1.51	0.33	0.031	1.26	TcYC6_0108660-RA-p1-CDS1	182.8	145.44
CDS	7	563597	564547	951	reverse	1.54	1.54	0.33	0.029	1.26	TcYC6_0089640-RA-p1-CDS1	187.14	149.11
CDS	21	30231	31079	849	reverse	1.56	1.56	0.33	0.027	1.26	TcYC6_0064780-RA-p1-CDS1	181.9	144.75
CDS	7	155947	156588	642	forward	1.6	1.6	0.33	0.025	1.25	TcYC6_0087810-RA-p1-CDS1	193.33	154.2
CDS	35	515986	516282	297	forward	1.63	1.63	0.33	0.023	1.26	TcYC6_0061740-RA-p1-CDS1	198.41	157.82
CDS	21	481339	481986	648	reverse	1.66	1.66	0.33	0.022	1.26	TcYC6_0066290-RA-p1-CDS1	193.38	153.99
CDS	33	14252	14563	312	forward	1.8	1.8	0.33	0.016	1.25	TcYC6_0035050-RA-p1-CDS1	226.33	180.54
CDS	34	201099	201773	675	reverse	1.8	1.8	0.33	0.016	1.26	TcYC6_0093130-RA-p1-CDS1	211.23	167.87
CDS	17	539140	542340	3201	reverse	1.97	1.97	0.33	0.011	1.26	TcYC6_0031570-RA-p1-CDS1	256.62	204.48
CDS	10	166239	166715	477	reverse	1.98	1.98	0.33	0.01	1.26	TcYC6_0104340-RA-p1-CDS1	242.46	192.68
CDS	17	422618	423658	1041	reverse	1.99	1.99	0.33	0.01	1.25	TcYC6_0032740-RA-p1-CDS1	258.8	206.59
CDS	33	498226	498525	300	forward	2.04	2.04	0.33	0.0091	1.25	TcYC6_0034980-RA-p1-CDS1	265.29	211.39
CDS	17	878304	879062	759	forward	2.05	2.05	0.33	0.009	1.26	TcYC6_0032510-RA-p1-CDS1	250.99	199.29
CDS	17	114370	128394	14025	reverse	2.07	2.07	0.33	0.0084	1.26	TcYC6_0030540-RA-p1-CDS1	254.6	202.17
CDS	10	82319	85771	3453	forward	2.16	2.16	0.33	0.0069	1.25	TcYC6_0104010-RA-p1-CDS1	281.54	224.43
CDS	17	330286	330672	387	forward	2.17	2.17	0.33	0.0068	1.26	TcYC6_0031050-RA-p1-CDS1	274.35	218.16
CDS	20	86795	86958	164	reverse	2.21	2.21	0.33	0.0062	1.26	TcYC6_0139670:pseudogenic_transcript-p1-CDS1	279.81	222.57
CDS	10	1157911	1160172	2262	forward	2.24	2.24	0.33	0.0057	1.26	TcYC6_0131230-RA-p1-CDS1	299.75	238.68
CDS	10	76728	77897	1170	forward	2.31	2.31	0.33	0.0049	1.26	TcYC6_0103980-RA-p1-CDS1	300.89	238.92
CDS	10	1073431	1075623	2193	forward	2.38	2.38	0.33	0.0042	1.26	TcYC6_0107500-RA-p1-CDS1	302.53	240.09
CDS	10	332200	335346	3147	forward	2.39	2.39	0.33	0.0041	1.25	TcYC6_0104740-RA-p1-CDS1	319.3	254.67
CDS	10	1034918	1038613	3696	forward	2.38	2.38	0.33	0.0041	1.26	TcYC6_0107370-RA-p1-CDS1	318.97	253.62
CDS	17	755403	756205	803	forward	2.43	2.43	0.33	0.0038	1.26	TcYC6_0033230:pseudogenic_transcript-p1-CDS1	316.73	251.64
CDS	17	545078	546139	1062	reverse	2.43	2.43	0.33	0.0037	1.25	TcYC6_0031590-RA-p1-CDS1	324.8	259.26
CDS	10	945877	948294	2418	forward	2.45	2.45	0.33	0.0036	1.26	TcYC6_0106990-RA-p1-CDS1	327.05	260.48
CDS	10	1142979	1153358	10380	forward	2.5	2.5	0.33	0.0032	1.26	TcYC6_0172670-RA-p1-CDS1	326.5	258.96
CDS	10	39155	39784	630	forward	2.51	2.51	0.33	0.0031	1.26	TcYC6_0103820-RA-p1-CDS1	328.73	261.14
CDS	10	820997	822835	1839	forward	2.56	2.56	0.33	0.0027	1.26	TcYC6_0106650-RA-p1-CDS1	342.81	272.95
CDS	10	913259	914998	1740	forward	2.57	2.57	0.33	0.0027	1.26	TcYC6_0106890-RA-p1-CDS1	335.94	266.67
CDS	10	1114211	1115182	972	forward	2.57	2.57	0.33	0.0027	1.26	TcYC6_0107690-RA-p1-CDS1	336.93	267.33
CDS	10	923384	925615	2232	forward	2.6	2.6	0.33	0.0025	1.26	TcYC6_0106920-RA-p1-CDS1	348.61	276.95
CDS	17	641383	642444	1062	reverse	2.63	2.63	0.33	0.0024	1.26	TcYC6_0031870-RA-p1-CDS1	351.59	279.54
CDS	10	666658	668109	1452	forward	2.64	2.64	0.33	0.0023	1.26	TcYC6_0106220-RA-p1-CDS1	353.95	281.68
CDS	10	715508	716317	810	forward	2.74	2.74	0.33	0.0018	1.26	TcYC6_0106350-RA-p1-CDS1	367.94	291.78
CDS	10	720277	721059	783	forward	2.83	2.83	0.33	0.0015	1.26	TcYC6_0106400-RA-p1-CDS1	387.11	308.04
CDS	17	850178	850660	483	forward	3.1	3.1	0.33	0.00079	1.26	TcYC6_0032400-RA-p1-CDS1	432.45	344.15
CDS	18	150284	150763	480	forward	3.26	3.26	0.33	0.00055	1.26	TcYC6_0015860-RA-p1-CDS1	454.38	361.08
CDS	17	772233	772580	348	forward	3.4	3.4	0.33	0.0004	1.26	TcYC6_0033240-RA-p1-CDS1	475.4	376.92
CDS	10	883955	887794	3840	forward	3.44	3.44	0.33	0.00037	1.25	TcYC6_0106790-RA-p1-CDS1	494.56	394.27
CDS	10	561385	561969	585	forward	3.61	3.61	0.33	0.00024	1.26	TcYC6_0105690-RA-p1-CDS1	520.45	414.1
CDS	17	841954	843687	1734	forward	3.63	3.63	0.33	0.00023	1.25	TcYC6_0032340-RA-p1-CDS1	538.28	429.22
CDS	10	1176618	1179185	2568	forward	3.75	3.75	0.33	0.00018	1.26	TcYC6_0131240-RA-p1-CDS1	539.91	429.23
CDS	17	837211	838212	1002	forward	4.96	4.96	0.33	1.1e-05	1.26	TcYC6_0033300-RA-p1-CDS1	740.37	587.25
CDS	7	1071487	1073242	1756	forward	0.37	0.37	0.32	0.42	1.25	TcYC6_0136380-RA-p1-CDS1	35.3	28.23
CDS	1	1418061	1418594	534	reverse	0.87	0.87	0.32	0.13	1.25	TcYC6_0038650-RA-p1-CDS1	87.53	70.07
CDS	21	721079	723502	2424	forward	0.97	0.97	0.32	0.11	1.25	TcYC6_0144690:pseudogenic_transcript-p1-CDS1	104.92	83.96
CDS	1	2481316	2481729	414	reverse	1.02	1.02	0.32	0.096	1.25	TcYC6_0040840-RA-p1-CDS1	110.84	88.49
CDS	36	334753	335127	375	forward	1.04	1.04	0.32	0.092	1.25	TcYC6_0062080-RA-p1-CDS1	112.44	89.98
CDS	17	746839	747108	270	forward	1.05	1.05	0.32	0.089	1.25	TcYC6_0033210-RA-p1-CDS1	114.14	91.43
CDS	21	626716	628533	1818	forward	1.13	1.13	0.32	0.075	1.25	TcYC6_0066870-RA-p1-CDS1	130.03	104.29
CDS	7	1172964	1174322	1359	forward	1.15	1.15	0.32	0.072	1.24	TcYC6_0092090-RA-p1-CDS1	131.83	105.89
CDS	3	1597439	1597762	324	forward	1.21	1.21	0.32	0.062	1.25	TcYC6_0120820:pseudogenic_transcript-p1-CDS1	139.02	111.24
CDS	7	887407	887973	567	forward	1.22	1.22	0.32	0.061	1.24	TcYC6_0091090-RA-p1-CDS1	140.07	112.54
CDS	7	825951	826973	1023	forward	1.23	1.23	0.32	0.059	1.25	TcYC6_0090770-RA-p1-CDS1	141.36	113.2
CDS	7	995945	996865	921	forward	1.25	1.25	0.32	0.057	1.25	TcYC6_0091510-RA-p1-CDS1	143.97	115.19
CDS	38	242211	243032	822	reverse	1.25	1.25	0.32	0.056	1.25	TcYC6_0028520-RA-p1-CDS1	152.03	121.56
CDS	4	149874	150923	1050	forward	1.29	1.29	0.32	0.052	1.25	TcYC6_0121490-RA-p1-CDS1	141.12	112.67
CDS	7	428613	433475	4863	reverse	1.31	1.31	0.32	0.049	1.25	TcYC6_0089090-RA-p1-CDS1	151.33	121.04
CDS	7	770761	773499	2739	forward	1.31	1.31	0.32	0.049	1.25	TcYC6_0090510-RA-p1-CDS1	151.16	121.33
CDS	7	550902	551351	450	reverse	1.34	1.34	0.32	0.046	1.25	TcYC6_0089570-RA-p1-CDS1	161.81	129.84
CDS	10	522880	524013	1134	forward	1.35	1.35	0.32	0.045	1.25	TcYC6_0105540-RA-p1-CDS1	170.23	136.51
CDS	21	716948	719946	2999	forward	1.39	1.39	0.32	0.041	1.25	TcYC6_0144700:pseudogenic_transcript-p1-CDS1	160.41	128.41
CDS	7	233236	233895	660	reverse	1.38	1.38	0.32	0.041	1.25	TcYC6_0088210-RA-p1-CDS1	167.02	133.89
CDS	38	208638	209789	1152	reverse	1.46	1.46	0.32	0.035	1.25	TcYC6_0028390-RA-p1-CDS1	183.59	147.37
CDS	38	120663	123644	2982	reverse	1.47	1.47	0.32	0.034	1.25	TcYC6_0028640-RA-p1-CDS1	177.63	142.09
CDS	38	80619	81581	963	reverse	1.49	1.49	0.32	0.032	1.25	TcYC6_0027910-RA-p1-CDS1	180.06	144.25
CDS	10	483534	484754	1221	forward	1.52	1.52	0.32	0.03	1.25	TcYC6_0105380-RA-p1-CDS1	191.24	153.51
CDS	26	299174	299590	417	forward	1.63	1.63	0.32	0.024	1.25	TcYC6_0048610-RA-p1-CDS1	204.26	163.73
CDS	17	231010	234366	3357	forward	1.77	1.77	0.32	0.017	1.25	TcYC6_0032670-RA-p1-CDS1	230.32	184.88
CDS	17	258746	260029	1284	forward	1.82	1.82	0.32	0.015	1.25	TcYC6_0030910-RA-p1-CDS1	235.54	189.08
CDS	17	134500	136317	1818	reverse	1.86	1.86	0.32	0.014	1.25	TcYC6_0030550-RA-p1-CDS1	248.5	199.55
CDS	17	398325	399869	1545	reverse	1.94	1.94	0.32	0.011	1.24	TcYC6_0031240-RA-p1-CDS1	259.43	208.46
CDS	10	661697	662908	1212	forward	2.08	2.08	0.32	0.0083	1.25	TcYC6_0106200-RA-p1-CDS1	284.74	228.69
CDS	17	164610	165947	1338	reverse	2.14	2.14	0.32	0.0072	1.25	TcYC6_0030650-RA-p1-CDS1	285.64	228.64
CDS	10	372002	373657	1656	forward	2.17	2.17	0.32	0.0068	1.24	TcYC6_0104900-RA-p1-CDS1	303.6	244.04
CDS	10	106845	107609	765	forward	2.19	2.19	0.32	0.0065	1.25	TcYC6_0104150-RA-p1-CDS1	306.35	245.78
CDS	10	1110270	1113830	3561	forward	2.26	2.26	0.32	0.0055	1.25	TcYC6_0107680-RA-p1-CDS1	315.66	253.53
CDS	10	957129	959819	2691	forward	2.33	2.33	0.32	0.0047	1.25	TcYC6_0107030-RA-p1-CDS1	318.53	254.65
CDS	10	831209	845383	14175	forward	2.35	2.35	0.32	0.0044	1.25	TcYC6_0106680-RA-p1-CDS1	328.72	263.79
CDS	10	813766	815952	2187	forward	2.37	2.37	0.32	0.0042	1.25	TcYC6_0106630-RA-p1-CDS1	324.5	259.23
CDS	10	784981	786612	1632	forward	2.39	2.39	0.32	0.0041	1.25	TcYC6_0106560-RA-p1-CDS1	333.27	267.18
CDS	10	1164064	1166476	2413	forward	2.4	2.4	0.32	0.004	1.25	TcYC6_0149940:pseudogenic_transcript-p1-CDS1	327.8	261.89
CDS	10	598559	599749	1191	forward	2.41	2.41	0.32	0.0039	1.25	TcYC6_0105900-RA-p1-CDS1	343.65	275.72
CDS	10	936332	937807	1476	forward	2.42	2.42	0.32	0.0038	1.25	TcYC6_0106950-RA-p1-CDS1	337.76	271.14
CDS	10	463795	465054	1260	forward	2.48	2.48	0.32	0.0033	1.25	TcYC6_0105290-RA-p1-CDS1	345.66	276.67
CDS	10	826882	829326	2445	forward	2.51	2.51	0.32	0.0031	1.25	TcYC6_0106670-RA-p1-CDS1	357.37	286.39
CDS	10	972923	976060	3138	forward	2.52	2.52	0.32	0.003	1.25	TcYC6_0107100:pseudogenic_transcript-p1-CDS1	351.62	281.51
CDS	10	730873	733470	2598	forward	2.55	2.55	0.32	0.0028	1.24	TcYC6_0106430-RA-p1-CDS1	370.09	297.27
CDS	10	1011310	1012044	735	forward	2.56	2.56	0.32	0.0027	1.25	TcYC6_0107270-RA-p1-CDS1	357.33	286
CDS	17	724821	726158	1338	forward	2.63	2.63	0.32	0.0023	1.25	TcYC6_0032060-RA-p1-CDS1	374.73	299.89
CDS	10	1106666	1107157	492	forward	2.78	2.78	0.32	0.0017	1.25	TcYC6_0107650-RA-p1-CDS1	394.42	315.7
CDS	17	852161	852508	348	forward	2.97	2.97	0.32	0.0011	1.25	TcYC6_0033330-RA-p1-CDS1	443.28	355.79
CDS	17	28571	28769	199	reverse	3.08	3.08	0.32	0.00084	1.24	TcYC6_0138440-RA-p1-CDS1	457.79	367.84
CDS	10	881775	882713	939	forward	3.51	3.51	0.32	0.00031	1.25	TcYC6_0106780-RA-p1-CDS1	534.51	428.16
CDS	10	423503	425935	2433	forward	3.63	3.63	0.32	0.00023	1.25	TcYC6_0105120-RA-p1-CDS1	545.02	435.4
CDS	30	330653	331461	809	forward	0.51	0.51	0.31	0.31	1.24	TcYC6_0165860:pseudogenic_transcript-p1-CDS1	52.75	42.69
CDS	1	2082303	2083373	1071	forward	0.7	0.7	0.31	0.2	1.24	TcYC6_0158820-RA-p1-CDS1	77.16	62.16
CDS	1	1836834	1837322	489	forward	0.75	0.75	0.31	0.18	1.24	TcYC6_0039490-RA-p1-CDS1	75.15	60.68
CDS	21	115559	117190	1632	reverse	0.82	0.82	0.31	0.15	1.24	TcYC6_0065150-RA-p1-CDS1	88.62	71.36
CDS	1	1491160	1491546	387	forward	0.86	0.86	0.31	0.14	1.24	TcYC6_0038800-RA-p1-CDS1	100.2	81.09
CDS	15	191347	191893	547	forward	0.85	0.85	0.31	0.14	1.24	TcYC6_0157520:pseudogenic_transcript-p1-CDS1	99.37	80.17
CDS	33	211368	211878	511	reverse	0.87	0.87	0.31	0.13	1.24	TcYC6_0168000:pseudogenic_transcript-p1-CDS1	94.28	76.18
CDS	1	2122334	2122528	195	forward	1	1	0.31	0.1	1.24	TcYC6_0157070:pseudogenic_transcript-p1-CDS1	122.45	98.98
CDS	21	589888	590808	921	forward	0.98	0.98	0.31	0.1	1.24	TcYC6_0066740-RA-p1-CDS1	113.44	91.52
CDS	1	690007	690450	444	reverse	1.09	1.09	0.31	0.081	1.24	TcYC6_0037300-RA-p1-CDS1	132.53	106.9
CDS	7	733321	736320	3000	forward	1.12	1.12	0.31	0.077	1.24	TcYC6_0090350-RA-p1-CDS1	135.3	109.24
CDS	7	870957	872432	1476	forward	1.15	1.15	0.31	0.071	1.24	TcYC6_0091000-RA-p1-CDS1	131.93	106.48
CDS	7	781629	783083	1455	forward	1.17	1.17	0.31	0.068	1.24	TcYC6_0090560-RA-p1-CDS1	134.19	107.93
CDS	7	891451	892146	696	forward	1.2	1.2	0.31	0.064	1.24	TcYC6_0091130-RA-p1-CDS1	144.52	116.77
CDS	21	710182	711063	882	forward	1.2	1.2	0.31	0.063	1.24	TcYC6_0067160-RA-p1-CDS1	151.86	122.81
CDS	10	645430	645954	525	forward	1.23	1.23	0.31	0.059	1.24	TcYC6_0106130-RA-p1-CDS1	162.24	131.3
CDS	7	518342	520333	1992	reverse	1.28	1.28	0.31	0.052	1.24	TcYC6_0089440-RA-p1-CDS1	154.54	124.51
CDS	7	927797	928489	693	forward	1.34	1.34	0.31	0.046	1.24	TcYC6_0091240-RA-p1-CDS1	161.27	130.16
CDS	12	226678	227292	615	forward	1.38	1.38	0.31	0.041	1.24	TcYC6_0011330-RA-p1-CDS1	174.02	140.05
CDS	18	452617	453135	519	forward	1.4	1.4	0.31	0.04	1.24	TcYC6_0016430-RA-p1-CDS1	182.72	147.62
CDS	7	383658	384188	531	reverse	1.41	1.41	0.31	0.039	1.24	TcYC6_0088880-RA-p1-CDS1	177.31	143.17
CDS	12	39939	40143	205	reverse	1.42	1.42	0.31	0.038	1.24	TcYC6_0137780:pseudogenic_transcript-p1-CDS1	185.44	149.88
CDS	20	132952	133581	630	reverse	1.65	1.65	0.31	0.022	1.24	TcYC6_0024430-RA-p1-CDS1	213.96	172.56
CDS	25	8762	9832	1071	reverse	1.79	1.79	0.31	0.016	1.24	TcYC6_0062610-RA-p1-CDS1	247.12	199.09
CDS	33	366136	367782	1647	reverse	1.79	1.79	0.31	0.016	1.24	TcYC6_0034550-RA-p1-CDS1	246.19	198.42
CDS	17	85873	86556	684	reverse	1.86	1.86	0.31	0.014	1.24	TcYC6_0032860-RA-p1-CDS1	262.92	212.31
CDS	17	200475	201377	903	reverse	1.88	1.88	0.31	0.013	1.24	TcYC6_0032650-RA-p1-CDS1	272.29	220.29
CDS	17	456515	457570	1056	reverse	2.04	2.04	0.31	0.0092	1.24	TcYC6_0031460-RA-p1-CDS1	285.75	230.52
CDS	17	42	1704	1663	forward	2.07	2.07	0.31	0.0085	1.24	TcYC6_0144430:pseudogenic_transcript-p1-CDS1	297.53	240.1
CDS	10	62052	68681	6630	forward	2.08	2.08	0.31	0.0084	1.24	TcYC6_0103930-RA-p1-CDS1	298.34	240.87
CDS	10	1076946	1078085	1140	forward	2.09	2.09	0.31	0.008	1.24	TcYC6_0107510-RA-p1-CDS1	300.49	242.79
CDS	17	133555	134046	492	reverse	2.1	2.1	0.31	0.0079	1.24	TcYC6_0032890-RA-p1-CDS1	294.61	237.25
CDS	10	43496	44410	915	forward	2.16	2.16	0.31	0.0069	1.24	TcYC6_0103840-RA-p1-CDS1	309.61	249.26
CDS	10	1051328	1052752	1425	forward	2.24	2.24	0.31	0.0057	1.24	TcYC6_0107420-RA-p1-CDS1	334.75	270.62
CDS	10	1029650	1032070	2421	forward	2.25	2.25	0.31	0.0056	1.24	TcYC6_0107360-RA-p1-CDS1	329.23	265.15
CDS	10	336068	338344	2277	forward	2.26	2.26	0.31	0.0055	1.24	TcYC6_0104750-RA-p1-CDS1	329.82	266.46
CDS	10	75791	76405	615	forward	2.29	2.29	0.31	0.0052	1.24	TcYC6_0103970-RA-p1-CDS1	326	263.24
CDS	10	918712	919956	1245	forward	2.29	2.29	0.31	0.0051	1.24	TcYC6_0106910-RA-p1-CDS1	333.91	270.2
CDS	10	93451	94251	801	forward	2.32	2.32	0.31	0.0048	1.24	TcYC6_0104070-RA-p1-CDS1	338.04	272.6
CDS	10	1054501	1055925	1425	forward	2.33	2.33	0.31	0.0046	1.24	TcYC6_0107430-RA-p1-CDS1	340.1	274.4
CDS	10	954203	956692	2490	forward	2.34	2.34	0.31	0.0045	1.24	TcYC6_0107020-RA-p1-CDS1	334.38	268.82
CDS	20	55672	57642	1971	forward	2.35	2.35	0.31	0.0045	1.24	TcYC6_0024370-RA-p1-CDS1	349.41	282.38
CDS	17	610462	611799	1338	reverse	2.35	2.35	0.31	0.0044	1.24	TcYC6_0031820-RA-p1-CDS1	335.63	270.26
CDS	10	1128740	1129456	717	reverse	2.37	2.37	0.31	0.0043	1.24	TcYC6_0107730-RA-p1-CDS1	344.46	277.62
CDS	10	358468	360015	1548	forward	2.38	2.38	0.31	0.0041	1.24	TcYC6_0104830-RA-p1-CDS1	346.76	279.48
CDS	10	807915	812849	4935	forward	2.4	2.4	0.31	0.004	1.24	TcYC6_0106620-RA-p1-CDS1	349.51	281.01
CDS	10	712667	714010	1344	forward	2.46	2.46	0.31	0.0035	1.24	TcYC6_0106330-RA-p1-CDS1	364.11	293.76
CDS	10	911262	911993	732	forward	2.49	2.49	0.31	0.0032	1.24	TcYC6_0106870-RA-p1-CDS1	361.8	291.3
CDS	10	984611	985486	876	forward	2.52	2.52	0.31	0.003	1.24	TcYC6_0107140-RA-p1-CDS1	365.53	294.08
CDS	1	80008	80211	204	reverse	2.58	2.58	0.31	0.0027	1.24	TcYC6_0136770:pseudogenic_transcript-p1-CDS1	387.65	312.81
CDS	10	671596	672432	837	forward	2.62	2.62	0.31	0.0024	1.24	TcYC6_0106230-RA-p1-CDS1	386.42	311.55
CDS	10	289296	290429	1134	reverse	2.67	2.67	0.31	0.0022	1.24	TcYC6_0104690-RA-p1-CDS1	406.91	328.83
CDS	10	908342	909007	666	forward	2.75	2.75	0.31	0.0018	1.24	TcYC6_0106850-RA-p1-CDS1	411.64	331.21
CDS	17	567292	571125	3834	reverse	2.78	2.78	0.31	0.0017	1.24	TcYC6_0031660-RA-p1-CDS1	416.35	335.2
CDS	10	894339	895255	917	forward	3.03	3.03	0.31	0.00092	1.24	TcYC6_0106810:pseudogenic_transcript-p1-CDS1	473.28	382.16
CDS	10	580219	581394	1176	forward	3.09	3.09	0.31	0.00081	1.24	TcYC6_0105790-RA-p1-CDS1	495.19	400.71
CDS	10	859300	862690	3391	forward	3.13	3.13	0.31	0.00074	1.24	TcYC6_0106720:pseudogenic_transcript-p1-CDS1	494.17	399.43
CDS	10	576945	578135	1191	forward	3.55	3.55	0.31	0.00028	1.24	TcYC6_0105770-RA-p1-CDS1	569.57	459.28
CDS	10	136186	136416	231	reverse	4.14	4.14	0.31	7.3e-05	1.24	TcYC6_0104230-RA-p1-CDS1	691.26	557.6
CDS	12	970560	971805	1246	forward	0.08	0.08	0.3	0.83	1.23	TcYC6_0175100:pseudogenic_transcript-p1-CDS1	11.82	9.59
CDS	7	1107931	1109514	1584	forward	0.6	0.6	0.3	0.25	1.23	TcYC6_0091860-RA-p1-CDS1	67.08	54.66
CDS	21	122779	123376	598	reverse	0.7	0.7	0.3	0.2	1.24	TcYC6_0065190:pseudogenic_transcript-p1-CDS1	70.51	57.09
CDS	1	2119264	2119923	660	forward	0.73	0.73	0.3	0.19	1.23	TcYC6_0039990-RA-p1-CDS1	79.54	64.66
CDS	21	147403	149073	1671	reverse	0.74	0.74	0.3	0.18	1.23	TcYC6_0065290-RA-p1-CDS1	80.87	65.69
CDS	21	142452	143657	1206	reverse	0.78	0.78	0.3	0.17	1.23	TcYC6_0065270-RA-p1-CDS1	91.97	74.69
CDS	9	1450	2065	616	reverse	0.77	0.77	0.3	0.17	1.23	TcYC6_0145770:pseudogenic_transcript-p1-CDS1	84.12	68.21
CDS	1	1866556	1866975	420	reverse	0.81	0.81	0.3	0.16	1.23	TcYC6_0039560-RA-p1-CDS1	87.49	71.12
CDS	22	384567	384722	156	reverse	0.8	0.8	0.3	0.16	1.23	TcYC6_0055320-RA-p1-CDS1	93.35	75.75
CDS	8	1211487	1212170	684	forward	0.8	0.8	0.3	0.16	1.23	TcYC6_0112870-RA-p1-CDS1	101.01	81.97
CDS	1	1532733	1533071	339	reverse	0.88	0.88	0.3	0.13	1.23	TcYC6_0038930-RA-p1-CDS1	108.9	88.7
CDS	7	867397	867972	576	forward	0.95	0.95	0.3	0.11	1.23	TcYC6_0090970-RA-p1-CDS1	116.71	95.06
CDS	2	1513197	1513778	582	forward	0.99	0.99	0.3	0.1	1.23	TcYC6_0074100-RA-p1-CDS1	120.74	98.37
CDS	6	286970	287197	228	reverse	1	1	0.3	0.1	1.23	TcYC6_0056190-RA-p1-CDS1	115.12	93.29
CDS	7	463962	467093	3132	reverse	1.02	1.02	0.3	0.096	1.23	TcYC6_0089220-RA-p1-CDS1	130.84	106.56
CDS	7	1000492	1001700	1209	forward	1.06	1.06	0.3	0.087	1.24	TcYC6_0091550-RA-p1-CDS1	136.14	110.23
CDS	1	637402	638721	1320	reverse	1.09	1.09	0.3	0.081	1.23	TcYC6_0037130-RA-p1-CDS1	139.57	113.4
CDS	4	944613	945722	1110	reverse	1.1	1.1	0.3	0.08	1.23	TcYC6_0124600:pseudogenic_transcript-p1-CDS1	140.12	113.97
CDS	27	173742	174305	564	reverse	1.11	1.11	0.3	0.078	1.23	TcYC6_0021630-RA-p1-CDS1	141.12	114.54
CDS	7	555220	558213	2994	reverse	1.12	1.12	0.3	0.076	1.23	TcYC6_0089610-RA-p1-CDS1	142.52	115.64
CDS	7	410790	412607	1818	reverse	1.13	1.13	0.3	0.074	1.23	TcYC6_0088990-RA-p1-CDS1	143.72	116.5
CDS	21	624793	625677	885	forward	1.17	1.17	0.3	0.068	1.23	TcYC6_0066850-RA-p1-CDS1	147.71	120.17
CDS	10	516148	517281	1134	forward	1.18	1.18	0.3	0.066	1.23	TcYC6_0105510-RA-p1-CDS1	149.48	121.11
CDS	15	686597	687001	405	reverse	1.19	1.19	0.3	0.065	1.23	TcYC6_0077500:pseudogenic_transcript-p1-CDS1	157.63	127.73
CDS	8	984537	985316	780	reverse	1.19	1.19	0.3	0.065	1.23	TcYC6_0111950-RA-p1-CDS1	150.45	121.88
CDS	7	367874	369907	2034	reverse	1.21	1.21	0.3	0.062	1.23	TcYC6_0088810-RA-p1-CDS1	153.02	123.94
CDS	13	717617	717994	378	reverse	1.24	1.24	0.3	0.058	1.23	TcYC6_0097210-RA-p1-CDS1	163.51	132.69
CDS	25	710646	713178	2533	forward	1.24	1.24	0.3	0.057	1.23	TcYC6_0134120:pseudogenic_transcript-p1-CDS1	156.77	127.47
CDS	21	507535	508578	1044	forward	1.25	1.25	0.3	0.056	1.23	TcYC6_0066400-RA-p1-CDS1	165.28	134.06
CDS	7	527069	528067	999	reverse	1.27	1.27	0.3	0.054	1.23	TcYC6_0089480-RA-p1-CDS1	166.62	135.38
CDS	23	317363	318094	732	reverse	1.28	1.28	0.3	0.052	1.23	TcYC6_0078750-RA-p1-CDS1	175.81	142.96
CDS	7	236145	240344	4200	reverse	1.28	1.28	0.3	0.052	1.23	TcYC6_0088230-RA-p1-CDS1	161.43	130.83
CDS	12	195199	195804	606	forward	1.31	1.31	0.3	0.049	1.23	TcYC6_0011210-RA-p1-CDS1	171.85	139.53
CDS	17	690994	693465	2472	reverse	1.37	1.37	0.3	0.043	1.23	TcYC6_0031970-RA-p1-CDS1	178.45	144.79
CDS	20	804605	805915	1311	forward	1.41	1.41	0.3	0.039	1.23	TcYC6_0160520-RA-p1-CDS1	197.88	161.25
CDS	17	513244	513748	505	reverse	1.46	1.46	0.3	0.035	1.23	TcYC6_0148760:pseudogenic_transcript-p1-CDS1	197.16	159.9
CDS	8	1214237	1214461	225	forward	1.51	1.51	0.3	0.031	1.23	TcYC6_0112890-RA-p1-CDS1	203.95	165.15
CDS	1	656335	656721	387	reverse	1.57	1.57	0.3	0.027	1.23	TcYC6_0037180-RA-p1-CDS1	218.34	177.1
CDS	22	88549	89973	1425	reverse	1.61	1.61	0.3	0.025	1.23	TcYC6_0054430-RA-p1-CDS1	222.93	181.06
CDS	21	732407	732733	327	reverse	1.62	1.62	0.3	0.024	1.23	TcYC6_0067210:pseudogenic_transcript-p1-CDS1	231.48	187.92
CDS	6	532802	533095	294	forward	1.61	1.61	0.3	0.024	1.23	TcYC6_0058380-RA-p1-CDS1	236.73	192.93
CDS	7	343577	344350	774	reverse	1.77	1.77	0.3	0.017	1.24	TcYC6_0088690-RA-p1-CDS1	243.06	196.78
CDS	17	72937	73809	873	reverse	1.81	1.81	0.3	0.016	1.23	TcYC6_0030400-RA-p1-CDS1	275.83	224.7
CDS	17	178426	180078	1653	reverse	1.84	1.84	0.3	0.015	1.23	TcYC6_0030690-RA-p1-CDS1	266.04	216.45
CDS	17	64565	65335	771	reverse	1.92	1.92	0.3	0.012	1.23	TcYC6_0030370-RA-p1-CDS1	284.86	231.09
CDS	17	280643	281992	1350	forward	1.95	1.95	0.3	0.011	1.23	TcYC6_0032710-RA-p1-CDS1	287.37	233.52
CDS	17	525138	525969	832	reverse	1.95	1.95	0.3	0.011	1.23	TcYC6_0146340-RA-p1-CDS1	287.38	233.72
CDS	10	963232	965802	2571	forward	1.99	1.99	0.3	0.01	1.23	TcYC6_0107050-RA-p1-CDS1	293.61	238.29
CDS	10	219793	221847	2055	reverse	2.03	2.03	0.3	0.0093	1.23	TcYC6_0104440:pseudogenic_transcript-p1-CDS1	299.28	242.48
CDS	10	28983	31199	2217	forward	2.11	2.11	0.3	0.0078	1.24	TcYC6_0103780-RA-p1-CDS1	302.08	244.6
CDS	10	1005051	1007834	2784	forward	2.14	2.14	0.3	0.0073	1.23	TcYC6_0107250-RA-p1-CDS1	333.86	271.46
CDS	10	613055	614278	1224	forward	2.18	2.18	0.3	0.0067	1.23	TcYC6_0105970-RA-p1-CDS1	332.72	269.47
CDS	18	148159	148491	333	forward	2.21	2.21	0.3	0.0061	1.23	TcYC6_0015840-RA-p1-CDS1	337.14	273.83
CDS	10	172805	173329	525	reverse	2.23	2.23	0.3	0.0059	1.23	TcYC6_0104370:pseudogenic_transcript-p1-CDS1	352.86	287.6
CDS	10	98212	99096	885	forward	2.27	2.27	0.3	0.0053	1.23	TcYC6_0104110-RA-p1-CDS1	352.26	286.34
CDS	17	391254	391808	555	reverse	2.28	2.28	0.3	0.0053	1.24	TcYC6_0031200-RA-p1-CDS1	338.97	274.43
CDS	17	681703	682945	1243	reverse	2.3	2.3	0.3	0.005	1.23	TcYC6_0033150:pseudogenic_transcript-p1-CDS1	363.06	295.13
CDS	10	1172684	1173427	744	forward	2.31	2.31	0.3	0.0049	1.23	TcYC6_0107810-RA-p1-CDS1	357.33	290.31
CDS	10	1135190	1136458	1269	forward	2.48	2.48	0.3	0.0033	1.23	TcYC6_0107760-RA-p1-CDS1	380.57	308.64
CDS	34	30066	30914	849	reverse	2.57	2.57	0.3	0.0027	1.23	TcYC6_0092240-RA-p1-CDS1	420.84	342.71
CDS	10	977637	978035	399	forward	2.58	2.58	0.3	0.0026	1.23	TcYC6_0107110-RA-p1-CDS1	415.48	337.95
CDS	17	8442	9058	617	reverse	2.61	2.61	0.3	0.0025	1.23	TcYC6_0144420:pseudogenic_transcript-p1-CDS1	426.9	347.4
CDS	10	117019	117408	390	reverse	2.83	2.83	0.3	0.0015	1.23	TcYC6_0104200-RA-p1-CDS1	472.18	384.64
CDS	10	591606	592796	1191	forward	2.95	2.95	0.3	0.0011	1.23	TcYC6_0105860-RA-p1-CDS1	496.2	403.71
CDS	10	195934	196314	381	reverse	3.92	3.92	0.3	0.00012	1.24	TcYC6_0149930:pseudogenic_transcript-p1-CDS1	664.89	538.3
CDS	12	1113442	1114143	702	reverse	0.24	0.24	0.29	0.58	1.22	TcYC6_0014720-RA-p1-CDS1	31.36	25.62
CDS	36	386331	386837	507	forward	0.41	0.41	0.29	0.39	1.22	TcYC6_0176470-RA-p1-CDS1	37.74	30.82
CDS	25	251289	251711	423	forward	0.56	0.56	0.29	0.27	1.23	TcYC6_0063130-RA-p1-CDS1	70.25	57.27
CDS	1	1617135	1617956	822	forward	0.61	0.61	0.29	0.25	1.22	TcYC6_0159730-RA-p1-CDS1	67.78	55.43
CDS	1	1564920	1565795	876	forward	0.63	0.63	0.29	0.24	1.23	TcYC6_0158810-RA-p1-CDS1	69.98	57.1
CDS	1	1861941	1863020	1080	reverse	0.66	0.66	0.29	0.22	1.23	TcYC6_0170020:pseudogenic_transcript-p1-CDS1	73.07	59.57
CDS	1	1515691	1516185	495	reverse	0.7	0.7	0.29	0.2	1.22	TcYC6_0038870:pseudogenic_transcript-p1-CDS1	89.63	73.47
CDS	1	1558175	1558744	570	forward	0.71	0.71	0.29	0.2	1.22	TcYC6_0150530-RA-p1-CDS1	77.24	63.12
CDS	25	44369	46582	2214	reverse	0.8	0.8	0.29	0.16	1.23	TcYC6_0143110:pseudogenic_transcript-p1-CDS1	99.93	81.51
CDS	6	49898	50437	540	reverse	0.88	0.88	0.29	0.13	1.22	TcYC6_0059360-RA-p1-CDS1	102.23	83.64
CDS	4	512357	513289	933	forward	0.93	0.93	0.29	0.12	1.22	TcYC6_0123110-RA-p1-CDS1	120.33	98.51
CDS	35	407397	407777	381	reverse	0.99	0.99	0.29	0.1	1.22	TcYC6_0061240-RA-p1-CDS1	134.67	110.28
CDS	5	196613	197359	747	forward	0.98	0.98	0.29	0.1	1.22	TcYC6_0005530-RA-p1-CDS1	133.29	109.33
CDS	8	1063085	1063435	351	reverse	1	1	0.29	0.1	1.23	TcYC6_0112290-RA-p1-CDS1	122.06	99.5
CDS	7	424840	427974	3135	reverse	1.02	1.02	0.29	0.095	1.22	TcYC6_0089080-RA-p1-CDS1	138.01	112.83
CDS	25	241754	242242	489	forward	1.03	1.03	0.29	0.093	1.22	TcYC6_0063090-RA-p1-CDS1	138.86	113.85
CDS	7	969627	971096	1470	forward	1.04	1.04	0.29	0.091	1.22	TcYC6_0091430-RA-p1-CDS1	132.93	108.53
CDS	6	160158	160676	519	forward	1.04	1.04	0.29	0.09	1.23	TcYC6_0059770-RA-p1-CDS1	133.77	109.04
CDS	2	1823468	1823758	291	forward	1.06	1.06	0.29	0.086	1.22	TcYC6_0075090-RA-p1-CDS1	142.57	116.86
CDS	7	396452	398977	2526	reverse	1.08	1.08	0.29	0.083	1.22	TcYC6_0088940-RA-p1-CDS1	150.83	123.76
CDS	2	673355	674308	954	forward	1.09	1.09	0.29	0.081	1.22	TcYC6_0070410-RA-p1-CDS1	145.91	119.19
CDS	7	824632	825648	1017	forward	1.1	1.1	0.29	0.079	1.22	TcYC6_0090760-RA-p1-CDS1	146.85	120.07
CDS	2	1907069	1907338	270	forward	1.11	1.11	0.29	0.078	1.22	TcYC6_0075470-RA-p1-CDS1	141.12	115.25
CDS	7	207446	211087	3642	reverse	1.13	1.13	0.29	0.074	1.22	TcYC6_0088080-RA-p1-CDS1	157.2	128.67
CDS	26	503810	505309	1500	forward	1.14	1.14	0.29	0.072	1.23	TcYC6_0049180-RA-p1-CDS1	151.95	124.03
CDS	13	540370	541371	1002	forward	1.15	1.15	0.29	0.07	1.22	TcYC6_0096500-RA-p1-CDS1	159.54	130.51
CDS	7	284508	286355	1848	reverse	1.16	1.16	0.29	0.069	1.22	TcYC6_0088390-RA-p1-CDS1	160.99	131.44
CDS	7	717863	718621	759	forward	1.17	1.17	0.29	0.067	1.22	TcYC6_0090270-RA-p1-CDS1	155.28	126.8
CDS	7	230550	232265	1716	reverse	1.18	1.18	0.29	0.066	1.22	TcYC6_0088200-RA-p1-CDS1	163.02	133.68
CDS	7	190164	191796	1633	forward	1.19	1.19	0.29	0.065	1.22	TcYC6_0170970:pseudogenic_transcript-p1-CDS1	170.17	139.58
CDS	13	455217	455648	432	forward	1.19	1.19	0.29	0.064	1.22	TcYC6_0096110-RA-p1-CDS1	170.9	140.11
CDS	25	3174	5883	2710	reverse	1.21	1.21	0.29	0.062	1.22	TcYC6_0144540:pseudogenic_transcript-p1-CDS1	159.33	130.09
CDS	7	79208	81721	2514	forward	1.23	1.23	0.29	0.059	1.22	TcYC6_0087280-RA-p1-CDS1	168.46	137.67
CDS	7	132276	134036	1761	forward	1.24	1.24	0.29	0.058	1.22	TcYC6_0087680-RA-p1-CDS1	176.45	144.5
CDS	7	811775	812635	861	reverse	1.25	1.25	0.29	0.056	1.22	TcYC6_0090690-RA-p1-CDS1	185.07	151.58
CDS	7	165474	168971	3498	forward	1.26	1.26	0.29	0.055	1.23	TcYC6_0087890-RA-p1-CDS1	165.9	135.31
CDS	10	408555	409424	870	forward	1.28	1.28	0.29	0.053	1.22	TcYC6_0105050-RA-p1-CDS1	174.2	142.62
CDS	14	982405	982827	423	reverse	1.29	1.29	0.29	0.051	1.22	TcYC6_0086980-RA-p1-CDS1	176.14	144.02
CDS	32	409462	410016	555	reverse	1.34	1.34	0.29	0.045	1.22	TcYC6_0019200-RA-p1-CDS1	196.18	160.4
CDS	34	82992	84683	1692	reverse	1.38	1.38	0.29	0.042	1.22	TcYC6_0092440-RA-p1-CDS1	206.67	169.56
CDS	5	1319119	1319535	417	forward	1.41	1.41	0.29	0.039	1.22	TcYC6_0007370-RA-p1-CDS1	196.95	160.89
CDS	10	493775	494095	321	forward	1.45	1.45	0.29	0.036	1.22	TcYC6_0105410-RA-p1-CDS1	215.75	176.7
CDS	34	507865	508749	885	forward	1.46	1.46	0.29	0.035	1.22	TcYC6_0094320-RA-p1-CDS1	223.68	183.22
CDS	21	409064	409351	288	reverse	1.5	1.5	0.29	0.032	1.22	TcYC6_0065980-RA-p1-CDS1	221.67	181.45
CDS	17	731942	733063	1122	forward	1.68	1.68	0.29	0.021	1.23	TcYC6_0032110-RA-p1-CDS1	252.04	205.61
CDS	7	28095	28430	336	reverse	1.73	1.73	0.29	0.019	1.23	TcYC6_0087210-RA-p1-CDS1	251.48	205.16
CDS	17	754871	755134	264	forward	1.74	1.74	0.29	0.018	1.23	TcYC6_0032210-RA-p1-CDS1	260.42	212.37
CDS	34	75811	76035	225	reverse	1.77	1.77	0.29	0.017	1.22	TcYC6_0092400-RA-p1-CDS1	277.71	227.59
CDS	17	275616	276827	1212	forward	1.8	1.8	0.29	0.016	1.23	TcYC6_0030950-RA-p1-CDS1	274.82	224.03
CDS	10	33228	38183	4956	forward	1.82	1.82	0.29	0.015	1.22	TcYC6_0103800-RA-p1-CDS1	277.24	226.76
CDS	17	618687	619034	348	reverse	1.83	1.83	0.29	0.015	1.23	TcYC6_0032770-RA-p1-CDS1	278.82	227.51
CDS	10	1121759	1124680	2922	forward	1.89	1.89	0.29	0.013	1.23	TcYC6_0176750-RA-p1-CDS1	286.31	233.55
CDS	17	532754	533116	363	reverse	1.88	1.88	0.29	0.013	1.22	TcYC6_0031530-RA-p1-CDS1	292.49	239.09
CDS	17	582135	583643	1509	reverse	1.92	1.92	0.29	0.012	1.22	TcYC6_0031730-RA-p1-CDS1	303.44	248.94
CDS	10	58980	61550	2571	forward	2.02	2.02	0.29	0.0096	1.23	TcYC6_0103920-RA-p1-CDS1	303.23	247.33
CDS	10	774625	779355	4731	forward	2.07	2.07	0.29	0.0085	1.22	TcYC6_0106540-RA-p1-CDS1	345.11	282.97
CDS	10	1043619	1044707	1089	forward	2.08	2.08	0.29	0.0083	1.23	TcYC6_0107390-RA-p1-CDS1	326.07	265.98
CDS	17	75184	75519	336	reverse	2.29	2.29	0.29	0.0052	1.22	TcYC6_0030420-RA-p1-CDS1	381.5	311.84
CDS	10	719149	720081	933	forward	2.33	2.33	0.29	0.0047	1.22	TcYC6_0106390-RA-p1-CDS1	373.7	305.52
CDS	17	15366	17915	2550	reverse	2.33	2.33	0.29	0.0047	1.22	TcYC6_0130090-RA-p1-CDS1	380.64	310.89
CDS	10	1061927	1062460	534	forward	2.47	2.47	0.29	0.0034	1.22	TcYC6_0107460-RA-p1-CDS1	426.83	349.89
CDS	10	906779	907695	917	forward	2.49	2.49	0.29	0.0032	1.22	TcYC6_0106840:pseudogenic_transcript-p1-CDS1	429.89	352.81
CDS	10	541369	541953	585	forward	2.52	2.52	0.29	0.003	1.22	TcYC6_0105610-RA-p1-CDS1	420.3	343.85
CDS	10	568028	568612	585	forward	2.59	2.59	0.29	0.0026	1.22	TcYC6_0105730-RA-p1-CDS1	436.8	357.09
CDS	17	726842	727309	468	forward	3	3	0.29	0.00099	1.22	TcYC6_0032070-RA-p1-CDS1	530.79	434.29
CDS	10	277751	278188	438	reverse	3.1	3.1	0.29	0.0008	1.22	TcYC6_0104650-RA-p1-CDS1	550.92	450.86
CDS	10	291701	292273	573	forward	4.45	4.45	0.29	3.6e-05	1.22	TcYC6_0104700-RA-p1-CDS1	868.24	711.49
CDS	10	710307	710885	579	reverse	4.8	4.8	0.29	1.6e-05	1.22	TcYC6_0106320-RA-p1-CDS1	949.33	777.59
CDS	5	459891	460606	716	reverse	0	0	0.28	1	1.21	TcYC6_0175370:pseudogenic_transcript-p1-CDS1	3.78	3.12
CDS	7	1070539	1076040	5502	forward	0.45	0.45	0.28	0.35	1.21	TcYC6_0176590-RA-p1-CDS1	59.97	49.4
CDS	1	2184591	2185529	939	reverse	0.53	0.53	0.28	0.3	1.21	TcYC6_0040110-RA-p1-CDS1	66.9	55.1
CDS	15	862282	863532	1251	forward	0.53	0.53	0.28	0.29	1.21	TcYC6_0077880:pseudogenic_transcript-p1-CDS1	60.64	50.07
CDS	1	2836844	2837407	564	forward	0.55	0.55	0.28	0.28	1.21	TcYC6_0151550-RA-p1-CDS1	68.46	56.57
CDS	27	362234	363127	894	forward	0.56	0.56	0.28	0.28	1.21	TcYC6_0022240-RA-p1-CDS1	62.88	51.85
CDS	18	721846	722241	396	forward	0.58	0.58	0.28	0.26	1.22	TcYC6_0017150-RA-p1-CDS1	78.26	64.32
CDS	1	1377968	1379116	1149	forward	0.61	0.61	0.28	0.25	1.21	TcYC6_0164770:pseudogenic_transcript-p1-CDS1	74.42	61.37
CDS	21	113254	114399	1146	reverse	0.7	0.7	0.28	0.2	1.21	TcYC6_0065140-RA-p1-CDS1	89.69	73.9
CDS	14	891589	892375	787	forward	0.82	0.82	0.28	0.15	1.22	TcYC6_0157670:pseudogenic_transcript-p1-CDS1	101.78	83.58
CDS	2	1357756	1358334	579	reverse	0.82	0.82	0.28	0.15	1.22	TcYC6_0073160-RA-p1-CDS1	108.8	89.35
CDS	3	144866	145075	210	forward	0.86	0.86	0.28	0.14	1.22	TcYC6_0137580:pseudogenic_transcript-p1-CDS1	112.49	92.54
CDS	2	1221296	1222189	894	forward	0.87	0.87	0.28	0.13	1.22	TcYC6_0072720-RA-p1-CDS1	121.04	99.57
CDS	36	374114	374764	651	forward	0.91	0.91	0.28	0.12	1.21	TcYC6_0153070-RA-p1-CDS1	118.35	97.41
CDS	4	229346	229882	537	forward	0.91	0.91	0.28	0.12	1.21	TcYC6_0121930-RA-p1-CDS1	131.18	108.32
CDS	7	977744	979465	1722	forward	0.93	0.93	0.28	0.12	1.21	TcYC6_0091470-RA-p1-CDS1	133.84	110.48
CDS	8	1178228	1178908	681	reverse	0.92	0.92	0.28	0.12	1.21	TcYC6_0112740-RA-p1-CDS1	132.28	109.32
CDS	4	1121206	1122006	801	forward	0.95	0.95	0.28	0.11	1.22	TcYC6_0125290-RA-p1-CDS1	129.37	106.39
CDS	7	1010279	1010980	702	forward	0.97	0.97	0.28	0.11	1.21	TcYC6_0091590-RA-p1-CDS1	138.46	114.09
CDS	7	999856	1000158	303	forward	0.98	0.98	0.28	0.11	1.22	TcYC6_0091540-RA-p1-CDS1	132.45	108.77
CDS	19	241537	241944	408	forward	1	1	0.28	0.1	1.21	TcYC6_0081790-RA-p1-CDS1	141.53	116.5
CDS	7	536431	536925	495	reverse	1.04	1.04	0.28	0.092	1.21	TcYC6_0089520-RA-p1-CDS1	145.39	119.9
CDS	7	630282	632117	1836	forward	1.04	1.04	0.28	0.092	1.22	TcYC6_0089820-RA-p1-CDS1	145.91	119.79
CDS	21	681244	682188	945	forward	1.06	1.06	0.28	0.088	1.21	TcYC6_0130270-RA-p1-CDS1	148.19	121.99
CDS	7	801413	804154	2742	forward	1.05	1.05	0.28	0.088	1.21	TcYC6_0090660-RA-p1-CDS1	140.92	116.02
CDS	7	888255	889046	792	forward	1.06	1.06	0.28	0.088	1.21	TcYC6_0091100-RA-p1-CDS1	147.95	121.85
CDS	10	488137	489270	1134	forward	1.06	1.06	0.28	0.087	1.22	TcYC6_0105390-RA-p1-CDS1	148.73	122.39
CDS	13	829075	829551	477	reverse	1.06	1.06	0.28	0.087	1.21	TcYC6_0097680-RA-p1-CDS1	155.13	127.72
CDS	36	392383	393693	1311	reverse	1.08	1.08	0.28	0.083	1.21	TcYC6_0062200-RA-p1-CDS1	150.61	123.99
CDS	38	163422	164744	1323	reverse	1.09	1.09	0.28	0.081	1.21	TcYC6_0028220-RA-p1-CDS1	158.07	130.6
CDS	7	281224	283752	2529	reverse	1.09	1.09	0.28	0.081	1.22	TcYC6_0088380-RA-p1-CDS1	151.86	124.91
CDS	7	90813	91697	885	forward	1.1	1.1	0.28	0.079	1.21	TcYC6_0087350-RA-p1-CDS1	159.76	131.6
CDS	14	972565	972825	261	reverse	1.11	1.11	0.28	0.078	1.22	TcYC6_0086930-RA-p1-CDS1	154.42	126.77
CDS	4	1307243	1307557	315	reverse	1.11	1.11	0.28	0.077	1.22	TcYC6_0125940-RA-p1-CDS1	154.82	127.13
CDS	9	655746	656075	330	forward	1.2	1.2	0.28	0.064	1.21	TcYC6_0115130-RA-p1-CDS1	177.55	146.42
CDS	7	241548	242795	1248	reverse	1.21	1.21	0.28	0.062	1.22	TcYC6_0088250-RA-p1-CDS1	165.94	136.46
CDS	14	570639	571424	786	forward	1.23	1.23	0.28	0.059	1.22	TcYC6_0085750-RA-p1-CDS1	175.15	144
CDS	24	77079	77498	420	reverse	1.23	1.23	0.28	0.059	1.22	TcYC6_0101160:pseudogenic_transcript-p1-CDS1	174.98	143.8
CDS	6	522951	523385	435	forward	1.24	1.24	0.28	0.058	1.21	TcYC6_0056680-RA-p1-CDS1	189.58	156.2
CDS	10	497540	498760	1221	forward	1.3	1.3	0.28	0.05	1.21	TcYC6_0105440-RA-p1-CDS1	196.8	162.37
CDS	17	523500	524004	505	reverse	1.4	1.4	0.28	0.04	1.22	TcYC6_0148770:pseudogenic_transcript-p1-CDS1	202.19	166.14
CDS	12	1006796	1007149	354	forward	1.41	1.41	0.28	0.039	1.22	TcYC6_0013630-RA-p1-CDS1	217.65	178.78
CDS	11	413233	413634	402	forward	1.43	1.43	0.28	0.037	1.22	TcYC6_0050910-RA-p1-CDS1	220.31	181.27
CDS	6	22054	22425	372	forward	1.44	1.44	0.28	0.036	1.22	TcYC6_0059040-RA-p1-CDS1	221.23	181.77
CDS	10	1120928	1122596	1669	forward	1.46	1.46	0.28	0.035	1.22	TcYC6_0135130:pseudogenic_transcript-p1-CDS1	216.37	177.76
CDS	10	521785	522105	321	forward	1.51	1.51	0.28	0.031	1.21	TcYC6_0105530-RA-p1-CDS1	229.47	188.97
CDS	17	883470	888582	5113	forward	1.53	1.53	0.28	0.03	1.22	TcYC6_0174670:pseudogenic_transcript-p1-CDS1	239.28	196.42
CDS	18	80738	83041	2304	forward	1.53	1.53	0.28	0.03	1.21	TcYC6_0131970-RA-p1-CDS1	245.47	202.59
CDS	17	54623	56272	1650	reverse	1.53	1.53	0.28	0.029	1.21	TcYC6_0032550-RA-p1-CDS1	246.4	203.08
CDS	17	336546	339668	3123	forward	1.56	1.56	0.28	0.027	1.21	TcYC6_0140450:pseudogenic_transcript-p1-CDS1	256.41	211.73
CDS	17	96382	97581	1200	reverse	1.64	1.64	0.28	0.023	1.21	TcYC6_0030480-RA-p1-CDS1	266.98	220.15
CDS	17	657112	658233	1122	reverse	1.69	1.69	0.28	0.02	1.22	TcYC6_0031890-RA-p1-CDS1	267.13	219.41
CDS	17	69919	70623	705	reverse	1.75	1.75	0.28	0.018	1.22	TcYC6_0030390-RA-p1-CDS1	274.53	225.35
CDS	17	707875	708603	729	reverse	1.79	1.79	0.28	0.016	1.22	TcYC6_0032030-RA-p1-CDS1	299.64	246.57
CDS	10	69571	70893	1323	forward	1.85	1.85	0.28	0.014	1.22	TcYC6_0103940-RA-p1-CDS1	300.91	247.42
CDS	17	4720	7143	2424	reverse	1.84	1.84	0.28	0.014	1.22	TcYC6_0130110-RA-p1-CDS1	293.06	241.15
CDS	33	566373	569256	2884	forward	1.84	1.84	0.28	0.014	1.21	TcYC6_0146090-RA-p1-CDS1	307.08	252.86
CDS	10	623566	625212	1647	forward	1.91	1.91	0.28	0.012	1.21	TcYC6_0106020-RA-p1-CDS1	322.32	265.47
CDS	10	438163	439152	990	forward	1.98	1.98	0.28	0.011	1.21	TcYC6_0105170-RA-p1-CDS1	338.15	278.52
CDS	17	527024	527515	492	reverse	1.99	1.99	0.28	0.01	1.22	TcYC6_0033100-RA-p1-CDS1	327.31	269.01
CDS	10	459281	460270	990	forward	2.01	2.01	0.28	0.0099	1.21	TcYC6_0105270-RA-p1-CDS1	348.59	287.93
CDS	10	305553	306319	767	reverse	2.01	2.01	0.28	0.0097	1.21	TcYC6_0137410:pseudogenic_transcript-p1-CDS1	343.08	282.8
CDS	10	618980	619675	696	forward	2.04	2.04	0.28	0.0091	1.22	TcYC6_0106000-RA-p1-CDS1	340.62	279.77
CDS	10	912539	912856	318	forward	2.05	2.05	0.28	0.0089	1.22	TcYC6_0106880-RA-p1-CDS1	341.33	280.76
CDS	10	89299	89919	621	forward	2.07	2.07	0.28	0.0086	1.21	TcYC6_0104040-RA-p1-CDS1	356.94	294.53
CDS	10	985976	986482	507	forward	2.08	2.08	0.28	0.0082	1.21	TcYC6_0107150-RA-p1-CDS1	359.21	296.66
CDS	10	1156217	1157000	784	forward	2.09	2.09	0.28	0.0082	1.21	TcYC6_0149920:pseudogenic_transcript-p1-CDS1	366.75	302.46
CDS	10	999696	1000808	1113	forward	2.1	2.1	0.28	0.008	1.21	TcYC6_0107220-RA-p1-CDS1	361.18	297.76
CDS	6	479243	479605	363	forward	2.14	2.14	0.28	0.0073	1.22	TcYC6_0157300:pseudogenic_transcript-p1-CDS1	353.6	290.45
CDS	10	756528	756914	387	forward	2.29	2.29	0.28	0.0052	1.22	TcYC6_0106490-RA-p1-CDS1	394.67	324.35
CDS	10	165841	166098	258	reverse	2.44	2.44	0.28	0.0036	1.21	TcYC6_0104330-RA-p1-CDS1	448.94	371
CDS	10	177905	178294	390	reverse	2.71	2.71	0.28	0.0019	1.21	TcYC6_0104380-RA-p1-CDS1	501.05	413.76
CDS	13	662033	662458	426	forward	2.8	2.8	0.28	0.0016	1.21	TcYC6_0097040:pseudogenic_transcript-p1-CDS1	527.88	435.82
CDS	13	662794	663501	708	forward	2.8	2.8	0.28	0.0016	1.22	TcYC6_0141390:pseudogenic_transcript-p1-CDS1	501.54	411.88
CDS	10	196565	196931	367	reverse	3.04	3.04	0.28	0.0009	1.21	TcYC6_0149950:pseudogenic_transcript-p1-CDS1	596.13	492.64
CDS	12	935913	937893	1981	forward	0.25	0.25	0.27	0.56	1.21	TcYC6_0175120:pseudogenic_transcript-p1-CDS1	32.31	26.71
CDS	5	1445188	1446141	954	forward	0.28	0.28	0.27	0.52	1.21	TcYC6_0008460:pseudogenic_transcript-p1-CDS1	34.08	28.21
CDS	18	739016	740182	1167	forward	0.43	0.43	0.27	0.37	1.2	TcYC6_0017190-RA-p1-CDS1	51.8	43.09
CDS	15	846763	851490	4728	forward	0.54	0.54	0.27	0.29	1.2	TcYC6_0176860-RA-p1-CDS1	73.17	60.86
CDS	1	2525793	2526677	885	reverse	0.55	0.55	0.27	0.28	1.21	TcYC6_0158840-RA-p1-CDS1	74.82	61.87
CDS	5	679415	680719	1305	reverse	0.55	0.55	0.27	0.28	1.21	TcYC6_0163390-RA-p1-CDS1	74.74	61.88
CDS	1	2063035	2063415	381	reverse	0.64	0.64	0.27	0.23	1.21	TcYC6_0039900-RA-p1-CDS1	83.56	69.27
CDS	1	2711085	2711762	678	reverse	0.64	0.64	0.27	0.23	1.21	TcYC6_0041150-RA-p1-CDS1	89.66	74.17
CDS	6	240113	240676	564	reverse	0.66	0.66	0.27	0.22	1.21	TcYC6_0152510-RA-p1-CDS1	91.87	76.12
CDS	1	1945163	1946103	941	reverse	0.69	0.69	0.27	0.21	1.21	TcYC6_0170080:pseudogenic_transcript-p1-CDS1	87.99	72.84
CDS	1	2630382	2630815	434	forward	0.68	0.68	0.27	0.21	1.21	TcYC6_0170190:pseudogenic_transcript-p1-CDS1	87	72
CDS	1	1265868	1266130	263	reverse	0.7	0.7	0.27	0.2	1.21	TcYC6_0167290-RA-p1-CDS1	95.94	79.38
CDS	1	1313981	1314298	318	forward	0.7	0.7	0.27	0.2	1.21	TcYC6_0038410-RA-p1-CDS1	95.85	79.28
CDS	1	1524731	1525219	489	reverse	0.7	0.7	0.27	0.2	1.21	TcYC6_0038910-RA-p1-CDS1	95.92	79.48
CDS	7	816795	822995	6201	forward	0.82	0.82	0.27	0.15	1.21	TcYC6_0090740-RA-p1-CDS1	114.26	94.76
CDS	10	508878	510011	1134	forward	0.84	0.84	0.27	0.14	1.21	TcYC6_0105480-RA-p1-CDS1	123.49	102.47
CDS	24	419751	420221	471	reverse	0.86	0.86	0.27	0.14	1.21	TcYC6_0102450-RA-p1-CDS1	112.53	93.11
CDS	6	94375	94670	296	reverse	0.86	0.86	0.27	0.14	1.21	TcYC6_0157340:pseudogenic_transcript-p1-CDS1	125.85	104.24
CDS	14	505884	506570	687	forward	0.88	0.88	0.27	0.13	1.2	TcYC6_0085370-RA-p1-CDS1	120.53	100.14
CDS	24	633522	633995	474	forward	0.88	0.88	0.27	0.13	1.21	TcYC6_0103190-RA-p1-CDS1	128.25	106.09
CDS	7	957579	958313	735	forward	0.88	0.88	0.27	0.13	1.21	TcYC6_0091390-RA-p1-CDS1	127.64	105.75
CDS	10	257238	257843	606	reverse	0.91	0.91	0.27	0.12	1.2	TcYC6_0104590-RA-p1-CDS1	131.05	108.77
CDS	30	42254	43132	879	reverse	0.93	0.93	0.27	0.12	1.2	TcYC6_0046440-RA-p1-CDS1	146.41	121.59
CDS	7	477435	481223	3789	reverse	0.94	0.94	0.27	0.12	1.21	TcYC6_0089260-RA-p1-CDS1	140.73	116.58
CDS	7	1162507	1163727	1221	forward	0.9	0.9	0.27	0.12	1.21	TcYC6_0092030-RA-p1-CDS1	130.36	107.96
CDS	7	1165143	1166905	1763	forward	0.9	0.9	0.27	0.12	1.21	TcYC6_0092050:pseudogenic_transcript-p1-CDS1	123.9	102.63
CDS	14	992570	993562	993	reverse	0.96	0.96	0.27	0.11	1.21	TcYC6_0087030-RA-p1-CDS1	130.62	108.03
CDS	16	898361	899185	825	reverse	0.97	0.97	0.27	0.11	1.2	TcYC6_0046190-RA-p1-CDS1	137.52	114.43
CDS	7	690045	690545	501	forward	0.94	0.94	0.27	0.11	1.2	TcYC6_0090130-RA-p1-CDS1	134.18	111.38
CDS	7	618859	622629	3771	forward	0.97	0.97	0.27	0.11	1.21	TcYC6_0089780-RA-p1-CDS1	143.79	119.08
CDS	7	879257	881014	1758	forward	0.94	0.94	0.27	0.11	1.21	TcYC6_0091050-RA-p1-CDS1	134.46	111.58
CDS	37	266344	267759	1416	reverse	0.99	0.99	0.27	0.1	1.2	TcYC6_0009670-RA-p1-CDS1	152.71	127.04
CDS	4	1008211	1008672	462	forward	0.99	0.99	0.27	0.1	1.2	TcYC6_0124890-RA-p1-CDS1	145.88	121.36
CDS	7	382127	383398	1272	reverse	0.99	0.99	0.27	0.1	1.2	TcYC6_0088870-RA-p1-CDS1	153.1	127.38
CDS	7	681734	682411	678	forward	0.98	0.98	0.27	0.1	1.2	TcYC6_0090080-RA-p1-CDS1	138.62	115.13
CDS	7	384535	386838	2304	reverse	0.98	0.98	0.27	0.1	1.21	TcYC6_0088890-RA-p1-CDS1	146.03	120.81
CDS	7	912387	913643	1257	forward	0.98	0.98	0.27	0.1	1.21	TcYC6_0091190-RA-p1-CDS1	145.63	120.64
CDS	26	231499	232974	1476	reverse	1.01	1.01	0.27	0.097	1.21	TcYC6_0048370-RA-p1-CDS1	149.15	123.38
CDS	7	1207720	1210320	2601	forward	1.01	1.01	0.27	0.097	1.2	TcYC6_0130930-RA-p1-CDS1	148.95	123.88
CDS	14	948709	949356	648	reverse	1.02	1.02	0.27	0.096	1.21	TcYC6_0086780-RA-p1-CDS1	143.21	118.73
CDS	7	129555	130955	1401	forward	1.04	1.04	0.27	0.09	1.2	TcYC6_0087660-RA-p1-CDS1	165.7	137.58
CDS	6	1272317	1272898	582	reverse	1.05	1.05	0.27	0.089	1.21	TcYC6_0152360-RA-p1-CDS1	159.73	132.43
CDS	7	914117	914410	294	forward	1.05	1.05	0.27	0.089	1.2	TcYC6_0091200-RA-p1-CDS1	159.55	132.64
CDS	7	201159	201836	678	reverse	1.07	1.07	0.27	0.086	1.21	TcYC6_0088050-RA-p1-CDS1	162.09	134.01
CDS	7	558491	559471	981	reverse	1.08	1.08	0.27	0.082	1.21	TcYC6_0089620-RA-p1-CDS1	163.99	135.85
CDS	7	448076	449995	1920	reverse	1.09	1.09	0.27	0.081	1.21	TcYC6_0089150-RA-p1-CDS1	158.13	130.89
CDS	7	684928	685719	792	forward	1.11	1.11	0.27	0.077	1.2	TcYC6_0090100-RA-p1-CDS1	166.99	138.92
CDS	34	255492	256691	1200	forward	1.13	1.13	0.27	0.074	1.2	TcYC6_0093500-RA-p1-CDS1	182.17	151.54
CDS	5	1026633	1027118	486	forward	1.13	1.13	0.27	0.074	1.21	TcYC6_0006890-RA-p1-CDS1	175.78	145.48
CDS	7	86656	88113	1458	forward	1.15	1.15	0.27	0.071	1.2	TcYC6_0087320-RA-p1-CDS1	177.81	147.87
CDS	17	752577	754316	1740	forward	1.19	1.19	0.27	0.064	1.2	TcYC6_0032200-RA-p1-CDS1	183.1	151.97
CDS	18	470238	470480	243	forward	1.21	1.21	0.27	0.062	1.21	TcYC6_0017740-RA-p1-CDS1	191.63	158.86
CDS	7	453244	453717	474	reverse	1.22	1.22	0.27	0.06	1.2	TcYC6_0089180-RA-p1-CDS1	193.27	160.66
CDS	7	937185	937631	447	forward	1.22	1.22	0.27	0.06	1.2	TcYC6_0091280-RA-p1-CDS1	186.38	154.8
CDS	21	633095	633427	333	forward	1.25	1.25	0.27	0.056	1.21	TcYC6_0066900-RA-p1-CDS1	197.3	163.24
CDS	20	448959	449528	570	reverse	1.26	1.26	0.27	0.055	1.2	TcYC6_0024930-RA-p1-CDS1	198.15	164.47
CDS	7	184985	185425	441	forward	1.28	1.28	0.27	0.052	1.21	TcYC6_0087990-RA-p1-CDS1	200.82	166.13
CDS	38	68629	69702	1074	reverse	1.34	1.34	0.27	0.045	1.21	TcYC6_0027850-RA-p1-CDS1	214.74	178
CDS	22	216041	217417	1377	reverse	1.42	1.42	0.27	0.038	1.21	TcYC6_0054740-RA-p1-CDS1	238.32	197.29
CDS	17	234631	236769	2139	forward	1.48	1.48	0.27	0.033	1.21	TcYC6_0030850-RA-p1-CDS1	238.84	198.09
CDS	17	99370	100635	1266	reverse	1.49	1.49	0.27	0.032	1.21	TcYC6_0032590-RA-p1-CDS1	246.78	204.73
CDS	5	1345857	1346357	501	forward	1.5	1.5	0.27	0.032	1.2	TcYC6_0007470-RA-p1-CDS1	260.59	216.74
CDS	17	418372	419109	738	reverse	1.5	1.5	0.27	0.031	1.21	TcYC6_0031320-RA-p1-CDS1	248.49	205.85
CDS	18	133196	133876	681	forward	1.69	1.69	0.27	0.021	1.21	TcYC6_0015770-RA-p1-CDS1	298.38	247.56
CDS	7	849909	850388	480	forward	1.68	1.68	0.27	0.021	1.2	TcYC6_0090880-RA-p1-CDS1	290.34	241.26
CDS	10	23643	24791	1149	forward	1.69	1.69	0.27	0.02	1.2	TcYC6_0103760-RA-p1-CDS1	291.95	242.37
CDS	17	197573	198496	924	reverse	1.71	1.71	0.27	0.019	1.21	TcYC6_0032630-RA-p1-CDS1	289.37	239.44
CDS	10	461718	463112	1395	forward	1.74	1.74	0.27	0.018	1.2	TcYC6_0105280-RA-p1-CDS1	305.78	254.04
CDS	17	613665	614225	561	reverse	1.74	1.74	0.27	0.018	1.21	TcYC6_0031830-RA-p1-CDS1	292.78	242
CDS	10	1066042	1069230	3189	forward	1.76	1.76	0.27	0.017	1.2	TcYC6_0107480-RA-p1-CDS1	308.67	256.22
CDS	10	1094466	1098215	3750	forward	1.76	1.76	0.27	0.017	1.2	TcYC6_0107600-RA-p1-CDS1	314.96	261.76
CDS	10	86937	88874	1938	forward	1.77	1.77	0.27	0.017	1.21	TcYC6_0104030-RA-p1-CDS1	302.75	250.95
CDS	17	579585	579941	357	reverse	1.86	1.86	0.27	0.014	1.21	TcYC6_0031700-RA-p1-CDS1	328.7	272.16
CDS	34	33607	33864	258	reverse	1.85	1.85	0.27	0.014	1.2	TcYC6_0092260-RA-p1-CDS1	326.19	270.74
CDS	10	281751	282660	910	reverse	1.89	1.89	0.27	0.013	1.21	TcYC6_0104660:pseudogenic_transcript-p1-CDS1	332.53	275.59
CDS	10	797310	799799	2490	forward	1.87	1.87	0.27	0.013	1.21	TcYC6_0106590-RA-p1-CDS1	336.97	279.16
CDS	10	360202	361098	897	forward	1.93	1.93	0.27	0.012	1.2	TcYC6_0104840-RA-p1-CDS1	344.33	285.87
CDS	10	159730	160590	861	reverse	2.04	2.04	0.27	0.0091	1.21	TcYC6_0104310-RA-p1-CDS1	353.22	292.18
CDS	13	665944	676335	10392	forward	2.37	2.37	0.27	0.0042	1.21	TcYC6_0172660-RA-p1-CDS1	439.31	363.43
CDS	10	548059	548595	537	forward	2.41	2.41	0.27	0.0039	1.21	TcYC6_0105640-RA-p1-CDS1	444.3	367.73
CDS	10	566637	567017	381	forward	2.55	2.55	0.27	0.0028	1.21	TcYC6_0105720-RA-p1-CDS1	471.56	389.77
CDS	34	157315	157722	408	reverse	2.59	2.59	0.27	0.0026	1.21	TcYC6_0092910-RA-p1-CDS1	496.79	411.59
CDS	10	593235	594425	1191	forward	2.64	2.64	0.27	0.0023	1.2	TcYC6_0105870-RA-p1-CDS1	516.81	429.18
CDS	10	285346	285783	438	reverse	3.3	3.3	0.27	0.0005	1.21	TcYC6_0104670-RA-p1-CDS1	687	569.86
CDS	7	1038553	1040308	1756	forward	0.38	0.38	0.26	0.42	1.19	TcYC6_0136350-RA-p1-CDS1	53.27	44.6
CDS	1	847128	848087	960	reverse	0.51	0.51	0.26	0.31	1.19	TcYC6_0158540-RA-p1-CDS1	70.38	58.94
CDS	21	225395	226594	1200	reverse	0.54	0.54	0.26	0.29	1.19	TcYC6_0162140-RA-p1-CDS1	79.17	66.31
CDS	1	896593	897426	834	forward	0.57	0.57	0.26	0.27	1.19	TcYC6_0158690-RA-p1-CDS1	76.75	64.24
[truncated: 13,130 more rows]

## Sheet: SNPs
TYPE	Minimum	Maximum	Length	Change	Polymorphism Type	Sequence Name	ANN	Type	Impact	Gene	Protein	Modification	AA modification	upstream_gene_variant	Gene	Protein	Modification	Bases	Localization	Gene	Protein		Postion	Bases	Localization	Gene		Protein	Modification	Postion	Modification	Localization	Gene	Protein	Modification		Modification	Localization	Gene	Protein	Modification	Postion	Modification	Localization	Gene	Protein	Modification	Postion	Modification
snp	34583	34583	1	G -> C	Substitution	TcYC6_Chr1	C	missense_variant	MODERATE	TcYC6_0174110	TcYC6_0174110:pseudogenic_transcript	c.7441C>G	p.Leu2481Val
snp	34583	34583	1	G -> C	Substitution	TcYC6_Chr1	C	missense_variant	MODERATE	TcYC6_0174110	TcYC6_0174110:pseudogenic_transcript	c.7441C>G	p.Leu2481Val
snp	35270	35270	1	T -> C	Substitution	TcYC6_Chr1	C	missense_variant	MODERATE	TcYC6_0174110	TcYC6_0174110:pseudogenic_transcript	c.6754A>G	p.Ser2252Gly
snp	35270	35270	1	T -> C	Substitution	TcYC6_Chr1	C	missense_variant	MODERATE	TcYC6_0174110	TcYC6_0174110:pseudogenic_transcript	c.6754A>G	p.Ser2252Gly
snp	39682	39682	1	G -> A	Substitution	TcYC6_Chr1	A	missense_variant	MODERATE	TcYC6_0174110	TcYC6_0174110:pseudogenic_transcript	c.2342C>T	p.Pro781Leu	downstream_gene_variant	TcYC6_0133050	TcYC6_0133050:pseudogenic_transcript	c.*3907C>T	WARNING_TRANSCRIPT_MULTIPLE_STOP_CODONS
snp	39721	39721	1	A -> G	Substitution	TcYC6_Chr1	G	missense_variant	MODERATE	TcYC6_0174110	TcYC6_0174110:pseudogenic_transcript	c.2303T>C	p.Leu768Pro	downstream_gene_variant	TcYC6_0133050	TcYC6_0133050:pseudogenic_transcript	c.*3868T>C	WARNING_TRANSCRIPT_MULTIPLE_STOP_CODONS
del,del	73824	73824	1	-C	Deletion	TcYC6_Chr1	ACCAG	frameshift_variant	HIGH	TcYC6_0174100	TcYC6_0174100:pseudogenic_transcript	c.2610delA	p.Ser871fs	frameshift_variant	TcYC6_0174100	TcYC6_0174100:pseudogenic_transcript	c.2608delG	WARNING_TRANSCRIPT_MULTIPLE_STOP_CODONS,ACCAG	downstream_gene_variant	TcYC6_0133060	TcYC6_0133060:pseudogenic_transcript	c.*4272delA	4272	WARNING_TRANSCRIPT_MULTIPLE_STOP_CODONS,ATCAG	downstream_gene_variant	TcYC6_0133060	transcript	TcYC6_0133060:pseudogenic_transcript	c.*4270delG	4270	WARNING_TRANSCRIPT_MULTIPLE_STOP_CODONS
snp	75009	75009	1	C -> T	Substitution	TcYC6_Chr1	T	missense_variant	MODERATE	TcYC6_0174100	TcYC6_0174100:pseudogenic_transcript	c.1423G>A	p.Ala475Thr	downstream_gene_variant	TcYC6_0133060	TcYC6_0133060:pseudogenic_transcript	c.*3085G>A	WARNING_TRANSCRIPT_MULTIPLE_STOP_CODONS,T	downstream_gene_variant	TcYC6_0136770	TcYC6_0136770:pseudogenic_transcript	c.*4999G>A	4999	WARNING_TRANSCRIPT_NO_STOP_CODON
snp	93341	93341	1	G -> C	Substitution	TcYC6_Chr1	C	missense_variant	MODERATE	TcYC6_0172790	TcYC6_0172790-RA	c.6176C>G	p.Ser2059Cys
complex	96849	96853	5	GATCG -> TATAT	Substitution	TcYC6_Chr1	TATAT	missense_variant	MODERATE	TcYC6_0172790	TcYC6_0172790-RA	c.2664_2668delCGATCinsATATA	p.AspAspPro888GluTyrThr	downstream_gene_variant	TcYC6_0147050	TcYC6_0147050:pseudogenic_transcript	c.*3736_*3740delCGATCinsATATA	WARNING_TRANSCRIPT_MULTIPLE_STOP_CODONS
complex	113292	113300	9	ACCCGATAA -> GCTGGATGC	Substitution	TcYC6_Chr1	GCTGGATGC	missense_variant	MODERATE	TcYC6_0174120	TcYC6_0174120:pseudogenic_transcript	c.10367_10375delTTATCGGGTinsGCATCCAGC	p.PheIleGlyCys3456CysIleGlnArg	upstream_gene_variant	TcYC6_0035850	TcYC6_0035850:pseudogenic_transcript	c.-3335_-3327delTTATCGGGTinsGCATCCAGC	WARNING_TRANSCRIPT_MULTIPLE_STOP_CODONS
snp	113346	113346	1	G -> A	Substitution	TcYC6_Chr1	A	missense_variant	MODERATE	TcYC6_0174120	TcYC6_0174120:pseudogenic_transcript	c.10321C>T	p.His3441Tyr	upstream_gene_variant	TcYC6_0035850	TcYC6_0035850:pseudogenic_transcript	c.-3381C>T	WARNING_TRANSCRIPT_MULTIPLE_STOP_CODONS
snp	115109	115109	1	C -> T	Substitution	TcYC6_Chr1	T	missense_variant	MODERATE	TcYC6_0174120	TcYC6_0174120:pseudogenic_transcript	c.8558G>A	p.Arg2853Gln
del	116751	116751	1	-T	Deletion	TcYC6_Chr1	CA	frameshift_variant	HIGH	TcYC6_0174120	TcYC6_0174120:pseudogenic_transcript	c.6916delA	p.Arg2306fs
del	116751	116751	1	-T	Deletion	TcYC6_Chr1	CA	frameshift_variant	HIGH	TcYC6_0174120	TcYC6_0174120:pseudogenic_transcript	c.6916delA	p.Arg2306fs
snp	235978	236020	43	CTTTTTTTTTTTTTTTTTTTTTTTTTTGGTTTATTCGTGGTAA -> TTTTTTTTTTTTTTTTTTTTTTTTTTTGGTTTATTCGTGGTAA	Substitution	TcYC6_Chr1	TTTTTTTTTTTTTTTTTTTTTTTTTTTGGTTTATTCGTGGTAA	missense_variant	MODERATE	TcYC6_0036310	TcYC6_0036310-RA	c.79C>T	p.Leu27Phe	upstream_gene_variant	TcYC6_0036320	TcYC6_0036320-RA	c.-2217C>T	,TTTTTTTTTTTTTTTTTTTTTTTTTTTGGTTTATTCGTGGTAA	downstream_gene_variant	TcYC6_0036290	TcYC6_0036290-RA	c.*4874C>T	4874	,TTTTTTTTTTTTTTTTTTTTTTTTTTTGGTTTATTCGTGGTAA	downstream_gene_variant	TcYC6_0036300	transcript	TcYC6_0036300-RA	c.*2494C>T	2494
snp	235978	236020	43	CTTTTTTTTTTTTTTTTTTTTTTTTTTGGTTTATTCGTGGTAA -> TTTTTTTTTTTTTTTTTTTTTTTTTTTGGTTTATTCGTGGTAA	Substitution	TcYC6_Chr1	TTTTTTTTTTTTTTTTTTTTTTTTTTTGGTTTATTCGTGGTAA	missense_variant	MODERATE	TcYC6_0036310	TcYC6_0036310-RA	c.79C>T	p.Leu27Phe	upstream_gene_variant	TcYC6_0036320	TcYC6_0036320-RA	c.-2217C>T	,TTTTTTTTTTTTTTTTTTTTTTTTTTTGGTTTATTCGTGGTAA	downstream_gene_variant	TcYC6_0036290	TcYC6_0036290-RA	c.*4874C>T	4874	,TTTTTTTTTTTTTTTTTTTTTTTTTTTGGTTTATTCGTGGTAA	downstream_gene_variant	TcYC6_0036300	transcript	TcYC6_0036300-RA	c.*2494C>T	2494
snp	440914	440914	1	C -> A	Substitution	TcYC6_Chr1	A	missense_variant	MODERATE	TcYC6_0160150	TcYC6_0160150-RA	c.296G>T	p.Gly99Val	upstream_gene_variant	TcYC6_0164750	TcYC6_0164750:pseudogenic_transcript	c.-3965G>T	WARNING_TRANSCRIPT_MULTIPLE_STOP_CODONS,A	downstream_gene_variant	TcYC6_0036840	TcYC6_0036840-RA	c.*1089G>T	1089	,A	downstream_gene_variant	TcYC6_0139170	transcript	TcYC6_0139170:pseudogenic_transcript	c.*4034G>T	4034	WARNING_TRANSCRIPT_MULTIPLE_STOP_CODONS
snp	545473	545473	1	T -> A	Substitution	TcYC6_Chr1	A	missense_variant	MODERATE	TcYC6_0132850	TcYC6_0132850:pseudogenic_transcript	c.1010T>A	p.Met337Lys	upstream_gene_variant	TcYC6_0167410	TcYC6_0167410-RA	c.-3435T>A	WARNING_TRANSCRIPT_INCOMPLETE,A	upstream_gene_variant	TcYC6_0167800	TcYC6_0167800:pseudogenic_transcript	c.-4106T>A	4106	WARNING_TRANSCRIPT_MULTIPLE_STOP_CODONS,A	downstream_gene_variant	TcYC6_0156640	transcript	TcYC6_0156640-RA	c.*4423T>A	4423	WARNING_TRANSCRIPT_INCOMPLETE,A	downstream_gene_variant	TcYC6_0156940	TcYC6_0156940:pseudogenic_transcript	c.*3999T>A	3999	WARNING_TRANSCRIPT_INCOMPLETE,A	downstream_gene_variant	TcYC6_0158430	TcYC6_0158430-RA	c.*2302T>A	2302
snp	545473	545473	1	T -> A	Substitution	TcYC6_Chr1	A	missense_variant	MODERATE	TcYC6_0132850	TcYC6_0132850:pseudogenic_transcript	c.1010T>A	p.Met337Lys	upstream_gene_variant	TcYC6_0167410	TcYC6_0167410-RA	c.-3435T>A	WARNING_TRANSCRIPT_INCOMPLETE,A	upstream_gene_variant	TcYC6_0167800	TcYC6_0167800:pseudogenic_transcript	c.-4106T>A	4106	WARNING_TRANSCRIPT_MULTIPLE_STOP_CODONS,A	downstream_gene_variant	TcYC6_0156640	transcript	TcYC6_0156640-RA	c.*4423T>A	4423	WARNING_TRANSCRIPT_INCOMPLETE,A	downstream_gene_variant	TcYC6_0156940	TcYC6_0156940:pseudogenic_transcript	c.*3999T>A	3999	WARNING_TRANSCRIPT_INCOMPLETE,A	downstream_gene_variant	TcYC6_0158430	TcYC6_0158430-RA	c.*2302T>A	2302
snp	576868	576868	1	T -> C	Substitution	TcYC6_Chr1	C	missense_variant	MODERATE	TcYC6_0142940	TcYC6_0142940:pseudogenic_transcript	c.613T>C	p.Tyr205His	upstream_gene_variant	TcYC6_0146970	TcYC6_0146970:pseudogenic_transcript	c.-1940T>C	WARNING_TRANSCRIPT_MULTIPLE_STOP_CODONS,C	upstream_gene_variant	TcYC6_0128230	TcYC6_0128230-RA	c.-3368T>C	3368	,C	downstream_gene_variant	TcYC6_0172470	transcript	TcYC6_0172470-RA	c.*2933T>C	2933
snp	577101	577101	1	T -> A	Substitution	TcYC6_Chr1	A	missense_variant	MODERATE	TcYC6_0142940	TcYC6_0142940:pseudogenic_transcript	c.846T>A	p.Asp282Glu	upstream_gene_variant	TcYC6_0146970	TcYC6_0146970:pseudogenic_transcript	c.-1707T>A	WARNING_TRANSCRIPT_MULTIPLE_STOP_CODONS,A	upstream_gene_variant	TcYC6_0128230	TcYC6_0128230-RA	c.-3135T>A	3135	,A	downstream_gene_variant	TcYC6_0172470	transcript	TcYC6_0172470-RA	c.*3166T>A	3166
complex	640402	640405	4	CTGC -> CTGTTGT	Substitution	TcYC6_Chr1	CTGTTGT	missense_variant&inframe_insertion	MODERATE	TcYC6_0037140	TcYC6_0037140-RA	c.1082delGinsACAA	p.Ser361delinsAsnAsn	upstream_gene_variant	TcYC6_0037110	TcYC6_0037110-RA	c.-4193delGinsACAA	,CTGTTGT	upstream_gene_variant	TcYC6_0037120	TcYC6_0037120-RA	c.-3506delGinsACAA	3506	,CTGTTGT	upstream_gene_variant	TcYC6_0037130	transcript	TcYC6_0037130-RA	c.-1684delGinsACAA	1684	,CTGTTGT	downstream_gene_variant	TcYC6_0037150	TcYC6_0037150-RA	c.*2612delGinsACAA	2612
snp	671953	671953	1	C -> A	Substitution	TcYC6_Chr1	A	missense_variant	MODERATE	TcYC6_0165420	TcYC6_0165420:pseudogenic_transcript	c.630G>T	p.Glu210Asp	upstream_gene_variant	TcYC6_0037240	TcYC6_0037240-RA	c.-3240G>T	,A	upstream_gene_variant	TcYC6_0037250	TcYC6_0037250-RA	c.-2249G>T	2249	,A	upstream_gene_variant	TcYC6_0037260	transcript	TcYC6_0037260-RA	c.-673G>T	673	,A	downstream_gene_variant	TcYC6_0037270	TcYC6_0037270-RA	c.*843G>T	843	,A	downstream_gene_variant	TcYC6_0136830	TcYC6_0136830:pseudogenic_transcript	c.*2377G>T	2377	WARNING_TRANSCRIPT_MULTIPLE_STOP_CODONS,A	downstream_gene_variant	TcYC6_0139200	TcYC6_0139200:pseudogenic_transcript	c.*2586G>T	2586	WARNING_TRANSCRIPT_MULTIPLE_STOP_CODONS,A
snp	671953	671953	1	C -> A	Substitution	TcYC6_Chr1	A	missense_variant	MODERATE	TcYC6_0165420	TcYC6_0165420:pseudogenic_transcript	c.630G>T	p.Glu210Asp	upstream_gene_variant	TcYC6_0037240	TcYC6_0037240-RA	c.-3240G>T	,A	upstream_gene_variant	TcYC6_0037250	TcYC6_0037250-RA	c.-2249G>T	2249	,A	upstream_gene_variant	TcYC6_0037260	transcript	TcYC6_0037260-RA	c.-673G>T	673	,A	downstream_gene_variant	TcYC6_0037270	TcYC6_0037270-RA	c.*843G>T	843	,A	downstream_gene_variant	TcYC6_0136830	TcYC6_0136830:pseudogenic_transcript	c.*2377G>T	2377	WARNING_TRANSCRIPT_MULTIPLE_STOP_CODONS,A	downstream_gene_variant	TcYC6_0139200	TcYC6_0139200:pseudogenic_transcript	c.*2586G>T	2586	WARNING_TRANSCRIPT_MULTIPLE_STOP_CODONS,A
ins	671990	671989	0	+G	Insertion	TcYC6_Chr1	CGGT	frameshift_variant	HIGH	TcYC6_0165420	TcYC6_0165420:pseudogenic_transcript	c.593_594insC	p.Asp199fs	upstream_gene_variant	TcYC6_0037240	TcYC6_0037240-RA	c.-3277_-3276insC	,CGGT	upstream_gene_variant	TcYC6_0037250	TcYC6_0037250-RA	c.-2286_-2285insC	2286	,CGGT	upstream_gene_variant	TcYC6_0037260	transcript	TcYC6_0037260-RA	c.-710_-709insC	710	,CGGT	downstream_gene_variant	TcYC6_0037270	TcYC6_0037270-RA	c.*806_*807insC	806	,CGGT	downstream_gene_variant	TcYC6_0136830	TcYC6_0136830:pseudogenic_transcript	c.*2340_*2341insC	2340	WARNING_TRANSCRIPT_MULTIPLE_STOP_CODONS,CGGT	downstream_gene_variant	TcYC6_0139200	TcYC6_0139200:pseudogenic_transcript	c.*2549_*2550insC	2549	WARNING_TRANSCRIPT_MULTIPLE_STOP_CODONS,CGGT
ins	671990	671989	0	+G	Insertion	TcYC6_Chr1	CGGT	frameshift_variant	HIGH	TcYC6_0165420	TcYC6_0165420:pseudogenic_transcript	c.593_594insC	p.Asp199fs	upstream_gene_variant	TcYC6_0037240	TcYC6_0037240-RA	c.-3277_-3276insC	,CGGT	upstream_gene_variant	TcYC6_0037250	TcYC6_0037250-RA	c.-2286_-2285insC	2286	,CGGT	upstream_gene_variant	TcYC6_0037260	transcript	TcYC6_0037260-RA	c.-710_-709insC	710	,CGGT	downstream_gene_variant	TcYC6_0037270	TcYC6_0037270-RA	c.*806_*807insC	806	,CGGT	downstream_gene_variant	TcYC6_0136830	TcYC6_0136830:pseudogenic_transcript	c.*2340_*2341insC	2340	WARNING_TRANSCRIPT_MULTIPLE_STOP_CODONS,CGGT	downstream_gene_variant	TcYC6_0139200	TcYC6_0139200:pseudogenic_transcript	c.*2549_*2550insC	2549	WARNING_TRANSCRIPT_MULTIPLE_STOP_CODONS,CGGT
snp	674910	674910	1	T -> C	Substitution	TcYC6_Chr1	C	missense_variant	MODERATE	TcYC6_0139200	TcYC6_0139200:pseudogenic_transcript	c.1667A>G	p.Asp556Gly	upstream_gene_variant	TcYC6_0037260	TcYC6_0037260-RA	c.-3630A>G	,C	upstream_gene_variant	TcYC6_0165420	TcYC6_0165420:pseudogenic_transcript	c.-2328A>G	2328	WARNING_TRANSCRIPT_MULTIPLE_STOP_CODONS,C	upstream_gene_variant	TcYC6_0037270	transcript	TcYC6_0037270-RA	c.-1794A>G	1794	,C	upstream_gene_variant	TcYC6_0136830	TcYC6_0136830:pseudogenic_transcript	c.-368A>G	368	WARNING_TRANSCRIPT_MULTIPLE_STOP_CODONS,C	downstream_gene_variant	TcYC6_0037280	TcYC6_0037280-RA	c.*1688A>G	1688	,C	downstream_gene_variant	TcYC6_0128330	TcYC6_0128330-RA	c.*4190A>G	4190
snp	674910	674910	1	T -> C	Substitution	TcYC6_Chr1	C	missense_variant	MODERATE	TcYC6_0139200	TcYC6_0139200:pseudogenic_transcript	c.1667A>G	p.Asp556Gly	upstream_gene_variant	TcYC6_0037260	TcYC6_0037260-RA	c.-3630A>G	,C	upstream_gene_variant	TcYC6_0165420	TcYC6_0165420:pseudogenic_transcript	c.-2328A>G	2328	WARNING_TRANSCRIPT_MULTIPLE_STOP_CODONS,C	upstream_gene_variant	TcYC6_0037270	transcript	TcYC6_0037270-RA	c.-1794A>G	1794	,C	upstream_gene_variant	TcYC6_0136830	TcYC6_0136830:pseudogenic_transcript	c.-368A>G	368	WARNING_TRANSCRIPT_MULTIPLE_STOP_CODONS,C	downstream_gene_variant	TcYC6_0037280	TcYC6_0037280-RA	c.*1688A>G	1688	,C	downstream_gene_variant	TcYC6_0128330	TcYC6_0128330-RA	c.*4190A>G	4190
snp	675303	675303	1	G -> A	Substitution	TcYC6_Chr1	A	missense_variant	MODERATE	TcYC6_0139200	TcYC6_0139200:pseudogenic_transcript	c.1274C>T	p.Pro425Leu	upstream_gene_variant	TcYC6_0037260	TcYC6_0037260-RA	c.-4023C>T	,A	upstream_gene_variant	TcYC6_0165420	TcYC6_0165420:pseudogenic_transcript	c.-2721C>T	2721	WARNING_TRANSCRIPT_MULTIPLE_STOP_CODONS,A	upstream_gene_variant	TcYC6_0037270	transcript	TcYC6_0037270-RA	c.-2187C>T	2187	,A	upstream_gene_variant	TcYC6_0136830	TcYC6_0136830:pseudogenic_transcript	c.-761C>T	761	WARNING_TRANSCRIPT_MULTIPLE_STOP_CODONS,A	downstream_gene_variant	TcYC6_0037280	TcYC6_0037280-RA	c.*1295C>T	1295	,A	downstream_gene_variant	TcYC6_0128330	TcYC6_0128330-RA	c.*3797C>T	3797
snp	675303	675303	1	G -> A	Substitution	TcYC6_Chr1	A	missense_variant	MODERATE	TcYC6_0139200	TcYC6_0139200:pseudogenic_transcript	c.1274C>T	p.Pro425Leu	upstream_gene_variant	TcYC6_0037260	TcYC6_0037260-RA	c.-4023C>T	,A	upstream_gene_variant	TcYC6_0165420	TcYC6_0165420:pseudogenic_transcript	c.-2721C>T	2721	WARNING_TRANSCRIPT_MULTIPLE_STOP_CODONS,A	upstream_gene_variant	TcYC6_0037270	transcript	TcYC6_0037270-RA	c.-2187C>T	2187	,A	upstream_gene_variant	TcYC6_0136830	TcYC6_0136830:pseudogenic_transcript	c.-761C>T	761	WARNING_TRANSCRIPT_MULTIPLE_STOP_CODONS,A	downstream_gene_variant	TcYC6_0037280	TcYC6_0037280-RA	c.*1295C>T	1295	,A	downstream_gene_variant	TcYC6_0128330	TcYC6_0128330-RA	c.*3797C>T	3797
snp	711494	711494	1	T -> C	Substitution	TcYC6_Chr1	C	missense_variant	MODERATE	TcYC6_0037330	TcYC6_0037330-RA	c.946A>G	p.Thr316Ala	upstream_gene_variant	TcYC6_0037320	TcYC6_0037320-RA	c.-3994A>G	,C	downstream_gene_variant	TcYC6_0037340	TcYC6_0037340-RA	c.*1279A>G	1279
snp	780711	780711	1	C -> A	Substitution	TcYC6_Chr1	A	missense_variant	MODERATE	TcYC6_0160130	TcYC6_0160130-RA	c.422C>A	p.Thr141Lys	downstream_gene_variant	TcYC6_0037440	TcYC6_0037440-RA	c.*2714C>A	,A	downstream_gene_variant	TcYC6_0151310	TcYC6_0151310-RA	c.*974C>A	974	,A	downstream_gene_variant	TcYC6_0159260	transcript	TcYC6_0159260-RA	c.*3588G>T	3588
snp	784546	784546	1	G -> A	Substitution	TcYC6_Chr1	A	missense_variant	MODERATE	TcYC6_0159260	TcYC6_0159260-RA	c.593C>T	p.Pro198Leu	downstream_gene_variant	TcYC6_0151310	TcYC6_0151310-RA	c.*4809G>A	,A	downstream_gene_variant	TcYC6_0160130	TcYC6_0160130-RA	c.*2913G>A	2913	,A	downstream_gene_variant	TcYC6_0037450	transcript	TcYC6_0037450-RA	c.*2128C>T	2128	,A	downstream_gene_variant	TcYC6_0170270	TcYC6_0170270:pseudogenic_transcript	c.*2943C>T	2943	WARNING_TRANSCRIPT_MULTIPLE_STOP_CODONS,A	downstream_gene_variant	TcYC6_0158520	TcYC6_0158520-RA	c.*4753C>T	4753
snp	784553	784553	1	T -> A	Substitution	TcYC6_Chr1	A	missense_variant	MODERATE	TcYC6_0159260	TcYC6_0159260-RA	c.586A>T	p.Thr196Ser	downstream_gene_variant	TcYC6_0151310	TcYC6_0151310-RA	c.*4816T>A	,A	downstream_gene_variant	TcYC6_0160130	TcYC6_0160130-RA	c.*2920T>A	2920	,A	downstream_gene_variant	TcYC6_0037450	transcript	TcYC6_0037450-RA	c.*2121A>T	2121	,A	downstream_gene_variant	TcYC6_0170270	TcYC6_0170270:pseudogenic_transcript	c.*2936A>T	2936	WARNING_TRANSCRIPT_MULTIPLE_STOP_CODONS,A	downstream_gene_variant	TcYC6_0158520	TcYC6_0158520-RA	c.*4746A>T	4746
snp	1389575	1389575	1	A -> G	Substitution	TcYC6_Chr1	G	missense_variant	MODERATE	TcYC6_0038580	TcYC6_0038580-RA	c.53A>G	p.Asn18Ser	upstream_gene_variant	TcYC6_0151450	TcYC6_0151450-RA	c.-2495A>G	,G	downstream_gene_variant	TcYC6_0164670	TcYC6_0164670:pseudogenic_transcript	c.*4042A>G	4042	,G	downstream_gene_variant	TcYC6_0171780	transcript	TcYC6_0171780:pseudogenic_transcript	c.*2254A>G	2254	WARNING_TRANSCRIPT_MULTIPLE_STOP_CODONS
complex,complex	1389908	1389915	8	CAGGGGAC -> AAGCAGGGAC	Substitution	TcYC6_Chr1	AAGCAGGGAC	frameshift_variant&missense_variant	HIGH	TcYC6_0038580	TcYC6_0038580-RA	c.386_388delCAGinsAAGCA	p.Ala129fs	missense_variant	TcYC6_0038580	TcYC6_0038580-RA	c.390_393delGGACinsAAAA	,AAGCAGGGAC	upstream_gene_variant	TcYC6_0151450	TcYC6_0151450-RA	c.-2162_-2155delCAGGGGACinsAAGCAGGGAC	2162	,CAGGAAAA	upstream_gene_variant	TcYC6_0151450	transcript	TcYC6_0151450-RA	c.-2158_-2155delGGACinsAAAA	2158	,AAGCAGGGAC	downstream_gene_variant	TcYC6_0164670	TcYC6_0164670:pseudogenic_transcript	c.*4375_*4382delCAGGGGACinsAAGCAGGGAC	4375	,CAGGAAAA	downstream_gene_variant	TcYC6_0164670	TcYC6_0164670:pseudogenic_transcript	c.*4379_*4382delGGACinsAAAA	4379	,AAGCAGGGAC	downstream_gene_variant	TcYC6_0171780	TcYC6_0171780:pseudogenic_transcript	c.*2587_*2594delCAGGGGACinsAAGCAGGGAC	2587	WARNING_TRANSCRIPT_MULTIPLE_STOP_CODONS,CAGGAAAA
snp	1747487	1747487	1	C -> T	Substitution	TcYC6_Chr1	T	missense_variant	MODERATE	TcYC6_0039400	TcYC6_0039400:pseudogenic_transcript	c.1118G>A	p.Gly373Asp	upstream_gene_variant	TcYC6_0165430	TcYC6_0165430:pseudogenic_transcript	c.-3899G>A	WARNING_TRANSCRIPT_MULTIPLE_STOP_CODONS,T	upstream_gene_variant	TcYC6_0151040	TcYC6_0151040-RA	c.-2708G>A	2708	,T	upstream_gene_variant	TcYC6_0039390	transcript	TcYC6_0039390:pseudogenic_transcript	c.-1116G>A	1116	WARNING_TRANSCRIPT_MULTIPLE_STOP_CODONS,T	downstream_gene_variant	TcYC6_0170230	TcYC6_0170230:pseudogenic_transcript	c.*2119G>A	2119	WARNING_TRANSCRIPT_MULTIPLE_STOP_CODONS,T	downstream_gene_variant	TcYC6_0158730	TcYC6_0158730-RA	c.*3898G>A	3898
complex	1749790	1749794	5	CCCAA -> CGTCTGC	Substitution	TcYC6_Chr1	CGTCTGC	frameshift_variant&stop_gained	HIGH	TcYC6_0170230	TcYC6_0170230:pseudogenic_transcript	c.878_881delTTGGinsGCAGAC	p.Phe293fs	upstream_gene_variant	TcYC6_0039390	TcYC6_0039390:pseudogenic_transcript	c.-3423_-3420delTTGGinsGCAGAC	WARNING_TRANSCRIPT_MULTIPLE_STOP_CODONS,CGTCTGC	upstream_gene_variant	TcYC6_0039400	TcYC6_0039400:pseudogenic_transcript	c.-1190_-1187delTTGGinsGCAGAC	1187	WARNING_TRANSCRIPT_MULTIPLE_STOP_CODONS,CGTCTGC	downstream_gene_variant	TcYC6_0158730	transcript	TcYC6_0158730-RA	c.*1591_*1594delTTGGinsGCAGAC	1594	,CGTCTGC	downstream_gene_variant	TcYC6_0151060	TcYC6_0151060-RA	c.*2989_*2992delTTGGinsGCAGAC	2992
snp	1757682	1757682	1	A -> G	Substitution	TcYC6_Chr1	G	missense_variant	MODERATE	TcYC6_0159460	TcYC6_0159460-RA	c.128T>C	p.Leu43Pro	upstream_gene_variant	TcYC6_0151060	TcYC6_0151060-RA	c.-4321T>C	,G	upstream_gene_variant	TcYC6_0151140	TcYC6_0151140-RA	c.-2991A>G	2991	,G	upstream_gene_variant	TcYC6_0158340	transcript	TcYC6_0158340-RA	c.-4054A>G	4054	,G	downstream_gene_variant	TcYC6_0039410	TcYC6_0039410-RA	c.*1409T>C	1409
del	2329993	2329993	1	-A	Deletion	TcYC6_Chr1	CAGG	frameshift_variant	HIGH	TcYC6_0143300	TcYC6_0143300:pseudogenic_transcript	c.1313delA	p.Lys438fs	upstream_gene_variant	TcYC6_0147000	TcYC6_0147000:pseudogenic_transcript	c.-1200delA	WARNING_TRANSCRIPT_MULTIPLE_STOP_CODONS,CAGG	upstream_gene_variant	TcYC6_0172460	TcYC6_0172460-RA	c.-3739delA	3739
snp	2330014	2330014	1	G -> A	Substitution	TcYC6_Chr1	A	missense_variant	MODERATE	TcYC6_0143300	TcYC6_0143300:pseudogenic_transcript	c.1334G>A	p.Gly445Glu	upstream_gene_variant	TcYC6_0147000	TcYC6_0147000:pseudogenic_transcript	c.-1179G>A	WARNING_TRANSCRIPT_MULTIPLE_STOP_CODONS,A	upstream_gene_variant	TcYC6_0172460	TcYC6_0172460-RA	c.-3718G>A	3718
complex	2330018	2330023	6	AGGATG -> ATGAATA	Substitution	TcYC6_Chr1	ATGAATA	frameshift_variant&stop_retained_variant	HIGH	TcYC6_0143300	TcYC6_0143300:pseudogenic_transcript	c.1339_1343delGGATGinsTGAATA	p.Gly447fs	upstream_gene_variant	TcYC6_0147000	TcYC6_0147000:pseudogenic_transcript	c.-1174_-1170delGGATGinsTGAATA	WARNING_TRANSCRIPT_MULTIPLE_STOP_CODONS,ATGAATA	upstream_gene_variant	TcYC6_0172460	TcYC6_0172460-RA	c.-3713_-3709delGGATGinsTGAATA	3713
mnp	2330029	2330030	2	CT -> AC	Substitution	TcYC6_Chr1	AC	missense_variant	MODERATE	TcYC6_0143300	TcYC6_0143300:pseudogenic_transcript	c.1349_1350delCTinsAC	p.Pro450His	upstream_gene_variant	TcYC6_0147000	TcYC6_0147000:pseudogenic_transcript	c.-1164_-1163delCTinsAC	WARNING_TRANSCRIPT_MULTIPLE_STOP_CODONS,AC	upstream_gene_variant	TcYC6_0172460	TcYC6_0172460-RA	c.-3703_-3702delCTinsAC	3703
complex	2347119	2347129	11	CATGTTTAATG -> CTGTTTAAATG	Substitution	TcYC6_Chr1	CTGTTTAAATG	stop_lost	HIGH	TcYC6_0143460	TcYC6_0143460:pseudogenic_transcript	c.719_724delATGTTTinsTGTTTA	p.HisValTer240LeuPheLysext*?	upstream_gene_variant	TcYC6_0143370	TcYC6_0143370:pseudogenic_transcript	c.-1539_-1534delATGTTTinsTGTTTA	WARNING_TRANSCRIPT_MULTIPLE_STOP_CODONS,CTGTTTAAATG	upstream_gene_variant	TcYC6_0128380	TcYC6_0128380-RA	c.-3473_-3468delATGTTTinsTGTTTA	3473	,CTGTTTAAATG	downstream_gene_variant	TcYC6_0172460	transcript	TcYC6_0172460-RA	c.*2985_*2990delATGTTTinsTGTTTA	2985
complex	2347119	2347129	11	CATGTTTAATG -> CTGTTTAAATG	Substitution	TcYC6_Chr1	CTGTTTAAATG	stop_lost	HIGH	TcYC6_0143460	TcYC6_0143460:pseudogenic_transcript	c.719_724delATGTTTinsTGTTTA	p.HisValTer240LeuPheLysext*?	upstream_gene_variant	TcYC6_0143370	TcYC6_0143370:pseudogenic_transcript	c.-1539_-1534delATGTTTinsTGTTTA	WARNING_TRANSCRIPT_MULTIPLE_STOP_CODONS,CTGTTTAAATG	upstream_gene_variant	TcYC6_0128380	TcYC6_0128380-RA	c.-3473_-3468delATGTTTinsTGTTTA	3473	,CTGTTTAAATG	downstream_gene_variant	TcYC6_0172460	transcript	TcYC6_0172460-RA	c.*2985_*2990delATGTTTinsTGTTTA	2985
snp	106829	106829	1	G -> A	Substitution	TcYC6_Chr2	A	missense_variant	MODERATE	TcYC6_0169920	TcYC6_0169920-RA	c.1453G>A	p.Gly485Ser	upstream_gene_variant	TcYC6_0067740	TcYC6_0067740-RA	c.-3317G>A	,A	downstream_gene_variant	TcYC6_0136230	TcYC6_0136230-RA	c.*4606G>A	4606	WARNING_TRANSCRIPT_INCOMPLETE
snp	<856256	856258	>3	TGTC -> CGTC	Substitution	TcYC6_Chr2	CGTC	missense_variant	MODERATE	TcYC6_0071170	TcYC6_0071170-RA	c.578A>G	p.Gln193Arg	upstream_gene_variant	TcYC6_0130370	TcYC6_0130370-RA	c.-1807A>G	,CGTC	downstream_gene_variant	TcYC6_0071180	TcYC6_0071180-RA	c.*1090A>G	1090	,CGTC	downstream_gene_variant	TcYC6_0071190	transcript	TcYC6_0071190-RA	c.*2766A>G	2766	,CGTC	downstream_gene_variant	TcYC6_0071200	TcYC6_0071200-RA	c.*4082A>G	4082
del,del	870247	870247	1	-T	Deletion	TcYC6_Chr2	TTG	frameshift_variant	HIGH	TcYC6_0134330	TcYC6_0134330:pseudogenic_transcript	c.2109delG	p.Arg704fs	frameshift_variant	TcYC6_0134330	TcYC6_0134330:pseudogenic_transcript	c.2108delA	WARNING_TRANSCRIPT_MULTIPLE_STOP_CODONS,TTG	upstream_gene_variant	TcYC6_0130340	TcYC6_0130340-RA	c.-4296delG	4296	,TCG	upstream_gene_variant	TcYC6_0130340	transcript	TcYC6_0130340-RA	c.-4297delA	4297	,TTG	upstream_gene_variant	TcYC6_0162270	TcYC6_0162270-RA	c.-2042delG	2042	,TCG	upstream_gene_variant	TcYC6_0162270	TcYC6_0162270-RA	c.-2043delA	2043	,TTG	upstream_gene_variant	TcYC6_0137280	TcYC6_0137280:pseudogenic_transcript	c.-89delG	89	WARNING_TRANSCRIPT_MULTIPLE_STOP_CODONS,TCG
snp	870307	870307	1	C -> T	Substitution	TcYC6_Chr2	T	missense_variant	MODERATE	TcYC6_0134330	TcYC6_0134330:pseudogenic_transcript	c.2048G>A	p.Cys683Tyr	upstream_gene_variant	TcYC6_0130340	TcYC6_0130340-RA	c.-4357G>A	,T	upstream_gene_variant	TcYC6_0162270	TcYC6_0162270-RA	c.-2103G>A	2103	,T	upstream_gene_variant	TcYC6_0137280	transcript	TcYC6_0137280:pseudogenic_transcript	c.-150G>A	150	WARNING_TRANSCRIPT_MULTIPLE_STOP_CODONS,T	downstream_gene_variant	TcYC6_0071210	TcYC6_0071210:pseudogenic_transcript	c.*2453G>A	2453	WARNING_TRANSCRIPT_MULTIPLE_STOP_CODONS
complex	870935	870937	3	TGT -> CGC	Substitution	TcYC6_Chr2	CGC	missense_variant	MODERATE	TcYC6_0134330	TcYC6_0134330:pseudogenic_transcript	c.1418_1420delACAinsGCG	p.TyrSer473CysGly	upstream_gene_variant	TcYC6_0130340	TcYC6_0130340-RA	c.-4987_-4985delACAinsGCG	,CGC	upstream_gene_variant	TcYC6_0162270	TcYC6_0162270-RA	c.-2733_-2731delACAinsGCG	2731	,CGC	upstream_gene_variant	TcYC6_0137280	transcript	TcYC6_0137280:pseudogenic_transcript	c.-780_-778delACAinsGCG	778	WARNING_TRANSCRIPT_MULTIPLE_STOP_CODONS,CGC	downstream_gene_variant	TcYC6_0071210	TcYC6_0071210:pseudogenic_transcript	c.*1823_*1825delACAinsGCG	1825	WARNING_TRANSCRIPT_MULTIPLE_STOP_CODONS
complex	870935	870937	3	TGT -> CGC	Substitution	TcYC6_Chr2	CGC	missense_variant	MODERATE	TcYC6_0134330	TcYC6_0134330:pseudogenic_transcript	c.1418_1420delACAinsGCG	p.TyrSer473CysGly	upstream_gene_variant	TcYC6_0130340	TcYC6_0130340-RA	c.-4987_-4985delACAinsGCG	,CGC	upstream_gene_variant	TcYC6_0162270	TcYC6_0162270-RA	c.-2733_-2731delACAinsGCG	2731	,CGC	upstream_gene_variant	TcYC6_0137280	transcript	TcYC6_0137280:pseudogenic_transcript	c.-780_-778delACAinsGCG	778	WARNING_TRANSCRIPT_MULTIPLE_STOP_CODONS,CGC	downstream_gene_variant	TcYC6_0071210	TcYC6_0071210:pseudogenic_transcript	c.*1823_*1825delACAinsGCG	1825	WARNING_TRANSCRIPT_MULTIPLE_STOP_CODONS
snp	873851	873851	1	T -> C	Substitution	TcYC6_Chr2	C	missense_variant	MODERATE	TcYC6_0071210	TcYC6_0071210:pseudogenic_transcript	c.2794A>G	p.Ser932Gly	upstream_gene_variant	TcYC6_0137280	TcYC6_0137280:pseudogenic_transcript	c.-3694A>G	WARNING_TRANSCRIPT_MULTIPLE_STOP_CODONS,C	upstream_gene_variant	TcYC6_0134330	TcYC6_0134330:pseudogenic_transcript	c.-1497A>G	1497	WARNING_TRANSCRIPT_MULTIPLE_STOP_CODONS
snp	882452	882452	1	A -> G	Substitution	TcYC6_Chr2	G	missense_variant	MODERATE	TcYC6_0172980	TcYC6_0172980-RA	c.7753T>C	p.Ser2585Pro
snp	885220	885220	1	C -> G	Substitution	TcYC6_Chr2	G	missense_variant	MODERATE	TcYC6_0172980	TcYC6_0172980-RA	c.4985G>C	p.Gly1662Ala
snp	887105	>887107	>3	CCGC -> CCGT	Substitution	TcYC6_Chr2	CCGT	missense_variant	MODERATE	TcYC6_0172980	TcYC6_0172980-RA	c.3097G>A	p.Ala1033Thr
snp	888700	888700	1	G -> A	Substitution	TcYC6_Chr2	A	missense_variant	MODERATE	TcYC6_0172980	TcYC6_0172980-RA	c.1505C>T	p.Ser502Leu	downstream_gene_variant	TcYC6_0130390	TcYC6_0130390-RA	c.*4531C>T
snp	951278	951278	1	C -> A	Substitution	TcYC6_Chr2	A	missense_variant	MODERATE	TcYC6_0071490	TcYC6_0071490-RA	c.157C>A	p.Leu53Ile	upstream_gene_variant	TcYC6_0071500	TcYC6_0071500-RA	c.-1570C>A	,A	upstream_gene_variant	TcYC6_0071510	TcYC6_0071510-RA	c.-3175C>A	3175	,A	downstream_gene_variant	TcYC6_0071470	transcript	TcYC6_0071470-RA	c.*3626C>A	3626	,A	downstream_gene_variant	TcYC6_0071480	TcYC6_0071480-RA	c.*525C>A	525
snp	951278	951278	1	C -> A	Substitution	TcYC6_Chr2	A	missense_variant	MODERATE	TcYC6_0071490	TcYC6_0071490-RA	c.157C>A	p.Leu53Ile	upstream_gene_variant	TcYC6_0071500	TcYC6_0071500-RA	c.-1570C>A	,A	upstream_gene_variant	TcYC6_0071510	TcYC6_0071510-RA	c.-3175C>A	3175	,A	downstream_gene_variant	TcYC6_0071470	transcript	TcYC6_0071470-RA	c.*3626C>A	3626	,A	downstream_gene_variant	TcYC6_0071480	TcYC6_0071480-RA	c.*525C>A	525
snp	973113	973113	1	T -> G	Substitution	TcYC6_Chr2	G	missense_variant	MODERATE	TcYC6_0071560	TcYC6_0071560-RA	c.17T>G	p.Leu6Arg	upstream_gene_variant	TcYC6_0071570	TcYC6_0071570-RA	c.-1687T>G	,G	upstream_gene_variant	TcYC6_0071580	TcYC6_0071580-RA	c.-3578T>G	3578	,G	downstream_gene_variant	TcYC6_0071530	transcript	TcYC6_0071530-RA	c.*4000T>G	4000	,G	downstream_gene_variant	TcYC6_0071540	TcYC6_0071540-RA	c.*1728T>G	1728	,G	downstream_gene_variant	TcYC6_0071550	TcYC6_0071550-RA	c.*337T>G	337
snp	1100244	1100244	1	T -> C	Substitution	TcYC6_Chr2	C	missense_variant	MODERATE	TcYC6_0134320	TcYC6_0134320:pseudogenic_transcript	c.154T>C	p.Ser52Pro	upstream_gene_variant	TcYC6_0072220	TcYC6_0072220-RA	c.-2023T>C	,C	upstream_gene_variant	TcYC6_0072230	TcYC6_0072230-RA	c.-2997T>C	2997	,C	downstream_gene_variant	TcYC6_0072180	transcript	TcYC6_0072180-RA	c.*4759T>C	4759	,C	downstream_gene_variant	TcYC6_0072190	TcYC6_0072190-RA	c.*4279T>C	4279	,C	downstream_gene_variant	TcYC6_0072200	TcYC6_0072200-RA	c.*2464T>C	2464	,C	downstream_gene_variant	TcYC6_0072210	TcYC6_0072210-RA	c.*396T>C	396
snp	1335894	1335894	1	C -> T	Substitution	TcYC6_Chr2	T	missense_variant	MODERATE	TcYC6_0073080	TcYC6_0073080-RA	c.3032G>A	p.Arg1011Lys	upstream_gene_variant	TcYC6_0073070	TcYC6_0073070-RA	c.-2887G>A
complex	1393871	1393876	6	AATTCC -> TCTTCT	Substitution	TcYC6_Chr2	TCTTCT	missense_variant	MODERATE	TcYC6_0073310	TcYC6_0073310-RA	c.225_230delGGAATTinsAGAAGA	p.GluGluLeu75GluGluGlu	upstream_gene_variant	TcYC6_0073300	TcYC6_0073300-RA	c.-3796_-3791delGGAATTinsAGAAGA	,TCTTCT	downstream_gene_variant	TcYC6_0073320	TcYC6_0073320-RA	c.*479_*484delGGAATTinsAGAAGA	484	,TCTTCT	downstream_gene_variant	TcYC6_0073330	transcript	TcYC6_0073330-RA	c.*2028_*2033delGGAATTinsAGAAGA	2033	,TCTTCT	downstream_gene_variant	TcYC6_0073340	TcYC6_0073340-RA	c.*3706_*3711delGGAATTinsAGAAGA	3711
complex	1466512	1466518	7	AGGAGTT -> AGGAGGTGGT	Substitution	TcYC6_Chr2	AGGAGGTGGT	missense_variant&inframe_insertion	MODERATE	TcYC6_0073880	TcYC6_0073880-RA	c.1157delTinsGTGG	p.Val386delinsGlyGly	upstream_gene_variant	TcYC6_0073890	TcYC6_0073890-RA	c.-1754_-1753delTTinsGTGGT	,AGGAGGTGGT	upstream_gene_variant	TcYC6_0073900	TcYC6_0073900-RA	c.-4131_-4130delTTinsGTGGT	4131	,AGGAGGTGGT	downstream_gene_variant	TcYC6_0073870	transcript	TcYC6_0073870-RA	c.*1764_*1765delTTinsGTGGT	1764
complex	1466544	1466546	3	CTA -> TTC	Substitution	TcYC6_Chr2	TTC	missense_variant	MODERATE	TcYC6_0073880	TcYC6_0073880-RA	c.1184_1186delCTAinsTTC	p.AlaThr395ValPro	upstream_gene_variant	TcYC6_0073890	TcYC6_0073890-RA	c.-1727_-1725delCTAinsTTC	,TTC	upstream_gene_variant	TcYC6_0073900	TcYC6_0073900-RA	c.-4104_-4102delCTAinsTTC	4104	,TTC	downstream_gene_variant	TcYC6_0073870	transcript	TcYC6_0073870-RA	c.*1791_*1793delCTAinsTTC	1791
snp	1525698	1525698	1	G -> C	Substitution	TcYC6_Chr2	C	missense_variant	MODERATE	TcYC6_0074160	TcYC6_0074160-RA	c.2995G>C	p.Val999Leu	upstream_gene_variant	TcYC6_0074170	TcYC6_0074170-RA	c.-1200G>C	,C	upstream_gene_variant	TcYC6_0074180	TcYC6_0074180-RA	c.-4790G>C	4790	,C	downstream_gene_variant	TcYC6_0074150	transcript	TcYC6_0074150-RA	c.*3252G>C	3252
mnp	1540052	>1540052	>1	CG -> GA	Substitution	TcYC6_Chr2	GA	missense_variant	MODERATE	TcYC6_0149150	TcYC6_0149150:pseudogenic_transcript	c.378_379delCGinsGA	p.AsnGlu126LysLys	downstream_gene_variant	TcYC6_0074200	TcYC6_0074200-RA	c.*4540_*4541delCGinsGA	,GA	downstream_gene_variant	TcYC6_0074210	TcYC6_0074210-RA	c.*2913_*2914delCGinsGA	2913	,GA	downstream_gene_variant	TcYC6_0146450	transcript	TcYC6_0146450-RA	c.*1423_*1424delCGinsGA	1423	WARNING_TRANSCRIPT_INCOMPLETE,GA	downstream_gene_variant	TcYC6_0149120	TcYC6_0149120:pseudogenic_transcript	c.*620_*621delCGinsGA	620	WARNING_TRANSCRIPT_INCOMPLETE
snp	1701056	1701056	1	T -> A	Substitution	TcYC6_Chr2	A	missense_variant	MODERATE	TcYC6_0074580	TcYC6_0074580:pseudogenic_transcript	c.2950A>T	p.Met984Leu	downstream_gene_variant	TcYC6_0074590	TcYC6_0074590-RA	c.*3349A>T
complex	1229581	1229583	3	TAC -> CAT	Substitution	TcYC6_Chr3	CAT	missense_variant	MODERATE	TcYC6_0119490	TcYC6_0119490-RA	c.1292_1294delGTAinsATG	p.ArgThr431HisAla	upstream_gene_variant	TcYC6_0119470	TcYC6_0119470-RA	c.-4594_-4592delGTAinsATG	,CAT	upstream_gene_variant	TcYC6_0119480	TcYC6_0119480-RA	c.-3158_-3156delGTAinsATG	3156	,CAT	downstream_gene_variant	TcYC6_0119500	transcript	TcYC6_0119500-RA	c.*4732_*4734delGTAinsATG	4734
snp	1318085	1318085	1	A -> G	Substitution	TcYC6_Chr3	G	missense_variant	MODERATE	TcYC6_0150270	TcYC6_0150270:pseudogenic_transcript	c.68T>C	p.Leu23Ser	upstream_gene_variant	TcYC6_0119850	TcYC6_0119850-RA	c.-4864T>C	,G	upstream_gene_variant	TcYC6_0119860	TcYC6_0119860-RA	c.-3149T>C	3149	,G	downstream_gene_variant	TcYC6_0143240	transcript	TcYC6_0143240:pseudogenic_transcript	c.*435T>C	435
snp	1425300	1425300	1	C -> A	Substitution	TcYC6_Chr3	A	missense_variant	MODERATE	TcYC6_0120390	TcYC6_0120390:pseudogenic_transcript	c.404C>A	p.Ser135Tyr	upstream_gene_variant	TcYC6_0120400	TcYC6_0120400-RA	c.-1088C>A	,A	upstream_gene_variant	TcYC6_0120410	TcYC6_0120410-RA	c.-1377C>A	1377	,A	upstream_gene_variant	TcYC6_0120420	transcript	TcYC6_0120420-RA	c.-1916C>A	1916	,A	upstream_gene_variant	TcYC6_0120430	TcYC6_0120430-RA	c.-2775C>A	2775	,A	downstream_gene_variant	TcYC6_0120380	TcYC6_0120380-RA	c.*2430C>A	2430
snp	1425300	1425300	1	C -> A	Substitution	TcYC6_Chr3	A	missense_variant	MODERATE	TcYC6_0120390	TcYC6_0120390:pseudogenic_transcript	c.404C>A	p.Ser135Tyr	upstream_gene_variant	TcYC6_0120400	TcYC6_0120400-RA	c.-1088C>A	,A	upstream_gene_variant	TcYC6_0120410	TcYC6_0120410-RA	c.-1377C>A	1377	,A	upstream_gene_variant	TcYC6_0120420	transcript	TcYC6_0120420-RA	c.-1916C>A	1916	,A	upstream_gene_variant	TcYC6_0120430	TcYC6_0120430-RA	c.-2775C>A	2775	,A	downstream_gene_variant	TcYC6_0120380	TcYC6_0120380-RA	c.*2430C>A	2430
snp	1524371	1524371	1	A -> G	Substitution	TcYC6_Chr3	G	missense_variant	MODERATE	TcYC6_0120540	TcYC6_0120540-RA	c.599T>C	p.Val200Ala	upstream_gene_variant	TcYC6_0120530	TcYC6_0120530-RA	c.-1528T>C	,G	downstream_gene_variant	TcYC6_0120550	TcYC6_0120550-RA	c.*1223T>C	1223	,G	downstream_gene_variant	TcYC6_0137550	transcript	TcYC6_0137550:pseudogenic_transcript	c.*3302T>C	3302	WARNING_TRANSCRIPT_NO_STOP_CODON,G	downstream_gene_variant	TcYC6_0135400	TcYC6_0135400:pseudogenic_transcript	c.*3508T>C	3508	WARNING_TRANSCRIPT_MULTIPLE_STOP_CODONS
mnp	1586524	1586525	2	CC -> AA	Substitution	TcYC6_Chr3	AA	missense_variant	MODERATE	TcYC6_0150260	TcYC6_0150260:pseudogenic_transcript	c.847_848delCCinsAA	p.Pro283Lys	downstream_gene_variant	TcYC6_0145800	TcYC6_0145800:pseudogenic_transcript	c.*1635_*1636delCCinsAA	WARNING_TRANSCRIPT_INCOMPLETE
complex	1586532	1586537	6	GATGTC -> AGTGTT	Substitution	TcYC6_Chr3	AGTGTT	missense_variant	MODERATE	TcYC6_0150260	TcYC6_0150260:pseudogenic_transcript	c.855_860delGATGTCinsAGTGTT	p.GlyMetSer285GlyValPhe	downstream_gene_variant	TcYC6_0145800	TcYC6_0145800:pseudogenic_transcript	c.*1643_*1648delGATGTCinsAGTGTT	WARNING_TRANSCRIPT_INCOMPLETE
snp	1586544	1586544	1	G -> A	Substitution	TcYC6_Chr3	A	stop_gained	HIGH	TcYC6_0150260	TcYC6_0150260:pseudogenic_transcript	c.867G>A	p.Trp289*	downstream_gene_variant	TcYC6_0145800	TcYC6_0145800:pseudogenic_transcript	c.*1655G>A	WARNING_TRANSCRIPT_INCOMPLETE
snp	1278	>1280	>3	ATTGGG -> ATTGGC	Substitution	TcYC6_Chr4	ATTGGC	missense_variant	MODERATE	TcYC6_0146880	TcYC6_0146880-RA	c.1558C>G	p.Pro520Ala	downstream_gene_variant	TcYC6_0146870	TcYC6_0146870-RA	c.*1787C>G	WARNING_TRANSCRIPT_INCOMPLETE,ATTGGC	downstream_gene_variant	TcYC6_0145850	TcYC6_0145850:pseudogenic_transcript	c.*2995C>G	2995	WARNING_TRANSCRIPT_MULTIPLE_STOP_CODONS
snp	3428	3428	1	C -> G	Substitution	TcYC6_Chr4	G	missense_variant	MODERATE	TcYC6_0146870	TcYC6_0146870-RA	c.502G>C	p.Val168Leu	upstream_gene_variant	TcYC6_0146880	TcYC6_0146880-RA	c.-588G>C	WARNING_TRANSCRIPT_INCOMPLETE,G	downstream_gene_variant	TcYC6_0145850	TcYC6_0145850:pseudogenic_transcript	c.*850G>C	850	WARNING_TRANSCRIPT_MULTIPLE_STOP_CODONS,G	downstream_gene_variant	TcYC6_0120900	transcript	TcYC6_0120900:pseudogenic_transcript	c.*3284G>C	3284	WARNING_TRANSCRIPT_MULTIPLE_STOP_CODONS
complex	3473	3474	2	TT -> CC	Substitution	TcYC6_Chr4	CC	missense_variant	MODERATE	TcYC6_0146870	TcYC6_0146870-RA	c.456_457delAAinsGG	p.ThrIle152ThrVal	upstream_gene_variant	TcYC6_0146880	TcYC6_0146880-RA	c.-634_-633delAAinsGG	WARNING_TRANSCRIPT_INCOMPLETE,CC	downstream_gene_variant	TcYC6_0145850	TcYC6_0145850:pseudogenic_transcript	c.*804_*805delAAinsGG	805	WARNING_TRANSCRIPT_MULTIPLE_STOP_CODONS,CC	downstream_gene_variant	TcYC6_0120900	transcript	TcYC6_0120900:pseudogenic_transcript	c.*3238_*3239delAAinsGG	3239	WARNING_TRANSCRIPT_MULTIPLE_STOP_CODONS
ins	3551	3550	0	+ATAGAATTTTCCTTTCCTCCA	Insertion	TcYC6_Chr4	GCCTCCAATAGAATTTTCCTTTCCTCCA	inframe_insertion	MODERATE	TcYC6_0146870	TcYC6_0146870-RA	c.379_380insTGGAGGAAAGGAAAATTCTAT	p.Leu127_Glu128insGluGluArgLysIleLeuLeu	upstream_gene_variant	TcYC6_0146880	TcYC6_0146880-RA	c.-711_-710insTGGAGGAAAGGAAAATTCTAT	WARNING_TRANSCRIPT_INCOMPLETE,GCCTCCAATAGAATTTTCCTTTCCTCCA	downstream_gene_variant	TcYC6_0145850	TcYC6_0145850:pseudogenic_transcript	c.*727_*728insTGGAGGAAAGGAAAATTCTAT	727	WARNING_TRANSCRIPT_MULTIPLE_STOP_CODONS,GCCTCCAATAGAATTTTCCTTTCCTCCA	downstream_gene_variant	TcYC6_0120900	transcript	TcYC6_0120900:pseudogenic_transcript	c.*3161_*3162insTGGAGGAAAGGAAAATTCTAT	3161	WARNING_TRANSCRIPT_MULTIPLE_STOP_CODONS
snp	25932	25932	1	A -> C	Substitution	TcYC6_Chr4	C	missense_variant	MODERATE	TcYC6_0150370	TcYC6_0150370:pseudogenic_transcript	c.492T>G	p.Ser164Arg	upstream_gene_variant	TcYC6_0146860	TcYC6_0146860-RA	c.-664T>G	WARNING_TRANSCRIPT_INCOMPLETE,C	downstream_gene_variant	TcYC6_0120960	TcYC6_0120960-RA	c.*2986T>G	2986	,C	downstream_gene_variant	TcYC6_0169960	transcript	TcYC6_0169960-RA	c.*4388T>G	4388	WARNING_TRANSCRIPT_INCOMPLETE
complex	25941	25943	3	TAA -> CAT	Substitution	TcYC6_Chr4	CAT	missense_variant	MODERATE	TcYC6_0150370	TcYC6_0150370:pseudogenic_transcript	c.481_483delTTAinsATG	p.Leu161Met	upstream_gene_variant	TcYC6_0146860	TcYC6_0146860-RA	c.-675_-673delTTAinsATG	WARNING_TRANSCRIPT_INCOMPLETE,CAT	downstream_gene_variant	TcYC6_0120960	TcYC6_0120960-RA	c.*2975_*2977delTTAinsATG	2977	,CAT	downstream_gene_variant	TcYC6_0169960	transcript	TcYC6_0169960-RA	c.*4377_*4379delTTAinsATG	4379	WARNING_TRANSCRIPT_INCOMPLETE,CAT	downstream_gene_variant	TcYC6_0120970	TcYC6_0120970-RA	c.*4991_*4993delTTAinsATG	4993
complex	44805	44823	19	CTTGTAGCGGACTTCTCCT -> ATTGACGCGAACTCTTCC	Substitution	TcYC6_Chr4	ATTGACGCGAACTCTTCC	frameshift_variant&stop_gained	HIGH	TcYC6_0121060	TcYC6_0121060:pseudogenic_transcript	c.727_745delAGGAGAAGTCCGCTACAAGinsGGAAGAGTTCGCGTCAAT	p.Arg243fs	upstream_gene_variant	TcYC6_0121030	TcYC6_0121030-RA	c.-3994_-3976delAGGAGAAGTCCGCTACAAGinsGGAAGAGTTCGCGTCAAT	,ATTGACGCGAACTCTTCC	upstream_gene_variant	TcYC6_0121040	TcYC6_0121040-RA	c.-2527_-2509delAGGAGAAGTCCGCTACAAGinsGGAAGAGTTCGCGTCAAT	2509	,ATTGACGCGAACTCTTCC	upstream_gene_variant	TcYC6_0121050	transcript	TcYC6_0121050:pseudogenic_transcript	c.-2101_-2083delAGGAGAAGTCCGCTACAAGinsGGAAGAGTTCGCGTCAAT	2083	,ATTGACGCGAACTCTTCC	upstream_gene_variant	TcYC6_0132760	TcYC6_0132760:pseudogenic_transcript	c.-470_-452delAGGAGAAGTCCGCTACAAGinsGGAAGAGTTCGCGTCAAT	452	WARNING_TRANSCRIPT_MULTIPLE_STOP_CODONS,ATTGACGCGAACTCTTCC	upstream_gene_variant	TcYC6_0176790	TcYC6_0176790-RA	c.-578_-560delAGGAGAAGTCCGCTACAAGinsGGAAGAGTTCGCGTCAAT	560	,ATTGACGCGAACTCTTCC	downstream_gene_variant	TcYC6_0131830	TcYC6_0131830-RA	c.*4630_*4648delAGGAGAAGTCCGCTACAAGinsGGAAGAGTTCGCGTCAAT	4648
complex	45486	45492	7	ACAGTCA -> GCAGCCG	Substitution	TcYC6_Chr4	GCAGCCG	stop_lost	HIGH	TcYC6_0121060	TcYC6_0121060:pseudogenic_transcript	c.58_64delTGACTGTinsCGGCTGC	p.TerLeuPhe20ArgLeuLeuext*?	upstream_gene_variant	TcYC6_0121030	TcYC6_0121030-RA	c.-4663_-4657delTGACTGTinsCGGCTGC	,GCAGCCG	upstream_gene_variant	TcYC6_0121040	TcYC6_0121040-RA	c.-3196_-3190delTGACTGTinsCGGCTGC	3190	,GCAGCCG	upstream_gene_variant	TcYC6_0121050	transcript	TcYC6_0121050:pseudogenic_transcript	c.-2770_-2764delTGACTGTinsCGGCTGC	2764	,GCAGCCG	upstream_gene_variant	TcYC6_0132760	TcYC6_0132760:pseudogenic_transcript	c.-1139_-1133delTGACTGTinsCGGCTGC	1133	WARNING_TRANSCRIPT_MULTIPLE_STOP_CODONS,GCAGCCG	upstream_gene_variant	TcYC6_0176790	TcYC6_0176790-RA	c.-1247_-1241delTGACTGTinsCGGCTGC	1241	,GCAGCCG	downstream_gene_variant	TcYC6_0131830	TcYC6_0131830-RA	c.*3961_*3967delTGACTGTinsCGGCTGC	3967
snp	67787	67787	1	T -> C	Substitution	TcYC6_Chr4	C	missense_variant	MODERATE	TcYC6_0173200	TcYC6_0173200-RA	c.3037A>G	p.Asn1013Asp	downstream_gene_variant	TcYC6_0121070	TcYC6_0121070-RA	c.*3291A>G	,C	downstream_gene_variant	TcYC6_0142360	TcYC6_0142360:pseudogenic_transcript	c.*4685A>G	4685	WARNING_TRANSCRIPT_MULTIPLE_STOP_CODONS
complex	149311	149350	40	ATGTGTTTTTTTTTTTTTTTTTGCCTTTTTTTTTTCTGCC -> TTTTTTTTTTTTTTTTTTTTTTGCCTTTTTTTTTCTGCC	Substitution	TcYC6_Chr4	TTTTTTTTTTTTTTTTTTTTTTGCCTTTTTTTTTCTGCC	stop_lost&splice_region_variant	HIGH	TcYC6_0121480	TcYC6_0121480-RA	c.906_*39delATGTGTTTTTTTTTTTTTTTTTGCCTTTTTTTTTTCTGCCinsTTTTTTTTTTTTTTTTTTTTTTGCCTTTTTTTTTCTGCC	p.Ter302delins???	upstream_gene_variant	TcYC6_0121490	TcYC6_0121490-RA	c.-563_-524delATGTGTTTTTTTTTTTTTTTTTGCCTTTTTTTTTTCTGCCinsTTTTTTTTTTTTTTTTTTTTTTGCCTTTTTTTTTCTGCC	,TTTTTTTTTTTTTTTTTTTTTTGCCTTTTTTTTTCTGCC	upstream_gene_variant	TcYC6_0121500	TcYC6_0121500-RA	c.-2301_-2262delATGTGTTTTTTTTTTTTTTTTTGCCTTTTTTTTTTCTGCCinsTTTTTTTTTTTTTTTTTTTTTTGCCTTTTTTTTTCTGCC	2301	,TTTTTTTTTTTTTTTTTTTTTTGCCTTTTTTTTTCTGCC	upstream_gene_variant	TcYC6_0121510	transcript	TcYC6_0121510-RA	c.-3900_-3861delATGTGTTTTTTTTTTTTTTTTTGCCTTTTTTTTTTCTGCCinsTTTTTTTTTTTTTTTTTTTTTTGCCTTTTTTTTTCTGCC	3900	,TTTTTTTTTTTTTTTTTTTTTTGCCTTTTTTTTTCTGCC	downstream_gene_variant	TcYC6_0121470	TcYC6_0121470-RA	c.*1135_*1174delATGTGTTTTTTTTTTTTTTTTTGCCTTTTTTTTTTCTGCCinsTTTTTTTTTTTTTTTTTTTTTTGCCTTTTTTTTTCTGCC	1135	,TTTTTTTTTTTTTTTTTTTTTTGCCTTTTTTTTTCTGCC	downstream_gene_variant	TcYC6_0121480	TcYC6_0121480-RA	c.906_*39delATGTGTTTTTTTTTTTTTTTTTGCCTTTTTTTTTTCTGCCinsTTTTTTTTTTTTTTTTTTTTTTGCCTTTTTTTTTCTGCC	0	,TTTTTTTTTTTTTTTTTTTTTTGCCTTTTTTTTTCTGCC	intergenic_region	TcYC6_0121480-TcYC6_0121490	TcYC6_0121480-TcYC6_0121490	n.149311_149350delATGTGTTTTTTTTTTTTTTTTTGCCTTTTTTTTTTCTGCCinsTTTTTTTTTTTTTTTTTTTTTTGCCTTTTTTTTTCTGCC
complex	149311	149350	40	ATGTGTTTTTTTTTTTTTTTTTGCCTTTTTTTTTTCTGCC -> TTTTTTTTTTTTTTTTTTTTTTGCCTTTTTTTTTCTGCC	Substitution	TcYC6_Chr4	TTTTTTTTTTTTTTTTTTTTTTGCCTTTTTTTTTCTGCC	stop_lost&splice_region_variant	HIGH	TcYC6_0121480	TcYC6_0121480-RA	c.906_*39delATGTGTTTTTTTTTTTTTTTTTGCCTTTTTTTTTTCTGCCinsTTTTTTTTTTTTTTTTTTTTTTGCCTTTTTTTTTCTGCC	p.Ter302delins???	upstream_gene_variant	TcYC6_0121490	TcYC6_0121490-RA	c.-563_-524delATGTGTTTTTTTTTTTTTTTTTGCCTTTTTTTTTTCTGCCinsTTTTTTTTTTTTTTTTTTTTTTGCCTTTTTTTTTCTGCC	,TTTTTTTTTTTTTTTTTTTTTTGCCTTTTTTTTTCTGCC	upstream_gene_variant	TcYC6_0121500	TcYC6_0121500-RA	c.-2301_-2262delATGTGTTTTTTTTTTTTTTTTTGCCTTTTTTTTTTCTGCCinsTTTTTTTTTTTTTTTTTTTTTTGCCTTTTTTTTTCTGCC	2301	,TTTTTTTTTTTTTTTTTTTTTTGCCTTTTTTTTTCTGCC	upstream_gene_variant	TcYC6_0121510	transcript	TcYC6_0121510-RA	c.-3900_-3861delATGTGTTTTTTTTTTTTTTTTTGCCTTTTTTTTTTCTGCCinsTTTTTTTTTTTTTTTTTTTTTTGCCTTTTTTTTTCTGCC	3900	,TTTTTTTTTTTTTTTTTTTTTTGCCTTTTTTTTTCTGCC	downstream_gene_variant	TcYC6_0121470	TcYC6_0121470-RA	c.*1135_*1174delATGTGTTTTTTTTTTTTTTTTTGCCTTTTTTTTTTCTGCCinsTTTTTTTTTTTTTTTTTTTTTTGCCTTTTTTTTTCTGCC	1135	,TTTTTTTTTTTTTTTTTTTTTTGCCTTTTTTTTTCTGCC	downstream_gene_variant	TcYC6_0121480	TcYC6_0121480-RA	c.906_*39delATGTGTTTTTTTTTTTTTTTTTGCCTTTTTTTTTTCTGCCinsTTTTTTTTTTTTTTTTTTTTTTGCCTTTTTTTTTCTGCC	0	,TTTTTTTTTTTTTTTTTTTTTTGCCTTTTTTTTTCTGCC	intergenic_region	TcYC6_0121480-TcYC6_0121490	TcYC6_0121480-TcYC6_0121490	n.149311_149350delATGTGTTTTTTTTTTTTTTTTTGCCTTTTTTTTTTCTGCCinsTTTTTTTTTTTTTTTTTTTTTTGCCTTTTTTTTTCTGCC
complex	201670	201715	46	GAAAAAAAAAAAAAAAAAAAACATAAATAAGGGAAAATAAAAAATG -> CAAAAAAAAAAAAAAAAAAAAAACATAAATAAGGGAAAATAAAAAATG	Substitution	TcYC6_Chr4	CAAAAAAAAAAAAAAAAAAAAAACATAAATAAGGGAAAATAAAAAATG	frameshift_variant&start_lost	HIGH	TcYC6_0121820	TcYC6_0121820-RA	c.-43_3delGAAAAAAAAAAAAAAAAAAAACATAAATAAGGGAAAATAAAAAATGinsCAAAAAAAAAAAAAAAAAAAAAACATAAATAAGGGAAAATAAAAAATG	p.Met1fs	upstream_gene_variant	TcYC6_0121820	TcYC6_0121820-RA	c.-43_3delGAAAAAAAAAAAAAAAAAAAACATAAATAAGGGAAAATAAAAAATGinsCAAAAAAAAAAAAAAAAAAAAAACATAAATAAGGGAAAATAAAAAATG	,CAAAAAAAAAAAAAAAAAAAAAACATAAATAAGGGAAAATAAAAAATG	upstream_gene_variant	TcYC6_0121830	TcYC6_0121830-RA	c.-3384_-3339delGAAAAAAAAAAAAAAAAAAAACATAAATAAGGGAAAATAAAAAATGinsCAAAAAAAAAAAAAAAAAAAAAACATAAATAAGGGAAAATAAAAAATG	3384	,CAAAAAAAAAAAAAAAAAAAAAACATAAATAAGGGAAAATAAAAAATG	downstream_gene_variant	TcYC6_0121780	transcript	TcYC6_0121780-RA	c.*3921_*3966delGAAAAAAAAAAAAAAAAAAAACATAAATAAGGGAAAATAAAAAATGinsCAAAAAAAAAAAAAAAAAAAAAACATAAATAAGGGAAAATAAAAAATG	3921	,CAAAAAAAAAAAAAAAAAAAAAACATAAATAAGGGAAAATAAAAAATG	downstream_gene_variant	TcYC6_0121790	TcYC6_0121790-RA	c.*2286_*2331delGAAAAAAAAAAAAAAAAAAAACATAAATAAGGGAAAATAAAAAATGinsCAAAAAAAAAAAAAAAAAAAAAACATAAATAAGGGAAAATAAAAAATG	2286	,CAAAAAAAAAAAAAAAAAAAAAACATAAATAAGGGAAAATAAAAAATG	downstream_gene_variant	TcYC6_0121800	TcYC6_0121800-RA	c.*1625_*1670delGAAAAAAAAAAAAAAAAAAAACATAAATAAGGGAAAATAAAAAATGinsCAAAAAAAAAAAAAAAAAAAAAACATAAATAAGGGAAAATAAAAAATG	1625	,CAAAAAAAAAAAAAAAAAAAAAACATAAATAAGGGAAAATAAAAAATG	downstream_gene_variant	TcYC6_0121810	TcYC6_0121810-RA	c.*481_*526delGAAAAAAAAAAAAAAAAAAAACATAAATAAGGGAAAATAAAAAATGinsCAAAAAAAAAAAAAAAAAAAAAACATAAATAAGGGAAAATAAAAAATG	481	,CAAAAAAAAAAAAAAAAAAAAAACATAAATAAGGGAAAATAAAAAATG
complex	201670	201715	46	GAAAAAAAAAAAAAAAAAAAACATAAATAAGGGAAAATAAAAAATG -> CAAAAAAAAAAAAAAAAAAAAAACATAAATAAGGGAAAATAAAAAATG	Substitution	TcYC6_Chr4	CAAAAAAAAAAAAAAAAAAAAAACATAAATAAGGGAAAATAAAAAATG	frameshift_variant&start_lost	HIGH	TcYC6_0121820	TcYC6_0121820-RA	c.-43_3delGAAAAAAAAAAAAAAAAAAAACATAAATAAGGGAAAATAAAAAATGinsCAAAAAAAAAAAAAAAAAAAAAACATAAATAAGGGAAAATAAAAAATG	p.Met1fs	upstream_gene_variant	TcYC6_0121820	TcYC6_0121820-RA	c.-43_3delGAAAAAAAAAAAAAAAAAAAACATAAATAAGGGAAAATAAAAAATGinsCAAAAAAAAAAAAAAAAAAAAAACATAAATAAGGGAAAATAAAAAATG	,CAAAAAAAAAAAAAAAAAAAAAACATAAATAAGGGAAAATAAAAAATG	upstream_gene_variant	TcYC6_0121830	TcYC6_0121830-RA	c.-3384_-3339delGAAAAAAAAAAAAAAAAAAAACATAAATAAGGGAAAATAAAAAATGinsCAAAAAAAAAAAAAAAAAAAAAACATAAATAAGGGAAAATAAAAAATG	3384	,CAAAAAAAAAAAAAAAAAAAAAACATAAATAAGGGAAAATAAAAAATG	downstream_gene_variant	TcYC6_0121780	transcript	TcYC6_0121780-RA	c.*3921_*3966delGAAAAAAAAAAAAAAAAAAAACATAAATAAGGGAAAATAAAAAATGinsCAAAAAAAAAAAAAAAAAAAAAACATAAATAAGGGAAAATAAAAAATG	3921	,CAAAAAAAAAAAAAAAAAAAAAACATAAATAAGGGAAAATAAAAAATG	downstream_gene_variant	TcYC6_0121790	TcYC6_0121790-RA	c.*2286_*2331delGAAAAAAAAAAAAAAAAAAAACATAAATAAGGGAAAATAAAAAATGinsCAAAAAAAAAAAAAAAAAAAAAACATAAATAAGGGAAAATAAAAAATG	2286	,CAAAAAAAAAAAAAAAAAAAAAACATAAATAAGGGAAAATAAAAAATG	downstream_gene_variant	TcYC6_0121800	TcYC6_0121800-RA	c.*1625_*1670delGAAAAAAAAAAAAAAAAAAAACATAAATAAGGGAAAATAAAAAATGinsCAAAAAAAAAAAAAAAAAAAAAACATAAATAAGGGAAAATAAAAAATG	1625	,CAAAAAAAAAAAAAAAAAAAAAACATAAATAAGGGAAAATAAAAAATG	downstream_gene_variant	TcYC6_0121810	TcYC6_0121810-RA	c.*481_*526delGAAAAAAAAAAAAAAAAAAAACATAAATAAGGGAAAATAAAAAATGinsCAAAAAAAAAAAAAAAAAAAAAACATAAATAAGGGAAAATAAAAAATG	481	,CAAAAAAAAAAAAAAAAAAAAAACATAAATAAGGGAAAATAAAAAATG
ins	486398	486397	0	+CCCTTT	Insertion	TcYC6_Chr4	CCCCTTTTTTTTTTTTTAATCTG	disruptive_inframe_insertion	MODERATE	TcYC6_0123000	TcYC6_0123000-RA	c.133_134insCCCTTT	p.Leu45delinsProLeuPhe	upstream_gene_variant	TcYC6_0123010	TcYC6_0123010-RA	c.-2882_-2881insCCCTTT	,CCCCTTTTTTTTTTTTTAATCTG	upstream_gene_variant	TcYC6_0123020	TcYC6_0123020-RA	c.-4786_-4785insCCCTTT	4785	,CCCCTTTTTTTTTTTTTAATCTG	downstream_gene_variant	TcYC6_0122980	transcript	TcYC6_0122980-RA	c.*2697_*2698insCCCTTT	2698	,CCCCTTTTTTTTTTTTTAATCTG	downstream_gene_variant	TcYC6_0122990	TcYC6_0122990-RA	c.*505_*506insCCCTTT	506
complex	719067	719076	10	TCCAAAAGAG -> ACCTAAAAGAG	Substitution	TcYC6_Chr4	ACCTAAAAGAG	frameshift_variant&missense_variant	HIGH	TcYC6_0123910	TcYC6_0123910-RA	c.3189_3191delTCCinsACCT	p.Asn1063fs	upstream_gene_variant	TcYC6_0123920	TcYC6_0123920-RA	c.-390_-381delTCCAAAAGAGinsACCTAAAAGAG	,ACCTAAAAGAG	upstream_gene_variant	TcYC6_0123930	TcYC6_0123930-RA	c.-3517_-3508delTCCAAAAGAGinsACCTAAAAGAG	3517	,ACCTAAAAGAG	upstream_gene_variant	TcYC6_0123940	transcript	TcYC6_0123940-RA	c.-4226_-4217delTCCAAAAGAGinsACCTAAAAGAG	4226	,ACCTAAAAGAG	downstream_gene_variant	TcYC6_0123890	TcYC6_0123890-RA	c.*4572_*4581delTCCAAAAGAGinsACCTAAAAGAG	4572	,ACCTAAAAGAG	downstream_gene_variant	TcYC6_0123900	TcYC6_0123900-RA	c.*3866_*3875delTCCAAAAGAGinsACCTAAAAGAG	3866
ins,mnp	914552	914556	>2	CAATT -> CATAT	Substitution	TcYC6_Chr4	CATATT	frameshift_variant&start_lost	HIGH	TcYC6_0175430	TcYC6_0175430:pseudogenic_transcript	c.1_2insA	p.Met1fs	initiator_codon_variant	TcYC6_0175430	TcYC6_0175430:pseudogenic_transcript	c.-1_1delATinsTA	,CATAT	upstream_gene_variant	TcYC6_0175430	TcYC6_0175430:pseudogenic_transcript	c.-1_1delATinsTA	0	,CATAT	intergenic_region	TcYC6_0175430-TcYC6_0175440	intergenic_region	TcYC6_0175430-TcYC6_0175440	n.914554_914555delATinsTA
complex	940059	940065	7	GAACGTT -> GAACATC	Substitution	TcYC6_Chr4	GAACATC	missense_variant	MODERATE	TcYC6_0124580	TcYC6_0124580-RA	c.1375_1377delAACinsGAT	p.Asn459Asp	upstream_gene_variant	TcYC6_0175450	TcYC6_0175450-RA	c.-4717_-4715delAACinsGAT	WARNING_TRANSCRIPT_NO_STOP_CODON,GAACATC	upstream_gene_variant	TcYC6_0124570	TcYC6_0124570-RA	c.-1103_-1101delAACinsGAT	1101	,GAACATC	downstream_gene_variant	TcYC6_0124590	transcript	TcYC6_0124590-RA	c.*1682_*1684delAACinsGAT	1684	,GAACATC	downstream_gene_variant	TcYC6_0124600	TcYC6_0124600:pseudogenic_transcript	c.*4548_*4550delAACinsGAT	4550	WARNING_TRANSCRIPT_MULTIPLE_STOP_CODONS
snp	954424	954424	1	C -> A	Substitution	TcYC6_Chr4	A	missense_variant	MODERATE	TcYC6_0124640	TcYC6_0124640-RA	c.3301G>T	p.Val1101Phe	upstream_gene_variant	TcYC6_0124630	TcYC6_0124630-RA	c.-1923G>T	,A	downstream_gene_variant	TcYC6_0124650	TcYC6_0124650-RA	c.*4874G>T	4874
snp	954424	954424	1	C -> A	Substitution	TcYC6_Chr4	A	missense_variant	MODERATE	TcYC6_0124640	TcYC6_0124640-RA	c.3301G>T	p.Val1101Phe	upstream_gene_variant	TcYC6_0124630	TcYC6_0124630-RA	c.-1923G>T	,A	downstream_gene_variant	TcYC6_0124650	TcYC6_0124650-RA	c.*4874G>T	4874
complex,snp	998004	998056	53	GAAAAAAAAAAAAAAAAAAAAGAGAAAACAAATAAAAAGGAAAAGGAAATGGT -> TAAAAAAAAAAAAAAAAAAAAAGAGAAAACAAATAAAAAGGAAAAGGAAATGGT	Substitution	TcYC6_Chr4	TAAAAAAAAAAAAAAAAAAAAAGAGAAAACAAATAAAAAGGAAAAGGAAATGGT	frameshift_variant&start_lost	HIGH	TcYC6_0124840	TcYC6_0124840-RA	c.-48_5delGAAAAAAAAAAAAAAAAAAAAGAGAAAACAAATAAAAAGGAAAAGGAAATGGTinsTAAAAAAAAAAAAAAAAAAAAAGAGAAAACAAATAAAAAGGAAAAGGAAATGGT	p.Met1fs	upstream_gene_variant	TcYC6_0124800	TcYC6_0124800-RA	c.-3911C>T	,TAAAAAAAAAAAAAAAAAAAAAGAGAAAACAAATAAAAAGGAAAAGGAAATGGT	upstream_gene_variant	TcYC6_0124800	TcYC6_0124800-RA	c.-3963_-3911delACCATTTCCTTTTCCTTTTTATTTGTTTTCTCTTTTTTTTTTTTTTTTTTTTCinsACCATTTCCTTTTCCTTTTTATTTGTTTTCTCTTTTTTTTTTTTTTTTTTTTTA	3911	,AAAAAAAAAAAAAAAAAAAAAGAGAAAACAAATAAAAAGGAAAAGGAAATGGT	upstream_gene_variant	TcYC6_0124810	transcript	TcYC6_0124810-RA	c.-3094C>T	3094	,TAAAAAAAAAAAAAAAAAAAAAGAGAAAACAAATAAAAAGGAAAAGGAAATGGT	upstream_gene_variant	TcYC6_0124810	TcYC6_0124810-RA	c.-3146_-3094delACCATTTCCTTTTCCTTTTTATTTGTTTTCTCTTTTTTTTTTTTTTTTTTTTCinsACCATTTCCTTTTCCTTTTTATTTGTTTTCTCTTTTTTTTTTTTTTTTTTTTTA	3094	,AAAAAAAAAAAAAAAAAAAAAGAGAAAACAAATAAAAAGGAAAAGGAAATGGT	upstream_gene_variant	TcYC6_0124820	TcYC6_0124820-RA	c.-2067C>T	2067	,TAAAAAAAAAAAAAAAAAAAAAGAGAAAACAAATAAAAAGGAAAAGGAAATGGT	upstream_gene_variant	TcYC6_0124820	TcYC6_0124820-RA	c.-2119_-2067delACCATTTCCTTTTCCTTTTTATTTGTTTTCTCTTTTTTTTTTTTTTTTTTTTCinsACCATTTCCTTTTCCTTTTTATTTGTTTTCTCTTTTTTTTTTTTTTTTTTTTTA	2067	,AAAAAAAAAAAAAAAAAAAAAGAGAAAACAAATAAAAAGGAAAAGGAAATGGT
complex,snp	998004	998056	53	GAAAAAAAAAAAAAAAAAAAAGAGAAAACAAATAAAAAGGAAAAGGAAATGGT -> AAAAAAAAAAAAAAAAAAAAAGAGAAAACAAATAAAAAGGAAAAGGAAATGGT	Substitution	TcYC6_Chr4	TAAAAAAAAAAAAAAAAAAAAAGAGAAAACAAATAAAAAGGAAAAGGAAATGGT	frameshift_variant&start_lost	HIGH	TcYC6_0124840	TcYC6_0124840-RA	c.-48_5delGAAAAAAAAAAAAAAAAAAAAGAGAAAACAAATAAAAAGGAAAAGGAAATGGTinsTAAAAAAAAAAAAAAAAAAAAAGAGAAAACAAATAAAAAGGAAAAGGAAATGGT	p.Met1fs	upstream_gene_variant	TcYC6_0124800	TcYC6_0124800-RA	c.-3911C>T	,TAAAAAAAAAAAAAAAAAAAAAGAGAAAACAAATAAAAAGGAAAAGGAAATGGT	upstream_gene_variant	TcYC6_0124800	TcYC6_0124800-RA	c.-3963_-3911delACCATTTCCTTTTCCTTTTTATTTGTTTTCTCTTTTTTTTTTTTTTTTTTTTCinsACCATTTCCTTTTCCTTTTTATTTGTTTTCTCTTTTTTTTTTTTTTTTTTTTTA	3911	,AAAAAAAAAAAAAAAAAAAAAGAGAAAACAAATAAAAAGGAAAAGGAAATGGT	upstream_gene_variant	TcYC6_0124810	transcript	TcYC6_0124810-RA	c.-3094C>T	3094	,TAAAAAAAAAAAAAAAAAAAAAGAGAAAACAAATAAAAAGGAAAAGGAAATGGT	upstream_gene_variant	TcYC6_0124810	TcYC6_0124810-RA	c.-3146_-3094delACCATTTCCTTTTCCTTTTTATTTGTTTTCTCTTTTTTTTTTTTTTTTTTTTCinsACCATTTCCTTTTCCTTTTTATTTGTTTTCTCTTTTTTTTTTTTTTTTTTTTTA	3094	,AAAAAAAAAAAAAAAAAAAAAGAGAAAACAAATAAAAAGGAAAAGGAAATGGT	upstream_gene_variant	TcYC6_0124820	TcYC6_0124820-RA	c.-2067C>T	2067	,TAAAAAAAAAAAAAAAAAAAAAGAGAAAACAAATAAAAAGGAAAAGGAAATGGT	upstream_gene_variant	TcYC6_0124820	TcYC6_0124820-RA	c.-2119_-2067delACCATTTCCTTTTCCTTTTTATTTGTTTTCTCTTTTTTTTTTTTTTTTTTTTCinsACCATTTCCTTTTCCTTTTTATTTGTTTTCTCTTTTTTTTTTTTTTTTTTTTTA	2067	,AAAAAAAAAAAAAAAAAAAAAGAGAAAACAAATAAAAAGGAAAAGGAAATGGT
snp	1142911	1142911	1	C -> T	Substitution	TcYC6_Chr4	T	missense_variant	MODERATE	TcYC6_0125390	TcYC6_0125390:pseudogenic_transcript	c.1331C>T	p.Ser444Leu	downstream_gene_variant	TcYC6_0125370	TcYC6_0125370-RA	c.*3874C>T	,T	downstream_gene_variant	TcYC6_0125380	TcYC6_0125380-RA	c.*1947C>T	1947
snp	1142911	1142911	1	C -> T	Substitution	TcYC6_Chr4	T	missense_variant	MODERATE	TcYC6_0125390	TcYC6_0125390:pseudogenic_transcript	c.1331C>T	p.Ser444Leu	downstream_gene_variant	TcYC6_0125370	TcYC6_0125370-RA	c.*3874C>T	,T	downstream_gene_variant	TcYC6_0125380	TcYC6_0125380-RA	c.*1947C>T	1947
complex	1164612	1164616	5	GCCCT -> TCCCA	Substitution	TcYC6_Chr4	TCCCA	stop_lost&splice_region_variant	HIGH	TcYC6_0125450	TcYC6_0125450-RA	c.539_*3delAGGGCinsTGGGA	p.Ter180Leuext*?	upstream_gene_variant	TcYC6_0125430	TcYC6_0125430-RA	c.-4712_-4708delAGGGCinsTGGGA	,TCCCA	upstream_gene_variant	TcYC6_0125440	TcYC6_0125440-RA	c.-2090_-2086delAGGGCinsTGGGA	2086	,TCCCA	downstream_gene_variant	TcYC6_0125450	transcript	TcYC6_0125450-RA	c.539_*3delAGGGCinsTGGGA	3	,TCCCA	downstream_gene_variant	TcYC6_0125460	TcYC6_0125460:pseudogenic_transcript	c.*1029_*1033delAGGGCinsTGGGA	1033	WARNING_TRANSCRIPT_MULTIPLE_STOP_CODONS,TCCCA	downstream_gene_variant	TcYC6_0125470	TcYC6_0125470-RA	c.*2562_*2566delAGGGCinsTGGGA	2566	,TCCCA	intergenic_region	TcYC6_0125440-TcYC6_0125450	TcYC6_0125440-TcYC6_0125450	n.1164612_1164616delGCCCTinsTCCCA
complex	1164612	1164616	5	GCCCT -> TCCCA	Substitution	TcYC6_Chr4	TCCCA	stop_lost&splice_region_variant	HIGH	TcYC6_0125450	TcYC6_0125450-RA	c.539_*3delAGGGCinsTGGGA	p.Ter180Leuext*?	upstream_gene_variant	TcYC6_0125430	TcYC6_0125430-RA	c.-4712_-4708delAGGGCinsTGGGA	,TCCCA	upstream_gene_variant	TcYC6_0125440	TcYC6_0125440-RA	c.-2090_-2086delAGGGCinsTGGGA	2086	,TCCCA	downstream_gene_variant	TcYC6_0125450	transcript	TcYC6_0125450-RA	c.539_*3delAGGGCinsTGGGA	3	,TCCCA	downstream_gene_variant	TcYC6_0125460	TcYC6_0125460:pseudogenic_transcript	c.*1029_*1033delAGGGCinsTGGGA	1033	WARNING_TRANSCRIPT_MULTIPLE_STOP_CODONS,TCCCA	downstream_gene_variant	TcYC6_0125470	TcYC6_0125470-RA	c.*2562_*2566delAGGGCinsTGGGA	2566	,TCCCA	intergenic_region	TcYC6_0125440-TcYC6_0125450	TcYC6_0125440-TcYC6_0125450	n.1164612_1164616delGCCCTinsTCCCA
ins	1224086	1224085	0	+A	Insertion	TcYC6_Chr4	GAAGAAAAAAAAAAAAAAAAAAGGAAAAGAAAAGGAAAAAGCACAACC	frameshift_variant	HIGH	TcYC6_0125660	TcYC6_0125660-RA	c.513_514insT	p.Phe178fs	upstream_gene_variant	TcYC6_0125630	TcYC6_0125630-RA	c.-4848_-4847insT	,GAAGAAAAAAAAAAAAAAAAAAGGAAAAGAAAAGGAAAAAGCACAACC	upstream_gene_variant	TcYC6_0125640	TcYC6_0125640-RA	c.-2983_-2982insT	2983	,GAAGAAAAAAAAAAAAAAAAAAGGAAAAGAAAAGGAAAAAGCACAACC	upstream_gene_variant	TcYC6_0125650	transcript	TcYC6_0125650-RA	c.-144_-143insT	144	,GAAGAAAAAAAAAAAAAAAAAAGGAAAAGAAAAGGAAAAAGCACAACC	downstream_gene_variant	TcYC6_0125670	TcYC6_0125670-RA	c.*1082_*1083insT	1082	,GAAGAAAAAAAAAAAAAAAAAAGGAAAAGAAAAGGAAAAAGCACAACC	downstream_gene_variant	TcYC6_0125680	TcYC6_0125680-RA	c.*3568_*3569insT	3568	,GAAGAAAAAAAAAAAAAAAAAAGGAAAAGAAAAGGAAAAAGCACAACC	downstream_gene_variant	TcYC6_0125690	TcYC6_0125690-RA	c.*4896_*4897insT	4896
complex,del	1283266	1283289	24	GGGAAAAAAAAAAAGAAAAGGTAT -> AGGAAAAAAAAAAAAAAAAAAAAAGGTAT	Substitution	TcYC6_Chr4	AGGAAAAAAAAAAAAAAAAAAAAAGGTAT	frameshift_variant&stop_lost&splice_region_variant	HIGH	TcYC6_0125880	TcYC6_0125880-RA	c.1011_*23delATACCTTTTCTTTTTTTTTTTCCCinsATACCTTTTTTTTTTTTTTTTTTTTTCCT		upstream_gene_variant	TcYC6_0125860	TcYC6_0125860-RA	c.-4544_-4521delATACCTTTTCTTTTTTTTTTTCCCinsATACCTTTTTTTTTTTTTTTTTTTTTCCT	,GGGAAAAAAAAAGAAAAGGTAT	upstream_gene_variant	TcYC6_0125860	TcYC6_0125860-RA	c.-4534_-4533delTT	4533	,AGGAAAAAAAAAAAAAAAAAAAAAGGTAT	upstream_gene_variant	TcYC6_0125870	transcript	TcYC6_0125870-RA	c.-318_-295delATACCTTTTCTTTTTTTTTTTCCCinsATACCTTTTTTTTTTTTTTTTTTTTTCCT	295	,GGGAAAAAAAAAGAAAAGGTAT	upstream_gene_variant	TcYC6_0125870	TcYC6_0125870-RA	c.-308_-307delTT	307	,AGGAAAAAAAAAAAAAAAAAAAAAGGTAT	downstream_gene_variant	TcYC6_0125880	TcYC6_0125880-RA	c.1011_*23delATACCTTTTCTTTTTTTTTTTCCCinsATACCTTTTTTTTTTTTTTTTTTTTTCCT	23	,GGGAAAAAAAAAGAAAAGGTAT	downstream_gene_variant	TcYC6_0125880	TcYC6_0125880-RA	c.*10_*11delTT	11	,AGGAAAAAAAAAAAAAAAAAAAAAGGTAT
complex,del	1283278	1283279	2	-AA	Deletion	TcYC6_Chr4	AGGAAAAAAAAAAAAAAAAAAAAAGGTAT	frameshift_variant&stop_lost&splice_region_variant	HIGH	TcYC6_0125880	TcYC6_0125880-RA	c.1011_*23delATACCTTTTCTTTTTTTTTTTCCCinsATACCTTTTTTTTTTTTTTTTTTTTTCCT		upstream_gene_variant	TcYC6_0125860	TcYC6_0125860-RA	c.-4544_-4521delATACCTTTTCTTTTTTTTTTTCCCinsATACCTTTTTTTTTTTTTTTTTTTTTCCT	,GGGAAAAAAAAAGAAAAGGTAT	upstream_gene_variant	TcYC6_0125860	TcYC6_0125860-RA	c.-4534_-4533delTT	4533	,AGGAAAAAAAAAAAAAAAAAAAAAGGTAT	upstream_gene_variant	TcYC6_0125870	transcript	TcYC6_0125870-RA	c.-318_-295delATACCTTTTCTTTTTTTTTTTCCCinsATACCTTTTTTTTTTTTTTTTTTTTTCCT	295	,GGGAAAAAAAAAGAAAAGGTAT	upstream_gene_variant	TcYC6_0125870	TcYC6_0125870-RA	c.-308_-307delTT	307	,AGGAAAAAAAAAAAAAAAAAAAAAGGTAT	downstream_gene_variant	TcYC6_0125880	TcYC6_0125880-RA	c.1011_*23delATACCTTTTCTTTTTTTTTTTCCCinsATACCTTTTTTTTTTTTTTTTTTTTTCCT	23	,GGGAAAAAAAAAGAAAAGGTAT	downstream_gene_variant	TcYC6_0125880	TcYC6_0125880-RA	c.*10_*11delTT	11	,AGGAAAAAAAAAAAAAAAAAAAAAGGTAT
complex	<1444307	1444309	>3	AAAGAA -> GAGGAA	Substitution	TcYC6_Chr4	GAGGAA	missense_variant	MODERATE	TcYC6_0126590	TcYC6_0126590-RA	c.567_569delAAAinsGAG	p.ThrLys189ThrArg	upstream_gene_variant	TcYC6_0126600	TcYC6_0126600-RA	c.-776_-774delAAAinsGAG	,GAGGAA	upstream_gene_variant	TcYC6_0126610	TcYC6_0126610-RA	c.-2934_-2932delAAAinsGAG	2934	,GAGGAA	downstream_gene_variant	TcYC6_0126570	transcript	TcYC6_0126570-RA	c.*4258_*4260delAAAinsGAG	4258	,GAGGAA	downstream_gene_variant	TcYC6_0126580	TcYC6_0126580-RA	c.*2206_*2208delAAAinsGAG	2206
complex	1569015	1569016	2	AG -> GC	Substitution	TcYC6_Chr4	GC	missense_variant	MODERATE	TcYC6_0132750	TcYC6_0132750:pseudogenic_transcript	c.664_665delAGinsGC	p.Arg222Ala	upstream_gene_variant	TcYC6_0127160	TcYC6_0127160-RA	c.-4481_-4480delAGinsGC	,GC	downstream_gene_variant	TcYC6_0155080	TcYC6_0155080-RA	c.*3520_*3521delAGinsGC	3520	,GC	downstream_gene_variant	TcYC6_0164430	transcript	TcYC6_0164430-RA	c.*1978_*1979delAGinsGC	1978
ins	1024	1023	0	+T	Insertion	TcYC6_Chr5	GTTC	frameshift_variant	HIGH	TcYC6_0134940	TcYC6_0134940:pseudogenic_transcript	c.1820_1821insA	p.Gln608fs
ins	1024	1023	0	+T	Insertion	TcYC6_Chr5	GTTC	frameshift_variant	HIGH	TcYC6_0134940	TcYC6_0134940:pseudogenic_transcript	c.1820_1821insA	p.Gln608fs
snp	126128	126128	1	T -> C	Substitution	TcYC6_Chr5	C	missense_variant	MODERATE	TcYC6_0173060	TcYC6_0173060-RA	c.4708A>G	p.Asn1570Asp
snp	126172	126172	1	A -> G	Substitution	TcYC6_Chr5	G	missense_variant	MODERATE	TcYC6_0173060	TcYC6_0173060-RA	c.4664T>C	p.Met1555Thr
complex	126525	126526	2	AC -> GG	Substitution	TcYC6_Chr5	GG	missense_variant	MODERATE	TcYC6_0173060	TcYC6_0173060-RA	c.4310_4311delGTinsCC	p.Cys1437Ser
complex	205386	205393	8	CGCAGACA -> GGCCGACG	Substitution	TcYC6_Chr5	GGCCGACG	missense_variant	MODERATE	TcYC6_0175020	TcYC6_0175020:pseudogenic_transcript	c.4612_4619delTGTCTGCGinsCGTCGGCC	p.CysLeuArg1538ArgArgPro	downstream_gene_variant	TcYC6_0005540	TcYC6_0005540-RA	c.*4856_*4863delCGCAGACAinsGGCCGACG	,GGCCGACG	downstream_gene_variant	TcYC6_0005550	TcYC6_0005550-RA	c.*1692_*1699delCGCAGACAinsGGCCGACG	1692	,GGCCGACG	downstream_gene_variant	TcYC6_0005560	transcript	TcYC6_0005560-RA	c.*623_*630delCGCAGACAinsGGCCGACG	623
snp	209778	209778	1	T -> C	Substitution	TcYC6_Chr5	C	missense_variant	MODERATE	TcYC6_0175020	TcYC6_0175020:pseudogenic_transcript	c.227A>G	p.Tyr76Cys	downstream_gene_variant	TcYC6_0134880	TcYC6_0134880:pseudogenic_transcript	c.*1798A>G	WARNING_TRANSCRIPT_MULTIPLE_STOP_CODONS
snp	349836	349836	1	C -> T	Substitution	TcYC6_Chr5	T	stop_gained	HIGH	TcYC6_0005930	TcYC6_0005930-RA	c.672G>A	p.Trp224*	upstream_gene_variant	TcYC6_0005920	TcYC6_0005920-RA	c.-350G>A	,T	downstream_gene_variant	TcYC6_0005940	TcYC6_0005940-RA	c.*787G>A	787	,T	downstream_gene_variant	TcYC6_0005950	transcript	TcYC6_0005950-RA	c.*2828G>A	2828
snp	349836	349836	1	C -> T	Substitution	TcYC6_Chr5	T	stop_gained	HIGH	TcYC6_0005930	TcYC6_0005930-RA	c.672G>A	p.Trp224*	upstream_gene_variant	TcYC6_0005920	TcYC6_0005920-RA	c.-350G>A	,T	downstream_gene_variant	TcYC6_0005940	TcYC6_0005940-RA	c.*787G>A	787	,T	downstream_gene_variant	TcYC6_0005950	transcript	TcYC6_0005950-RA	c.*2828G>A	2828
snp	408558	408558	1	T -> G	Substitution	TcYC6_Chr5	G	missense_variant	MODERATE	TcYC6_0006100	TcYC6_0006100-RA	c.1174A>C	p.Asn392His	upstream_gene_variant	TcYC6_0006080	TcYC6_0006080-RA	c.-3479A>C	,G	upstream_gene_variant	TcYC6_0006090	TcYC6_0006090-RA	c.-1252A>C	1252	,G	downstream_gene_variant	TcYC6_0006110	transcript	TcYC6_0006110-RA	c.*1661A>C	1661
complex	442029	442034	6	CAAAGG -> CAGAAGGG	Substitution	TcYC6_Chr5	CAGAAGGG	frameshift_variant&missense_variant	HIGH	TcYC6_0175300	TcYC6_0175300:pseudogenic_transcript	c.184_187delCCTTinsCCCTTC	p.Leu63fs	upstream_gene_variant	TcYC6_0175330	TcYC6_0175330-RA	c.-4521_-4518delCCTTinsCCCTTC	,CAGAAGGG	upstream_gene_variant	TcYC6_0175320	TcYC6_0175320-RA	c.-2555_-2552delCCTTinsCCCTTC	2552	,CAGAAGGG	upstream_gene_variant	TcYC6_0175310	transcript	TcYC6_0175310-RA	c.-554_-551delCCTTinsCCCTTC	551	WARNING_TRANSCRIPT_NO_STOP_CODON,CAGAAGGG	downstream_gene_variant	TcYC6_0175290	TcYC6_0175290:pseudogenic_transcript	c.*332_*335delCCTTinsCCCTTC	335	WARNING_TRANSCRIPT_MULTIPLE_STOP_CODONS,CAGAAGGG	downstream_gene_variant	TcYC6_0175280	TcYC6_0175280-RA	c.*3352_*3355delCCTTinsCCCTTC	3355	WARNING_TRANSCRIPT_INCOMPLETE,CAGAAGGG	downstream_gene_variant	TcYC6_0175270	TcYC6_0175270:pseudogenic_transcript	c.*4085_*4088delCCTTinsCCCTTC	4088	WARNING_TRANSCRIPT_MULTIPLE_STOP_CODONS
complex	442029	442034	6	CAAAGG -> CAGAAGGG	Substitution	TcYC6_Chr5	CAGAAGGG	frameshift_variant&missense_variant	HIGH	TcYC6_0175300	TcYC6_0175300:pseudogenic_transcript	c.184_187delCCTTinsCCCTTC	p.Leu63fs	upstream_gene_variant	TcYC6_0175330	TcYC6_0175330-RA	c.-4521_-4518delCCTTinsCCCTTC	,CAGAAGGG	upstream_gene_variant	TcYC6_0175320	TcYC6_0175320-RA	c.-2555_-2552delCCTTinsCCCTTC	2552	,CAGAAGGG	upstream_gene_variant	TcYC6_0175310	transcript	TcYC6_0175310-RA	c.-554_-551delCCTTinsCCCTTC	551	WARNING_TRANSCRIPT_NO_STOP_CODON,CAGAAGGG	downstream_gene_variant	TcYC6_0175290	TcYC6_0175290:pseudogenic_transcript	c.*332_*335delCCTTinsCCCTTC	335	WARNING_TRANSCRIPT_MULTIPLE_STOP_CODONS,CAGAAGGG	downstream_gene_variant	TcYC6_0175280	TcYC6_0175280-RA	c.*3352_*3355delCCTTinsCCCTTC	3355	WARNING_TRANSCRIPT_INCOMPLETE,CAGAAGGG	downstream_gene_variant	TcYC6_0175270	TcYC6_0175270:pseudogenic_transcript	c.*4085_*4088delCCTTinsCCCTTC	4088	WARNING_TRANSCRIPT_MULTIPLE_STOP_CODONS
mnp	442597	442603	>5	GTTTTGT -> GTTTGTT	Substitution	TcYC6_Chr5	GTTTGTT	missense_variant	MODERATE	TcYC6_0175290	TcYC6_0175290:pseudogenic_transcript	c.357_358delCAinsAC	p.HisLys119GlnGln	upstream_gene_variant	TcYC6_0175320	TcYC6_0175320-RA	c.-3123_-3122delCAinsAC	,GTTTGTT	upstream_gene_variant	TcYC6_0175310	TcYC6_0175310-RA	c.-1122_-1121delCAinsAC	1121	WARNING_TRANSCRIPT_NO_STOP_CODON,GTTTGTT	upstream_gene_variant	TcYC6_0175300	transcript	TcYC6_0175300:pseudogenic_transcript	c.-385_-384delCAinsAC	384	WARNING_TRANSCRIPT_MULTIPLE_STOP_CODONS,GTTTGTT	downstream_gene_variant	TcYC6_0175280	TcYC6_0175280-RA	c.*2784_*2785delCAinsAC	2785	WARNING_TRANSCRIPT_INCOMPLETE,GTTTGTT	downstream_gene_variant	TcYC6_0175270	TcYC6_0175270:pseudogenic_transcript	c.*3517_*3518delCAinsAC	3518	WARNING_TRANSCRIPT_MULTIPLE_STOP_CODONS,GTTTGTT	downstream_gene_variant	TcYC6_0175230	TcYC6_0175230-RA	c.*4715_*4716delCAinsAC	4716
mnp	442597	442603	>5	GTTTTGT -> GTTTGTT	Substitution	TcYC6_Chr5	GTTTGTT	missense_variant	MODERATE	TcYC6_0175290	TcYC6_0175290:pseudogenic_transcript	c.357_358delCAinsAC	p.HisLys119GlnGln	upstream_gene_variant	TcYC6_0175320	TcYC6_0175320-RA	c.-3123_-3122delCAinsAC	,GTTTGTT	upstream_gene_variant	TcYC6_0175310	TcYC6_0175310-RA	c.-1122_-1121delCAinsAC	1121	WARNING_TRANSCRIPT_NO_STOP_CODON,GTTTGTT	upstream_gene_variant	TcYC6_0175300	transcript	TcYC6_0175300:pseudogenic_transcript	c.-385_-384delCAinsAC	384	WARNING_TRANSCRIPT_MULTIPLE_STOP_CODONS,GTTTGTT	downstream_gene_variant	TcYC6_0175280	TcYC6_0175280-RA	c.*2784_*2785delCAinsAC	2785	WARNING_TRANSCRIPT_INCOMPLETE,GTTTGTT	downstream_gene_variant	TcYC6_0175270	TcYC6_0175270:pseudogenic_transcript	c.*3517_*3518delCAinsAC	3518	WARNING_TRANSCRIPT_MULTIPLE_STOP_CODONS,GTTTGTT	downstream_gene_variant	TcYC6_0175230	TcYC6_0175230-RA	c.*4715_*4716delCAinsAC	4716
complex	446180	446214	35	TATTATATATATATATTATATATAACACACACACC -> TGTATATATATATATATATATACACACACACACC	Substitution	TcYC6_Chr5	TGTATATATATATATATATATACACACACACACC	frameshift_variant&missense_variant	HIGH	TcYC6_0175270	TcYC6_0175270:pseudogenic_transcript	c.498_531delGGTGTGTGTGTTATATATAATATATATATATAATinsGGTGTGTGTGTGTATATATATATATATATATAC	p.Leu170fs	upstream_gene_variant	TcYC6_0175310	TcYC6_0175310-RA	c.-4734_-4701delGGTGTGTGTGTTATATATAATATATATATATAATinsGGTGTGTGTGTGTATATATATATATATATATAC	WARNING_TRANSCRIPT_NO_STOP_CODON,TGTATATATATATATATATATACACACACACACC	upstream_gene_variant	TcYC6_0175300	TcYC6_0175300:pseudogenic_transcript	c.-3997_-3964delGGTGTGTGTGTTATATATAATATATATATATAATinsGGTGTGTGTGTGTATATATATATATATATATAC	3964	WARNING_TRANSCRIPT_MULTIPLE_STOP_CODONS,TGTATATATATATATATATATACACACACACACC	upstream_gene_variant	TcYC6_0175290	transcript	TcYC6_0175290:pseudogenic_transcript	c.-3256_-3223delGGTGTGTGTGTTATATATAATATATATATATAATinsGGTGTGTGTGTGTATATATATATATATATATAC	3223	WARNING_TRANSCRIPT_MULTIPLE_STOP_CODONS,TGTATATATATATATATATATACACACACACACC	upstream_gene_variant	TcYC6_0175280	TcYC6_0175280-RA	c.-240_-207delGGTGTGTGTGTTATATATAATATATATATATAATinsGGTGTGTGTGTGTATATATATATATATATATAC	207	WARNING_TRANSCRIPT_INCOMPLETE,TGTATATATATATATATATATACACACACACACC	downstream_gene_variant	TcYC6_0175230	TcYC6_0175230-RA	c.*1103_*1136delGGTGTGTGTGTTATATATAATATATATATATAATinsGGTGTGTGTGTGTATATATATATATATATATAC	1136
complex	446180	446214	35	TATTATATATATATATTATATATAACACACACACC -> TGTATATATATATATATATATACACACACACACC	Substitution	TcYC6_Chr5	TGTATATATATATATATATATACACACACACACC	frameshift_variant&missense_variant	HIGH	TcYC6_0175270	TcYC6_0175270:pseudogenic_transcript	c.498_531delGGTGTGTGTGTTATATATAATATATATATATAATinsGGTGTGTGTGTGTATATATATATATATATATAC	p.Leu170fs	upstream_gene_variant	TcYC6_0175310	TcYC6_0175310-RA	c.-4734_-4701delGGTGTGTGTGTTATATATAATATATATATATAATinsGGTGTGTGTGTGTATATATATATATATATATAC	WARNING_TRANSCRIPT_NO_STOP_CODON,TGTATATATATATATATATATACACACACACACC	upstream_gene_variant	TcYC6_0175300	TcYC6_0175300:pseudogenic_transcript	c.-3997_-3964delGGTGTGTGTGTTATATATAATATATATATATAATinsGGTGTGTGTGTGTATATATATATATATATATAC	3964	WARNING_TRANSCRIPT_MULTIPLE_STOP_CODONS,TGTATATATATATATATATATACACACACACACC	upstream_gene_variant	TcYC6_0175290	transcript	TcYC6_0175290:pseudogenic_transcript	c.-3256_-3223delGGTGTGTGTGTTATATATAATATATATATATAATinsGGTGTGTGTGTGTATATATATATATATATATAC	3223	WARNING_TRANSCRIPT_MULTIPLE_STOP_CODONS,TGTATATATATATATATATATACACACACACACC	upstream_gene_variant	TcYC6_0175280	TcYC6_0175280-RA	c.-240_-207delGGTGTGTGTGTTATATATAATATATATATATAATinsGGTGTGTGTGTGTATATATATATATATATATAC	207	WARNING_TRANSCRIPT_INCOMPLETE,TGTATATATATATATATATATACACACACACACC	downstream_gene_variant	TcYC6_0175230	TcYC6_0175230-RA	c.*1103_*1136delGGTGTGTGTGTTATATATAATATATATATATAATinsGGTGTGTGTGTGTATATATATATATATATATAC	1136
complex	447277	447319	43	GTTTTTTGGTTGCTTTTTTTTTTTTTTTTTTTCCTCCGTGTTA -> TTTTTTTGGTTGCTTTTTTTTTTTTTTTTTCCTCCGTGTTA	Substitution	TcYC6_Chr5	TTTTTTTGGTTGCTTTTTTTTTTTTTTTTTCCTCCGTGTTA	frameshift_variant&stop_lost&splice_region_variant	HIGH	TcYC6_0175230	TcYC6_0175230-RA	c.1975_*40delTAACACGGAGGAAAAAAAAAAAAAAAAAAAGCAACCAAAAAACinsTAACACGGAGGAAAAAAAAAAAAAAAAAGCAACCAAAAAAA	p.Ter659fs	upstream_gene_variant	TcYC6_0175290	TcYC6_0175290:pseudogenic_transcript	c.-4361_-4319delTAACACGGAGGAAAAAAAAAAAAAAAAAAAGCAACCAAAAAACinsTAACACGGAGGAAAAAAAAAAAAAAAAAGCAACCAAAAAAA	WARNING_TRANSCRIPT_MULTIPLE_STOP_CODONS,TTTTTTTGGTTGCTTTTTTTTTTTTTTTTTCCTCCGTGTTA	upstream_gene_variant	TcYC6_0175280	TcYC6_0175280-RA	c.-1345_-1303delTAACACGGAGGAAAAAAAAAAAAAAAAAAAGCAACCAAAAAACinsTAACACGGAGGAAAAAAAAAAAAAAAAAGCAACCAAAAAAA	1303	WARNING_TRANSCRIPT_INCOMPLETE,TTTTTTTGGTTGCTTTTTTTTTTTTTTTTTCCTCCGTGTTA	upstream_gene_variant	TcYC6_0175270	transcript	TcYC6_0175270:pseudogenic_transcript	c.-608_-566delTAACACGGAGGAAAAAAAAAAAAAAAAAAAGCAACCAAAAAACinsTAACACGGAGGAAAAAAAAAAAAAAAAAGCAACCAAAAAAA	566	WARNING_TRANSCRIPT_MULTIPLE_STOP_CODONS,TTTTTTTGGTTGCTTTTTTTTTTTTTTTTTCCTCCGTGTTA	downstream_gene_variant	TcYC6_0175230	TcYC6_0175230-RA	c.1975_*40delTAACACGGAGGAAAAAAAAAAAAAAAAAAAGCAACCAAAAAACinsTAACACGGAGGAAAAAAAAAAAAAAAAAGCAACCAAAAAAA	40	,TTTTTTTGGTTGCTTTTTTTTTTTTTTTTTCCTCCGTGTTA	downstream_gene_variant	TcYC6_0175210	TcYC6_0175210:pseudogenic_transcript	c.*4198_*4240delTAACACGGAGGAAAAAAAAAAAAAAAAAAAGCAACCAAAAAACinsTAACACGGAGGAAAAAAAAAAAAAAAAAGCAACCAAAAAAA	4240	WARNING_TRANSCRIPT_MULTIPLE_STOP_CODONS,TTTTTTTGGTTGCTTTTTTTTTTTTTTTTTCCTCCGTGTTA	intergenic_region	TcYC6_0175270-TcYC6_0175230	TcYC6_0175270-TcYC6_0175230	n.447277_447319delGTTTTTTGGTTGCTTTTTTTTTTTTTTTTTTTCCTCCGTGTTAinsTTTTTTTGGTTGCTTTTTTTTTTTTTTTTTCCTCCGTGTTA
complex	447277	447319	43	GTTTTTTGGTTGCTTTTTTTTTTTTTTTTTTTCCTCCGTGTTA -> TTTTTTTGGTTGCTTTTTTTTTTTTTTTTTCCTCCGTGTTA	Substitution	TcYC6_Chr5	TTTTTTTGGTTGCTTTTTTTTTTTTTTTTTCCTCCGTGTTA	frameshift_variant&stop_lost&splice_region_variant	HIGH	TcYC6_0175230	TcYC6_0175230-RA	c.1975_*40delTAACACGGAGGAAAAAAAAAAAAAAAAAAAGCAACCAAAAAACinsTAACACGGAGGAAAAAAAAAAAAAAAAAGCAACCAAAAAAA	p.Ter659fs	upstream_gene_variant	TcYC6_0175290	TcYC6_0175290:pseudogenic_transcript	c.-4361_-4319delTAACACGGAGGAAAAAAAAAAAAAAAAAAAGCAACCAAAAAACinsTAACACGGAGGAAAAAAAAAAAAAAAAAGCAACCAAAAAAA	WARNING_TRANSCRIPT_MULTIPLE_STOP_CODONS,TTTTTTTGGTTGCTTTTTTTTTTTTTTTTTCCTCCGTGTTA	upstream_gene_variant	TcYC6_0175280	TcYC6_0175280-RA	c.-1345_-1303delTAACACGGAGGAAAAAAAAAAAAAAAAAAAGCAACCAAAAAACinsTAACACGGAGGAAAAAAAAAAAAAAAAAGCAACCAAAAAAA	1303	WARNING_TRANSCRIPT_INCOMPLETE,TTTTTTTGGTTGCTTTTTTTTTTTTTTTTTCCTCCGTGTTA	upstream_gene_variant	TcYC6_0175270	transcript	TcYC6_0175270:pseudogenic_transcript	c.-608_-566delTAACACGGAGGAAAAAAAAAAAAAAAAAAAGCAACCAAAAAACinsTAACACGGAGGAAAAAAAAAAAAAAAAAGCAACCAAAAAAA	566	WARNING_TRANSCRIPT_MULTIPLE_STOP_CODONS,TTTTTTTGGTTGCTTTTTTTTTTTTTTTTTCCTCCGTGTTA	downstream_gene_variant	TcYC6_0175230	TcYC6_0175230-RA	c.1975_*40delTAACACGGAGGAAAAAAAAAAAAAAAAAAAGCAACCAAAAAACinsTAACACGGAGGAAAAAAAAAAAAAAAAAGCAACCAAAAAAA	40	,TTTTTTTGGTTGCTTTTTTTTTTTTTTTTTCCTCCGTGTTA	downstream_gene_variant	TcYC6_0175210	TcYC6_0175210:pseudogenic_transcript	c.*4198_*4240delTAACACGGAGGAAAAAAAAAAAAAAAAAAAGCAACCAAAAAACinsTAACACGGAGGAAAAAAAAAAAAAAAAAGCAACCAAAAAAA	4240	WARNING_TRANSCRIPT_MULTIPLE_STOP_CODONS,TTTTTTTGGTTGCTTTTTTTTTTTTTTTTTCCTCCGTGTTA	intergenic_region	TcYC6_0175270-TcYC6_0175230	TcYC6_0175270-TcYC6_0175230	n.447277_447319delGTTTTTTGGTTGCTTTTTTTTTTTTTTTTTTTCCTCCGTGTTAinsTTTTTTTGGTTGCTTTTTTTTTTTTTTTTTCCTCCGTGTTA
del	476930	476931	2	-AA	Deletion	TcYC6_Chr5	TAAAACCCAACG	frameshift_variant	HIGH	TcYC6_0175390	TcYC6_0175390:pseudogenic_transcript	c.1381_1382delTT	p.Phe462fs	upstream_gene_variant	TcYC6_0175160	TcYC6_0175160:pseudogenic_transcript	c.-3149_-3148delTT	WARNING_TRANSCRIPT_MULTIPLE_STOP_CODONS,TAAAACCCAACG	downstream_gene_variant	TcYC6_0175360	TcYC6_0175360:pseudogenic_transcript	c.*1980_*1981delTT	1981	WARNING_TRANSCRIPT_MULTIPLE_STOP_CODONS
del	476930	476931	2	-AA	Deletion	TcYC6_Chr5	TAAAACCCAACG	frameshift_variant	HIGH	TcYC6_0175390	TcYC6_0175390:pseudogenic_transcript	c.1381_1382delTT	p.Phe462fs	upstream_gene_variant	TcYC6_0175160	TcYC6_0175160:pseudogenic_transcript	c.-3149_-3148delTT	WARNING_TRANSCRIPT_MULTIPLE_STOP_CODONS,TAAAACCCAACG	downstream_gene_variant	TcYC6_0175360	TcYC6_0175360:pseudogenic_transcript	c.*1980_*1981delTT	1981	WARNING_TRANSCRIPT_MULTIPLE_STOP_CODONS
del	476973	476975	3	-CAC	Deletion	TcYC6_Chr5	TACCACG	inframe_deletion	MODERATE	TcYC6_0175390	TcYC6_0175390:pseudogenic_transcript	c.1337_1339delGTG	p.Gly447del	upstream_gene_variant	TcYC6_0175160	TcYC6_0175160:pseudogenic_transcript	c.-3193_-3191delGTG	WARNING_TRANSCRIPT_MULTIPLE_STOP_CODONS,TACCACG	downstream_gene_variant	TcYC6_0175360	TcYC6_0175360:pseudogenic_transcript	c.*1936_*1938delGTG	1938	WARNING_TRANSCRIPT_MULTIPLE_STOP_CODONS
del	476973	476975	3	-CAC	Deletion	TcYC6_Chr5	TACCACG	inframe_deletion	MODERATE	TcYC6_0175390	TcYC6_0175390:pseudogenic_transcript	c.1337_1339delGTG	p.Gly447del	upstream_gene_variant	TcYC6_0175160	TcYC6_0175160:pseudogenic_transcript	c.-3193_-3191delGTG	WARNING_TRANSCRIPT_MULTIPLE_STOP_CODONS,TACCACG	downstream_gene_variant	TcYC6_0175360	TcYC6_0175360:pseudogenic_transcript	c.*1936_*1938delGTG	1938	WARNING_TRANSCRIPT_MULTIPLE_STOP_CODONS
ins	486864	486863	0	+A	Insertion	TcYC6_Chr5	GAAACC	frameshift_variant	HIGH	TcYC6_0175220	TcYC6_0175220:pseudogenic_transcript	c.1905_1906insT	p.Phe637fs	upstream_gene_variant	TcYC6_0175260	TcYC6_0175260:pseudogenic_transcript	c.-2828_-2827insT	WARNING_TRANSCRIPT_MULTIPLE_STOP_CODONS,GAAACC	upstream_gene_variant	TcYC6_0175250	TcYC6_0175250:pseudogenic_transcript	c.-2089_-2088insT	2089	WARNING_TRANSCRIPT_MULTIPLE_STOP_CODONS,GAAACC	upstream_gene_variant	TcYC6_0175240	transcript	TcYC6_0175240:pseudogenic_transcript	c.-1360_-1359insT	1360	WARNING_TRANSCRIPT_MULTIPLE_STOP_CODONS,GAAACC	downstream_gene_variant	TcYC6_0175190	TcYC6_0175190:pseudogenic_transcript	c.*4139_*4140insT	4139	WARNING_TRANSCRIPT_MULTIPLE_STOP_CODONS
ins	486864	486863	0	+A	Insertion	TcYC6_Chr5	GAAACC	frameshift_variant	HIGH	TcYC6_0175220	TcYC6_0175220:pseudogenic_transcript	c.1905_1906insT	p.Phe637fs	upstream_gene_variant	TcYC6_0175260	TcYC6_0175260:pseudogenic_transcript	c.-2828_-2827insT	WARNING_TRANSCRIPT_MULTIPLE_STOP_CODONS,GAAACC	upstream_gene_variant	TcYC6_0175250	TcYC6_0175250:pseudogenic_transcript	c.-2089_-2088insT	2089	WARNING_TRANSCRIPT_MULTIPLE_STOP_CODONS,GAAACC	upstream_gene_variant	TcYC6_0175240	transcript	TcYC6_0175240:pseudogenic_transcript	c.-1360_-1359insT	1360	WARNING_TRANSCRIPT_MULTIPLE_STOP_CODONS,GAAACC	downstream_gene_variant	TcYC6_0175190	TcYC6_0175190:pseudogenic_transcript	c.*4139_*4140insT	4139	WARNING_TRANSCRIPT_MULTIPLE_STOP_CODONS
ins	486889	486888	0	+G	Insertion	TcYC6_Chr5	TGGGGTTGTGC	frameshift_variant	HIGH	TcYC6_0175220	TcYC6_0175220:pseudogenic_transcript	c.1880_1881insC	p.Ile629fs	upstream_gene_variant	TcYC6_0175260	TcYC6_0175260:pseudogenic_transcript	c.-2853_-2852insC	WARNING_TRANSCRIPT_MULTIPLE_STOP_CODONS,TGGGGTTGTGC	upstream_gene_variant	TcYC6_0175250	TcYC6_0175250:pseudogenic_transcript	c.-2114_-2113insC	2114	WARNING_TRANSCRIPT_MULTIPLE_STOP_CODONS,TGGGGTTGTGC	upstream_gene_variant	TcYC6_0175240	transcript	TcYC6_0175240:pseudogenic_transcript	c.-1385_-1384insC	1385	WARNING_TRANSCRIPT_MULTIPLE_STOP_CODONS,TGGGGTTGTGC	downstream_gene_variant	TcYC6_0175190	TcYC6_0175190:pseudogenic_transcript	c.*4114_*4115insC	4114	WARNING_TRANSCRIPT_MULTIPLE_STOP_CODONS
ins	486889	486888	0	+G	Insertion	TcYC6_Chr5	TGGGGTTGTGC	frameshift_variant	HIGH	TcYC6_0175220	TcYC6_0175220:pseudogenic_transcript	c.1880_1881insC	p.Ile629fs	upstream_gene_variant	TcYC6_0175260	TcYC6_0175260:pseudogenic_transcript	c.-2853_-2852insC	WARNING_TRANSCRIPT_MULTIPLE_STOP_CODONS,TGGGGTTGTGC	upstream_gene_variant	TcYC6_0175250	TcYC6_0175250:pseudogenic_transcript	c.-2114_-2113insC	2114	WARNING_TRANSCRIPT_MULTIPLE_STOP_CODONS,TGGGGTTGTGC	upstream_gene_variant	TcYC6_0175240	transcript	TcYC6_0175240:pseudogenic_transcript	c.-1385_-1384insC	1385	WARNING_TRANSCRIPT_MULTIPLE_STOP_CODONS,TGGGGTTGTGC	downstream_gene_variant	TcYC6_0175190	TcYC6_0175190:pseudogenic_transcript	c.*4114_*4115insC	4114	WARNING_TRANSCRIPT_MULTIPLE_STOP_CODONS
ins	488418	488417	0	+C	Insertion	TcYC6_Chr5	GCCCGCA	frameshift_variant	HIGH	TcYC6_0175220	TcYC6_0175220:pseudogenic_transcript	c.351_352insG	p.Ser119fs	upstream_gene_variant	TcYC6_0175260	TcYC6_0175260:pseudogenic_transcript	c.-4382_-4381insG	WARNING_TRANSCRIPT_MULTIPLE_STOP_CODONS,GCCCGCA	upstream_gene_variant	TcYC6_0175250	TcYC6_0175250:pseudogenic_transcript	c.-3643_-3642insG	3643	WARNING_TRANSCRIPT_MULTIPLE_STOP_CODONS,GCCCGCA	upstream_gene_variant	TcYC6_0175240	transcript	TcYC6_0175240:pseudogenic_transcript	c.-2914_-2913insG	2914	WARNING_TRANSCRIPT_MULTIPLE_STOP_CODONS,GCCCGCA	downstream_gene_variant	TcYC6_0175190	TcYC6_0175190:pseudogenic_transcript	c.*2585_*2586insG	2585	WARNING_TRANSCRIPT_MULTIPLE_STOP_CODONS,GCCCGCA	downstream_gene_variant	TcYC6_0175150	TcYC6_0175150:pseudogenic_transcript	c.*4500_*4501insG	4500	WARNING_TRANSCRIPT_MULTIPLE_STOP_CODONS
ins	488418	488417	0	+C	Insertion	TcYC6_Chr5	GCCCGCA	frameshift_variant	HIGH	TcYC6_0175220	TcYC6_0175220:pseudogenic_transcript	c.351_352insG	p.Ser119fs	upstream_gene_variant	TcYC6_0175260	TcYC6_0175260:pseudogenic_transcript	c.-4382_-4381insG	WARNING_TRANSCRIPT_MULTIPLE_STOP_CODONS,GCCCGCA	upstream_gene_variant	TcYC6_0175250	TcYC6_0175250:pseudogenic_transcript	c.-3643_-3642insG	3643	WARNING_TRANSCRIPT_MULTIPLE_STOP_CODONS,GCCCGCA	upstream_gene_variant	TcYC6_0175240	transcript	TcYC6_0175240:pseudogenic_transcript	c.-2914_-2913insG	2914	WARNING_TRANSCRIPT_MULTIPLE_STOP_CODONS,GCCCGCA	downstream_gene_variant	TcYC6_0175190	TcYC6_0175190:pseudogenic_transcript	c.*2585_*2586insG	2585	WARNING_TRANSCRIPT_MULTIPLE_STOP_CODONS,GCCCGCA	downstream_gene_variant	TcYC6_0175150	TcYC6_0175150:pseudogenic_transcript	c.*4500_*4501insG	4500	WARNING_TRANSCRIPT_MULTIPLE_STOP_CODONS
complex	492948	492950	3	GCG -> TGC	Substitution	TcYC6_Chr5	TGC	missense_variant	MODERATE	TcYC6_0175150	TcYC6_0175150:pseudogenic_transcript	c.1329_1331delCGCinsGCA	p.SerAla443ArgGln	upstream_gene_variant	TcYC6_0175220	TcYC6_0175220:pseudogenic_transcript	c.-4182_-4180delCGCinsGCA	WARNING_TRANSCRIPT_MULTIPLE_STOP_CODONS,TGC	upstream_gene_variant	TcYC6_0175190	TcYC6_0175190:pseudogenic_transcript	c.-770_-768delCGCinsGCA	768	WARNING_TRANSCRIPT_MULTIPLE_STOP_CODONS,TGC	downstream_gene_variant	TcYC6_0175180	transcript	TcYC6_0175180-RA	c.*2462_*2464delCGCinsGCA	2464	,TGC	downstream_gene_variant	TcYC6_0175140	TcYC6_0175140:pseudogenic_transcript	c.*4424_*4426delCGCinsGCA	4426	WARNING_TRANSCRIPT_MULTIPLE_STOP_CODONS
complex	492948	492950	3	GCG -> TGC	Substitution	TcYC6_Chr5	TGC	missense_variant	MODERATE	TcYC6_0175150	TcYC6_0175150:pseudogenic_transcript	c.1329_1331delCGCinsGCA	p.SerAla443ArgGln	upstream_gene_variant	TcYC6_0175220	TcYC6_0175220:pseudogenic_transcript	c.-4182_-4180delCGCinsGCA	WARNING_TRANSCRIPT_MULTIPLE_STOP_CODONS,TGC	upstream_gene_variant	TcYC6_0175190	TcYC6_0175190:pseudogenic_transcript	c.-770_-768delCGCinsGCA	768	WARNING_TRANSCRIPT_MULTIPLE_STOP_CODONS,TGC	downstream_gene_variant	TcYC6_0175180	transcript	TcYC6_0175180-RA	c.*2462_*2464delCGCinsGCA	2464	,TGC	downstream_gene_variant	TcYC6_0175140	TcYC6_0175140:pseudogenic_transcript	c.*4424_*4426delCGCinsGCA	4426	WARNING_TRANSCRIPT_MULTIPLE_STOP_CODONS
complex	493031	493032	2	CG -> GC	Substitution	TcYC6_Chr5	GC	missense_variant	MODERATE	TcYC6_0175150	TcYC6_0175150:pseudogenic_transcript	c.1247_1248delCGinsGC	p.Ala416Gly	upstream_gene_variant	TcYC6_0175220	TcYC6_0175220:pseudogenic_transcript	c.-4264_-4263delCGinsGC	WARNING_TRANSCRIPT_MULTIPLE_STOP_CODONS,GC	upstream_gene_variant	TcYC6_0175190	TcYC6_0175190:pseudogenic_transcript	c.-852_-851delCGinsGC	851	WARNING_TRANSCRIPT_MULTIPLE_STOP_CODONS,GC	downstream_gene_variant	TcYC6_0175180	transcript	TcYC6_0175180-RA	c.*2380_*2381delCGinsGC	2381	,GC	downstream_gene_variant	TcYC6_0175140	TcYC6_0175140:pseudogenic_transcript	c.*4342_*4343delCGinsGC	4343	WARNING_TRANSCRIPT_MULTIPLE_STOP_CODONS
complex	493031	493032	2	CG -> GC	Substitution	TcYC6_Chr5	GC	missense_variant	MODERATE	TcYC6_0175150	TcYC6_0175150:pseudogenic_transcript	c.1247_1248delCGinsGC	p.Ala416Gly	upstream_gene_variant	TcYC6_0175220	TcYC6_0175220:pseudogenic_transcript	c.-4264_-4263delCGinsGC	WARNING_TRANSCRIPT_MULTIPLE_STOP_CODONS,GC	upstream_gene_variant	TcYC6_0175190	TcYC6_0175190:pseudogenic_transcript	c.-852_-851delCGinsGC	851	WARNING_TRANSCRIPT_MULTIPLE_STOP_CODONS,GC	downstream_gene_variant	TcYC6_0175180	transcript	TcYC6_0175180-RA	c.*2380_*2381delCGinsGC	2381	,GC	downstream_gene_variant	TcYC6_0175140	TcYC6_0175140:pseudogenic_transcript	c.*4342_*4343delCGinsGC	4343	WARNING_TRANSCRIPT_MULTIPLE_STOP_CODONS
complex	498381	498382	2	GT -> GCATC	Substitution	TcYC6_Chr5	GCATC	disruptive_inframe_insertion&synonymous_variant	MODERATE	TcYC6_0175140	TcYC6_0175140:pseudogenic_transcript	c.363delAinsGATG	p.Arg121dup	upstream_gene_variant	TcYC6_0175150	TcYC6_0175150:pseudogenic_transcript	c.-4104delAinsGATG	WARNING_TRANSCRIPT_MULTIPLE_STOP_CODONS,GCATC	upstream_gene_variant	TcYC6_0175180	TcYC6_0175180-RA	c.-1765delAinsGATG	1765	,GCATC	downstream_gene_variant	TcYC6_0175380	transcript	TcYC6_0175380-RA	c.*1387delAinsGATG	1387
complex	498381	498382	2	GT -> GCATC	Substitution	TcYC6_Chr5	GCATC	disruptive_inframe_insertion&synonymous_variant	MODERATE	TcYC6_0175140	TcYC6_0175140:pseudogenic_transcript	c.363delAinsGATG	p.Arg121dup	upstream_gene_variant	TcYC6_0175150	TcYC6_0175150:pseudogenic_transcript	c.-4104delAinsGATG	WARNING_TRANSCRIPT_MULTIPLE_STOP_CODONS,GCATC	upstream_gene_variant	TcYC6_0175180	TcYC6_0175180-RA	c.-1765delAinsGATG	1765	,GCATC	downstream_gene_variant	TcYC6_0175380	transcript	TcYC6_0175380-RA	c.*1387delAinsGATG	1387
complex	520629	520657	29	CAAAAAAAAAAAAAAAAAAACACTCACTT -> AAAAAAAAAAAAAAAAAAAAACACTCACTT	Substitution	TcYC6_Chr5	AAAAAAAAAAAAAAAAAAAAACACTCACTT	frameshift_variant&stop_lost&splice_region_variant	HIGH	TcYC6_0006240	TcYC6_0006240-RA	c.3619_*23delAAGTGAGTGTTTTTTTTTTTTTTTTTTTGinsAAGTGAGTGTTTTTTTTTTTTTTTTTTTTT		upstream_gene_variant	TcYC6_0006220	TcYC6_0006220-RA	c.-5004_-4976delAAGTGAGTGTTTTTTTTTTTTTTTTTTTGinsAAGTGAGTGTTTTTTTTTTTTTTTTTTTTT	,AAAAAAAAAAAAAAAAAAAAACACTCACTT	upstream_gene_variant	TcYC6_0006230	TcYC6_0006230-RA	c.-2473_-2445delAAGTGAGTGTTTTTTTTTTTTTTTTTTTGinsAAGTGAGTGTTTTTTTTTTTTTTTTTTTTT	2445	,AAAAAAAAAAAAAAAAAAAAACACTCACTT	upstream_gene_variant	TcYC6_0007680	transcript	TcYC6_0007680-RA	c.-209_-181delAAGTGAGTGTTTTTTTTTTTTTTTTTTTGinsAAGTGAGTGTTTTTTTTTTTTTTTTTTTTT	181	,AAAAAAAAAAAAAAAAAAAAACACTCACTT	downstream_gene_variant	TcYC6_0006240	TcYC6_0006240-RA	c.3619_*23delAAGTGAGTGTTTTTTTTTTTTTTTTTTTGinsAAGTGAGTGTTTTTTTTTTTTTTTTTTTTT	23	,AAAAAAAAAAAAAAAAAAAAACACTCACTT	downstream_gene_variant	TcYC6_0007690	TcYC6_0007690-RA	c.*4873_*4901delAAGTGAGTGTTTTTTTTTTTTTTTTTTTGinsAAGTGAGTGTTTTTTTTTTTTTTTTTTTTT	4901	,AAAAAAAAAAAAAAAAAAAAACACTCACTT	intergenic_region	TcYC6_0007680-TcYC6_0006240	TcYC6_0007680-TcYC6_0006240	n.520629_520657delCAAAAAAAAAAAAAAAAAAACACTCACTTinsAAAAAAAAAAAAAAAAAAAAACACTCACTT
complex	520629	520657	29	CAAAAAAAAAAAAAAAAAAACACTCACTT -> AAAAAAAAAAAAAAAAAAAAACACTCACTT	Substitution	TcYC6_Chr5	AAAAAAAAAAAAAAAAAAAAACACTCACTT	frameshift_variant&stop_lost&splice_region_variant	HIGH	TcYC6_0006240	TcYC6_0006240-RA	c.3619_*23delAAGTGAGTGTTTTTTTTTTTTTTTTTTTGinsAAGTGAGTGTTTTTTTTTTTTTTTTTTTTT		upstream_gene_variant	TcYC6_0006220	TcYC6_0006220-RA	c.-5004_-4976delAAGTGAGTGTTTTTTTTTTTTTTTTTTTGinsAAGTGAGTGTTTTTTTTTTTTTTTTTTTTT	,AAAAAAAAAAAAAAAAAAAAACACTCACTT	upstream_gene_variant	TcYC6_0006230	TcYC6_0006230-RA	c.-2473_-2445delAAGTGAGTGTTTTTTTTTTTTTTTTTTTGinsAAGTGAGTGTTTTTTTTTTTTTTTTTTTTT	2445	,AAAAAAAAAAAAAAAAAAAAACACTCACTT	upstream_gene_variant	TcYC6_0007680	transcript	TcYC6_0007680-RA	c.-209_-181delAAGTGAGTGTTTTTTTTTTTTTTTTTTTGinsAAGTGAGTGTTTTTTTTTTTTTTTTTTTTT	181	,AAAAAAAAAAAAAAAAAAAAACACTCACTT	downstream_gene_variant	TcYC6_0006240	TcYC6_0006240-RA	c.3619_*23delAAGTGAGTGTTTTTTTTTTTTTTTTTTTGinsAAGTGAGTGTTTTTTTTTTTTTTTTTTTTT	23	,AAAAAAAAAAAAAAAAAAAAACACTCACTT	downstream_gene_variant	TcYC6_0007690	TcYC6_0007690-RA	c.*4873_*4901delAAGTGAGTGTTTTTTTTTTTTTTTTTTTGinsAAGTGAGTGTTTTTTTTTTTTTTTTTTTTT	4901	,AAAAAAAAAAAAAAAAAAAAACACTCACTT	intergenic_region	TcYC6_0007680-TcYC6_0006240	TcYC6_0007680-TcYC6_0006240	n.520629_520657delCAAAAAAAAAAAAAAAAAAACACTCACTTinsAAAAAAAAAAAAAAAAAAAAACACTCACTT
del	615147	615149	3	-GAA	Deletion	TcYC6_Chr5	GA	disruptive_inframe_deletion	MODERATE	TcYC6_0131130	TcYC6_0131130-RA	c.78_80delAAG	p.Arg27del	upstream_gene_variant	TcYC6_0006600	TcYC6_0006600-RA	c.-4885_-4883delTTC	,GA	upstream_gene_variant	TcYC6_0007730	TcYC6_0007730-RA	c.-3957_-3955delTTC	3955	,GA	upstream_gene_variant	TcYC6_0006610	transcript	TcYC6_0006610-RA	c.-1920_-1918delTTC	1918	,GA	upstream_gene_variant	TcYC6_0006620	TcYC6_0006620-RA	c.-3555_-3553delGAA	3555
complex	<615355	615355	>1	GGCCTTCTAAAA -> AGCGTTTTGAAG	Substitution	TcYC6_Chr5	AGCGTTTTGAAG	missense_variant	MODERATE	TcYC6_0131130	TcYC6_0131130-RA	c.274_285delGGCCTTCTAAAAinsAGCGTTTTGAAG	p.GlyLeuLeuLys92SerValLeuLys	upstream_gene_variant	TcYC6_0007730	TcYC6_0007730-RA	c.-4163_-4152delTTTTAGAAGGCCinsCTTCAAAACGCT	,AGCGTTTTGAAG	upstream_gene_variant	TcYC6_0006610	TcYC6_0006610-RA	c.-2126_-2115delTTTTAGAAGGCCinsCTTCAAAACGCT	2115	,AGCGTTTTGAAG	upstream_gene_variant	TcYC6_0006620	transcript	TcYC6_0006620-RA	c.-3358_-3347delGGCCTTCTAAAAinsAGCGTTTTGAAG	3358
snp	615455	615455	1	G -> A	Substitution	TcYC6_Chr5	A	missense_variant	MODERATE	TcYC6_0131130	TcYC6_0131130-RA	c.385G>A	p.Asp129Asn	upstream_gene_variant	TcYC6_0007730	TcYC6_0007730-RA	c.-4263C>T	,A	upstream_gene_variant	TcYC6_0006610	TcYC6_0006610-RA	c.-2226C>T	2226	,A	upstream_gene_variant	TcYC6_0006620	transcript	TcYC6_0006620-RA	c.-3247G>A	3247
snp	615498	615498	1	A -> G	Substitution	TcYC6_Chr5	G	missense_variant	MODERATE	TcYC6_0131130	TcYC6_0131130-RA	c.428A>G	p.Gln143Arg	upstream_gene_variant	TcYC6_0007730	TcYC6_0007730-RA	c.-4306T>C	,G	upstream_gene_variant	TcYC6_0006610	TcYC6_0006610-RA	c.-2269T>C	2269	,G	upstream_gene_variant	TcYC6_0006620	transcript	TcYC6_0006620-RA	c.-3204A>G	3204
complex	615562	615566	5	AGTTT -> TGCTG	Substitution	TcYC6_Chr5	TGCTG	missense_variant	MODERATE	TcYC6_0131130	TcYC6_0131130-RA	c.492_496delAGTTTinsTGCTG	p.ThrValLeu164ThrAlaVal	upstream_gene_variant	TcYC6_0007730	TcYC6_0007730-RA	c.-4374_-4370delAAACTinsCAGCA	,TGCTG	upstream_gene_variant	TcYC6_0006610	TcYC6_0006610-RA	c.-2337_-2333delAAACTinsCAGCA	2333	,TGCTG	upstream_gene_variant	TcYC6_0006620	transcript	TcYC6_0006620-RA	c.-3140_-3136delAGTTTinsTGCTG	3140
complex	<616402	616402	>1	GGAAA -> TGAAG	Substitution	TcYC6_Chr5	TGAAG	missense_variant	MODERATE	TcYC6_0131130	TcYC6_0131130-RA	c.1328_1332delGGAAAinsTGAAG	p.GlyLys443ValLys	upstream_gene_variant	TcYC6_0006610	TcYC6_0006610-RA	c.-3173_-3169delTTTCCinsCTTCA	,TGAAG	upstream_gene_variant	TcYC6_0006620	TcYC6_0006620-RA	c.-2304_-2300delGGAAAinsTGAAG	2304
complex	<621538	621538	>1	GTTCC -> ATTCA	Substitution	TcYC6_Chr5	ATTCA	missense_variant	MODERATE	TcYC6_0154490	TcYC6_0154490-RA	c.122_126delGTTCCinsATTCA	p.ArgSer41HisSer	upstream_gene_variant	TcYC6_0163430	TcYC6_0163430-RA	c.-903_-899delGTTCCinsATTCA	,ATTCA	upstream_gene_variant	TcYC6_0006630	TcYC6_0006630-RA	c.-2885_-2881delGTTCCinsATTCA	2885	,ATTCA	upstream_gene_variant	TcYC6_0006640	transcript	TcYC6_0006640-RA	c.-5002_-4998delGTTCCinsATTCA	5002	,ATTCA	downstream_gene_variant	TcYC6_0131130	TcYC6_0131130-RA	c.*3701_*3705delGTTCCinsATTCA	3701	,ATTCA	downstream_gene_variant	TcYC6_0006620	TcYC6_0006620-RA	c.*2056_*2060delGTTCCinsATTCA	2056
complex	627006	>627006	>1	TT -> CC	Substitution	TcYC6_Chr5	CC	missense_variant	MODERATE	TcYC6_0006640	TcYC6_0006640-RA	c.471_472delTTinsCC	p.IleSer157IlePro	upstream_gene_variant	TcYC6_0154270	TcYC6_0154270-RA	c.-2324_-2323delTTinsCC	,CC	upstream_gene_variant	TcYC6_0168420	TcYC6_0168420:pseudogenic_transcript	c.-3923_-3922delTTinsCC	3923	WARNING_TRANSCRIPT_NO_START_CODON,CC	downstream_gene_variant	TcYC6_0163430	transcript	TcYC6_0163430-RA	c.*3694_*3695delTTinsCC	3694	,CC	downstream_gene_variant	TcYC6_0006630	TcYC6_0006630-RA	c.*1571_*1572delTTinsCC	1571
snp	641955	641955	1	A -> C	Substitution	TcYC6_Chr5	C	missense_variant	MODERATE	TcYC6_0163410	TcYC6_0163410-RA	c.10A>C	p.Met4Leu	upstream_gene_variant	TcYC6_0154390	TcYC6_0154390-RA	c.-4727A>C	,C	downstream_gene_variant	TcYC6_0168430	TcYC6_0168430:pseudogenic_transcript	c.*4807A>C	4807	WARNING_TRANSCRIPT_NO_START_CODON,C	downstream_gene_variant	TcYC6_0006650	transcript	TcYC6_0006650-RA	c.*2278A>C	2278	,C	downstream_gene_variant	TcYC6_0154450	TcYC6_0154450-RA	c.*555A>C	555
snp	642489	642489	1	G -> A	Substitution	TcYC6_Chr5	A	missense_variant	MODERATE	TcYC6_0163410	TcYC6_0163410-RA	c.544G>A	p.Gly182Ser	upstream_gene_variant	TcYC6_0154390	TcYC6_0154390-RA	c.-4193G>A	,A	downstream_gene_variant	TcYC6_0006650	TcYC6_0006650-RA	c.*2812G>A	2812	,A	downstream_gene_variant	TcYC6_0154450	transcript	TcYC6_0154450-RA	c.*1089G>A	1089
snp	642859	642859	1	G -> A	Substitution	TcYC6_Chr5	A	missense_variant	MODERATE	TcYC6_0163410	TcYC6_0163410-RA	c.914G>A	p.Arg305His	upstream_gene_variant	TcYC6_0154390	TcYC6_0154390-RA	c.-3823G>A	,A	upstream_gene_variant	TcYC6_0166350	TcYC6_0166350:pseudogenic_transcript	c.-4927G>A	4927	WARNING_TRANSCRIPT_MULTIPLE_STOP_CODONS,A	downstream_gene_variant	TcYC6_0006650	transcript	TcYC6_0006650-RA	c.*3182G>A	3182	,A	downstream_gene_variant	TcYC6_0154450	TcYC6_0154450-RA	c.*1459G>A	1459
snp	660670	660670	1	T -> G	Substitution	TcYC6_Chr5	G	missense_variant	MODERATE	TcYC6_0163040	TcYC6_0163040-RA	c.648T>G	p.Asn216Lys	upstream_gene_variant	TcYC6_0007990	TcYC6_0007990:pseudogenic_transcript	c.-2997T>G	WARNING_TRANSCRIPT_MULTIPLE_STOP_CODONS,G	downstream_gene_variant	TcYC6_0007980	TcYC6_0007980-RA	c.*2980T>G	2980	,G	downstream_gene_variant	TcYC6_0154460	transcript	TcYC6_0154460-RA	c.*1223T>G	1223
snp	694801	694801	1	C -> A	Substitution	TcYC6_Chr5	A	missense_variant	MODERATE	TcYC6_0141290	TcYC6_0141290:pseudogenic_transcript	c.407C>A	p.Ala136Asp	upstream_gene_variant	TcYC6_0138650	TcYC6_0138650-RA	c.-1527C>A	WARNING_TRANSCRIPT_INCOMPLETE,A	upstream_gene_variant	TcYC6_0008010	TcYC6_0008010-RA	c.-2618C>A	2618	,A	upstream_gene_variant	TcYC6_0172650	transcript	TcYC6_0172650-RA	c.-4370C>A	4370	,A	downstream_gene_variant	TcYC6_0166370	TcYC6_0166370:pseudogenic_transcript	c.*4755C>A	4755	WARNING_TRANSCRIPT_MULTIPLE_STOP_CODONS,A	downstream_gene_variant	TcYC6_0154510	TcYC6_0154510-RA	c.*3624C>A	3624	,A	downstream_gene_variant	TcYC6_0168440	TcYC6_0168440:pseudogenic_transcript	c.*1919C>A	1919	WARNING_TRANSCRIPT_INCOMPLETE,A
snp	695850	695850	1	T -> A	Substitution	TcYC6_Chr5	A	missense_variant	MODERATE	TcYC6_0141290	TcYC6_0141290:pseudogenic_transcript	c.1456T>A	p.Ser486Thr	upstream_gene_variant	TcYC6_0138650	TcYC6_0138650-RA	c.-478T>A	WARNING_TRANSCRIPT_INCOMPLETE,A	upstream_gene_variant	TcYC6_0008010	TcYC6_0008010-RA	c.-1569T>A	1569	,A	upstream_gene_variant	TcYC6_0172650	transcript	TcYC6_0172650-RA	c.-3321T>A	3321	,A	downstream_gene_variant	TcYC6_0154510	TcYC6_0154510-RA	c.*4673T>A	4673	,A	downstream_gene_variant	TcYC6_0168440	TcYC6_0168440:pseudogenic_transcript	c.*2968T>A	2968	WARNING_TRANSCRIPT_INCOMPLETE,A	downstream_gene_variant	TcYC6_0141310	TcYC6_0141310:pseudogenic_transcript	c.*1497T>A	1497	WARNING_TRANSCRIPT_MULTIPLE_STOP_CODONS
snp	708564	708564	1	T -> G	Substitution	TcYC6_Chr5	G	missense_variant	MODERATE	TcYC6_0172650	TcYC6_0172650-RA	c.9394T>G	p.Leu3132Val	upstream_gene_variant	TcYC6_0008020	TcYC6_0008020:pseudogenic_transcript	c.-3807T>G	WARNING_TRANSCRIPT_MULTIPLE_STOP_CODONS
complex	725509	725513	5	TTTTT -> CTCTC	Substitution	TcYC6_Chr5	CTCTC	missense_variant	MODERATE	TcYC6_0141320	TcYC6_0141320:pseudogenic_transcript	c.1647_1651delTTTTTinsCTCTC	p.SerPheSer549SerSerPro	upstream_gene_variant	TcYC6_0008040	TcYC6_0008040-RA	c.-1377_-1373delTTTTTinsCTCTC	,CTCTC	upstream_gene_variant	TcYC6_0006680	TcYC6_0006680-RA	c.-3647_-3643delTTTTTinsCTCTC	3647	,CTCTC	downstream_gene_variant	TcYC6_0008030	transcript	TcYC6_0008030:pseudogenic_transcript	c.*4985_*4989delTTTTTinsCTCTC	4985	WARNING_TRANSCRIPT_MULTIPLE_STOP_CODONS,CTCTC	downstream_gene_variant	TcYC6_0163310	TcYC6_0163310-RA	c.*3486_*3490delTTTTTinsCTCTC	3486	,CTCTC	downstream_gene_variant	TcYC6_0138670	TcYC6_0138670-RA	c.*2284_*2288delTTTTTinsCTCTC	2284	WARNING_TRANSCRIPT_INCOMPLETE
complex	809464	809466	3	CAA -> AAG	Substitution	TcYC6_Chr5	AAG	missense_variant	MODERATE	TcYC6_0167140	TcYC6_0167140:pseudogenic_transcript	c.475_477delCAAinsAAG	p.Gln159Lys	downstream_gene_variant	TcYC6_0006690	TcYC6_0006690-RA	c.*2351_*2353delCAAinsAAG
complex	819772	819775	4	CTGT -> TTGA	Substitution	TcYC6_Chr5	TTGA	missense_variant	MODERATE	TcYC6_0170990	TcYC6_0170990:pseudogenic_transcript	c.280_283delCTGTinsTTGA	p.LeuSer94LeuThr	upstream_gene_variant	TcYC6_0008080	TcYC6_0008080:pseudogenic_transcript	c.-1760_-1757delCTGTinsTTGA	WARNING_TRANSCRIPT_MULTIPLE_STOP_CODONS,TTGA	upstream_gene_variant	TcYC6_0008090	TcYC6_0008090:pseudogenic_transcript	c.-4010_-4007delCTGTinsTTGA	4010	WARNING_TRANSCRIPT_MULTIPLE_STOP_CODONS,TTGA	downstream_gene_variant	TcYC6_0008070	transcript	TcYC6_0008070-RA	c.*2511_*2514delCTGTinsTTGA	2511
snp	823869	823873	5	TCCGG -> TCCTG	Substitution	TcYC6_Chr5	TCCTG	stop_gained	HIGH	TcYC6_0008090	TcYC6_0008090:pseudogenic_transcript	c.91G>T	p.Gly31*	upstream_gene_variant	TcYC6_0154300	TcYC6_0154300-RA	c.-1395G>T	,TCCTG	downstream_gene_variant	TcYC6_0170990	TcYC6_0170990:pseudogenic_transcript	c.*3296G>T	3296	WARNING_TRANSCRIPT_MULTIPLE_STOP_CODONS,TCCTG	downstream_gene_variant	TcYC6_0008080	transcript	TcYC6_0008080:pseudogenic_transcript	c.*580G>T	580	WARNING_TRANSCRIPT_MULTIPLE_STOP_CODONS,TCCTG	downstream_gene_variant	TcYC6_0163260	TcYC6_0163260-RA	c.*4154C>A	4154
snp	824257	824257	1	C -> T	Substitution	TcYC6_Chr5	T	missense_variant	MODERATE	TcYC6_0008090	TcYC6_0008090:pseudogenic_transcript	c.476C>T	p.Ala159Val	upstream_gene_variant	TcYC6_0154300	TcYC6_0154300-RA	c.-1010C>T	,T	downstream_gene_variant	TcYC6_0170990	TcYC6_0170990:pseudogenic_transcript	c.*3681C>T	3681	WARNING_TRANSCRIPT_MULTIPLE_STOP_CODONS,T	downstream_gene_variant	TcYC6_0008080	transcript	TcYC6_0008080:pseudogenic_transcript	c.*965C>T	965	WARNING_TRANSCRIPT_MULTIPLE_STOP_CODONS,T	downstream_gene_variant	TcYC6_0163260	TcYC6_0163260-RA	c.*3769G>A	3769
snp	914139	914139	1	C -> T	Substitution	TcYC6_Chr5	T	missense_variant	MODERATE	TcYC6_0163110	TcYC6_0163110-RA	c.91G>A	p.Val31Ile	upstream_gene_variant	TcYC6_0149630	TcYC6_0149630:pseudogenic_transcript	c.-4796G>A	WARNING_TRANSCRIPT_MULTIPLE_STOP_CODONS,T	downstream_gene_variant	TcYC6_0154420	TcYC6_0154420-RA	c.*619G>A	619	,T	downstream_gene_variant	TcYC6_0006750	transcript	TcYC6_0006750-RA	c.*3352G>A	3352
snp	964374	>964376	>3	CGCG -> CGCA	Substitution	TcYC6_Chr5	CGCA	missense_variant	MODERATE	TcYC6_0154220	TcYC6_0154220-RA	c.200G>A	p.Arg67Gln	upstream_gene_variant	TcYC6_0163100	TcYC6_0163100-RA	c.-962G>A	,CGCA	upstream_gene_variant	TcYC6_0006840	TcYC6_0006840-RA	c.-3870G>A	3870	,CGCA	downstream_gene_variant	TcYC6_0163210	transcript	TcYC6_0163210-RA	c.*3815G>A	3815
mnp,snp	964615	>964615	>1	GG -> CA	Substitution	TcYC6_Chr5	CA	missense_variant	MODERATE	TcYC6_0154220	TcYC6_0154220-RA	c.438_439delGGinsCA	p.ThrAla146ThrThr	missense_variant	TcYC6_0154220	TcYC6_0154220-RA	c.439G>A	,CA	upstream_gene_variant	TcYC6_0163100	TcYC6_0163100-RA	c.-724_-723delGGinsCA	724	,GA	upstream_gene_variant	TcYC6_0163100	transcript	TcYC6_0163100-RA	c.-723G>A	723	,CA	upstream_gene_variant	TcYC6_0006840	TcYC6_0006840-RA	c.-3632_-3631delGGinsCA	3632	,GA	upstream_gene_variant	TcYC6_0006840	TcYC6_0006840-RA	c.-3631G>A	3631	,CA	downstream_gene_variant	TcYC6_0163210	TcYC6_0163210-RA	c.*4053_*4054delGGinsCA	4053	,GA
snp	965565	965565	1	A -> G	Substitution	TcYC6_Chr5	G	missense_variant	MODERATE	TcYC6_0163100	TcYC6_0163100-RA	c.227A>G	p.Gln76Arg	upstream_gene_variant	TcYC6_0006840	TcYC6_0006840-RA	c.-2682A>G	,G	downstream_gene_variant	TcYC6_0154220	TcYC6_0154220-RA	c.*782A>G	782
snp	1007075	1007075	1	G -> A	Substitution	TcYC6_Chr5	A	missense_variant	MODERATE	TcYC6_0154230	TcYC6_0154230-RA	c.94G>A	p.Glu32Lys	upstream_gene_variant	TcYC6_0154470	TcYC6_0154470-RA	c.-4042C>T	,A	upstream_gene_variant	TcYC6_0163030	TcYC6_0163030-RA	c.-959G>A	959	,A	upstream_gene_variant	TcYC6_0134980	transcript	TcYC6_0134980:pseudogenic_transcript	c.-3435G>A	3435	WARNING_TRANSCRIPT_NO_STOP_CODON
ins	1011485	1011484	0	+GGG	Insertion	TcYC6_Chr5	TGGGGGAA	inframe_insertion	MODERATE	TcYC6_0134980	TcYC6_0134980:pseudogenic_transcript	c.975_976insGGG	p.Trp325_Lys326insGly	downstream_gene_variant	TcYC6_0154230	TcYC6_0154230-RA	c.*3999_*4000insGGG	,TGGGGGAA	downstream_gene_variant	TcYC6_0163030	TcYC6_0163030-RA	c.*2263_*2264insGGG	2264
snp	1012454	1012454	1	A -> G	Substitution	TcYC6_Chr5	G	missense_variant	MODERATE	TcYC6_0134980	TcYC6_0134980:pseudogenic_transcript	c.1945A>G	p.Ser649Gly	downstream_gene_variant	TcYC6_0154230	TcYC6_0154230-RA	c.*4969A>G	,G	downstream_gene_variant	TcYC6_0163030	TcYC6_0163030-RA	c.*3233A>G	3233
complex	1030514	>1030516	>3	ACGCTATATC -> ACGTTACATT	Substitution	TcYC6_Chr5	ACGTTACATT	missense_variant	MODERATE	TcYC6_0171000	TcYC6_0171000:pseudogenic_transcript	c.179_185delCTATATCinsTTACATT	p.AlaIleSer60ValThrPhe	upstream_gene_variant	TcYC6_0006910	TcYC6_0006910-RA	c.-2678_-2672delCTATATCinsTTACATT	,ACGTTACATT	downstream_gene_variant	TcYC6_0006870	TcYC6_0006870-RA	c.*4713_*4719delCTATATCinsTTACATT	4713	,ACGTTACATT	downstream_gene_variant	TcYC6_0006880	transcript	TcYC6_0006880-RA	c.*3929_*3935delCTATATCinsTTACATT	3929	,ACGTTACATT	downstream_gene_variant	TcYC6_0006890	TcYC6_0006890-RA	c.*3399_*3405delCTATATCinsTTACATT	3399	,ACGTTACATT	downstream_gene_variant	TcYC6_0006900	TcYC6_0006900-RA	c.*2182_*2188delCTATATCinsTTACATT	2182	,ACGTTACATT	downstream_gene_variant	TcYC6_0167130	TcYC6_0167130:pseudogenic_transcript	c.*892_*898delCTATATCinsTTACATT	892	WARNING_TRANSCRIPT_MULTIPLE_STOP_CODONS
complex	1054145	1054147	3	CCA -> TCT	Substitution	TcYC6_Chr5	TCT	missense_variant	MODERATE	TcYC6_0163330	TcYC6_0163330-RA	c.918_920delTGGinsAGA	p.ThrGly306ThrAsp	upstream_gene_variant	TcYC6_0006930	TcYC6_0006930-RA	c.-1361_-1359delTGGinsAGA	,TCT	downstream_gene_variant	TcYC6_0166400	TcYC6_0166400:pseudogenic_transcript	c.*4316_*4318delCCAinsTCT	4316	WARNING_TRANSCRIPT_MULTIPLE_STOP_CODONS,TCT	downstream_gene_variant	TcYC6_0006920	transcript	TcYC6_0006920-RA	c.*2485_*2487delCCAinsTCT	2485	,TCT	downstream_gene_variant	TcYC6_0154180	TcYC6_0154180-RA	c.*1377_*1379delTGGinsAGA	1379	,TCT	downstream_gene_variant	TcYC6_0006940	TcYC6_0006940-RA	c.*4204_*4206delTGGinsAGA	4206
ins	1054338	1054337	0	+T	Insertion	TcYC6_Chr5	GTTTTTTTTTTTTTTTGCTGA	frameshift_variant	HIGH	TcYC6_0163330	TcYC6_0163330-RA	c.727_728insA	p.Gln248fs	upstream_gene_variant	TcYC6_0006930	TcYC6_0006930-RA	c.-1552_-1551insA	,GTTTTTTTTTTTTTTTGCTGA	downstream_gene_variant	TcYC6_0166400	TcYC6_0166400:pseudogenic_transcript	c.*4508dupT	4509	WARNING_TRANSCRIPT_MULTIPLE_STOP_CODONS,GTTTTTTTTTTTTTTTGCTGA	downstream_gene_variant	TcYC6_0006920	transcript	TcYC6_0006920-RA	c.*2677dupT	2678	,GTTTTTTTTTTTTTTTGCTGA	downstream_gene_variant	TcYC6_0154180	TcYC6_0154180-RA	c.*1186_*1187insA	1186	,GTTTTTTTTTTTTTTTGCTGA	downstream_gene_variant	TcYC6_0006940	TcYC6_0006940-RA	c.*4013_*4014insA	4013
complex	1058693	1058695	3	ATC -> GTT	Substitution	TcYC6_Chr5	GTT	missense_variant	MODERATE	TcYC6_0006940	TcYC6_0006940-RA	c.403_405delGATinsAAC	p.Asp135Asn	upstream_gene_variant	TcYC6_0163330	TcYC6_0163330-RA	c.-3631_-3629delGATinsAAC	,GTT	upstream_gene_variant	TcYC6_0154180	TcYC6_0154180-RA	c.-2533_-2531delGATinsAAC	2531	,GTT	downstream_gene_variant	TcYC6_0171010	transcript	TcYC6_0171010:pseudogenic_transcript	c.*2173_*2175delGATinsAAC	2175	WARNING_TRANSCRIPT_MULTIPLE_STOP_CODONS
snp	1080442	1080442	1	A -> G	Substitution	TcYC6_Chr5	G	missense_variant	MODERATE	TcYC6_0008190	TcYC6_0008190-RA	c.515A>G	p.His172Arg	upstream_gene_variant	TcYC6_0008180	TcYC6_0008180-RA	c.-1875T>C	,G	upstream_gene_variant	TcYC6_0163150	TcYC6_0163150-RA	c.-578A>G	578
snp	1087338	1087338	1	C -> A	Substitution	TcYC6_Chr5	A	missense_variant	MODERATE	TcYC6_0163340	TcYC6_0163340-RA	c.311G>T	p.Gly104Val	downstream_gene_variant	TcYC6_0154190	TcYC6_0154190-RA	c.*771G>T	,A	downstream_gene_variant	TcYC6_0008200	TcYC6_0008200:pseudogenic_transcript	c.*2030G>T	2030	WARNING_TRANSCRIPT_MULTIPLE_STOP_CODONS,A	downstream_gene_variant	TcYC6_0008210	transcript	TcYC6_0008210:pseudogenic_transcript	c.*3395G>T	3395	WARNING_TRANSCRIPT_MULTIPLE_STOP_CODONS
snp	1119131	>1119131	>1	AA -> AC	Substitution	TcYC6_Chr5	AC	missense_variant	MODERATE	TcYC6_0163180	TcYC6_0163180-RA	c.17A>C	p.Asn6Thr	upstream_gene_variant	TcYC6_0006980	TcYC6_0006980-RA	c.-2070A>C	,AC	downstream_gene_variant	TcYC6_0163420	TcYC6_0163420-RA	c.*4849A>C	4849	,AC	downstream_gene_variant	TcYC6_0008220	transcript	TcYC6_0008220-RA	c.*2722A>C	2722	,AC	downstream_gene_variant	TcYC6_0157730	TcYC6_0157730:pseudogenic_transcript	c.*581A>C	581	WARNING_TRANSCRIPT_INCOMPLETE,AC	downstream_gene_variant	TcYC6_0131110	TcYC6_0131110-RA	c.*4876T>G	4876
snp	1119681	1119681	1	T -> C	Substitution	TcYC6_Chr5	C	missense_variant	MODERATE	TcYC6_0163180	TcYC6_0163180-RA	c.566T>C	p.Ile189Thr	upstream_gene_variant	TcYC6_0006980	TcYC6_0006980-RA	c.-1521T>C	,C	downstream_gene_variant	TcYC6_0008220	TcYC6_0008220-RA	c.*3271T>C	3271	,C	downstream_gene_variant	TcYC6_0157730	transcript	TcYC6_0157730:pseudogenic_transcript	c.*1130T>C	1130	WARNING_TRANSCRIPT_INCOMPLETE,C	downstream_gene_variant	TcYC6_0131110	TcYC6_0131110-RA	c.*4327A>G	4327
snp	1121250	1121250	1	A -> C	Substitution	TcYC6_Chr5	C	missense_variant	MODERATE	TcYC6_0006980	TcYC6_0006980-RA	c.49A>C	p.Ser17Arg	downstream_gene_variant	TcYC6_0008220	TcYC6_0008220-RA	c.*4840A>C	,C	downstream_gene_variant	TcYC6_0157730	TcYC6_0157730:pseudogenic_transcript	c.*2699A>C	2699	WARNING_TRANSCRIPT_INCOMPLETE,C	downstream_gene_variant	TcYC6_0163180	transcript	TcYC6_0163180-RA	c.*1304A>C	1304	,C	downstream_gene_variant	TcYC6_0131110	TcYC6_0131110-RA	c.*2758T>G	2758
complex	1122083	1122088	6	GCAGCG -> GTAAACG	Substitution	TcYC6_Chr5	GTAAACG	frameshift_variant&stop_gained	HIGH	TcYC6_0006980	TcYC6_0006980-RA	c.883_885delCAGinsTAAA	p.Gln295fs	downstream_gene_variant	TcYC6_0157730	TcYC6_0157730:pseudogenic_transcript	c.*3533_*3537delCAGCGinsTAAACG	WARNING_TRANSCRIPT_INCOMPLETE,GTAAACG	downstream_gene_variant	TcYC6_0163180	TcYC6_0163180-RA	c.*2138_*2142delCAGCGinsTAAACG	2138	,GTAAACG	downstream_gene_variant	TcYC6_0131110	transcript	TcYC6_0131110-RA	c.*1920_*1924delCGCTGinsCGTTTA	1924
complex	1124275	1124280	6	CGCCAC -> AGCCGA	Substitution	TcYC6_Chr5	AGCCGA	missense_variant	MODERATE	TcYC6_0131110	TcYC6_0131110-RA	c.2476_2481delGTGGCGinsTCGGCT	p.ValAla826SerAla	downstream_gene_variant	TcYC6_0163180	TcYC6_0163180-RA	c.*4329_*4334delCGCCACinsAGCCGA	,AGCCGA	downstream_gene_variant	TcYC6_0006980	TcYC6_0006980-RA	c.*1934_*1939delCGCCACinsAGCCGA	1934	,AGCCGA	downstream_gene_variant	TcYC6_0166340	transcript	TcYC6_0166340:pseudogenic_transcript	c.*3749_*3754delGTGGCGinsTCGGCT	3754	WARNING_TRANSCRIPT_MULTIPLE_STOP_CODONS
snp	<1125224	1125228	>5	CTCAGC -> GTCAGC	Substitution	TcYC6_Chr5	GTCAGC	missense_variant	MODERATE	TcYC6_0131110	TcYC6_0131110-RA	c.1533G>C	p.Glu511Asp	downstream_gene_variant	TcYC6_0006980	TcYC6_0006980-RA	c.*2882C>G	,GTCAGC	downstream_gene_variant	TcYC6_0166340	TcYC6_0166340:pseudogenic_transcript	c.*2806G>C	2806	WARNING_TRANSCRIPT_MULTIPLE_STOP_CODONS,GTCAGC	downstream_gene_variant	TcYC6_0154290	transcript	TcYC6_0154290-RA	c.*4702G>C	4702
del	1139403	1139405	3	-CAT	Deletion	TcYC6_Chr5	GTCAT	start_lost&inframe_deletion	HIGH	TcYC6_0154360	TcYC6_0154360-RA	c.1_3delATG	p.Met1del	upstream_gene_variant	TcYC6_0171040	TcYC6_0171040:pseudogenic_transcript	c.-3066_-3064delATG	WARNING_TRANSCRIPT_MULTIPLE_STOP_CODONS,GTCAT	upstream_gene_variant	TcYC6_0163230	TcYC6_0163230-RA	c.-1225_-1223delATG	1223	,GTCAT	downstream_gene_variant	TcYC6_0007000	transcript	TcYC6_0007000-RA	c.*4317_*4319delCAT	4317	,GTCAT	downstream_gene_variant	TcYC6_0163350	TcYC6_0163350-RA	c.*3634_*3636delATG	3636	,GTCAT	downstream_gene_variant	TcYC6_0154370	TcYC6_0154370-RA	c.*4942_*4944delATG	4944
snp	1172261	1172261	1	G -> A	Substitution	TcYC6_Chr5	A	missense_variant	MODERATE	TcYC6_0008250	TcYC6_0008250:pseudogenic_transcript	c.2836C>T	p.Pro946Ser	upstream_gene_variant	TcYC6_0130940	TcYC6_0130940-RA	c.-1495C>T	,A	downstream_gene_variant	TcYC6_0008240	TcYC6_0008240-RA	c.*4636C>T	4636
snp	1172320	1172320	1	A -> G	Substitution	TcYC6_Chr5	G	missense_variant	MODERATE	TcYC6_0008250	TcYC6_0008250:pseudogenic_transcript	c.2777T>C	p.Val926Ala	upstream_gene_variant	TcYC6_0130940	TcYC6_0130940-RA	c.-1554T>C	,G	downstream_gene_variant	TcYC6_0008240	TcYC6_0008240-RA	c.*4577T>C	4577
snp	1172629	1172629	1	G -> A	Substitution	TcYC6_Chr5	A	missense_variant	MODERATE	TcYC6_0008250	TcYC6_0008250:pseudogenic_transcript	c.2468C>T	p.Pro823Leu	upstream_gene_variant	TcYC6_0130940	TcYC6_0130940-RA	c.-1863C>T	,A	downstream_gene_variant	TcYC6_0008240	TcYC6_0008240-RA	c.*4268C>T	4268
complex	1172653	1172660	8	AACGGCCA -> TATGGCTC	Substitution	TcYC6_Chr5	TATGGCTC	stop_gained	HIGH	TcYC6_0008250	TcYC6_0008250:pseudogenic_transcript	c.2437_2444delTGGCCGTTinsGAGCCATA	p.TrpProLeu813*	upstream_gene_variant	TcYC6_0130940	TcYC6_0130940-RA	c.-1894_-1887delTGGCCGTTinsGAGCCATA	,TATGGCTC	downstream_gene_variant	TcYC6_0008240	TcYC6_0008240-RA	c.*4237_*4244delTGGCCGTTinsGAGCCATA	4244
snp	1173050	1173050	1	G -> A	Substitution	TcYC6_Chr5	A	missense_variant	MODERATE	TcYC6_0008250	TcYC6_0008250:pseudogenic_transcript	c.2047C>T	p.Arg683Cys	upstream_gene_variant	TcYC6_0130940	TcYC6_0130940-RA	c.-2284C>T	,A	downstream_gene_variant	TcYC6_0008240	TcYC6_0008240-RA	c.*3847C>T	3847	,A	downstream_gene_variant	TcYC6_0173040	transcript	TcYC6_0173040-RA	c.*4784C>T	4784
complex	1173175	1173180	6	AGACAC -> GAACAA	Substitution	TcYC6_Chr5	GAACAA	missense_variant	MODERATE	TcYC6_0008250	TcYC6_0008250:pseudogenic_transcript	c.1917_1922delGTGTCTinsTTGTTC	p.GlnCysLeu639HisCysSer	upstream_gene_variant	TcYC6_0130940	TcYC6_0130940-RA	c.-2414_-2409delGTGTCTinsTTGTTC	,GAACAA	downstream_gene_variant	TcYC6_0008240	TcYC6_0008240-RA	c.*3717_*3722delGTGTCTinsTTGTTC	3722	,GAACAA	downstream_gene_variant	TcYC6_0173040	transcript	TcYC6_0173040-RA	c.*4654_*4659delGTGTCTinsTTGTTC	4659
snp	1173202	1173202	1	A -> C	Substitution	TcYC6_Chr5	C	missense_variant	MODERATE	TcYC6_0008250	TcYC6_0008250:pseudogenic_transcript	c.1895T>G	p.Phe632Cys	upstream_gene_variant	TcYC6_0130940	TcYC6_0130940-RA	c.-2436T>G	,C	downstream_gene_variant	TcYC6_0008240	TcYC6_0008240-RA	c.*3695T>G	3695	,C	downstream_gene_variant	TcYC6_0173040	transcript	TcYC6_0173040-RA	c.*4632T>G	4632
snp	1173214	1173214	1	G -> C	Substitution	TcYC6_Chr5	C	stop_gained	HIGH	TcYC6_0008250	TcYC6_0008250:pseudogenic_transcript	c.1883C>G	p.Ser628*	upstream_gene_variant	TcYC6_0130940	TcYC6_0130940-RA	c.-2448C>G	,C	downstream_gene_variant	TcYC6_0008240	TcYC6_0008240-RA	c.*3683C>G	3683	,C	downstream_gene_variant	TcYC6_0173040	transcript	TcYC6_0173040-RA	c.*4620C>G	4620
snp	1173221	1173221	1	C -> A	Substitution	TcYC6_Chr5	A	missense_variant	MODERATE	TcYC6_0008250	TcYC6_0008250:pseudogenic_transcript	c.1876G>T	p.Val626Phe	upstream_gene_variant	TcYC6_0130940	TcYC6_0130940-RA	c.-2455G>T	,A	downstream_gene_variant	TcYC6_0008240	TcYC6_0008240-RA	c.*3676G>T	3676	,A	downstream_gene_variant	TcYC6_0173040	transcript	TcYC6_0173040-RA	c.*4613G>T	4613
snp	1173369	1173369	1	T -> G	Substitution	TcYC6_Chr5	G	missense_variant	MODERATE	TcYC6_0008250	TcYC6_0008250:pseudogenic_transcript	c.1728A>C	p.Glu576Asp	upstream_gene_variant	TcYC6_0130940	TcYC6_0130940-RA	c.-2603A>C	,G	downstream_gene_variant	TcYC6_0008240	TcYC6_0008240-RA	c.*3528A>C	3528	,G	downstream_gene_variant	TcYC6_0173040	transcript	TcYC6_0173040-RA	c.*4465A>C	4465
complex	1173435	1173438	4	AAAC -> GAAA	Substitution	TcYC6_Chr5	GAAA	missense_variant	MODERATE	TcYC6_0008250	TcYC6_0008250:pseudogenic_transcript	c.1659_1662delGTTTinsTTTC	p.TrpPhe553CysPhe	upstream_gene_variant	TcYC6_0130940	TcYC6_0130940-RA	c.-2672_-2669delGTTTinsTTTC	,GAAA	downstream_gene_variant	TcYC6_0008240	TcYC6_0008240-RA	c.*3459_*3462delGTTTinsTTTC	3462	,GAAA	downstream_gene_variant	TcYC6_0173040	transcript	TcYC6_0173040-RA	c.*4396_*4399delGTTTinsTTTC	4399
snp	1174022	1174022	1	C -> T	Substitution	TcYC6_Chr5	T	missense_variant	MODERATE	TcYC6_0008250	TcYC6_0008250:pseudogenic_transcript	c.1075G>A	p.Val359Met	upstream_gene_variant	TcYC6_0130940	TcYC6_0130940-RA	c.-3256G>A	,T	downstream_gene_variant	TcYC6_0008240	TcYC6_0008240-RA	c.*2875G>A	2875	,T	downstream_gene_variant	TcYC6_0173040	transcript	TcYC6_0173040-RA	c.*3812G>A	3812
snp	1174727	1174727	1	A -> G	Substitution	TcYC6_Chr5	G	missense_variant	MODERATE	TcYC6_0008250	TcYC6_0008250:pseudogenic_transcript	c.370T>C	p.Cys124Arg	upstream_gene_variant	TcYC6_0130940	TcYC6_0130940-RA	c.-3961T>C	,G	downstream_gene_variant	TcYC6_0008240	TcYC6_0008240-RA	c.*2170T>C	2170	,G	downstream_gene_variant	TcYC6_0173040	transcript	TcYC6_0173040-RA	c.*3107T>C	3107
snp	1175014	1175014	1	A -> G	Substitution	TcYC6_Chr5	G	missense_variant	MODERATE	TcYC6_0008250	TcYC6_0008250:pseudogenic_transcript	c.83T>C	p.Leu28Pro	upstream_gene_variant	TcYC6_0130940	TcYC6_0130940-RA	c.-4248T>C	,G	downstream_gene_variant	TcYC6_0008240	TcYC6_0008240-RA	c.*1883T>C	1883	,G	downstream_gene_variant	TcYC6_0173040	transcript	TcYC6_0173040-RA	c.*2820T>C	2820
snp	1222622	1222622	1	G -> A	Substitution	TcYC6_Chr5	A	missense_variant	MODERATE	TcYC6_0163130	TcYC6_0163130-RA	c.734C>T	p.Ser245Leu	upstream_gene_variant	TcYC6_0154440	TcYC6_0154440-RA	c.-4023C>T	,A	downstream_gene_variant	TcYC6_0008290	TcYC6_0008290:pseudogenic_transcript	c.*1109C>T	1109	WARNING_TRANSCRIPT_NO_START_CODON,A	downstream_gene_variant	TcYC6_0141370	transcript	TcYC6_0141370:pseudogenic_transcript	c.*1702C>T	1702	WARNING_TRANSCRIPT_MULTIPLE_STOP_CODONS,A	downstream_gene_variant	TcYC6_0134950	TcYC6_0134950:pseudogenic_transcript	c.*2327C>T	2327	WARNING_TRANSCRIPT_MULTIPLE_STOP_CODONS
complex	1224314	1224352	39	GAAGAAAAGAAAAAAAAAAAAAAAAAAAAACTACGCACT -> CAACAAAACAAAAAAAAAAAAAAAAAACTACGCACT	Substitution	TcYC6_Chr5	CAACAAAACAAAAAAAAAAAAAAAAAACTACGCACT	stop_lost&missense_variant&disruptive_inframe_deletion&splice_region_variant	HIGH	TcYC6_0141370	TcYC6_0141370:pseudogenic_transcript	c.135_*10delAGTGCGTAGTTTTTTTTTTTTTTTTTTTTTCTTTTCTTCinsAGTGCGTAGTTTTTTTTTTTTTTTTTTGTTTTGTTG	p.Phe54del	upstream_gene_variant	TcYC6_0163130	TcYC6_0163130-RA	c.-997_-959delAGTGCGTAGTTTTTTTTTTTTTTTTTTTTTCTTTTCTTCinsAGTGCGTAGTTTTTTTTTTTTTTTTTTGTTTTGTTG	,CAACAAAACAAAAAAAAAAAAAAAAAACTACGCACT	upstream_gene_variant	TcYC6_0008290	TcYC6_0008290:pseudogenic_transcript	c.-373_-335delAGTGCGTAGTTTTTTTTTTTTTTTTTTTTTCTTTTCTTCinsAGTGCGTAGTTTTTTTTTTTTTTTTTTGTTTTGTTG	335	WARNING_TRANSCRIPT_NO_START_CODON,CAACAAAACAAAAAAAAAAAAAAAAAACTACGCACT	downstream_gene_variant	TcYC6_0141370	transcript	TcYC6_0141370:pseudogenic_transcript	c.135_*10delAGTGCGTAGTTTTTTTTTTTTTTTTTTTTTCTTTTCTTCinsAGTGCGTAGTTTTTTTTTTTTTTTTTTGTTTTGTTG	10	WARNING_TRANSCRIPT_MULTIPLE_STOP_CODONS,CAACAAAACAAAAAAAAAAAAAAAAAACTACGCACT	downstream_gene_variant	TcYC6_0134950	TcYC6_0134950:pseudogenic_transcript	c.*597_*635delAGTGCGTAGTTTTTTTTTTTTTTTTTTTTTCTTTTCTTCinsAGTGCGTAGTTTTTTTTTTTTTTTTTTGTTTTGTTG	635	WARNING_TRANSCRIPT_MULTIPLE_STOP_CODONS,CAACAAAACAAAAAAAAAAAAAAAAAACTACGCACT	intergenic_region	TcYC6_0008290-TcYC6_0141370	TcYC6_0008290-TcYC6_0141370	n.1224314_1224352delGAAGAAAAGAAAAAAAAAAAAAAAAAAAAACTACGCACTinsCAACAAAACAAAAAAAAAAAAAAAAAACTACGCACT
complex	1224314	1224352	39	GAAGAAAAGAAAAAAAAAAAAAAAAAAAAACTACGCACT -> CAACAAAACAAAAAAAAAAAAAAAAAACTACGCACT	Substitution	TcYC6_Chr5	CAACAAAACAAAAAAAAAAAAAAAAAACTACGCACT	stop_lost&missense_variant&disruptive_inframe_deletion&splice_region_variant	HIGH	TcYC6_0141370	TcYC6_0141370:pseudogenic_transcript	c.135_*10delAGTGCGTAGTTTTTTTTTTTTTTTTTTTTTCTTTTCTTCinsAGTGCGTAGTTTTTTTTTTTTTTTTTTGTTTTGTTG	p.Phe54del	upstream_gene_variant	TcYC6_0163130	TcYC6_0163130-RA	c.-997_-959delAGTGCGTAGTTTTTTTTTTTTTTTTTTTTTCTTTTCTTCinsAGTGCGTAGTTTTTTTTTTTTTTTTTTGTTTTGTTG	,CAACAAAACAAAAAAAAAAAAAAAAAACTACGCACT	upstream_gene_variant	TcYC6_0008290	TcYC6_0008290:pseudogenic_transcript	c.-373_-335delAGTGCGTAGTTTTTTTTTTTTTTTTTTTTTCTTTTCTTCinsAGTGCGTAGTTTTTTTTTTTTTTTTTTGTTTTGTTG	335	WARNING_TRANSCRIPT_NO_START_CODON,CAACAAAACAAAAAAAAAAAAAAAAAACTACGCACT	downstream_gene_variant	TcYC6_0141370	transcript	TcYC6_0141370:pseudogenic_transcript	c.135_*10delAGTGCGTAGTTTTTTTTTTTTTTTTTTTTTCTTTTCTTCinsAGTGCGTAGTTTTTTTTTTTTTTTTTTGTTTTGTTG	10	WARNING_TRANSCRIPT_MULTIPLE_STOP_CODONS,CAACAAAACAAAAAAAAAAAAAAAAAACTACGCACT	downstream_gene_variant	TcYC6_0134950	TcYC6_0134950:pseudogenic_transcript	c.*597_*635delAGTGCGTAGTTTTTTTTTTTTTTTTTTTTTCTTTTCTTCinsAGTGCGTAGTTTTTTTTTTTTTTTTTTGTTTTGTTG	635	WARNING_TRANSCRIPT_MULTIPLE_STOP_CODONS,CAACAAAACAAAAAAAAAAAAAAAAAACTACGCACT	intergenic_region	TcYC6_0008290-TcYC6_0141370	TcYC6_0008290-TcYC6_0141370	n.1224314_1224352delGAAGAAAAGAAAAAAAAAAAAAAAAAAAAACTACGCACTinsCAACAAAACAAAAAAAAAAAAAAAAAACTACGCACT
complex,complex	1224951	1224990	40	CAAAAAAAAAAAAAAAAATAAAATTAAAATTCATATAAAG -> CAAAAAAAAAAAAAAATTAAAATTAAAATTCATATAAAG	Substitution	TcYC6_Chr5	CAAAAAAAAAAAAAAATTAAAATTAAAATTCATATAAAG	frameshift_variant&stop_lost	HIGH	TcYC6_0134950	TcYC6_0134950:pseudogenic_transcript	c.5220_5243delCTTTATATGAATTTTAATTTTATTinsCTTTATATGAATTTTAATTTTAA	p.Phe1748fs	missense_variant	TcYC6_0134950	TcYC6_0134950:pseudogenic_transcript	c.5242_5248delTTTTTTTinsATTTTAA	WARNING_TRANSCRIPT_MULTIPLE_STOP_CODONS,CAAAAAAAAAATTAAAATTAAAATTAAAATTCATATAAAG	upstream_gene_variant	TcYC6_0163130	TcYC6_0163130-RA	c.-1613_-1607delTTTTTTTinsATTTTAA	1607	,CAAAAAAAAAAAAAAATTAAAATTAAAATTCATATAAAG	upstream_gene_variant	TcYC6_0163130	transcript	TcYC6_0163130-RA	c.-1635_-1612delCTTTATATGAATTTTAATTTTATTinsCTTTATATGAATTTTAATTTTAA	1612	,CAAAAAAAAAATTAAAATTAAAATTAAAATTCATATAAAG	upstream_gene_variant	TcYC6_0008290	TcYC6_0008290:pseudogenic_transcript	c.-989_-983delTTTTTTTinsATTTTAA	983	WARNING_TRANSCRIPT_NO_START_CODON,CAAAAAAAAAAAAAAATTAAAATTAAAATTCATATAAAG	upstream_gene_variant	TcYC6_0008290	TcYC6_0008290:pseudogenic_transcript	c.-1011_-988delCTTTATATGAATTTTAATTTTATTinsCTTTATATGAATTTTAATTTTAA	988	WARNING_TRANSCRIPT_NO_START_CODON,CAAAAAAAAAATTAAAATTAAAATTAAAATTCATATAAAG	upstream_gene_variant	TcYC6_0141370	TcYC6_0141370:pseudogenic_transcript	c.-482_-476delTTTTTTTinsATTTTAA	476	WARNING_TRANSCRIPT_MULTIPLE_STOP_CODONS,CAAAAAAAAAAAAAAATTAAAATTAAAATTCATATAAAG
snp	1225186	1225186	1	C -> A	Substitution	TcYC6_Chr5	A	missense_variant	MODERATE	TcYC6_0134950	TcYC6_0134950:pseudogenic_transcript	c.5024G>T	p.Cys1675Phe	upstream_gene_variant	TcYC6_0163130	TcYC6_0163130-RA	c.-1831G>T	,A	upstream_gene_variant	TcYC6_0008290	TcYC6_0008290:pseudogenic_transcript	c.-1207G>T	1207	WARNING_TRANSCRIPT_NO_START_CODON,A	upstream_gene_variant	TcYC6_0141370	transcript	TcYC6_0141370:pseudogenic_transcript	c.-700G>T	700	WARNING_TRANSCRIPT_MULTIPLE_STOP_CODONS
complex	<1225255	1225255	>1	TCG -> CCT	Substitution	TcYC6_Chr5	CCT	missense_variant	MODERATE	TcYC6_0134950	TcYC6_0134950:pseudogenic_transcript	c.4955_4957delCGAinsAGG	p.AlaThr1652GluAla	upstream_gene_variant	TcYC6_0163130	TcYC6_0163130-RA	c.-1900_-1898delCGAinsAGG	,CCT	upstream_gene_variant	TcYC6_0008290	TcYC6_0008290:pseudogenic_transcript	c.-1276_-1274delCGAinsAGG	1274	WARNING_TRANSCRIPT_NO_START_CODON,CCT	upstream_gene_variant	TcYC6_0141370	transcript	TcYC6_0141370:pseudogenic_transcript	c.-769_-767delCGAinsAGG	767	WARNING_TRANSCRIPT_MULTIPLE_STOP_CODONS
snp	1227805	1227805	1	A -> C	Substitution	TcYC6_Chr5	C	missense_variant	MODERATE	TcYC6_0134950	TcYC6_0134950:pseudogenic_transcript	c.2405T>G	p.Phe802Cys	upstream_gene_variant	TcYC6_0163130	TcYC6_0163130-RA	c.-4450T>G	,C	upstream_gene_variant	TcYC6_0008290	TcYC6_0008290:pseudogenic_transcript	c.-3826T>G	3826	WARNING_TRANSCRIPT_NO_START_CODON,C	upstream_gene_variant	TcYC6_0141370	transcript	TcYC6_0141370:pseudogenic_transcript	c.-3319T>G	3319	WARNING_TRANSCRIPT_MULTIPLE_STOP_CODONS,C	downstream_gene_variant	TcYC6_0163320	TcYC6_0163320-RA	c.*3508T>G	3508
complex	1253070	1253080	11	GAGACGTGGGC -> TAAATGTGTGT	Substitution	TcYC6_Chr5	TAAATGTGTGT	stop_gained	HIGH	TcYC6_0008300	TcYC6_0008300-RA	c.28_38delGAGACGTGGGCinsTAAATGTGTGT	p.GluThrTrpAla10*	upstream_gene_variant	TcYC6_0007050	TcYC6_0007050-RA	c.-1439_-1429delGAGACGTGGGCinsTAAATGTGTGT	,TAAATGTGTGT	upstream_gene_variant	TcYC6_0008310	TcYC6_0008310-RA	c.-1761_-1751delGAGACGTGGGCinsTAAATGTGTGT	1761	,TAAATGTGTGT	upstream_gene_variant	TcYC6_0008320	transcript	TcYC6_0008320:pseudogenic_transcript	c.-2028_-2018delGAGACGTGGGCinsTAAATGTGTGT	2028	,TAAATGTGTGT	upstream_gene_variant	TcYC6_0007780	TcYC6_0007780-RA	c.-4303_-4293delGAGACGTGGGCinsTAAATGTGTGT	4303	,TAAATGTGTGT	downstream_gene_variant	TcYC6_0138630	TcYC6_0138630-RA	c.*4747_*4757delGAGACGTGGGCinsTAAATGTGTGT	4747	WARNING_TRANSCRIPT_INCOMPLETE,TAAATGTGTGT	downstream_gene_variant	TcYC6_0141340	TcYC6_0141340:pseudogenic_transcript	c.*2903_*2913delGAGACGTGGGCinsTAAATGTGTGT	2903	WARNING_TRANSCRIPT_MULTIPLE_STOP_CODONS,TAAATGTGTGT
snp	1397190	1397190	1	C -> G	Substitution	TcYC6_Chr5	G	missense_variant	MODERATE	TcYC6_0145300	TcYC6_0145300:pseudogenic_transcript	c.161C>G	p.Ala54Gly	upstream_gene_variant	TcYC6_0007530	TcYC6_0007530-RA	c.-3642C>G	,G	upstream_gene_variant	TcYC6_0007540	TcYC6_0007540-RA	c.-4194C>G	4194	,G	upstream_gene_variant	TcYC6_0007550	transcript	TcYC6_0007550-RA	c.-4788C>G	4788	,G	downstream_gene_variant	TcYC6_0131040	TcYC6_0131040-RA	c.*3872C>G	3872
complex	1397196	1397198	3	GTA -> CTG	Substitution	TcYC6_Chr5	CTG	missense_variant	MODERATE	TcYC6_0145300	TcYC6_0145300:pseudogenic_transcript	c.167_169delGTAinsCTG	p.SerIle56ThrVal	upstream_gene_variant	TcYC6_0007530	TcYC6_0007530-RA	c.-3636_-3634delGTAinsCTG	,CTG	upstream_gene_variant	TcYC6_0007540	TcYC6_0007540-RA	c.-4188_-4186delGTAinsCTG	4188	,CTG	upstream_gene_variant	TcYC6_0007550	transcript	TcYC6_0007550-RA	c.-4782_-4780delGTAinsCTG	4782	,CTG	downstream_gene_variant	TcYC6_0131040	TcYC6_0131040-RA	c.*3878_*3880delGTAinsCTG	3878
snp	1397687	1397687	1	A -> G	Substitution	TcYC6_Chr5	G	missense_variant	MODERATE	TcYC6_0145300	TcYC6_0145300:pseudogenic_transcript	c.658A>G	p.Lys220Glu	upstream_gene_variant	TcYC6_0007530	TcYC6_0007530-RA	c.-3145A>G	,G	upstream_gene_variant	TcYC6_0007540	TcYC6_0007540-RA	c.-3697A>G	3697	,G	upstream_gene_variant	TcYC6_0007550	transcript	TcYC6_0007550-RA	c.-4291A>G	4291	,G	downstream_gene_variant	TcYC6_0131040	TcYC6_0131040-RA	c.*4369A>G	4369
complex	1397736	1397739	4	CGAA -> TGAG	Substitution	TcYC6_Chr5	TGAG	missense_variant	MODERATE	TcYC6_0145300	TcYC6_0145300:pseudogenic_transcript	c.707_710delCGAAinsTGAG	p.SerLys236LeuArg	upstream_gene_variant	TcYC6_0007530	TcYC6_0007530-RA	c.-3096_-3093delCGAAinsTGAG	,TGAG	upstream_gene_variant	TcYC6_0007540	TcYC6_0007540-RA	c.-3648_-3645delCGAAinsTGAG	3648	,TGAG	upstream_gene_variant	TcYC6_0007550	transcript	TcYC6_0007550-RA	c.-4242_-4239delCGAAinsTGAG	4242	,TGAG	downstream_gene_variant	TcYC6_0131040	TcYC6_0131040-RA	c.*4418_*4421delCGAAinsTGAG	4418
snp	1398720	1398720	1	T -> A	Substitution	TcYC6_Chr5	A	missense_variant	MODERATE	TcYC6_0145300	TcYC6_0145300:pseudogenic_transcript	c.1691T>A	p.Met564Lys	upstream_gene_variant	TcYC6_0007530	TcYC6_0007530-RA	c.-2112T>A	,A	upstream_gene_variant	TcYC6_0007540	TcYC6_0007540-RA	c.-2664T>A	2664	,A	upstream_gene_variant	TcYC6_0007550	transcript	TcYC6_0007550-RA	c.-3258T>A	3258
snp	1398727	1398727	1	G -> A	Substitution	TcYC6_Chr5	A	missense_variant	MODERATE	TcYC6_0145300	TcYC6_0145300:pseudogenic_transcript	c.1698G>A	p.Met566Ile	upstream_gene_variant	TcYC6_0007530	TcYC6_0007530-RA	c.-2105G>A	,A	upstream_gene_variant	TcYC6_0007540	TcYC6_0007540-RA	c.-2657G>A	2657	,A	upstream_gene_variant	TcYC6_0007550	transcript	TcYC6_0007550-RA	c.-3251G>A	3251
snp	1398998	1398998	1	C -> T	Substitution	TcYC6_Chr5	T	missense_variant	MODERATE	TcYC6_0145300	TcYC6_0145300:pseudogenic_transcript	c.1969C>T	p.His657Tyr	upstream_gene_variant	TcYC6_0007530	TcYC6_0007530-RA	c.-1834C>T	,T	upstream_gene_variant	TcYC6_0007540	TcYC6_0007540-RA	c.-2386C>T	2386	,T	upstream_gene_variant	TcYC6_0007550	transcript	TcYC6_0007550-RA	c.-2980C>T	2980
snp	1399012	1399012	1	G -> C	Substitution	TcYC6_Chr5	C	missense_variant	MODERATE	TcYC6_0145300	TcYC6_0145300:pseudogenic_transcript	c.1983G>C	p.Leu661Phe	upstream_gene_variant	TcYC6_0007530	TcYC6_0007530-RA	c.-1820G>C	,C	upstream_gene_variant	TcYC6_0007540	TcYC6_0007540-RA	c.-2372G>C	2372	,C	upstream_gene_variant	TcYC6_0007550	transcript	TcYC6_0007550-RA	c.-2966G>C	2966
snp	1399025	1399025	1	T -> C	Substitution	TcYC6_Chr5	C	missense_variant	MODERATE	TcYC6_0145300	TcYC6_0145300:pseudogenic_transcript	c.1996T>C	p.Ser666Pro	upstream_gene_variant	TcYC6_0007530	TcYC6_0007530-RA	c.-1807T>C	,C	upstream_gene_variant	TcYC6_0007540	TcYC6_0007540-RA	c.-2359T>C	2359	,C	upstream_gene_variant	TcYC6_0007550	transcript	TcYC6_0007550-RA	c.-2953T>C	2953
complex	1423638	1423641	4	GTGA -> GGG	Substitution	TcYC6_Chr5	GGG	frameshift_variant&missense_variant	HIGH	TcYC6_0134970	TcYC6_0134970:pseudogenic_transcript	c.417_419delTGAinsGG	p.Ser139fs	upstream_gene_variant	TcYC6_0173560	TcYC6_0173560-RA	c.-4819_-4817delTGAinsGG	WARNING_TRANSCRIPT_INCOMPLETE,GGG	downstream_gene_variant	TcYC6_0146630	TcYC6_0146630-RA	c.*4268_*4270delTGAinsGG	4268	WARNING_TRANSCRIPT_INCOMPLETE,GGG	downstream_gene_variant	TcYC6_0149720	transcript	TcYC6_0149720:pseudogenic_transcript	c.*1714_*1716delTGAinsGG	1714	WARNING_TRANSCRIPT_NO_START_CODON
snp	1434272	1434272	1	G -> A	Substitution	TcYC6_Chr5	A	missense_variant	MODERATE	TcYC6_0173560	TcYC6_0173560-RA	c.5815G>A	p.Val1939Met
complex	1434401	1434407	7	GAAGCAA -> AGGGTGG	Substitution	TcYC6_Chr5	AGGGTGG	missense_variant	MODERATE	TcYC6_0173560	TcYC6_0173560-RA	c.5944_5950delGAAGCAAinsAGGGTGG	p.GluAlaLys1982ArgValGlu
complex	1434401	1434407	7	GAAGCAA -> AGGGTGG	Substitution	TcYC6_Chr5	AGGGTGG	missense_variant	MODERATE	TcYC6_0173560	TcYC6_0173560-RA	c.5944_5950delGAAGCAAinsAGGGTGG	p.GluAlaLys1982ArgValGlu
complex	1435165	>1435165	>1	GGCG -> GTCA	Substitution	TcYC6_Chr5	GTCA	missense_variant	MODERATE	TcYC6_0173560	TcYC6_0173560-RA	c.6709_6711delGCGinsTCA	p.Ala2237Ser	downstream_gene_variant	TcYC6_0149700	TcYC6_0149700:pseudogenic_transcript	c.*4311_*4313delCGCinsTGA	WARNING_TRANSCRIPT_MULTIPLE_STOP_CODONS,GTCA	downstream_gene_variant	TcYC6_0142870	TcYC6_0142870-RA	c.*4959_*4961delCGCinsTGA	4961
complex	1439645	1439649	5	TGCAC -> CGCAG	Substitution	TcYC6_Chr5	CGCAG	missense_variant	MODERATE	TcYC6_0149700	TcYC6_0149700:pseudogenic_transcript	c.227_231delGTGCAinsCTGCG	p.CysAla76SerAla	upstream_gene_variant	TcYC6_0149660	TcYC6_0149660:pseudogenic_transcript	c.-2963_-2959delTGCACinsCGCAG	WARNING_TRANSCRIPT_MULTIPLE_STOP_CODONS,CGCAG	downstream_gene_variant	TcYC6_0173560	TcYC6_0173560-RA	c.*1416_*1420delTGCACinsCGCAG	1416	WARNING_TRANSCRIPT_INCOMPLETE,CGCAG	downstream_gene_variant	TcYC6_0142870	transcript	TcYC6_0142870-RA	c.*478_*482delGTGCAinsCTGCG	482
snp	1455908	1455908	1	G -> A	Substitution	TcYC6_Chr5	A	missense_variant	MODERATE	TcYC6_0149670	TcYC6_0149670:pseudogenic_transcript	c.50G>A	p.Gly17Glu	upstream_gene_variant	TcYC6_0134870	TcYC6_0134870:pseudogenic_transcript	c.-4013G>A	WARNING_TRANSCRIPT_MULTIPLE_STOP_CODONS,A	downstream_gene_variant	TcYC6_0136450	TcYC6_0136450-RA	c.*1863G>A	1863	WARNING_TRANSCRIPT_INCOMPLETE,A	downstream_gene_variant	TcYC6_0174780	transcript	TcYC6_0174780:pseudogenic_transcript	c.*472G>A	472	WARNING_TRANSCRIPT_MULTIPLE_STOP_CODONS
complex	1455962	1455964	3	CCA -> ACG	Substitution	TcYC6_Chr5	ACG	missense_variant	MODERATE	TcYC6_0149670	TcYC6_0149670:pseudogenic_transcript	c.104_106delCCAinsACG	p.ThrThr35AsnAla	upstream_gene_variant	TcYC6_0134870	TcYC6_0134870:pseudogenic_transcript	c.-3959_-3957delCCAinsACG	WARNING_TRANSCRIPT_MULTIPLE_STOP_CODONS,ACG	downstream_gene_variant	TcYC6_0136450	TcYC6_0136450-RA	c.*1917_*1919delCCAinsACG	1917	WARNING_TRANSCRIPT_INCOMPLETE,ACG	downstream_gene_variant	TcYC6_0174780	transcript	TcYC6_0174780:pseudogenic_transcript	c.*526_*528delCCAinsACG	526	WARNING_TRANSCRIPT_MULTIPLE_STOP_CODONS
snp	1456203	1456203	1	T -> A	Substitution	TcYC6_Chr5	A	missense_variant	MODERATE	TcYC6_0149670	TcYC6_0149670:pseudogenic_transcript	c.345T>A	p.Asn115Lys	upstream_gene_variant	TcYC6_0134870	TcYC6_0134870:pseudogenic_transcript	c.-3718T>A	WARNING_TRANSCRIPT_MULTIPLE_STOP_CODONS,A	downstream_gene_variant	TcYC6_0136450	TcYC6_0136450-RA	c.*2158T>A	2158	WARNING_TRANSCRIPT_INCOMPLETE,A	downstream_gene_variant	TcYC6_0174780	transcript	TcYC6_0174780:pseudogenic_transcript	c.*767T>A	767	WARNING_TRANSCRIPT_MULTIPLE_STOP_CODONS
snp	1456369	1456369	1	G -> A	Substitution	TcYC6_Chr5	A	missense_variant	MODERATE	TcYC6_0149670	TcYC6_0149670:pseudogenic_transcript	c.511G>A	p.Ala171Thr	upstream_gene_variant	TcYC6_0134870	TcYC6_0134870:pseudogenic_transcript	c.-3552G>A	WARNING_TRANSCRIPT_MULTIPLE_STOP_CODONS,A	downstream_gene_variant	TcYC6_0136450	TcYC6_0136450-RA	c.*2324G>A	2324	WARNING_TRANSCRIPT_INCOMPLETE,A	downstream_gene_variant	TcYC6_0174780	transcript	TcYC6_0174780:pseudogenic_transcript	c.*933G>A	933	WARNING_TRANSCRIPT_MULTIPLE_STOP_CODONS
snp	1456369	1456369	1	G -> A	Substitution	TcYC6_Chr5	A	missense_variant	MODERATE	TcYC6_0149670	TcYC6_0149670:pseudogenic_transcript	c.511G>A	p.Ala171Thr	upstream_gene_variant	TcYC6_0134870	TcYC6_0134870:pseudogenic_transcript	c.-3552G>A	WARNING_TRANSCRIPT_MULTIPLE_STOP_CODONS,A	downstream_gene_variant	TcYC6_0136450	TcYC6_0136450-RA	c.*2324G>A	2324	WARNING_TRANSCRIPT_INCOMPLETE,A	downstream_gene_variant	TcYC6_0174780	transcript	TcYC6_0174780:pseudogenic_transcript	c.*933G>A	933	WARNING_TRANSCRIPT_MULTIPLE_STOP_CODONS
complex	1456377	1456378	2	CG -> AA	Substitution	TcYC6_Chr5	AA	missense_variant	MODERATE	TcYC6_0149670	TcYC6_0149670:pseudogenic_transcript	c.519_520delCGinsAA	p.GlyGly173GlyArg	upstream_gene_variant	TcYC6_0134870	TcYC6_0134870:pseudogenic_transcript	c.-3544_-3543delCGinsAA	WARNING_TRANSCRIPT_MULTIPLE_STOP_CODONS,AA	downstream_gene_variant	TcYC6_0136450	TcYC6_0136450-RA	c.*2332_*2333delCGinsAA	2332	WARNING_TRANSCRIPT_INCOMPLETE,AA	downstream_gene_variant	TcYC6_0174780	transcript	TcYC6_0174780:pseudogenic_transcript	c.*941_*942delCGinsAA	941	WARNING_TRANSCRIPT_MULTIPLE_STOP_CODONS
complex	1456377	1456378	2	CG -> AA	Substitution	TcYC6_Chr5	AA	missense_variant	MODERATE	TcYC6_0149670	TcYC6_0149670:pseudogenic_transcript	c.519_520delCGinsAA	p.GlyGly173GlyArg	upstream_gene_variant	TcYC6_0134870	TcYC6_0134870:pseudogenic_transcript	c.-3544_-3543delCGinsAA	WARNING_TRANSCRIPT_MULTIPLE_STOP_CODONS,AA	downstream_gene_variant	TcYC6_0136450	TcYC6_0136450-RA	c.*2332_*2333delCGinsAA	2332	WARNING_TRANSCRIPT_INCOMPLETE,AA	downstream_gene_variant	TcYC6_0174780	transcript	TcYC6_0174780:pseudogenic_transcript	c.*941_*942delCGinsAA	941	WARNING_TRANSCRIPT_MULTIPLE_STOP_CODONS
snp	19302	>19305	>4	CTTGT -> CTTGC	Substitution	TcYC6_Chr6	CTTGC	missense_variant	MODERATE	TcYC6_0058020	TcYC6_0058020-RA	c.883T>C	p.Ser295Pro	upstream_gene_variant	TcYC6_0058970	TcYC6_0058970-RA	c.-189T>C	,CTTGC	upstream_gene_variant	TcYC6_0059040	TcYC6_0059040-RA	c.-2748T>C	2748	,CTTGC	upstream_gene_variant	TcYC6_0167030	transcript	TcYC6_0167030:pseudogenic_transcript	c.-3262T>C	3262	WARNING_TRANSCRIPT_MULTIPLE_STOP_CODONS,CTTGC	upstream_gene_variant	TcYC6_0057820	TcYC6_0057820-RA	c.-4412T>C	4412
snp	19302	>19305	>4	CTTGT -> CTTGC	Substitution	TcYC6_Chr6	CTTGC	missense_variant	MODERATE	TcYC6_0058020	TcYC6_0058020-RA	c.883T>C	p.Ser295Pro	upstream_gene_variant	TcYC6_0058970	TcYC6_0058970-RA	c.-189T>C	,CTTGC	upstream_gene_variant	TcYC6_0059040	TcYC6_0059040-RA	c.-2748T>C	2748	,CTTGC	upstream_gene_variant	TcYC6_0167030	transcript	TcYC6_0167030:pseudogenic_transcript	c.-3262T>C	3262	WARNING_TRANSCRIPT_MULTIPLE_STOP_CODONS,CTTGC	upstream_gene_variant	TcYC6_0057820	TcYC6_0057820-RA	c.-4412T>C	4412
complex	19935	19939	5	CAGCA -> TAGCG	Substitution	TcYC6_Chr6	TAGCG	missense_variant	MODERATE	TcYC6_0058970	TcYC6_0058970-RA	c.441_445delCAGCAinsTAGCG	p.ProSerArg147ProSerGly	upstream_gene_variant	TcYC6_0059040	TcYC6_0059040-RA	c.-2119_-2115delCAGCAinsTAGCG	,TAGCG	upstream_gene_variant	TcYC6_0167030	TcYC6_0167030:pseudogenic_transcript	c.-2633_-2629delCAGCAinsTAGCG	2633	WARNING_TRANSCRIPT_MULTIPLE_STOP_CODONS,TAGCG	upstream_gene_variant	TcYC6_0057820	transcript	TcYC6_0057820-RA	c.-3783_-3779delCAGCAinsTAGCG	3783	,TAGCG	downstream_gene_variant	TcYC6_0058020	TcYC6_0058020-RA	c.*561_*565delCAGCAinsTAGCG	561
snp	20162	20162	1	A -> G	Substitution	TcYC6_Chr6	G	missense_variant	MODERATE	TcYC6_0058970	TcYC6_0058970-RA	c.668A>G	p.Lys223Arg	upstream_gene_variant	TcYC6_0059040	TcYC6_0059040-RA	c.-1892A>G	,G	upstream_gene_variant	TcYC6_0167030	TcYC6_0167030:pseudogenic_transcript	c.-2406A>G	2406	WARNING_TRANSCRIPT_MULTIPLE_STOP_CODONS,G	upstream_gene_variant	TcYC6_0057820	transcript	TcYC6_0057820-RA	c.-3556A>G	3556	,G	downstream_gene_variant	TcYC6_0058020	TcYC6_0058020-RA	c.*788A>G	788
snp	38853	38853	1	C -> T	Substitution	TcYC6_Chr6	T	missense_variant	MODERATE	TcYC6_0059730	TcYC6_0059730-RA	c.200G>A	p.Gly67Glu	upstream_gene_variant	TcYC6_0056890	TcYC6_0056890-RA	c.-2733G>A	,T	upstream_gene_variant	TcYC6_0152680	TcYC6_0152680-RA	c.-1489G>A	1489	,T	upstream_gene_variant	TcYC6_0056430	transcript	TcYC6_0056430-RA	c.-298G>A	298	,T	downstream_gene_variant	TcYC6_0152580	TcYC6_0152580-RA	c.*954G>A	954
snp	69741	69741	1	G -> A	Substitution	TcYC6_Chr6	A	missense_variant	MODERATE	TcYC6_0151990	TcYC6_0151990-RA	c.8C>T	p.Thr3Met	upstream_gene_variant	TcYC6_0161300	TcYC6_0161300-RA	c.-1030C>T	,A	downstream_gene_variant	TcYC6_0161390	TcYC6_0161390-RA	c.*504C>T	504	,A	downstream_gene_variant	TcYC6_0157290	transcript	TcYC6_0157290:pseudogenic_transcript	c.*2265C>T	2265	WARNING_TRANSCRIPT_NO_START_CODON,A	downstream_gene_variant	TcYC6_0056330	TcYC6_0056330-RA	c.*3316C>T	3316	,A	downstream_gene_variant	TcYC6_0056640	TcYC6_0056640-RA	c.*4104C>T	4104
snp	93829	93829	1	C -> T	Substitution	TcYC6_Chr6	T	missense_variant	MODERATE	TcYC6_0161420	TcYC6_0161420-RA	c.13G>A	p.Val5Met	upstream_gene_variant	TcYC6_0056080	TcYC6_0056080:pseudogenic_transcript	c.-3476G>A	,T	upstream_gene_variant	TcYC6_0171940	TcYC6_0171940:pseudogenic_transcript	c.-2217G>A	2217	WARNING_TRANSCRIPT_MULTIPLE_STOP_CODONS,T	downstream_gene_variant	TcYC6_0157340	transcript	TcYC6_0157340:pseudogenic_transcript	c.*546G>A	546	WARNING_TRANSCRIPT_INCOMPLETE,T	downstream_gene_variant	TcYC6_0057170	TcYC6_0057170-RA	c.*1759G>A	1759	,T	downstream_gene_variant	TcYC6_0129810	TcYC6_0129810-RA	c.*4966G>A	4966
complex	358201	358206	6	ATCCCA -> GTTGTC	Substitution	TcYC6_Chr6	GTTGTC	missense_variant	MODERATE	TcYC6_0140280	TcYC6_0140280:pseudogenic_transcript	c.316_321delTGGGATinsGACAAC	p.TrpAsp106AspAsn	upstream_gene_variant	TcYC6_0129720	TcYC6_0129720-RA	c.-4941_-4936delTGGGATinsGACAAC	,GTTGTC	upstream_gene_variant	TcYC6_0140290	TcYC6_0140290:pseudogenic_transcript	c.-876_-871delTGGGATinsGACAAC	871	WARNING_TRANSCRIPT_MULTIPLE_STOP_CODONS,GTTGTC	downstream_gene_variant	TcYC6_0140300	transcript	TcYC6_0140300:pseudogenic_transcript	c.*734_*739delTGGGATinsGACAAC	739	WARNING_TRANSCRIPT_MULTIPLE_STOP_CODONS,GTTGTC	downstream_gene_variant	TcYC6_0137180	TcYC6_0137180:pseudogenic_transcript	c.*1328_*1333delTGGGATinsGACAAC	1333	WARNING_TRANSCRIPT_MULTIPLE_STOP_CODONS,GTTGTC	downstream_gene_variant	TcYC6_0148520	TcYC6_0148520:pseudogenic_transcript	c.*2890_*2895delTGGGATinsGACAAC	2895	WARNING_TRANSCRIPT_MULTIPLE_STOP_CODONS
ins	358242	358241	0	+G	Insertion	TcYC6_Chr6	TGGA	frameshift_variant	HIGH	TcYC6_0140280	TcYC6_0140280:pseudogenic_transcript	c.280_281insC	p.Ter95fs	upstream_gene_variant	TcYC6_0129720	TcYC6_0129720-RA	c.-4977_-4976insC	,TGGA	upstream_gene_variant	TcYC6_0140290	TcYC6_0140290:pseudogenic_transcript	c.-912_-911insC	912	WARNING_TRANSCRIPT_MULTIPLE_STOP_CODONS,TGGA	downstream_gene_variant	TcYC6_0140300	transcript	TcYC6_0140300:pseudogenic_transcript	c.*698_*699insC	698	WARNING_TRANSCRIPT_MULTIPLE_STOP_CODONS,TGGA	downstream_gene_variant	TcYC6_0137180	TcYC6_0137180:pseudogenic_transcript	c.*1292_*1293insC	1292	WARNING_TRANSCRIPT_MULTIPLE_STOP_CODONS,TGGA	downstream_gene_variant	TcYC6_0148520	TcYC6_0148520:pseudogenic_transcript	c.*2854_*2855insC	2854	WARNING_TRANSCRIPT_MULTIPLE_STOP_CODONS
ins	358242	358241	0	+G	Insertion	TcYC6_Chr6	TGGA	frameshift_variant	HIGH	TcYC6_0140280	TcYC6_0140280:pseudogenic_transcript	c.280_281insC	p.Ter95fs	upstream_gene_variant	TcYC6_0129720	TcYC6_0129720-RA	c.-4977_-4976insC	,TGGA	upstream_gene_variant	TcYC6_0140290	TcYC6_0140290:pseudogenic_transcript	c.-912_-911insC	912	WARNING_TRANSCRIPT_MULTIPLE_STOP_CODONS,TGGA	downstream_gene_variant	TcYC6_0140300	transcript	TcYC6_0140300:pseudogenic_transcript	c.*698_*699insC	698	WARNING_TRANSCRIPT_MULTIPLE_STOP_CODONS,TGGA	downstream_gene_variant	TcYC6_0137180	TcYC6_0137180:pseudogenic_transcript	c.*1292_*1293insC	1292	WARNING_TRANSCRIPT_MULTIPLE_STOP_CODONS,TGGA	downstream_gene_variant	TcYC6_0148520	TcYC6_0148520:pseudogenic_transcript	c.*2854_*2855insC	2854	WARNING_TRANSCRIPT_MULTIPLE_STOP_CODONS
ins	359602	359601	0	+G	Insertion	TcYC6_Chr6	AGCG	frameshift_variant	HIGH	TcYC6_0137180	TcYC6_0137180:pseudogenic_transcript	c.195_196insC	p.Cys66fs	upstream_gene_variant	TcYC6_0140290	TcYC6_0140290:pseudogenic_transcript	c.-2272_-2271insC	WARNING_TRANSCRIPT_MULTIPLE_STOP_CODONS,AGCG	upstream_gene_variant	TcYC6_0140280	TcYC6_0140280:pseudogenic_transcript	c.-1081_-1080insC	1081	WARNING_TRANSCRIPT_MULTIPLE_STOP_CODONS,AGCG	upstream_gene_variant	TcYC6_0140300	transcript	TcYC6_0140300:pseudogenic_transcript	c.-161_-160insC	161	WARNING_TRANSCRIPT_MULTIPLE_STOP_CODONS,AGCG	downstream_gene_variant	TcYC6_0148520	TcYC6_0148520:pseudogenic_transcript	c.*1494_*1495insC	1494	WARNING_TRANSCRIPT_MULTIPLE_STOP_CODONS,AGCG	downstream_gene_variant	TcYC6_0144250	TcYC6_0144250:pseudogenic_transcript	c.*3963_*3964insC	3963	WARNING_TRANSCRIPT_INCOMPLETE
ins	359602	359601	0	+G	Insertion	TcYC6_Chr6	AGCG	frameshift_variant	HIGH	TcYC6_0137180	TcYC6_0137180:pseudogenic_transcript	c.195_196insC	p.Cys66fs	upstream_gene_variant	TcYC6_0140290	TcYC6_0140290:pseudogenic_transcript	c.-2272_-2271insC	WARNING_TRANSCRIPT_MULTIPLE_STOP_CODONS,AGCG	upstream_gene_variant	TcYC6_0140280	TcYC6_0140280:pseudogenic_transcript	c.-1081_-1080insC	1081	WARNING_TRANSCRIPT_MULTIPLE_STOP_CODONS,AGCG	upstream_gene_variant	TcYC6_0140300	transcript	TcYC6_0140300:pseudogenic_transcript	c.-161_-160insC	161	WARNING_TRANSCRIPT_MULTIPLE_STOP_CODONS,AGCG	downstream_gene_variant	TcYC6_0148520	TcYC6_0148520:pseudogenic_transcript	c.*1494_*1495insC	1494	WARNING_TRANSCRIPT_MULTIPLE_STOP_CODONS,AGCG	downstream_gene_variant	TcYC6_0144250	TcYC6_0144250:pseudogenic_transcript	c.*3963_*3964insC	3963	WARNING_TRANSCRIPT_INCOMPLETE
complex	479330	479342	13	GGCCCGAGACCAA -> AGCACGGGACAAC	Substitution	TcYC6_Chr6	AGCACGGGACAAC	missense_variant	MODERATE	TcYC6_0157300	TcYC6_0157300:pseudogenic_transcript	c.88_100delGGCCCGAGACCAAinsAGCACGGGACAAC	p.GlyProArgProThr30SerThrGlyGlnPro	downstream_gene_variant	TcYC6_0152570	TcYC6_0152570-RA	c.*2967_*2979delGGCCCGAGACCAAinsAGCACGGGACAAC	,AGCACGGGACAAC	downstream_gene_variant	TcYC6_0058980	TcYC6_0058980-RA	c.*1570_*1582delGGCCCGAGACCAAinsAGCACGGGACAAC	1570	,AGCACGGGACAAC	downstream_gene_variant	TcYC6_0056860	transcript	TcYC6_0056860-RA	c.*782_*794delGGCCCGAGACCAAinsAGCACGGGACAAC	782
snp	489001	489001	1	A -> G	Substitution	TcYC6_Chr6	G	missense_variant	MODERATE	TcYC6_0168790	TcYC6_0168790-RA	c.799A>G	p.Thr267Ala	upstream_gene_variant	TcYC6_0057160	TcYC6_0057160-RA	c.-3290A>G	,G	downstream_gene_variant	TcYC6_0152440	TcYC6_0152440-RA	c.*3633A>G	3633	,G	downstream_gene_variant	TcYC6_0056390	transcript	TcYC6_0056390-RA	c.*2925A>G	2925
snp	574914	574914	1	T -> C	Substitution	TcYC6_Chr6	C	missense_variant	MODERATE	TcYC6_0164990	TcYC6_0164990:pseudogenic_transcript	c.689T>C	p.Ile230Thr	upstream_gene_variant	TcYC6_0168780	TcYC6_0168780-RA	c.-1567T>C	,C	downstream_gene_variant	TcYC6_0059370	TcYC6_0059370-RA	c.*2760T>C	2760	,C	downstream_gene_variant	TcYC6_0152380	transcript	TcYC6_0152380-RA	c.*1151T>C	1151
ins	762771	762770	0	+A	Insertion	TcYC6_Chr6	CAAAAAAAAAAAAAAAGGTC	frameshift_variant	HIGH	TcYC6_0059050	TcYC6_0059050:pseudogenic_transcript	c.541_542insT	p.Val186fs	upstream_gene_variant	TcYC6_0144210	TcYC6_0144210:pseudogenic_transcript	c.-3908_-3907insT	WARNING_TRANSCRIPT_MULTIPLE_STOP_CODONS,CAAAAAAAAAAAAAAAGGTC	downstream_gene_variant	TcYC6_0056240	TcYC6_0056240-RA	c.*840_*841insT	840	,CAAAAAAAAAAAAAAAGGTC	downstream_gene_variant	TcYC6_0056580	transcript	TcYC6_0056580-RA	c.*1978_*1979insT	1978	,CAAAAAAAAAAAAAAAGGTC	downstream_gene_variant	TcYC6_0059420	TcYC6_0059420-RA	c.*2641_*2642insT	2641	,CAAAAAAAAAAAAAAAGGTC	downstream_gene_variant	TcYC6_0056120	TcYC6_0056120-RA	c.*3735_*3736insT	3735	,CAAAAAAAAAAAAAAAGGTC	downstream_gene_variant	TcYC6_0057070	TcYC6_0057070-RA	c.*4954_*4955insT	4954
snp	868331	868331	1	C -> T	Substitution	TcYC6_Chr6	T	missense_variant	MODERATE	TcYC6_0057140	TcYC6_0057140-RA	c.196G>A	p.Asp66Asn	upstream_gene_variant	TcYC6_0056230	TcYC6_0056230-RA	c.-4407G>A	,T	upstream_gene_variant	TcYC6_0059000	TcYC6_0059000-RA	c.-2986G>A	2986	,T	upstream_gene_variant	TcYC6_0057270	transcript	TcYC6_0057270-RA	c.-2264G>A	2264	,T	upstream_gene_variant	TcYC6_0056090	TcYC6_0056090-RA	c.-523G>A	523	,T	downstream_gene_variant	TcYC6_0057490	TcYC6_0057490-RA	c.*457G>A	457	,T	downstream_gene_variant	TcYC6_0058790	TcYC6_0058790-RA	c.*2022G>A	2022	,T
snp	1075580	1075580	1	G -> A	Substitution	TcYC6_Chr6	A	missense_variant	MODERATE	TcYC6_0161140	TcYC6_0161140-RA	c.530G>A	p.Ser177Asn	upstream_gene_variant	TcYC6_0168800	TcYC6_0168800-RA	c.-1711G>A	,A	downstream_gene_variant	TcYC6_0168810	TcYC6_0168810-RA	c.*4156G>A	4156	,A	downstream_gene_variant	TcYC6_0057880	transcript	TcYC6_0057880-RA	c.*1427G>A	1427
del	1083242	1083244	3	-ATG	Deletion	TcYC6_Chr6	CGATGATG	disruptive_inframe_deletion	MODERATE	TcYC6_0165960	TcYC6_0165960:pseudogenic_transcript	c.14_16delTGA	p.Met5del	upstream_gene_variant	TcYC6_0168820	TcYC6_0168820-RA	c.-2315_-2313delATG	,CGATGATG	downstream_gene_variant	TcYC6_0168800	TcYC6_0168800-RA	c.*3642_*3644delATG	3642	,CGATGATG	downstream_gene_variant	TcYC6_0056380	transcript	TcYC6_0056380-RA	c.*909_*911delATG	909
del	1146785	1146802	18	-ATTCACCGCGTCGGCTGC	Deletion	TcYC6_Chr6	CC	disruptive_inframe_deletion	MODERATE	TcYC6_0056180	TcYC6_0056180-RA	c.267_284delCGCGTCGGCTGCATTCAC	p.Ala90_Thr95del	upstream_gene_variant	TcYC6_0059500	TcYC6_0059500-RA	c.-2015_-1998delATTCACCGCGTCGGCTGC	,CC	upstream_gene_variant	TcYC6_0058910	TcYC6_0058910-RA	c.-4713_-4696delATTCACCGCGTCGGCTGC	4713	,CC	downstream_gene_variant	TcYC6_0058520	transcript	TcYC6_0058520-RA	c.*4583_*4600delATTCACCGCGTCGGCTGC	4583	,CC	downstream_gene_variant	TcYC6_0056770	TcYC6_0056770-RA	c.*3525_*3542delATTCACCGCGTCGGCTGC	3525	,CC	downstream_gene_variant	TcYC6_0058900	TcYC6_0058900-RA	c.*532_*549delATTCACCGCGTCGGCTGC	532
complex	1176937	1176938	2	AC -> AAAAAGG	Substitution	TcYC6_Chr6	AAAAAGG	frameshift_variant&missense_variant	HIGH	TcYC6_0059150	TcYC6_0059150-RA	c.48delCinsAAAAGG	p.Asn16fs	upstream_gene_variant	TcYC6_0057290	TcYC6_0057290:pseudogenic_transcript	c.-2949delCinsAAAAGG	WARNING_TRANSCRIPT_MULTIPLE_STOP_CODONS,AAAAAGG	downstream_gene_variant	TcYC6_0058880	TcYC6_0058880-RA	c.*4687delCinsAAAAGG	4687	,AAAAAGG	downstream_gene_variant	TcYC6_0058330	transcript	TcYC6_0058330-RA	c.*2568delCinsAAAAGG	2568	,AAAAAGG	downstream_gene_variant	TcYC6_0056290	TcYC6_0056290-RA	c.*373delCinsAAAAGG	373
snp	1188861	1188861	1	G -> A	Substitution	TcYC6_Chr6	A	missense_variant	MODERATE	TcYC6_0129820	TcYC6_0129820-RA	c.1232C>T	p.Ala411Val	upstream_gene_variant	TcYC6_0059560	TcYC6_0059560-RA	c.-3047C>T	,A	downstream_gene_variant	TcYC6_0161200	TcYC6_0161200-RA	c.*2235C>T	2235	,A	downstream_gene_variant	TcYC6_0152350	transcript	TcYC6_0152350-RA	c.*3587C>T	3587	,A	downstream_gene_variant	TcYC6_0168210	TcYC6_0168210:pseudogenic_transcript	c.*4893C>T	4893	WARNING_TRANSCRIPT_MULTIPLE_STOP_CODONS
complex	1188871	1188872	2	TG -> CA	Substitution	TcYC6_Chr6	CA	missense_variant	MODERATE	TcYC6_0129820	TcYC6_0129820-RA	c.1221_1222delCAinsTG	p.AsnThr407AsnAla	upstream_gene_variant	TcYC6_0059560	TcYC6_0059560-RA	c.-3058_-3057delCAinsTG	,CA	downstream_gene_variant	TcYC6_0161200	TcYC6_0161200-RA	c.*2224_*2225delCAinsTG	2225	,CA	downstream_gene_variant	TcYC6_0152350	transcript	TcYC6_0152350-RA	c.*3576_*3577delCAinsTG	3577	,CA	downstream_gene_variant	TcYC6_0168210	TcYC6_0168210:pseudogenic_transcript	c.*4882_*4883delCAinsTG	4883	WARNING_TRANSCRIPT_MULTIPLE_STOP_CODONS
snp	1188954	1188954	1	C -> T	Substitution	TcYC6_Chr6	T	missense_variant	MODERATE	TcYC6_0129820	TcYC6_0129820-RA	c.1139G>A	p.Arg380Lys	upstream_gene_variant	TcYC6_0059560	TcYC6_0059560-RA	c.-3140G>A	,T	downstream_gene_variant	TcYC6_0161200	TcYC6_0161200-RA	c.*2142G>A	2142	,T	downstream_gene_variant	TcYC6_0152350	transcript	TcYC6_0152350-RA	c.*3494G>A	3494	,T	downstream_gene_variant	TcYC6_0168210	TcYC6_0168210:pseudogenic_transcript	c.*4800G>A	4800	WARNING_TRANSCRIPT_MULTIPLE_STOP_CODONS
snp	1224554	1224554	1	T -> C	Substitution	TcYC6_Chr6	C	missense_variant	MODERATE	TcYC6_0152200	TcYC6_0152200-RA	c.73A>G	p.Asn25Asp	upstream_gene_variant	TcYC6_0129760	TcYC6_0129760-RA	c.-3625A>G	,C	upstream_gene_variant	TcYC6_0165000	TcYC6_0165000:pseudogenic_transcript	c.-1031A>G	1031	,C	downstream_gene_variant	TcYC6_0057440	transcript	TcYC6_0057440-RA	c.*686A>G	686	,C	downstream_gene_variant	TcYC6_0057970	TcYC6_0057970-RA	c.*1297A>G	1297	,C	downstream_gene_variant	TcYC6_0167010	TcYC6_0167010:pseudogenic_transcript	c.*1918A>G	1918	WARNING_TRANSCRIPT_MULTIPLE_STOP_CODONS,C	downstream_gene_variant	TcYC6_0152210	TcYC6_0152210-RA	c.*2580A>G	2580
snp	1224559	1224559	1	G -> A	Substitution	TcYC6_Chr6	A	missense_variant	MODERATE	TcYC6_0152200	TcYC6_0152200-RA	c.68C>T	p.Ala23Val	upstream_gene_variant	TcYC6_0129760	TcYC6_0129760-RA	c.-3630C>T	,A	upstream_gene_variant	TcYC6_0165000	TcYC6_0165000:pseudogenic_transcript	c.-1036C>T	1036	,A	downstream_gene_variant	TcYC6_0057440	transcript	TcYC6_0057440-RA	c.*681C>T	681	,A	downstream_gene_variant	TcYC6_0057970	TcYC6_0057970-RA	c.*1292C>T	1292	,A	downstream_gene_variant	TcYC6_0167010	TcYC6_0167010:pseudogenic_transcript	c.*1913C>T	1913	WARNING_TRANSCRIPT_MULTIPLE_STOP_CODONS,A	downstream_gene_variant	TcYC6_0152210	TcYC6_0152210-RA	c.*2575C>T	2575
complex	1263558	1263560	3	GGC -> AGT	Substitution	TcYC6_Chr6	AGT	missense_variant	MODERATE	TcYC6_0057560	TcYC6_0057560-RA	c.722_724delGCCinsACT	p.SerArg241AsnCys	upstream_gene_variant	TcYC6_0056600	TcYC6_0056600-RA	c.-4526_-4524delGCCinsACT	,AGT	upstream_gene_variant	TcYC6_0056740	TcYC6_0056740-RA	c.-194_-192delGCCinsACT	192	,AGT	downstream_gene_variant	TcYC6_0057540	transcript	TcYC6_0057540-RA	c.*1681_*1683delGCCinsACT	1683	,AGT	downstream_gene_variant	TcYC6_0176840	TcYC6_0176840-RA	c.*3410_*3412delGCCinsACT	3412	,AGT	downstream_gene_variant	TcYC6_0133890	TcYC6_0133890:pseudogenic_transcript	c.*3410_*3412delGCCinsACT	3412	WARNING_TRANSCRIPT_MULTIPLE_STOP_CODONS
snp	1278623	1278623	1	C -> T	Substitution	TcYC6_Chr6	T	missense_variant	MODERATE	TcYC6_0057080	TcYC6_0057080-RA	c.149G>A	p.Arg50His	upstream_gene_variant	TcYC6_0057830	TcYC6_0057830-RA	c.-4470G>A	,T	upstream_gene_variant	TcYC6_0056070	TcYC6_0056070-RA	c.-250G>A	250	,T	downstream_gene_variant	TcYC6_0058340	transcript	TcYC6_0058340-RA	c.*525G>A	525	,T	downstream_gene_variant	TcYC6_0152150	TcYC6_0152150-RA	c.*1749G>A	1749
snp	1278623	1278623	1	C -> T	Substitution	TcYC6_Chr6	T	missense_variant	MODERATE	TcYC6_0057080	TcYC6_0057080-RA	c.149G>A	p.Arg50His	upstream_gene_variant	TcYC6_0057830	TcYC6_0057830-RA	c.-4470G>A	,T	upstream_gene_variant	TcYC6_0056070	TcYC6_0056070-RA	c.-250G>A	250	,T	downstream_gene_variant	TcYC6_0058340	transcript	TcYC6_0058340-RA	c.*525G>A	525	,T	downstream_gene_variant	TcYC6_0152150	TcYC6_0152150-RA	c.*1749G>A	1749
complex	38478	38482	5	TCGCA -> CCGCG	Substitution	TcYC6_Chr7	CCGCG	missense_variant	MODERATE	TcYC6_0173440	TcYC6_0173440:pseudogenic_transcript	c.9483_9487delTGCGAinsCGCGG	p.AspAlaThr3161AspAlaAla
snp	39197	39197	1	C -> T	Substitution	TcYC6_Chr7	T	missense_variant	MODERATE	TcYC6_0173440	TcYC6_0173440:pseudogenic_transcript	c.8768G>A	p.Ser2923Asn
snp	39206	39206	1	G -> A	Substitution	TcYC6_Chr7	A	missense_variant	MODERATE	TcYC6_0173440	TcYC6_0173440:pseudogenic_transcript	c.8759C>T	p.Pro2920Leu
snp	39225	39225	1	C -> T	Substitution	TcYC6_Chr7	T	missense_variant	MODERATE	TcYC6_0173440	TcYC6_0173440:pseudogenic_transcript	c.8740G>A	p.Ala2914Thr
mnp	39319	39320	2	CA -> TG	Substitution	TcYC6_Chr7	TG	missense_variant	MODERATE	TcYC6_0173440	TcYC6_0173440:pseudogenic_transcript	c.8645_8646delTGinsCA	p.Leu2882Pro
snp	40350	40350	1	T -> C	Substitution	TcYC6_Chr7	C	missense_variant	MODERATE	TcYC6_0173440	TcYC6_0173440:pseudogenic_transcript	c.7615A>G	p.Ser2539Gly
snp	45533	45533	1	A -> G	Substitution	TcYC6_Chr7	G	missense_variant	MODERATE	TcYC6_0173440	TcYC6_0173440:pseudogenic_transcript	c.2432T>C	p.Met811Thr
snp	46374	46374	1	C -> T	Substitution	TcYC6_Chr7	T	missense_variant	MODERATE	TcYC6_0173440	TcYC6_0173440:pseudogenic_transcript	c.1591G>A	p.Val531Met	downstream_gene_variant	TcYC6_0162990	TcYC6_0162990-RA	c.*4596G>A
snp	46415	46415	1	C -> T	Substitution	TcYC6_Chr7	T	missense_variant	MODERATE	TcYC6_0173440	TcYC6_0173440:pseudogenic_transcript	c.1550G>A	p.Arg517Gln	downstream_gene_variant	TcYC6_0162990	TcYC6_0162990-RA	c.*4555G>A
complex	46481	46489	9	GAGCGCAGT -> AAGCACAGG	Substitution	TcYC6_Chr7	AAGCACAGG	missense_variant	MODERATE	TcYC6_0173440	TcYC6_0173440:pseudogenic_transcript	c.1476_1484delACTGCGCTCinsCCTGTGCTT	p.GluLeuArgSer492AspLeuCysLeu	downstream_gene_variant	TcYC6_0162990	TcYC6_0162990-RA	c.*4481_*4489delACTGCGCTCinsCCTGTGCTT
snp	46497	46497	1	C -> T	Substitution	TcYC6_Chr7	T	missense_variant	MODERATE	TcYC6_0173440	TcYC6_0173440:pseudogenic_transcript	c.1468G>A	p.Ala490Thr	downstream_gene_variant	TcYC6_0162990	TcYC6_0162990-RA	c.*4473G>A
complex	46657	46659	3	TGC -> CGA	Substitution	TcYC6_Chr7	CGA	missense_variant	MODERATE	TcYC6_0173440	TcYC6_0173440:pseudogenic_transcript	c.1306_1308delGCAinsTCG	p.Ala436Ser	downstream_gene_variant	TcYC6_0162990	TcYC6_0162990-RA	c.*4311_*4313delGCAinsTCG
snp	46775	46775	1	A -> G	Substitution	TcYC6_Chr7	G	missense_variant	MODERATE	TcYC6_0173440	TcYC6_0173440:pseudogenic_transcript	c.1190T>C	p.Leu397Pro	downstream_gene_variant	TcYC6_0162990	TcYC6_0162990-RA	c.*4195T>C
snp	46803	46803	1	C -> T	Substitution	TcYC6_Chr7	T	missense_variant	MODERATE	TcYC6_0173440	TcYC6_0173440:pseudogenic_transcript	c.1162G>A	p.Gly388Ser	downstream_gene_variant	TcYC6_0162990	TcYC6_0162990-RA	c.*4167G>A
snp	46859	46859	1	G -> T	Substitution	TcYC6_Chr7	T	missense_variant	MODERATE	TcYC6_0173440	TcYC6_0173440:pseudogenic_transcript	c.1106C>A	p.Thr369Lys	downstream_gene_variant	TcYC6_0162990	TcYC6_0162990-RA	c.*4111C>A
snp	46988	46988	1	T -> C	Substitution	TcYC6_Chr7	C	missense_variant	MODERATE	TcYC6_0173440	TcYC6_0173440:pseudogenic_transcript	c.977A>G	p.His326Arg	downstream_gene_variant	TcYC6_0162990	TcYC6_0162990-RA	c.*3982A>G
snp	46993	46993	1	T -> G	Substitution	TcYC6_Chr7	G	missense_variant	MODERATE	TcYC6_0173440	TcYC6_0173440:pseudogenic_transcript	c.972A>C	p.Glu324Asp	downstream_gene_variant	TcYC6_0162990	TcYC6_0162990-RA	c.*3977A>C
snp	47009	47009	1	G -> T	Substitution	TcYC6_Chr7	T	missense_variant	MODERATE	TcYC6_0173440	TcYC6_0173440:pseudogenic_transcript	c.956C>A	p.Ala319Asp	downstream_gene_variant	TcYC6_0162990	TcYC6_0162990-RA	c.*3961C>A
snp	47243	47243	1	A -> G	Substitution	TcYC6_Chr7	G	missense_variant	MODERATE	TcYC6_0173440	TcYC6_0173440:pseudogenic_transcript	c.722T>C	p.Leu241Ser	downstream_gene_variant	TcYC6_0162990	TcYC6_0162990-RA	c.*3727T>C
complex	58558	58574	17	GCCGATTTTGACTTGGT -> CCTGATCGTGCGTTGAC	Substitution	TcYC6_Chr7	CCTGATCGTGCGTTGAC	missense_variant	MODERATE	TcYC6_0132540	TcYC6_0132540:pseudogenic_transcript	c.1096_1112delACCAAGTCAAAATCGGCinsGTCAACGCACGATCAGG	p.ThrLysSerLysSerAla366ValAsnAlaArgSerGly
complex	58581	58585	5	GCCTG -> ACCTT	Substitution	TcYC6_Chr7	ACCTT	stop_gained	HIGH	TcYC6_0132540	TcYC6_0132540:pseudogenic_transcript	c.1085_1089delCAGGCinsAAGGT	p.SerGly362*
snp	59138	59138	1	C -> T	Substitution	TcYC6_Chr7	T	missense_variant	MODERATE	TcYC6_0132540	TcYC6_0132540:pseudogenic_transcript	c.532G>A	p.Ala178Thr
snp	75367	75367	1	T -> G	Substitution	TcYC6_Chr7	G	missense_variant	MODERATE	TcYC6_0087240	TcYC6_0087240-RA	c.3278T>G	p.Met1093Arg	upstream_gene_variant	TcYC6_0087250	TcYC6_0087250-RA	c.-1119T>G	,G	upstream_gene_variant	TcYC6_0087260	TcYC6_0087260-RA	c.-1918T>G	1918	,G	upstream_gene_variant	TcYC6_0087270	transcript	TcYC6_0087270-RA	c.-2974T>G	2974	,G	upstream_gene_variant	TcYC6_0087280	TcYC6_0087280-RA	c.-3841T>G	3841	,G	downstream_gene_variant	TcYC6_0087230	TcYC6_0087230-RA	c.*3603T>G	3603
snp	75399	75399	1	G -> A	Substitution	TcYC6_Chr7	A	missense_variant	MODERATE	TcYC6_0087240	TcYC6_0087240-RA	c.3310G>A	p.Gly1104Ser	upstream_gene_variant	TcYC6_0087250	TcYC6_0087250-RA	c.-1087G>A	,A	upstream_gene_variant	TcYC6_0087260	TcYC6_0087260-RA	c.-1886G>A	1886	,A	upstream_gene_variant	TcYC6_0087270	transcript	TcYC6_0087270-RA	c.-2942G>A	2942	,A	upstream_gene_variant	TcYC6_0087280	TcYC6_0087280-RA	c.-3809G>A	3809	,A	downstream_gene_variant	TcYC6_0087230	TcYC6_0087230-RA	c.*3635G>A	3635
snp	109092	109092	1	A -> G	Substitution	TcYC6_Chr7	G	missense_variant	MODERATE	TcYC6_0087450	TcYC6_0087450-RA	c.167A>G	p.Lys56Arg	upstream_gene_variant	TcYC6_0087460	TcYC6_0087460-RA	c.-677A>G	,G	upstream_gene_variant	TcYC6_0087470	TcYC6_0087470-RA	c.-1523A>G	1523	,G	upstream_gene_variant	TcYC6_0087480	transcript	TcYC6_0087480-RA	c.-2339A>G	2339	,G	upstream_gene_variant	TcYC6_0087490	TcYC6_0087490-RA	c.-3494A>G	3494	,G	upstream_gene_variant	TcYC6_0087500	TcYC6_0087500:pseudogenic_transcript	c.-4225A>G	4225	,G	upstream_gene_variant	TcYC6_0087510	TcYC6_0087510-RA	c.-4961A>G	4961	,G
snp	154740	154740	1	A -> G	Substitution	TcYC6_Chr7	G	missense_variant	MODERATE	TcYC6_0087800	TcYC6_0087800-RA	c.8A>G	p.Glu3Gly	upstream_gene_variant	TcYC6_0087810	TcYC6_0087810-RA	c.-1207A>G	,G	upstream_gene_variant	TcYC6_0087820	TcYC6_0087820-RA	c.-1970A>G	1970	,G	upstream_gene_variant	TcYC6_0087830	transcript	TcYC6_0087830-RA	c.-2701A>G	2701	,G	upstream_gene_variant	TcYC6_0087840	TcYC6_0087840-RA	c.-4143A>G	4143	,G	upstream_gene_variant	TcYC6_0087850	TcYC6_0087850-RA	c.-4906A>G	4906	,G	downstream_gene_variant	TcYC6_0087770	TcYC6_0087770-RA	c.*3323A>G	3323	,G
snp	154740	154740	1	A -> G	Substitution	TcYC6_Chr7	G	missense_variant	MODERATE	TcYC6_0087800	TcYC6_0087800-RA	c.8A>G	p.Glu3Gly	upstream_gene_variant	TcYC6_0087810	TcYC6_0087810-RA	c.-1207A>G	,G	upstream_gene_variant	TcYC6_0087820	TcYC6_0087820-RA	c.-1970A>G	1970	,G	upstream_gene_variant	TcYC6_0087830	transcript	TcYC6_0087830-RA	c.-2701A>G	2701	,G	upstream_gene_variant	TcYC6_0087840	TcYC6_0087840-RA	c.-4143A>G	4143	,G	upstream_gene_variant	TcYC6_0087850	TcYC6_0087850-RA	c.-4906A>G	4906	,G	downstream_gene_variant	TcYC6_0087770	TcYC6_0087770-RA	c.*3323A>G	3323	,G
snp	159851	159851	1	C -> T	Substitution	TcYC6_Chr7	T	missense_variant	MODERATE	TcYC6_0087850	TcYC6_0087850-RA	c.206C>T	p.Ala69Val	upstream_gene_variant	TcYC6_0087860	TcYC6_0087860-RA	c.-526C>T	,T	upstream_gene_variant	TcYC6_0087870	TcYC6_0087870-RA	c.-1968C>T	1968	,T	upstream_gene_variant	TcYC6_0087880	transcript	TcYC6_0087880-RA	c.-3461C>T	3461	,T	downstream_gene_variant	TcYC6_0087800	TcYC6_0087800-RA	c.*4822C>T	4822	,T	downstream_gene_variant	TcYC6_0087810	TcYC6_0087810-RA	c.*3263C>T	3263	,T	downstream_gene_variant	TcYC6_0087820	TcYC6_0087820-RA	c.*2560C>T	2560	,T
snp	159851	159851	1	C -> T	Substitution	TcYC6_Chr7	T	missense_variant	MODERATE	TcYC6_0087850	TcYC6_0087850-RA	c.206C>T	p.Ala69Val	upstream_gene_variant	TcYC6_0087860	TcYC6_0087860-RA	c.-526C>T	,T	upstream_gene_variant	TcYC6_0087870	TcYC6_0087870-RA	c.-1968C>T	1968	,T	upstream_gene_variant	TcYC6_0087880	transcript	TcYC6_0087880-RA	c.-3461C>T	3461	,T	downstream_gene_variant	TcYC6_0087800	TcYC6_0087800-RA	c.*4822C>T	4822	,T	downstream_gene_variant	TcYC6_0087810	TcYC6_0087810-RA	c.*3263C>T	3263	,T	downstream_gene_variant	TcYC6_0087820	TcYC6_0087820-RA	c.*2560C>T	2560	,T
snp	163124	163124	1	C -> A	Substitution	TcYC6_Chr7	A	missense_variant	MODERATE	TcYC6_0087870	TcYC6_0087870-RA	c.1306C>A	p.Gln436Lys	upstream_gene_variant	TcYC6_0087880	TcYC6_0087880-RA	c.-188C>A	,A	upstream_gene_variant	TcYC6_0087890	TcYC6_0087890-RA	c.-2350C>A	2350	,A	downstream_gene_variant	TcYC6_0087840	transcript	TcYC6_0087840-RA	c.*3600C>A	3600	,A	downstream_gene_variant	TcYC6_0087850	TcYC6_0087850-RA	c.*2897C>A	2897	,A	downstream_gene_variant	TcYC6_0087860	TcYC6_0087860-RA	c.*2223C>A	2223
snp	163124	163124	1	C -> A	Substitution	TcYC6_Chr7	A	missense_variant	MODERATE	TcYC6_0087870	TcYC6_0087870-RA	c.1306C>A	p.Gln436Lys	upstream_gene_variant	TcYC6_0087880	TcYC6_0087880-RA	c.-188C>A	,A	upstream_gene_variant	TcYC6_0087890	TcYC6_0087890-RA	c.-2350C>A	2350	,A	downstream_gene_variant	TcYC6_0087840	transcript	TcYC6_0087840-RA	c.*3600C>A	3600	,A	downstream_gene_variant	TcYC6_0087850	TcYC6_0087850-RA	c.*2897C>A	2897	,A	downstream_gene_variant	TcYC6_0087860	TcYC6_0087860-RA	c.*2223C>A	2223
complex	197979	197989	11	GCTGCCTGTGC -> AACGTCCGTGT	Substitution	TcYC6_Chr7	AACGTCCGTGT	missense_variant	MODERATE	TcYC6_0088030	TcYC6_0088030-RA	c.133_143delGCACAGGCAGCinsACACGGACGTT	p.AlaGlnAlaAla45ThrArgThrLeu	upstream_gene_variant	TcYC6_0088020	TcYC6_0088020-RA	c.-1629_-1619delGCACAGGCAGCinsACACGGACGTT	,AACGTCCGTGT	downstream_gene_variant	TcYC6_0088010	TcYC6_0088010-RA	c.*2877_*2887delGCTGCCTGTGCinsAACGTCCGTGT	2877	,AACGTCCGTGT	downstream_gene_variant	TcYC6_0088040	transcript	TcYC6_0088040-RA	c.*168_*178delGCACAGGCAGCinsACACGGACGTT	178	,AACGTCCGTGT	downstream_gene_variant	TcYC6_0088050	TcYC6_0088050-RA	c.*3170_*3180delGCACAGGCAGCinsACACGGACGTT	3180	,AACGTCCGTGT	downstream_gene_variant	TcYC6_0088060	TcYC6_0088060-RA	c.*4345_*4355delGCACAGGCAGCinsACACGGACGTT	4355
complex	197979	197989	11	GCTGCCTGTGC -> AACGTCCGTGT	Substitution	TcYC6_Chr7	AACGTCCGTGT	missense_variant	MODERATE	TcYC6_0088030	TcYC6_0088030-RA	c.133_143delGCACAGGCAGCinsACACGGACGTT	p.AlaGlnAlaAla45ThrArgThrLeu	upstream_gene_variant	TcYC6_0088020	TcYC6_0088020-RA	c.-1629_-1619delGCACAGGCAGCinsACACGGACGTT	,AACGTCCGTGT	downstream_gene_variant	TcYC6_0088010	TcYC6_0088010-RA	c.*2877_*2887delGCTGCCTGTGCinsAACGTCCGTGT	2877	,AACGTCCGTGT	downstream_gene_variant	TcYC6_0088040	transcript	TcYC6_0088040-RA	c.*168_*178delGCACAGGCAGCinsACACGGACGTT	178	,AACGTCCGTGT	downstream_gene_variant	TcYC6_0088050	TcYC6_0088050-RA	c.*3170_*3180delGCACAGGCAGCinsACACGGACGTT	3180	,AACGTCCGTGT	downstream_gene_variant	TcYC6_0088060	TcYC6_0088060-RA	c.*4345_*4355delGCACAGGCAGCinsACACGGACGTT	4355
snp	335386	335386	1	T -> C	Substitution	TcYC6_Chr7	C	missense_variant	MODERATE	TcYC6_0088620	TcYC6_0088620-RA	c.116A>G	p.Asp39Gly	upstream_gene_variant	TcYC6_0088580	TcYC6_0088580-RA	c.-3743A>G	,C	upstream_gene_variant	TcYC6_0088590	TcYC6_0088590-RA	c.-2601A>G	2601	,C	upstream_gene_variant	TcYC6_0088600	transcript	TcYC6_0088600-RA	c.-1661A>G	1661	,C	upstream_gene_variant	TcYC6_0088610	TcYC6_0088610-RA	c.-597A>G	597	,C	downstream_gene_variant	TcYC6_0088630	TcYC6_0088630-RA	c.*483A>G	483	,C	downstream_gene_variant	TcYC6_0088640	TcYC6_0088640-RA	c.*1530A>G	1530	,C
snp	335386	335386	1	T -> C	Substitution	TcYC6_Chr7	C	missense_variant	MODERATE	TcYC6_0088620	TcYC6_0088620-RA	c.116A>G	p.Asp39Gly	upstream_gene_variant	TcYC6_0088580	TcYC6_0088580-RA	c.-3743A>G	,C	upstream_gene_variant	TcYC6_0088590	TcYC6_0088590-RA	c.-2601A>G	2601	,C	upstream_gene_variant	TcYC6_0088600	transcript	TcYC6_0088600-RA	c.-1661A>G	1661	,C	upstream_gene_variant	TcYC6_0088610	TcYC6_0088610-RA	c.-597A>G	597	,C	downstream_gene_variant	TcYC6_0088630	TcYC6_0088630-RA	c.*483A>G	483	,C	downstream_gene_variant	TcYC6_0088640	TcYC6_0088640-RA	c.*1530A>G	1530	,C
complex	376532	376577	46	GCAAAAAAAAAAAAAAAAAAAAAAGAGAAGAAAAAGACAACGACAT -> CCAAAAAAAAAAAAAAAAAAGAGAAAAAAAGACAACGACAT	Substitution	TcYC6_Chr7	CCAAAAAAAAAAAAAAAAAAGAGAAAAAAAGACAACGACAT	frameshift_variant&missense_variant	HIGH	TcYC6_0088840	TcYC6_0088840:pseudogenic_transcript	c.131_176delATGTCGTTGTCTTTTTCTTCTCTTTTTTTTTTTTTTTTTTTTTTGCinsATGTCGTTGTCTTTTTTTCTCTTTTTTTTTTTTTTTTTTGG	p.Phe50fs	upstream_gene_variant	TcYC6_0088830	TcYC6_0088830-RA	c.-1227_-1182delATGTCGTTGTCTTTTTCTTCTCTTTTTTTTTTTTTTTTTTTTTTGCinsATGTCGTTGTCTTTTTTTCTCTTTTTTTTTTTTTTTTTTGG	,CCAAAAAAAAAAAAAAAAAAGAGAAAAAAAGACAACGACAT	downstream_gene_variant	TcYC6_0088850	TcYC6_0088850-RA	c.*700_*745delATGTCGTTGTCTTTTTCTTCTCTTTTTTTTTTTTTTTTTTTTTTGCinsATGTCGTTGTCTTTTTTTCTCTTTTTTTTTTTTTTTTTTGG	745	,CCAAAAAAAAAAAAAAAAAAGAGAAAAAAAGACAACGACAT	downstream_gene_variant	TcYC6_0088860	transcript	TcYC6_0088860-RA	c.*1810_*1855delATGTCGTTGTCTTTTTCTTCTCTTTTTTTTTTTTTTTTTTTTTTGCinsATGTCGTTGTCTTTTTTTCTCTTTTTTTTTTTTTTTTTTGG	1855
complex	376532	376577	46	GCAAAAAAAAAAAAAAAAAAAAAAGAGAAGAAAAAGACAACGACAT -> CCAAAAAAAAAAAAAAAAAAGAGAAAAAAAGACAACGACAT	Substitution	TcYC6_Chr7	CCAAAAAAAAAAAAAAAAAAGAGAAAAAAAGACAACGACAT	frameshift_variant&missense_variant	HIGH	TcYC6_0088840	TcYC6_0088840:pseudogenic_transcript	c.131_176delATGTCGTTGTCTTTTTCTTCTCTTTTTTTTTTTTTTTTTTTTTTGCinsATGTCGTTGTCTTTTTTTCTCTTTTTTTTTTTTTTTTTTGG	p.Phe50fs	upstream_gene_variant	TcYC6_0088830	TcYC6_0088830-RA	c.-1227_-1182delATGTCGTTGTCTTTTTCTTCTCTTTTTTTTTTTTTTTTTTTTTTGCinsATGTCGTTGTCTTTTTTTCTCTTTTTTTTTTTTTTTTTTGG	,CCAAAAAAAAAAAAAAAAAAGAGAAAAAAAGACAACGACAT	downstream_gene_variant	TcYC6_0088850	TcYC6_0088850-RA	c.*700_*745delATGTCGTTGTCTTTTTCTTCTCTTTTTTTTTTTTTTTTTTTTTTGCinsATGTCGTTGTCTTTTTTTCTCTTTTTTTTTTTTTTTTTTGG	745	,CCAAAAAAAAAAAAAAAAAAGAGAAAAAAAGACAACGACAT	downstream_gene_variant	TcYC6_0088860	transcript	TcYC6_0088860-RA	c.*1810_*1855delATGTCGTTGTCTTTTTCTTCTCTTTTTTTTTTTTTTTTTTTTTTGCinsATGTCGTTGTCTTTTTTTCTCTTTTTTTTTTTTTTTTTTGG	1855
snp	380095	380095	1	C -> T	Substitution	TcYC6_Chr7	T	missense_variant	MODERATE	TcYC6_0088860	TcYC6_0088860-RA	c.725G>A	p.Cys242Tyr	upstream_gene_variant	TcYC6_0088830	TcYC6_0088830-RA	c.-4745G>A	,T	upstream_gene_variant	TcYC6_0088840	TcYC6_0088840:pseudogenic_transcript	c.-3388G>A	3388	WARNING_TRANSCRIPT_MULTIPLE_STOP_CODONS,T	upstream_gene_variant	TcYC6_0088850	transcript	TcYC6_0088850-RA	c.-2360G>A	2360	,T	downstream_gene_variant	TcYC6_0088870	TcYC6_0088870-RA	c.*2032G>A	2032	,T	downstream_gene_variant	TcYC6_0088880	TcYC6_0088880-RA	c.*3563G>A	3563	,T	downstream_gene_variant	TcYC6_0088890	TcYC6_0088890-RA	c.*4440G>A	4440
snp	380095	380095	1	C -> T	Substitution	TcYC6_Chr7	T	missense_variant	MODERATE	TcYC6_0088860	TcYC6_0088860-RA	c.725G>A	p.Cys242Tyr	upstream_gene_variant	TcYC6_0088830	TcYC6_0088830-RA	c.-4745G>A	,T	upstream_gene_variant	TcYC6_0088840	TcYC6_0088840:pseudogenic_transcript	c.-3388G>A	3388	WARNING_TRANSCRIPT_MULTIPLE_STOP_CODONS,T	upstream_gene_variant	TcYC6_0088850	transcript	TcYC6_0088850-RA	c.-2360G>A	2360	,T	downstream_gene_variant	TcYC6_0088870	TcYC6_0088870-RA	c.*2032G>A	2032	,T	downstream_gene_variant	TcYC6_0088880	TcYC6_0088880-RA	c.*3563G>A	3563	,T	downstream_gene_variant	TcYC6_0088890	TcYC6_0088890-RA	c.*4440G>A	4440
snp	380379	380379	1	G -> T	Substitution	TcYC6_Chr7	T	missense_variant	MODERATE	TcYC6_0088860	TcYC6_0088860-RA	c.441C>A	p.Asn147Lys	upstream_gene_variant	TcYC6_0088840	TcYC6_0088840:pseudogenic_transcript	c.-3672C>A	WARNING_TRANSCRIPT_MULTIPLE_STOP_CODONS,T	upstream_gene_variant	TcYC6_0088850	TcYC6_0088850-RA	c.-2644C>A	2644	,T	downstream_gene_variant	TcYC6_0088870	transcript	TcYC6_0088870-RA	c.*1748C>A	1748	,T	downstream_gene_variant	TcYC6_0088880	TcYC6_0088880-RA	c.*3279C>A	3279	,T	downstream_gene_variant	TcYC6_0088890	TcYC6_0088890-RA	c.*4156C>A	4156
snp	380379	380379	1	G -> T	Substitution	TcYC6_Chr7	T	missense_variant	MODERATE	TcYC6_0088860	TcYC6_0088860-RA	c.441C>A	p.Asn147Lys	upstream_gene_variant	TcYC6_0088840	TcYC6_0088840:pseudogenic_transcript	c.-3672C>A	WARNING_TRANSCRIPT_MULTIPLE_STOP_CODONS,T	upstream_gene_variant	TcYC6_0088850	TcYC6_0088850-RA	c.-2644C>A	2644	,T	downstream_gene_variant	TcYC6_0088870	transcript	TcYC6_0088870-RA	c.*1748C>A	1748	,T	downstream_gene_variant	TcYC6_0088880	TcYC6_0088880-RA	c.*3279C>A	3279	,T	downstream_gene_variant	TcYC6_0088890	TcYC6_0088890-RA	c.*4156C>A	4156
del	<405745	405745	>1	-TTCTTCTTCTTCCTC	Deletion	TcYC6_Chr7	CTTCTTCTTCA	inframe_deletion	MODERATE	TcYC6_0088970	TcYC6_0088970-RA	c.1297_1311delGAGGAAGAAGAAGAA	p.Glu433_Glu437del	upstream_gene_variant	TcYC6_0088960	TcYC6_0088960-RA	c.-3167_-3153delGAGGAAGAAGAAGAA	,CTTCTTCTTCA	downstream_gene_variant	TcYC6_0088980	TcYC6_0088980-RA	c.*2091_*2105delGAGGAAGAAGAAGAA	2105
snp	421036	421036	1	T -> C	Substitution	TcYC6_Chr7	C	missense_variant	MODERATE	TcYC6_0089050	TcYC6_0089050-RA	c.602A>G	p.Glu201Gly	upstream_gene_variant	TcYC6_0089010	TcYC6_0089010-RA	c.-3642A>G	,C	upstream_gene_variant	TcYC6_0089020	TcYC6_0089020-RA	c.-2614A>G	2614	,C	upstream_gene_variant	TcYC6_0089030	transcript	TcYC6_0089030-RA	c.-1279A>G	1279	,C	upstream_gene_variant	TcYC6_0089040	TcYC6_0089040-RA	c.-153A>G	153	,C	downstream_gene_variant	TcYC6_0089060	TcYC6_0089060-RA	c.*1125A>G	1125	,C	downstream_gene_variant	TcYC6_0089070	TcYC6_0089070-RA	c.*2296A>G	2296	,C
complex	421254	421258	5	ACAGA -> CCAGG	Substitution	TcYC6_Chr7	CCAGG	missense_variant	MODERATE	TcYC6_0089050	TcYC6_0089050-RA	c.380_384delTCTGTinsCCTGG	p.PheCys127SerTrp	upstream_gene_variant	TcYC6_0089010	TcYC6_0089010-RA	c.-3864_-3860delTCTGTinsCCTGG	,CCAGG	upstream_gene_variant	TcYC6_0089020	TcYC6_0089020-RA	c.-2836_-2832delTCTGTinsCCTGG	2832	,CCAGG	upstream_gene_variant	TcYC6_0089030	transcript	TcYC6_0089030-RA	c.-1501_-1497delTCTGTinsCCTGG	1497	,CCAGG	upstream_gene_variant	TcYC6_0089040	TcYC6_0089040-RA	c.-375_-371delTCTGTinsCCTGG	371	,CCAGG	downstream_gene_variant	TcYC6_0089060	TcYC6_0089060-RA	c.*903_*907delTCTGTinsCCTGG	907	,CCAGG	downstream_gene_variant	TcYC6_0089070	TcYC6_0089070-RA	c.*2074_*2078delTCTGTinsCCTGG	2078	,CCAGG
snp	423754	423754	1	G -> A	Substitution	TcYC6_Chr7	A	missense_variant	MODERATE	TcYC6_0089070	TcYC6_0089070-RA	c.265C>T	p.Pro89Ser	upstream_gene_variant	TcYC6_0089030	TcYC6_0089030-RA	c.-3997C>T	,A	upstream_gene_variant	TcYC6_0089040	TcYC6_0089040-RA	c.-2871C>T	2871	,A	upstream_gene_variant	TcYC6_0089050	transcript	TcYC6_0089050-RA	c.-2117C>T	2117	,A	upstream_gene_variant	TcYC6_0089060	TcYC6_0089060-RA	c.-625C>T	625	,A	downstream_gene_variant	TcYC6_0089080	TcYC6_0089080-RA	c.*1086C>T	1086	,A	downstream_gene_variant	TcYC6_0089090	TcYC6_0089090-RA	c.*4859C>T	4859
snp	423924	423924	1	T -> C	Substitution	TcYC6_Chr7	C	missense_variant	MODERATE	TcYC6_0089070	TcYC6_0089070-RA	c.95A>G	p.Asn32Ser	upstream_gene_variant	TcYC6_0089030	TcYC6_0089030-RA	c.-4167A>G	,C	upstream_gene_variant	TcYC6_0089040	TcYC6_0089040-RA	c.-3041A>G	3041	,C	upstream_gene_variant	TcYC6_0089050	transcript	TcYC6_0089050-RA	c.-2287A>G	2287	,C	upstream_gene_variant	TcYC6_0089060	TcYC6_0089060-RA	c.-795A>G	795	,C	downstream_gene_variant	TcYC6_0089080	TcYC6_0089080-RA	c.*916A>G	916	,C	downstream_gene_variant	TcYC6_0089090	TcYC6_0089090-RA	c.*4689A>G	4689
snp	423933	423933	1	C -> T	Substitution	TcYC6_Chr7	T	missense_variant	MODERATE	TcYC6_0089070	TcYC6_0089070-RA	c.86G>A	p.Arg29His	upstream_gene_variant	TcYC6_0089030	TcYC6_0089030-RA	c.-4176G>A	,T	upstream_gene_variant	TcYC6_0089040	TcYC6_0089040-RA	c.-3050G>A	3050	,T	upstream_gene_variant	TcYC6_0089050	transcript	TcYC6_0089050-RA	c.-2296G>A	2296	,T	upstream_gene_variant	TcYC6_0089060	TcYC6_0089060-RA	c.-804G>A	804	,T	downstream_gene_variant	TcYC6_0089080	TcYC6_0089080-RA	c.*907G>A	907	,T	downstream_gene_variant	TcYC6_0089090	TcYC6_0089090-RA	c.*4680G>A	4680
snp	423942	423942	1	T -> C	Substitution	TcYC6_Chr7	C	missense_variant	MODERATE	TcYC6_0089070	TcYC6_0089070-RA	c.77A>G	p.Glu26Gly	upstream_gene_variant	TcYC6_0089030	TcYC6_0089030-RA	c.-4185A>G	,C	upstream_gene_variant	TcYC6_0089040	TcYC6_0089040-RA	c.-3059A>G	3059	,C	upstream_gene_variant	TcYC6_0089050	transcript	TcYC6_0089050-RA	c.-2305A>G	2305	,C	upstream_gene_variant	TcYC6_0089060	TcYC6_0089060-RA	c.-813A>G	813	,C	downstream_gene_variant	TcYC6_0089080	TcYC6_0089080-RA	c.*898A>G	898	,C	downstream_gene_variant	TcYC6_0089090	TcYC6_0089090-RA	c.*4671A>G	4671
snp	423985	423985	1	T -> C	Substitution	TcYC6_Chr7	C	missense_variant	MODERATE	TcYC6_0089070	TcYC6_0089070-RA	c.34A>G	p.Arg12Gly	upstream_gene_variant	TcYC6_0089030	TcYC6_0089030-RA	c.-4228A>G	,C	upstream_gene_variant	TcYC6_0089040	TcYC6_0089040-RA	c.-3102A>G	3102	,C	upstream_gene_variant	TcYC6_0089050	transcript	TcYC6_0089050-RA	c.-2348A>G	2348	,C	upstream_gene_variant	TcYC6_0089060	TcYC6_0089060-RA	c.-856A>G	856	,C	downstream_gene_variant	TcYC6_0089080	TcYC6_0089080-RA	c.*855A>G	855	,C	downstream_gene_variant	TcYC6_0089090	TcYC6_0089090-RA	c.*4628A>G	4628
complex	423989	423995	7	AGAAGTC -> ATAAAAT	Substitution	TcYC6_Chr7	ATAAAAT	missense_variant	MODERATE	TcYC6_0089070	TcYC6_0089070-RA	c.24_29delGACTTCinsATTTTA	p.ArgThrSer8ArgPheTyr	upstream_gene_variant	TcYC6_0089030	TcYC6_0089030-RA	c.-4238_-4233delGACTTCinsATTTTA	,ATAAAAT	upstream_gene_variant	TcYC6_0089040	TcYC6_0089040-RA	c.-3112_-3107delGACTTCinsATTTTA	3107	,ATAAAAT	upstream_gene_variant	TcYC6_0089050	transcript	TcYC6_0089050-RA	c.-2358_-2353delGACTTCinsATTTTA	2353	,ATAAAAT	upstream_gene_variant	TcYC6_0089060	TcYC6_0089060-RA	c.-866_-861delGACTTCinsATTTTA	861	,ATAAAAT	downstream_gene_variant	TcYC6_0089080	TcYC6_0089080-RA	c.*845_*850delGACTTCinsATTTTA	850	,ATAAAAT	downstream_gene_variant	TcYC6_0089090	TcYC6_0089090-RA	c.*4618_*4623delGACTTCinsATTTTA	4623
snp	424002	424002	1	C -> A	Substitution	TcYC6_Chr7	A	missense_variant	MODERATE	TcYC6_0089070	TcYC6_0089070-RA	c.17G>T	p.Gly6Val	upstream_gene_variant	TcYC6_0089030	TcYC6_0089030-RA	c.-4245G>T	,A	upstream_gene_variant	TcYC6_0089040	TcYC6_0089040-RA	c.-3119G>T	3119	,A	upstream_gene_variant	TcYC6_0089050	transcript	TcYC6_0089050-RA	c.-2365G>T	2365	,A	upstream_gene_variant	TcYC6_0089060	TcYC6_0089060-RA	c.-873G>T	873	,A	downstream_gene_variant	TcYC6_0089080	TcYC6_0089080-RA	c.*838G>T	838	,A	downstream_gene_variant	TcYC6_0089090	TcYC6_0089090-RA	c.*4611G>T	4611
ins	467043	467042	0	+CTAGATATCTA	Insertion	TcYC6_Chr7	GCTAGATATCTAGGTC	frameshift_variant&stop_gained	HIGH	TcYC6_0089220	TcYC6_0089220-RA	c.51_52insTAGATATCTAG	p.Leu18fs	downstream_gene_variant	TcYC6_0089230	TcYC6_0089230-RA	c.*774_*775insTAGATATCTAG	,GCTAGATATCTAGGTC	downstream_gene_variant	TcYC6_0089240	TcYC6_0089240-RA	c.*3942_*3943insTAGATATCTAG	3942
ins	467043	467042	0	+CTAGATATCTA	Insertion	TcYC6_Chr7	GCTAGATATCTAGGTC	frameshift_variant&stop_gained	HIGH	TcYC6_0089220	TcYC6_0089220-RA	c.51_52insTAGATATCTAG	p.Leu18fs	downstream_gene_variant	TcYC6_0089230	TcYC6_0089230-RA	c.*774_*775insTAGATATCTAG	,GCTAGATATCTAGGTC	downstream_gene_variant	TcYC6_0089240	TcYC6_0089240-RA	c.*3942_*3943insTAGATATCTAG	3942
complex	573770	573800	31	CGAAAAAAAAAAAAAAAAAAAGCGAAAATGT -> TTTAAAAAAAAAAAAAAAAAAAAGCGAAAATGT	Substitution	TcYC6_Chr7	TTTAAAAAAAAAAAAAAAAAAAAGCGAAAATGT	frameshift_variant&start_lost	HIGH	TcYC6_0089670	TcYC6_0089670-RA	c.-27_4delCGAAAAAAAAAAAAAAAAAAAGCGAAAATGTinsTTTAAAAAAAAAAAAAAAAAAAAGCGAAAATGT	p.Met1fs	upstream_gene_variant	TcYC6_0089660	TcYC6_0089660-RA	c.-774_-744delACATTTTCGCTTTTTTTTTTTTTTTTTTTCGinsACATTTTCGCTTTTTTTTTTTTTTTTTTTTAAA	,TTTAAAAAAAAAAAAAAAAAAAAGCGAAAATGT	upstream_gene_variant	TcYC6_0089670	TcYC6_0089670-RA	c.-27_4delCGAAAAAAAAAAAAAAAAAAAGCGAAAATGTinsTTTAAAAAAAAAAAAAAAAAAAAGCGAAAATGT	27	,TTTAAAAAAAAAAAAAAAAAAAAGCGAAAATGT	upstream_gene_variant	TcYC6_0089680	transcript	TcYC6_0089680:pseudogenic_transcript	c.-3802_-3772delCGAAAAAAAAAAAAAAAAAAAGCGAAAATGTinsTTTAAAAAAAAAAAAAAAAAAAAGCGAAAATGT	3802	WARNING_TRANSCRIPT_MULTIPLE_STOP_CODONS,TTTAAAAAAAAAAAAAAAAAAAAGCGAAAATGT	intergenic_region	TcYC6_0089660-TcYC6_0089670	TcYC6_0089660-TcYC6_0089670	n.573770_573800delCGAAAAAAAAAAAAAAAAAAAGCGAAAATGTinsTTTAAAAAAAAAAAAAAAAAAAAGCGAAAATGT
complex	573770	573800	31	CGAAAAAAAAAAAAAAAAAAAGCGAAAATGT -> TTTAAAAAAAAAAAAAAAAAAAAGCGAAAATGT	Substitution	TcYC6_Chr7	TTTAAAAAAAAAAAAAAAAAAAAGCGAAAATGT	frameshift_variant&start_lost	HIGH	TcYC6_0089670	TcYC6_0089670-RA	c.-27_4delCGAAAAAAAAAAAAAAAAAAAGCGAAAATGTinsTTTAAAAAAAAAAAAAAAAAAAAGCGAAAATGT	p.Met1fs	upstream_gene_variant	TcYC6_0089660	TcYC6_0089660-RA	c.-774_-744delACATTTTCGCTTTTTTTTTTTTTTTTTTTCGinsACATTTTCGCTTTTTTTTTTTTTTTTTTTTAAA	,TTTAAAAAAAAAAAAAAAAAAAAGCGAAAATGT	upstream_gene_variant	TcYC6_0089670	TcYC6_0089670-RA	c.-27_4delCGAAAAAAAAAAAAAAAAAAAGCGAAAATGTinsTTTAAAAAAAAAAAAAAAAAAAAGCGAAAATGT	27	,TTTAAAAAAAAAAAAAAAAAAAAGCGAAAATGT	upstream_gene_variant	TcYC6_0089680	transcript	TcYC6_0089680:pseudogenic_transcript	c.-3802_-3772delCGAAAAAAAAAAAAAAAAAAAGCGAAAATGTinsTTTAAAAAAAAAAAAAAAAAAAAGCGAAAATGT	3802	WARNING_TRANSCRIPT_MULTIPLE_STOP_CODONS,TTTAAAAAAAAAAAAAAAAAAAAGCGAAAATGT	intergenic_region	TcYC6_0089660-TcYC6_0089670	TcYC6_0089660-TcYC6_0089670	n.573770_573800delCGAAAAAAAAAAAAAAAAAAAGCGAAAATGTinsTTTAAAAAAAAAAAAAAAAAAAAGCGAAAATGT
snp	580644	580647	4	TGCC -> CGCC	Substitution	TcYC6_Chr7	CGCC	missense_variant	MODERATE	TcYC6_0089680	TcYC6_0089680:pseudogenic_transcript	c.3073T>C	p.Cys1025Arg	downstream_gene_variant	TcYC6_0089670	TcYC6_0089670-RA	c.*4043T>C
ins,mnp	599638	599641	4	AGAG -> AGGA	Substitution	TcYC6_Chr7	AGGAG	frameshift_variant	HIGH	TcYC6_0089690	TcYC6_0089690-RA	c.3324dupG	p.Arg1109fs	missense_variant	TcYC6_0089690	TcYC6_0089690-RA	c.3325_3326delAGinsGA	,AGGAG	upstream_gene_variant	TcYC6_0089700	TcYC6_0089700-RA	c.-781dupG	780	,AGGA	upstream_gene_variant	TcYC6_0089700	transcript	TcYC6_0089700-RA	c.-780_-779delAGinsGA	780	,AGGAG	upstream_gene_variant	TcYC6_0089710	TcYC6_0089710-RA	c.-4610dupG	4609	,AGGA	upstream_gene_variant	TcYC6_0089710	TcYC6_0089710-RA	c.-4609_-4608delAGinsGA	4609
del,ins	681344	681343	0	+T	Insertion	TcYC6_Chr7	CTTTTTTTTTTTCTTTTGGTTCA	frameshift_variant	HIGH	TcYC6_0090070	TcYC6_0090070:pseudogenic_transcript	c.268_269delTT	p.Phe90fs	frameshift_variant	TcYC6_0090070	TcYC6_0090070:pseudogenic_transcript	c.269dupT	WARNING_TRANSCRIPT_MULTIPLE_STOP_CODONS,CTTTTTTTTTTTCTTTTGGTTCA	upstream_gene_variant	TcYC6_0090080	TcYC6_0090080-RA	c.-392_-391delTT	392	,CTTTTTTTTTTTTTTCTTTTGGTTCA	upstream_gene_variant	TcYC6_0090080	transcript	TcYC6_0090080-RA	c.-391dupT	390	,CTTTTTTTTTTTCTTTTGGTTCA	upstream_gene_variant	TcYC6_0090090	TcYC6_0090090-RA	c.-1421_-1420delTT	1421	,CTTTTTTTTTTTTTTCTTTTGGTTCA	upstream_gene_variant	TcYC6_0090090	TcYC6_0090090-RA	c.-1420dupT	1419	,CTTTTTTTTTTTCTTTTGGTTCA	upstream_gene_variant	TcYC6_0090100	TcYC6_0090100-RA	c.-3586_-3585delTT	3586	,CTTTTTTTTTTTTTTCTTTTGGTTCA
mnp	759303	>759306	>4	GAAAGG -> GAAAAA	Substitution	TcYC6_Chr7	GAAAAA	missense_variant	MODERATE	TcYC6_0090430	TcYC6_0090430-RA	c.1066_1067delGGinsAA	p.Gly356Lys	upstream_gene_variant	TcYC6_0090440	TcYC6_0090440-RA	c.-830_-829delGGinsAA	,GAAAAA	upstream_gene_variant	TcYC6_0090450	TcYC6_0090450-RA	c.-2228_-2227delGGinsAA	2228	,GAAAAA	upstream_gene_variant	TcYC6_0090460	transcript	TcYC6_0090460-RA	c.-3357_-3356delGGinsAA	3357	,GAAAAA	upstream_gene_variant	TcYC6_0090470	TcYC6_0090470-RA	c.-4955_-4954delGGinsAA	4955	,GAAAAA	downstream_gene_variant	TcYC6_0090400	TcYC6_0090400-RA	c.*4444_*4445delGGinsAA	4444	,GAAAAA	downstream_gene_variant	TcYC6_0090410	TcYC6_0090410-RA	c.*3018_*3019delGGinsAA	3018	,GAAAAA
mnp	766605	766634	30	TGAAAAAAAAAAAAAAAAAAGAGTAATGGG -> AATAAAAAAAAAAAAAAAAAGAGTAATGGG	Substitution	TcYC6_Chr7	AATAAAAAAAAAAAAAAAAAGAGTAATGGG	missense_variant	MODERATE	TcYC6_0090480	TcYC6_0090480-RA	c.1682_1684delTGAinsAAT	p.ProVal561GlnLeu	upstream_gene_variant	TcYC6_0090490	TcYC6_0090490-RA	c.-187_-185delTGAinsAAT	,AATAAAAAAAAAAAAAAAAAGAGTAATGGG	upstream_gene_variant	TcYC6_0090500	TcYC6_0090500-RA	c.-1981_-1979delTGAinsAAT	1981	,AATAAAAAAAAAAAAAAAAAGAGTAATGGG	upstream_gene_variant	TcYC6_0090510	transcript	TcYC6_0090510-RA	c.-4156_-4154delTGAinsAAT	4156	,AATAAAAAAAAAAAAAAAAAGAGTAATGGG	downstream_gene_variant	TcYC6_0090450	TcYC6_0090450-RA	c.*4447_*4449delTGAinsAAT	4447	,AATAAAAAAAAAAAAAAAAAGAGTAATGGG	downstream_gene_variant	TcYC6_0090460	TcYC6_0090460-RA	c.*2775_*2777delTGAinsAAT	2775	,AATAAAAAAAAAAAAAAAAAGAGTAATGGG	downstream_gene_variant	TcYC6_0090470	TcYC6_0090470-RA	c.*1939_*1941delTGAinsAAT	1939
snp	<809686	809693	>8	TCAGGTCCT -> CCAGGTCCT	Substitution	TcYC6_Chr7	CCAGGTCCT	missense_variant	MODERATE	TcYC6_0090680	TcYC6_0090680:pseudogenic_transcript	c.62T>C	p.Val21Ala	downstream_gene_variant	TcYC6_0090670	TcYC6_0090670-RA	c.*3746T>C	,CCAGGTCCT	downstream_gene_variant	TcYC6_0169700	TcYC6_0169700:pseudogenic_transcript	c.*1764T>C	1764	,CCAGGTCCT	downstream_gene_variant	TcYC6_0090690	transcript	TcYC6_0090690-RA	c.*2090A>G	2090	,CCAGGTCCT	downstream_gene_variant	TcYC6_0090700	TcYC6_0090700-RA	c.*3192A>G	3192	,CCAGGTCCT	downstream_gene_variant	TcYC6_0090710	TcYC6_0090710-RA	c.*3784A>G	3784	,CCAGGTCCT	downstream_gene_variant	TcYC6_0090720	TcYC6_0090720-RA	c.*4608A>G	4608
mnp	828120	828121	2	AG -> GC	Substitution	TcYC6_Chr7	GC	missense_variant	MODERATE	TcYC6_0090780	TcYC6_0090780-RA	c.815_816delAGinsGC	p.Gln272Arg	upstream_gene_variant	TcYC6_0090790	TcYC6_0090790-RA	c.-2590_-2589delAGinsGC	,GC	downstream_gene_variant	TcYC6_0090750	TcYC6_0090750-RA	c.*3733_*3734delAGinsGC	3733	,GC	downstream_gene_variant	TcYC6_0090760	transcript	TcYC6_0090760-RA	c.*2472_*2473delAGinsGC	2472	,GC	downstream_gene_variant	TcYC6_0090770	TcYC6_0090770-RA	c.*1147_*1148delAGinsGC	1147
mnp	828120	828121	2	AG -> GC	Substitution	TcYC6_Chr7	GC	missense_variant	MODERATE	TcYC6_0090780	TcYC6_0090780-RA	c.815_816delAGinsGC	p.Gln272Arg	upstream_gene_variant	TcYC6_0090790	TcYC6_0090790-RA	c.-2590_-2589delAGinsGC	,GC	downstream_gene_variant	TcYC6_0090750	TcYC6_0090750-RA	c.*3733_*3734delAGinsGC	3733	,GC	downstream_gene_variant	TcYC6_0090760	transcript	TcYC6_0090760-RA	c.*2472_*2473delAGinsGC	2472	,GC	downstream_gene_variant	TcYC6_0090770	TcYC6_0090770-RA	c.*1147_*1148delAGinsGC	1147
complex	848289	848291	3	CGT -> GGA	Substitution	TcYC6_Chr7	GGA	missense_variant	MODERATE	TcYC6_0090870	TcYC6_0090870-RA	c.678_680delCGTinsGGA	p.SerVal226ArgAsp	upstream_gene_variant	TcYC6_0090880	TcYC6_0090880-RA	c.-1620_-1618delCGTinsGGA	,GGA	upstream_gene_variant	TcYC6_0090890	TcYC6_0090890-RA	c.-2463_-2461delCGTinsGGA	2463	,GGA	upstream_gene_variant	TcYC6_0090900	transcript	TcYC6_0090900-RA	c.-4486_-4484delCGTinsGGA	4486	,GGA	downstream_gene_variant	TcYC6_0090850	TcYC6_0090850-RA	c.*3701_*3703delCGTinsGGA	3701	,GGA	downstream_gene_variant	TcYC6_0090860	TcYC6_0090860-RA	c.*1432_*1434delCGTinsGGA	1432
snp	848314	848314	1	A -> C	Substitution	TcYC6_Chr7	C	missense_variant	MODERATE	TcYC6_0090870	TcYC6_0090870-RA	c.703A>C	p.Lys235Gln	upstream_gene_variant	TcYC6_0090880	TcYC6_0090880-RA	c.-1595A>C	,C	upstream_gene_variant	TcYC6_0090890	TcYC6_0090890-RA	c.-2438A>C	2438	,C	upstream_gene_variant	TcYC6_0090900	transcript	TcYC6_0090900-RA	c.-4461A>C	4461	,C	downstream_gene_variant	TcYC6_0090850	TcYC6_0090850-RA	c.*3726A>C	3726	,C	downstream_gene_variant	TcYC6_0090860	TcYC6_0090860-RA	c.*1457A>C	1457
snp	1196575	1196575	1	G -> A	Substitution	TcYC6_Chr7	A	missense_variant	MODERATE	TcYC6_0092110	TcYC6_0092110-RA	c.917G>A	p.Arg306Lys	upstream_gene_variant	TcYC6_0092120	TcYC6_0092120-RA	c.-1719G>A	,A	upstream_gene_variant	TcYC6_0138600	TcYC6_0138600-RA	c.-3579G>A	3579	WARNING_TRANSCRIPT_INCOMPLETE,A	upstream_gene_variant	TcYC6_0092130	transcript	TcYC6_0092130:pseudogenic_transcript	c.-3872G>A	3872	WARNING_TRANSCRIPT_MULTIPLE_STOP_CODONS,A	downstream_gene_variant	TcYC6_0092100	TcYC6_0092100-RA	c.*1483G>A	1483
snp	17937	17937	1	A -> C	Substitution	TcYC6_Chr8	C	missense_variant	MODERATE	TcYC6_0145620	TcYC6_0145620:pseudogenic_transcript	c.625A>C	p.Ile209Leu	upstream_gene_variant	TcYC6_0150150	TcYC6_0150150:pseudogenic_transcript	c.-1905A>C	WARNING_TRANSCRIPT_MULTIPLE_STOP_CODONS,C	upstream_gene_variant	TcYC6_0137470	TcYC6_0137470:pseudogenic_transcript	c.-3202A>C	3202	WARNING_TRANSCRIPT_INCOMPLETE,C	downstream_gene_variant	TcYC6_0172720	transcript	TcYC6_0172720-RA	c.*2879A>C	2879
snp	19173	19173	1	G -> A	Substitution	TcYC6_Chr8	A	missense_variant	MODERATE	TcYC6_0145620	TcYC6_0145620:pseudogenic_transcript	c.1861G>A	p.Gly621Arg	upstream_gene_variant	TcYC6_0150150	TcYC6_0150150:pseudogenic_transcript	c.-669G>A	WARNING_TRANSCRIPT_MULTIPLE_STOP_CODONS,A	upstream_gene_variant	TcYC6_0137470	TcYC6_0137470:pseudogenic_transcript	c.-1966G>A	1966	WARNING_TRANSCRIPT_INCOMPLETE,A	downstream_gene_variant	TcYC6_0172720	transcript	TcYC6_0172720-RA	c.*4115G>A	4115
snp	19191	19191	1	C -> A	Substitution	TcYC6_Chr8	A	missense_variant	MODERATE	TcYC6_0145620	TcYC6_0145620:pseudogenic_transcript	c.1879C>A	p.Arg627Ser	upstream_gene_variant	TcYC6_0150150	TcYC6_0150150:pseudogenic_transcript	c.-651C>A	WARNING_TRANSCRIPT_MULTIPLE_STOP_CODONS,A	upstream_gene_variant	TcYC6_0137470	TcYC6_0137470:pseudogenic_transcript	c.-1948C>A	1948	WARNING_TRANSCRIPT_INCOMPLETE,A	downstream_gene_variant	TcYC6_0172720	transcript	TcYC6_0172720-RA	c.*4133C>A	4133
snp	68526	68526	1	A -> C	Substitution	TcYC6_Chr8	C	missense_variant	MODERATE	TcYC6_0107970	TcYC6_0107970-RA	c.445T>G	p.Ser149Ala	downstream_gene_variant	TcYC6_0107980	TcYC6_0107980-RA	c.*897T>G	,C	downstream_gene_variant	TcYC6_0107990	TcYC6_0107990-RA	c.*4162T>G	4162
snp	68531	68531	1	T -> C	Substitution	TcYC6_Chr8	C	missense_variant	MODERATE	TcYC6_0107970	TcYC6_0107970-RA	c.440A>G	p.Gln147Arg	downstream_gene_variant	TcYC6_0107980	TcYC6_0107980-RA	c.*892A>G	,C	downstream_gene_variant	TcYC6_0107990	TcYC6_0107990-RA	c.*4157A>G	4157
complex	68536	68540	5	TGCGA -> GGCAC	Substitution	TcYC6_Chr8	GGCAC	missense_variant	MODERATE	TcYC6_0107970	TcYC6_0107970-RA	c.431_435delTCGCAinsGTGCC	p.LeuAla144ArgAla	downstream_gene_variant	TcYC6_0107980	TcYC6_0107980-RA	c.*883_*887delTCGCAinsGTGCC	,GGCAC	downstream_gene_variant	TcYC6_0107990	TcYC6_0107990-RA	c.*4148_*4152delTCGCAinsGTGCC	4152
ins	238021	238020	0	+G	Insertion	TcYC6_Chr8	AGGGGTC	frameshift_variant	HIGH	TcYC6_0108740	TcYC6_0108740-RA	c.485_486insC	p.Val164fs	upstream_gene_variant	TcYC6_0108730	TcYC6_0108730:pseudogenic_transcript	c.-883_-882insC	WARNING_TRANSCRIPT_MULTIPLE_STOP_CODONS,AGGGGTC	downstream_gene_variant	TcYC6_0108750	TcYC6_0108750:pseudogenic_transcript	c.*1905_*1906insC	1905	WARNING_TRANSCRIPT_MULTIPLE_STOP_CODONS
ins	238021	238020	0	+G	Insertion	TcYC6_Chr8	AGGGGTC	frameshift_variant	HIGH	TcYC6_0108740	TcYC6_0108740-RA	c.485_486insC	p.Val164fs	upstream_gene_variant	TcYC6_0108730	TcYC6_0108730:pseudogenic_transcript	c.-883_-882insC	WARNING_TRANSCRIPT_MULTIPLE_STOP_CODONS,AGGGGTC	downstream_gene_variant	TcYC6_0108750	TcYC6_0108750:pseudogenic_transcript	c.*1905_*1906insC	1905	WARNING_TRANSCRIPT_MULTIPLE_STOP_CODONS
ins	250585	250584	0	+TC	Insertion	TcYC6_Chr8	ACTCCCCCGT	frameshift_variant	HIGH	TcYC6_0108820	TcYC6_0108820:pseudogenic_transcript	c.1503_1504insGA	p.Val502fs	upstream_gene_variant	TcYC6_0108780	TcYC6_0108780-RA	c.-4865_-4864insGA	,ACTCCCCCGT	upstream_gene_variant	TcYC6_0108790	TcYC6_0108790-RA	c.-4084_-4083insGA	4084	,ACTCCCCCGT	upstream_gene_variant	TcYC6_0108800	transcript	TcYC6_0108800-RA	c.-2335_-2334insGA	2335	,ACTCCCCCGT	upstream_gene_variant	TcYC6_0108810	TcYC6_0108810-RA	c.-1800_-1799insGA	1800	,ACTCCCCCGT	downstream_gene_variant	TcYC6_0108830	TcYC6_0108830-RA	c.*3724_*3725insGA	3724
ins	250585	250584	0	+TC	Insertion	TcYC6_Chr8	ACTCCCCCGT	frameshift_variant	HIGH	TcYC6_0108820	TcYC6_0108820:pseudogenic_transcript	c.1503_1504insGA	p.Val502fs	upstream_gene_variant	TcYC6_0108780	TcYC6_0108780-RA	c.-4865_-4864insGA	,ACTCCCCCGT	upstream_gene_variant	TcYC6_0108790	TcYC6_0108790-RA	c.-4084_-4083insGA	4084	,ACTCCCCCGT	upstream_gene_variant	TcYC6_0108800	transcript	TcYC6_0108800-RA	c.-2335_-2334insGA	2335	,ACTCCCCCGT	upstream_gene_variant	TcYC6_0108810	TcYC6_0108810-RA	c.-1800_-1799insGA	1800	,ACTCCCCCGT	downstream_gene_variant	TcYC6_0108830	TcYC6_0108830-RA	c.*3724_*3725insGA	3724
ins	250992	250991	0	+ACC	Insertion	TcYC6_Chr8	GCCACCTCCA	inframe_insertion	MODERATE	TcYC6_0108820	TcYC6_0108820:pseudogenic_transcript	c.1096_1097insGGT	p.Arg366dup	upstream_gene_variant	TcYC6_0108790	TcYC6_0108790-RA	c.-4491_-4490insGGT	,GCCACCTCCA	upstream_gene_variant	TcYC6_0108800	TcYC6_0108800-RA	c.-2742_-2741insGGT	2742	,GCCACCTCCA	upstream_gene_variant	TcYC6_0108810	transcript	TcYC6_0108810-RA	c.-2207_-2206insGGT	2207	,GCCACCTCCA	downstream_gene_variant	TcYC6_0108830	TcYC6_0108830-RA	c.*3317_*3318insGGT	3317
ins	250992	250991	0	+ACC	Insertion	TcYC6_Chr8	GCCACCTCCA	inframe_insertion	MODERATE	TcYC6_0108820	TcYC6_0108820:pseudogenic_transcript	c.1096_1097insGGT	p.Arg366dup	upstream_gene_variant	TcYC6_0108790	TcYC6_0108790-RA	c.-4491_-4490insGGT	,GCCACCTCCA	upstream_gene_variant	TcYC6_0108800	TcYC6_0108800-RA	c.-2742_-2741insGGT	2742	,GCCACCTCCA	upstream_gene_variant	TcYC6_0108810	transcript	TcYC6_0108810-RA	c.-2207_-2206insGGT	2207	,GCCACCTCCA	downstream_gene_variant	TcYC6_0108830	TcYC6_0108830-RA	c.*3317_*3318insGGT	3317
complex	268205	268211	7	ACCCGCG -> CCCCCCC	Substitution	TcYC6_Chr8	CCCCCCC	missense_variant	MODERATE	TcYC6_0108880	TcYC6_0108880-RA	c.195_201delCGCGGGTinsGGGGGGG	p.CysAlaGly65TrpGlyGly	upstream_gene_variant	TcYC6_0108870	TcYC6_0108870:pseudogenic_transcript	c.-1175_-1169delCGCGGGTinsGGGGGGG	WARNING_TRANSCRIPT_MULTIPLE_STOP_CODONS,CCCCCCC	downstream_gene_variant	TcYC6_0108890	TcYC6_0108890-RA	c.*265_*271delCGCGGGTinsGGGGGGG	271	,CCCCCCC	downstream_gene_variant	TcYC6_0108900	transcript	TcYC6_0108900-RA	c.*1596_*1602delCGCGGGTinsGGGGGGG	1602
complex	268205	268211	7	ACCCGCG -> CCCCCCC	Substitution	TcYC6_Chr8	CCCCCCC	missense_variant	MODERATE	TcYC6_0108880	TcYC6_0108880-RA	c.195_201delCGCGGGTinsGGGGGGG	p.CysAlaGly65TrpGlyGly	upstream_gene_variant	TcYC6_0108870	TcYC6_0108870:pseudogenic_transcript	c.-1175_-1169delCGCGGGTinsGGGGGGG	WARNING_TRANSCRIPT_MULTIPLE_STOP_CODONS,CCCCCCC	downstream_gene_variant	TcYC6_0108890	TcYC6_0108890-RA	c.*265_*271delCGCGGGTinsGGGGGGG	271	,CCCCCCC	downstream_gene_variant	TcYC6_0108900	transcript	TcYC6_0108900-RA	c.*1596_*1602delCGCGGGTinsGGGGGGG	1602
ins	282112	282111	0	+CA	Insertion	TcYC6_Chr8	GCACAG	frameshift_variant	HIGH	TcYC6_0108930	TcYC6_0108930:pseudogenic_transcript	c.6_7insTG	p.Cys4fs	upstream_gene_variant	TcYC6_0108920	TcYC6_0108920:pseudogenic_transcript	c.-2676_-2675insTG	WARNING_TRANSCRIPT_NO_START_CODON,GCACAG	downstream_gene_variant	TcYC6_0108940	TcYC6_0108940-RA	c.*1314_*1315insTG	1314	,GCACAG	downstream_gene_variant	TcYC6_0108950	transcript	TcYC6_0108950-RA	c.*1874_*1875insTG	1874	,GCACAG	downstream_gene_variant	TcYC6_0108960	TcYC6_0108960:pseudogenic_transcript	c.*2595_*2596insTG	2595	WARNING_TRANSCRIPT_MULTIPLE_STOP_CODONS
ins	282112	282111	0	+CA	Insertion	TcYC6_Chr8	GCACAG	frameshift_variant	HIGH	TcYC6_0108930	TcYC6_0108930:pseudogenic_transcript	c.6_7insTG	p.Cys4fs	upstream_gene_variant	TcYC6_0108920	TcYC6_0108920:pseudogenic_transcript	c.-2676_-2675insTG	WARNING_TRANSCRIPT_NO_START_CODON,GCACAG	downstream_gene_variant	TcYC6_0108940	TcYC6_0108940-RA	c.*1314_*1315insTG	1314	,GCACAG	downstream_gene_variant	TcYC6_0108950	transcript	TcYC6_0108950-RA	c.*1874_*1875insTG	1874	,GCACAG	downstream_gene_variant	TcYC6_0108960	TcYC6_0108960:pseudogenic_transcript	c.*2595_*2596insTG	2595	WARNING_TRANSCRIPT_MULTIPLE_STOP_CODONS
snp	354805	354805	1	T -> C	Substitution	TcYC6_Chr8	C	missense_variant	MODERATE	TcYC6_0109320	TcYC6_0109320-RA	c.845T>C	p.Val282Ala	upstream_gene_variant	TcYC6_0109330	TcYC6_0109330-RA	c.-2976T>C	,C	downstream_gene_variant	TcYC6_0109300	TcYC6_0109300-RA	c.*3139T>C	3139	,C	downstream_gene_variant	TcYC6_0109310	transcript	TcYC6_0109310-RA	c.*1182T>C	1182
complex	398688	398695	8	GTTTTTAC -> GTCTTCTTTAC	Substitution	TcYC6_Chr8	GTCTTCTTTAC	missense_variant&inframe_insertion	MODERATE	TcYC6_0109520	TcYC6_0109520-RA	c.26delTinsCTTC	p.Phe9delinsSerSer	upstream_gene_variant	TcYC6_0109530	TcYC6_0109530-RA	c.-2894_-2889delTTTTACinsCTTCTTTAC	,GTCTTCTTTAC	upstream_gene_variant	TcYC6_0109540	TcYC6_0109540-RA	c.-4148_-4143delTTTTACinsCTTCTTTAC	4148	,GTCTTCTTTAC	downstream_gene_variant	TcYC6_0109490	transcript	TcYC6_0109490-RA	c.*3633_*3638delTTTTACinsCTTCTTTAC	3633	,GTCTTCTTTAC	downstream_gene_variant	TcYC6_0109500	TcYC6_0109500-RA	c.*1941_*1946delTTTTACinsCTTCTTTAC	1941	,GTCTTCTTTAC	downstream_gene_variant	TcYC6_0109510	TcYC6_0109510-RA	c.*109_*114delTTTTACinsCTTCTTTAC	109
snp	542473	542473	1	T -> G	Substitution	TcYC6_Chr8	G	missense_variant	MODERATE	TcYC6_0110120	TcYC6_0110120-RA	c.33T>G	p.His11Gln	upstream_gene_variant	TcYC6_0110090	TcYC6_0110090-RA	c.-4306A>C	,G	upstream_gene_variant	TcYC6_0110130	TcYC6_0110130-RA	c.-2089T>G	2089	,G	upstream_gene_variant	TcYC6_0131490	transcript	TcYC6_0131490-RA	c.-3981T>G	3981	,G	downstream_gene_variant	TcYC6_0110100	TcYC6_0110100-RA	c.*1610T>G	1610	,G	downstream_gene_variant	TcYC6_0110110	TcYC6_0110110-RA	c.*156T>G	156
snp	548092	548092	1	G -> C	Substitution	TcYC6_Chr8	C	missense_variant	MODERATE	TcYC6_0131490	TcYC6_0131490-RA	c.1639G>C	p.Asp547His	upstream_gene_variant	TcYC6_0110140	TcYC6_0110140-RA	c.-3899G>C	,C	downstream_gene_variant	TcYC6_0110130	TcYC6_0110130-RA	c.*3132G>C	3132
snp	548106	548106	1	C -> G	Substitution	TcYC6_Chr8	G	missense_variant	MODERATE	TcYC6_0131490	TcYC6_0131490-RA	c.1653C>G	p.Asn551Lys	upstream_gene_variant	TcYC6_0110140	TcYC6_0110140-RA	c.-3885C>G	,G	downstream_gene_variant	TcYC6_0110130	TcYC6_0110130-RA	c.*3146C>G	3146
snp	548237	548237	1	G -> C	Substitution	TcYC6_Chr8	C	missense_variant	MODERATE	TcYC6_0131490	TcYC6_0131490-RA	c.1784G>C	p.Gly595Ala	upstream_gene_variant	TcYC6_0110140	TcYC6_0110140-RA	c.-3754G>C	,C	downstream_gene_variant	TcYC6_0110130	TcYC6_0110130-RA	c.*3277G>C	3277
complex	548242	548245	4	TATG -> GGTT	Substitution	TcYC6_Chr8	GGTT	missense_variant	MODERATE	TcYC6_0131490	TcYC6_0131490-RA	c.1789_1792delTATGinsGGTT	p.TyrAsp597GlyTyr	upstream_gene_variant	TcYC6_0110140	TcYC6_0110140-RA	c.-3749_-3746delTATGinsGGTT	,GGTT	downstream_gene_variant	TcYC6_0110130	TcYC6_0110130-RA	c.*3282_*3285delTATGinsGGTT	3282
snp	548579	548579	1	T -> C	Substitution	TcYC6_Chr8	C	missense_variant	MODERATE	TcYC6_0131490	TcYC6_0131490-RA	c.2126T>C	p.Val709Ala	upstream_gene_variant	TcYC6_0110140	TcYC6_0110140-RA	c.-3412T>C	,C	downstream_gene_variant	TcYC6_0110130	TcYC6_0110130-RA	c.*3619T>C	3619
snp	902208	902208	1	G -> A	Substitution	TcYC6_Chr8	A	missense_variant	MODERATE	TcYC6_0111650	TcYC6_0111650-RA	c.802C>T	p.Pro268Ser	downstream_gene_variant	TcYC6_0111640	TcYC6_0111640-RA	c.*822G>A	,A	downstream_gene_variant	TcYC6_0111660	TcYC6_0111660-RA	c.*1274C>T	1274	,A	downstream_gene_variant	TcYC6_0111670	transcript	TcYC6_0111670-RA	c.*3348C>T	3348
del	1019068	1019068	1	-C	Deletion	TcYC6_Chr8	TCGA	frameshift_variant	HIGH	TcYC6_0112110	TcYC6_0112110-RA	c.163delG	p.Gly55fs	upstream_gene_variant	TcYC6_0112050	TcYC6_0112050-RA	c.-4517delG	,TCGA	upstream_gene_variant	TcYC6_0112060	TcYC6_0112060-RA	c.-3543delG	3543	,TCGA	upstream_gene_variant	TcYC6_0112070	transcript	TcYC6_0112070:pseudogenic_transcript	c.-2894delG	2894	,TCGA	upstream_gene_variant	TcYC6_0112080	TcYC6_0112080-RA	c.-2253delG	2253	,TCGA	upstream_gene_variant	TcYC6_0112090	TcYC6_0112090-RA	c.-1688delG	1688	,TCGA	upstream_gene_variant	TcYC6_0112100	TcYC6_0112100-RA	c.-1124delG	1124	,TCGA
del	1019068	1019068	1	-C	Deletion	TcYC6_Chr8	TCGA	frameshift_variant	HIGH	TcYC6_0112110	TcYC6_0112110-RA	c.163delG	p.Gly55fs	upstream_gene_variant	TcYC6_0112050	TcYC6_0112050-RA	c.-4517delG	,TCGA	upstream_gene_variant	TcYC6_0112060	TcYC6_0112060-RA	c.-3543delG	3543	,TCGA	upstream_gene_variant	TcYC6_0112070	transcript	TcYC6_0112070:pseudogenic_transcript	c.-2894delG	2894	,TCGA	upstream_gene_variant	TcYC6_0112080	TcYC6_0112080-RA	c.-2253delG	2253	,TCGA	upstream_gene_variant	TcYC6_0112090	TcYC6_0112090-RA	c.-1688delG	1688	,TCGA	upstream_gene_variant	TcYC6_0112100	TcYC6_0112100-RA	c.-1124delG	1124	,TCGA
snp	1031635	1031635	1	A -> C	Substitution	TcYC6_Chr8	C	missense_variant	MODERATE	TcYC6_0112180	TcYC6_0112180-RA	c.518T>G	p.Phe173Cys	upstream_gene_variant	TcYC6_0112140	TcYC6_0112140:pseudogenic_transcript	c.-3549T>G	,C	upstream_gene_variant	TcYC6_0112150	TcYC6_0112150-RA	c.-2437T>G	2437	,C	upstream_gene_variant	TcYC6_0112160	transcript	TcYC6_0112160-RA	c.-1873T>G	1873	,C	upstream_gene_variant	TcYC6_0112170	TcYC6_0112170-RA	c.-435T>G	435	,C	downstream_gene_variant	TcYC6_0141870	TcYC6_0141870:pseudogenic_transcript	c.*2597T>G	2597	WARNING_TRANSCRIPT_MULTIPLE_STOP_CODONS,C	downstream_gene_variant	TcYC6_0141840	TcYC6_0141840:pseudogenic_transcript	c.*4192T>G	4192	WARNING_TRANSCRIPT_MULTIPLE_STOP_CODONS
ins	1034278	1034277	0	+ACA	Insertion	TcYC6_Chr8	GCAACAACAACACC	inframe_insertion	MODERATE	TcYC6_0141870	TcYC6_0141870:pseudogenic_transcript	c.1449_1450insTGT	p.Gly483_Cys484insCys	upstream_gene_variant	TcYC6_0112160	TcYC6_0112160-RA	c.-4516_-4515insTGT	,GCAACAACAACACC	upstream_gene_variant	TcYC6_0112170	TcYC6_0112170-RA	c.-3078_-3077insTGT	3078	,GCAACAACAACACC	upstream_gene_variant	TcYC6_0112180	transcript	TcYC6_0112180-RA	c.-2126_-2125insTGT	2126	,GCAACAACAACACC	downstream_gene_variant	TcYC6_0141840	TcYC6_0141840:pseudogenic_transcript	c.*1549_*1550insTGT	1549	WARNING_TRANSCRIPT_MULTIPLE_STOP_CODONS,GCAACAACAACACC	downstream_gene_variant	TcYC6_0112190	TcYC6_0112190-RA	c.*4269_*4270insTGT	4269	,GCAACAACAACACC	downstream_gene_variant	TcYC6_0112200	TcYC6_0112200-RA	c.*4913_*4914insTGT	4913
ins	1034278	1034277	0	+ACA	Insertion	TcYC6_Chr8	GCAACAACAACACC	inframe_insertion	MODERATE	TcYC6_0141870	TcYC6_0141870:pseudogenic_transcript	c.1449_1450insTGT	p.Gly483_Cys484insCys	upstream_gene_variant	TcYC6_0112160	TcYC6_0112160-RA	c.-4516_-4515insTGT	,GCAACAACAACACC	upstream_gene_variant	TcYC6_0112170	TcYC6_0112170-RA	c.-3078_-3077insTGT	3078	,GCAACAACAACACC	upstream_gene_variant	TcYC6_0112180	transcript	TcYC6_0112180-RA	c.-2126_-2125insTGT	2126	,GCAACAACAACACC	downstream_gene_variant	TcYC6_0141840	TcYC6_0141840:pseudogenic_transcript	c.*1549_*1550insTGT	1549	WARNING_TRANSCRIPT_MULTIPLE_STOP_CODONS,GCAACAACAACACC	downstream_gene_variant	TcYC6_0112190	TcYC6_0112190-RA	c.*4269_*4270insTGT	4269	,GCAACAACAACACC	downstream_gene_variant	TcYC6_0112200	TcYC6_0112200-RA	c.*4913_*4914insTGT	4913
complex	1034574	1034576	3	GCC -> GTCCA	Substitution	TcYC6_Chr8	GTCCA	frameshift_variant&synonymous_variant	HIGH	TcYC6_0141870	TcYC6_0141870:pseudogenic_transcript	c.1151_1152delGGinsTGGA	p.Gly384fs	upstream_gene_variant	TcYC6_0112160	TcYC6_0112160-RA	c.-4814_-4813delGGinsTGGA	,GTCCA	upstream_gene_variant	TcYC6_0112170	TcYC6_0112170-RA	c.-3376_-3375delGGinsTGGA	3375	,GTCCA	upstream_gene_variant	TcYC6_0112180	transcript	TcYC6_0112180-RA	c.-2424_-2423delGGinsTGGA	2423	,GTCCA	downstream_gene_variant	TcYC6_0141840	TcYC6_0141840:pseudogenic_transcript	c.*1251_*1252delGGinsTGGA	1252	WARNING_TRANSCRIPT_MULTIPLE_STOP_CODONS,GTCCA	downstream_gene_variant	TcYC6_0112190	TcYC6_0112190-RA	c.*3971_*3972delGGinsTGGA	3972	,GTCCA	downstream_gene_variant	TcYC6_0112200	TcYC6_0112200-RA	c.*4615_*4616delGGinsTGGA	4616
complex	1034574	1034576	3	GCC -> GTCCA	Substitution	TcYC6_Chr8	GTCCA	frameshift_variant&synonymous_variant	HIGH	TcYC6_0141870	TcYC6_0141870:pseudogenic_transcript	c.1151_1152delGGinsTGGA	p.Gly384fs	upstream_gene_variant	TcYC6_0112160	TcYC6_0112160-RA	c.-4814_-4813delGGinsTGGA	,GTCCA	upstream_gene_variant	TcYC6_0112170	TcYC6_0112170-RA	c.-3376_-3375delGGinsTGGA	3375	,GTCCA	upstream_gene_variant	TcYC6_0112180	transcript	TcYC6_0112180-RA	c.-2424_-2423delGGinsTGGA	2423	,GTCCA	downstream_gene_variant	TcYC6_0141840	TcYC6_0141840:pseudogenic_transcript	c.*1251_*1252delGGinsTGGA	1252	WARNING_TRANSCRIPT_MULTIPLE_STOP_CODONS,GTCCA	downstream_gene_variant	TcYC6_0112190	TcYC6_0112190-RA	c.*3971_*3972delGGinsTGGA	3972	,GTCCA	downstream_gene_variant	TcYC6_0112200	TcYC6_0112200-RA	c.*4615_*4616delGGinsTGGA	4616
ins	1034702	1034701	0	+C	Insertion	TcYC6_Chr8	GCCG	frameshift_variant	HIGH	TcYC6_0141870	TcYC6_0141870:pseudogenic_transcript	c.1025_1026insG	p.Gln343fs	upstream_gene_variant	TcYC6_0112160	TcYC6_0112160-RA	c.-4940_-4939insG	,GCCG	upstream_gene_variant	TcYC6_0112170	TcYC6_0112170-RA	c.-3502_-3501insG	3502	,GCCG	upstream_gene_variant	TcYC6_0112180	transcript	TcYC6_0112180-RA	c.-2550_-2549insG	2550	,GCCG	downstream_gene_variant	TcYC6_0141840	TcYC6_0141840:pseudogenic_transcript	c.*1125_*1126insG	1125	WARNING_TRANSCRIPT_MULTIPLE_STOP_CODONS,GCCG	downstream_gene_variant	TcYC6_0112190	TcYC6_0112190-RA	c.*3845_*3846insG	3845	,GCCG	downstream_gene_variant	TcYC6_0112200	TcYC6_0112200-RA	c.*4489_*4490insG	4489
[truncated: 2,596 more rows]
[truncated: 98 more columns]

## Sheet: Non-pseudogenes
Gene ID	Ontology	go_id	Is Not	GO Term Name	slim_go_id	GO Slim Term Name
TcYC6_0000100	Cellular Component	GO:0005741	N/A	mitochondrial outer membrane	GO:0005739	mitochondrion
TcYC6_0000100	Molecular Function	GO:0008308	N/A	voltage-gated anion channel activity	GO:0022857	transmembrane transporter activity
TcYC6_0000100	Biological Process	GO:0098656	N/A	anion transmembrane transport	GO:0055085	transmembrane transport
TcYC6_0000450	Biological Process	GO:0006891	N/A	intra-Golgi vesicle-mediated transport	GO:0016192	vesicle-mediated transport
[truncated: 244 more rows]

## Sheet: Higher impact changes
Gene ID	source_id	Product Description	Input ID	Interpro Description	Computed GO Component IDs
[truncated: 71 more rows]
