# Supplementary material for: Identification of inhibitors for the transmembrane Trypanosoma cruzi eIF2α kinase relevant for parasite proliferation
Source: J Biol Chem. 2023 May 23;299(7):104857. doi: 10.1016/j.jbc.2023.104857 (PMC10300260; doi:10.1016/j.jbc.2023.104857)
Supplement: Table S2 — Perseus analysis of proteomic data of Cas9 and TcK2KO samples of epimastigotes (Epi), TCT and amastigotes (AMA). [file mmc2.xlsx]

## Sheet: Epi
Significant	[-LOG(P-value)]	Difference	T: Protein IDs	T: Majority protein IDs	Gene IDs	T: id	T: Fasta headers	Gene ID	source_id	Organism	Genomic Location (Gene)	Product Description	Curated GO Functions	Computed GO Functions	Evidence Code	Computed GO Component IDs	Computed GO Components	Computed GO Function IDs	Computed GO Process IDs	Computed GO Processes	Curated GO Component IDs	Curated GO Components	Curated GO Function IDs	Curated GO Process IDs	Curated GO Processes	Show label	matrix19	N: Peptides	N: Razor + unique peptides	N: Unique peptides	N: Sequence coverage [%]	N: Unique + razor sequence coverage [%]	N: Unique sequence coverage [%]	N: Mol. weight [kDa]	N: Q-value	N: Score	N: Intensity	N: MS/MS count	LFQ intensity Epi1-Cas9-rpt-1	LFQ intensity Epi1-KO-K2-E8-2	LFQ intensity Epi2-Cas9-1	LFQ intensity Epi2-KO-K2-E8-2	LFQ intensity Epi3-Cas9-1	LFQ intensity Epi3-KO-K2-E8-2	LFQ intensity Epi1-Cas9-rpt-1_1	LFQ intensity Epi1-KO-K2-E8-2_1	LFQ intensity Epi2-Cas9-1_1	LFQ intensity Epi2-KO-K2-E8-2_1	LFQ intensity Epi3-Cas9-1_1
	2.52033	2.88239	TcYC6_0129390-RA-p1	TcYC6_0129390-RA-p1	TcYC6_0129390	3777	TcYC6_0129390-RA-p1 | transcript=TcYC6_0129390-RA | gene=TcYC6_0129390 | organism=Trypanosoma_cruzi_Y_C6 | gene_product=trans-sialidase, Group II, putative | transcript_product=trans-sialidase, Group II, putative | location=TcYC6_Chr26:379354-381522(+) | p	TcYC6_0129390	TcYC6_0129390-RA	Trypanosoma cruzi Y C6	TcYC6_Chr26:379,354..381,522(+)	trans-sialidase, Group II, putative	N/A	exo-alpha-sialidase activity	IEA	N/A	N/A	GO:0004308	GO:0009405	obsolete pathogenesis	N/A	N/A	N/A	N/A	N/A		+	8	7	1	17.3	16.2	4.8	78.605	0	50.533	802660000	17	24.7615	27.0612	23.7924	27.875	25.0413	27.3062	0	140030000	0	246150000	0
	2.0885	2.7777	TcYC6_0111890-RA-p1;TcYC6_0111880-RA-p1;TcYC6_0111870-RA-p1	TcYC6_0111890-RA-p1;TcYC6_0111880-RA-p1;TcYC6_0111870-RA-p1	TcYC6_0111890;TcYC6_0111880;TcYC6_0111870	3234	TcYC6_0111890-RA-p1 | transcript=TcYC6_0111890-RA | gene=TcYC6_0111890 | organism=Trypanosoma_cruzi_Y_C6 | gene_product=Putative 60S acidic ribosomal protein P2 [Source:UniProtKB/TrEMBL;Acc:A0A2V2XBZ9] | transcript_product=60S acidic ribosomal protein P2,	TcYC6_0111870;TcYC6_0111880;TcYC6_0111890	TcYC6_0111870-RA;TcYC6_0111880-RA;TcYC6_0111890-RA	Trypanosoma cruzi Y C6;Trypanosoma cruzi Y C6;Trypanosoma cruzi Y C6	TcYC6_Chr8:965,454..965,801(-);TcYC6_Chr8:966,084..966,431(-);TcYC6_Chr8:966,715..967,062(-)	60S acidic ribosomal protein P2, putative;60S acidic ribosomal protein P2, putative;60S acidic ribosomal protein P2, putative	N/A;N/A;N/A	structural constituent of ribosome;structural constituent of ribosome;structural constituent of ribosome	IEA;IEA;IEA	GO:0005840;GO:0005840;GO:0005840	ribosome;ribosome;ribosome	GO:0003735;GO:0003735;GO:0003735	GO:0006412;GO:0006414;GO:0006412;GO:0006414;GO:0006412;GO:0006414	translation;translational elongation;translation;translational elongation;translation;translational elongation	N/A;N/A;N/A	N/A;N/A;N/A	N/A;N/A;N/A	N/A;N/A;N/A	N/A;N/A;N/A		+	3	3	3	45.2	45.2	45.2	11.44	0	4.3568	1984800000	11	26.4494	28.0341	25.9885	28.7229	24.7084	28.7223	0	274849984	0	443060000	0
	4.12626	2.69046	TcYC6_0063740-RA-p1	TcYC6_0063740-RA-p1	TcYC6_0063740	1648	TcYC6_0063740-RA-p1 | transcript=TcYC6_0063740-RA | gene=TcYC6_0063740 | organism=Trypanosoma_cruzi_Y_C6 | gene_product=ribonuclease mar1, putative | transcript_product=ribonuclease mar1, putative | location=TcYC6_Chr25:367688-368278(+) | protein_length=19																					5	2	2	34.2	16.8	16.8	21.43	0	18.808	1162800000	7	25.4996	28.0473	25.0951	28.0789	25.2056	27.7455	0	277380000	0	283520000	0
	0.490455	2.57311	TcYC6_0099570-RA-p1	TcYC6_0099570-RA-p1	TcYC6_0099570	2856	TcYC6_0099570-RA-p1 | transcript=TcYC6_0099570-RA | gene=TcYC6_0099570 | organism=Trypanosoma_cruzi_Y_C6 | gene_product=ubiquitin-protein ligase-like, putative | transcript_product=ubiquitin-protein ligase-like, putative | location=TcYC6_Chr28:170274-18265	TcYC6_0099570	TcYC6_0099570-RA	Trypanosoma cruzi Y C6	TcYC6_Chr28:170,274..182,654(-)	ubiquitin-protein ligase-like, putative	N/A	metal ion binding;ubiquitin-protein transferase activity	IEA	N/A	N/A	GO:0046872;GO:0004842	N/A	N/A	N/A	N/A	N/A	N/A	N/A		+	18	18	18	6.3	6.3	6.3	457.18	0	17.383	23698000000	22	24.1989	31.294	31.2821	31.5392	30.7865	31.1536	0	2632900096	2611300096	3120699904	1852099968
	1.80316	2.57199	TcYC6_0019490-RA-p1	TcYC6_0019490-RA-p1	TcYC6_0019490	553	TcYC6_0019490-RA-p1 | transcript=TcYC6_0019490-RA | gene=TcYC6_0019490 | organism=Trypanosoma_cruzi_Y_C6 | gene_product=Elongation of fatty acids protein [Source:UniProtKB/TrEMBL;Acc:A0A2V2WGZ5] | transcript_product=fatty acid elongase, putative | location	TcYC6_0019490	TcYC6_0019490-RA	Trypanosoma cruzi Y C6	TcYC6_Chr32:257,179..258,081(+)	fatty acid elongase, putative	N/A	3-oxo-arachidoyl-CoA synthase activity;3-oxo-cerotoyl-CoA synthase activity;3-oxo-lignoceronyl-CoA synthase activity;very-long-chain 3-ketoacyl-CoA synthase activity	IEA	GO:0016021	integral component of membrane	GO:0102336;GO:0102337;GO:0102338;GO:0102756	GO:0006633	fatty acid biosynthetic process	N/A	N/A	N/A	N/A	N/A		+	4	4	4	13	13	13	34.754	0	4.3184	1143600000	9	24.8977	27.5339	23.7304	27.7206	25.6958	26.7854	0	194320000	0	221170000	0
	1.06756	2.5363	TcYC6_0126350-RA-p1	TcYC6_0126350-RA-p1	TcYC6_0126350	3714	TcYC6_0126350-RA-p1 | transcript=TcYC6_0126350-RA | gene=TcYC6_0126350 | organism=Trypanosoma_cruzi_Y_C6 | gene_product=chaperonin HSP60, mitochondrial precursor | transcript_product=chaperonin HSP60, mitochondrial precursor | location=TcYC6_Chr4:1393694-1	TcYC6_0126350	TcYC6_0126350-RA	Trypanosoma cruzi Y C6	TcYC6_Chr4:1,393,694..1,395,391(+)	chaperonin HSP60, mitochondrial precursor	N/A	ATP binding	IEA	N/A	N/A	GO:0005524	GO:0006457;GO:0042026	protein folding;protein refolding	N/A	N/A	N/A	N/A	N/A		+	56	3	3	81.4	8.8	8.8	59.547	0	100.68	4394700000	24	24.8524	29.0736	28.4423	29.176	27.4344	30.0884	0	564969984	364729984	606520000	181380000
	2.64912	2.48581	TcYC6_0129890-RA-p1;TcYC6_0129080-RA-p1;TcYC6_0129100-RA-p1;TcYC6_0129090-RA-p1;TcYC6_0130600-RA-p1;TcYC6_0130870-RA-p1;TcYC6_0131050-RA-p1;TcYC6_0130110-RA-p1;TcYC6_0131970-RA-p1;TcYC6_0131910-RA-p1	TcYC6_0129890-RA-p1;TcYC6_0129080-RA-p1;TcYC6_0129100-RA-p1;TcYC6_0129090-RA-p1;TcYC6_0130600-RA-p1	TcYC6_0129890;TcYC6_0129080;TcYC6_0129100;TcYC6_0129090;TcYC6_0130600	3779	TcYC6_0129890-RA-p1 | transcript=TcYC6_0129890-RA | gene=TcYC6_0129890 | organism=Trypanosoma_cruzi_Y_C6 | gene_product=trans-sialidase, Group II, putative | transcript_product=trans-sialidase, Group II, putative | location=TcYC6_Chr35:535907-538093(+) | p	TcYC6_0129080;TcYC6_0129090;TcYC6_0129100;TcYC6_0129890;TcYC6_0130600	TcYC6_0129080-RA;TcYC6_0129090-RA;TcYC6_0129100-RA;TcYC6_0129890-RA;TcYC6_0130600-RA	Trypanosoma cruzi Y C6;Trypanosoma cruzi Y C6;Trypanosoma cruzi Y C6;Trypanosoma cruzi Y C6;Trypanosoma cruzi Y C6	TcYC6_Contig150:35,235..37,421(+);TcYC6_Contig152:32,453..34,648(-);TcYC6_Contig152:39,555..41,747(-);TcYC6_Chr35:535,907..538,093(+);TcYC6_Chr40:234,509..236,704(+)	trans-sialidase, Group II, putative;trans-sialidase, Group II, putative;trans-sialidase, Group II, putative;trans-sialidase, Group II, putative;trans-sialidase, Group II, putative	N/A;N/A;N/A;N/A;N/A	exo-alpha-sialidase activity;exo-alpha-sialidase activity;exo-alpha-sialidase activity;exo-alpha-sialidase activity;exo-alpha-sialidase activity	IEA;IEA;IEA;IEA;IEA	N/A;N/A;N/A;N/A;N/A	N/A;N/A;N/A;N/A;N/A	GO:0004308;GO:0004308;GO:0004308;GO:0004308;GO:0004308	GO:0009405;GO:0009405;GO:0009405;GO:0009405;GO:0009405	obsolete pathogenesis;obsolete pathogenesis;obsolete pathogenesis;obsolete pathogenesis;obsolete pathogenesis	N/A;N/A;N/A;N/A;N/A	N/A;N/A;N/A;N/A;N/A	N/A;N/A;N/A;N/A;N/A	N/A;N/A;N/A;N/A;N/A	N/A;N/A;N/A;N/A;N/A		+	6	6	3	12.1	12.1	6.2	78.9	0	17.364	998050000	9	25.1997	27.7952	24.7316	27.9435	25.8944	27.5444	0	232910000	0	258120000	0
	0.883722	2.37303	TcYC6_0066060-RA-p1	TcYC6_0066060-RA-p1	TcYC6_0066060	1702	TcYC6_0066060-RA-p1 | transcript=TcYC6_0066060-RA | gene=TcYC6_0066060 | organism=Trypanosoma_cruzi_Y_C6 | gene_product=Putative ADG1-like protein [Source:UniProtKB/TrEMBL;Acc:A0A2V2X4W7] | transcript_product=ADG1, putative | location=TcYC6_Chr21:429125-42	TcYC6_0066060	TcYC6_0066060-RA	Trypanosoma cruzi Y C6	TcYC6_Chr21:429,125..429,490(-)	ADG1, putative	N/A	N/A	IEA	GO:0016021	integral component of membrane	N/A	N/A	N/A	N/A	N/A	N/A	N/A	N/A		+	5	5	5	38	38	38	13.759	0	77.689	2132900000	10	24.9174	27.832	24.0357	28.5041	28.0883	27.8244	0	238920000	0	380710016	285380000
	0.739532	2.34644	TcYC6_0040740-RA-p1;TcYC6_0040080-RA-p1	TcYC6_0040740-RA-p1;TcYC6_0040080-RA-p1	TcYC6_0040740;TcYC6_0040080	959	TcYC6_0040740-RA-p1 | transcript=TcYC6_0040740-RA | gene=TcYC6_0040740 | organism=Trypanosoma_cruzi_Y_C6 | gene_product=MSP domain-containing protein [Source:UniProtKB/TrEMBL;Acc:A0A2V2WME5] | transcript_product=MSP (Major sperm protein) domain containing	TcYC6_0040080;TcYC6_0040740	TcYC6_0040080-RA;TcYC6_0040740-RA	Trypanosoma cruzi Y C6;Trypanosoma cruzi Y C6	TcYC6_Chr1:2,179,957..2,180,457(-);TcYC6_Chr1:2,375,257..2,375,961(+)	hypothetical protein;MSP (Major sperm protein) domain containing protein, putative	N/A;N/A	N/A;N/A	IEA;IEA	GO:0005789;GO:0005789;GO:0016021	endoplasmic reticulum membrane;endoplasmic reticulum membrane;integral component of membrane	N/A;N/A	N/A;N/A	N/A;N/A	N/A;N/A	N/A;N/A	N/A;N/A	N/A;N/A	N/A;N/A		+	4	4	4	27.4	27.4	27.4	26.283	0	44.991	2895800000	11	24.401	28.4781	24.3987	28.0833	28.7445	28.0222	0	373910016	0	284400000	449720000
	1.35229	2.16433	TcYC6_0066440-RA-p1	TcYC6_0066440-RA-p1	TcYC6_0066440	1716	TcYC6_0066440-RA-p1 | transcript=TcYC6_0066440-RA | gene=TcYC6_0066440 | organism=Trypanosoma_cruzi_Y_C6 | gene_product=eukaryotic translation initiation factor eIF2A, putative | transcript_product=eukaryotic translation initiation factor eIF2A, putative |	TcYC6_0066440	TcYC6_0066440-RA	Trypanosoma cruzi Y C6	TcYC6_Chr21:516,361..517,944(+)	eukaryotic translation initiation factor eIF2A, putative	N/A	translation initiation factor activity	IEA	N/A	N/A	GO:0003743	GO:0006413	translational initiation	N/A	N/A	N/A	N/A	N/A		+	5	5	5	13.9	13.9	13.9	58.968	0	19.069	1322800000	8	24.8846	27.0917	26.3113	26.6975	24.3535	28.2532	0	143030000	83269000	108830000	0
	2.70395	2.16283	TcYC6_0131540-RA-p1;TcYC6_0129540-RA-p1;TcYC6_0130150-RA-p1;TcYC6_0130140-RA-p1;TcYC6_0129200-RA-p1;TcYC6_0128860-RA-p1;TcYC6_0129420-RA-p1;TcYC6_0128840-RA-p1;TcYC6_0128830-RA-p1;TcYC6_0128820-RA-p1;TcYC6_0129630-RA-p1;TcYC6_0128720-RA-p1;TcYC6_0131960-RA-p1	TcYC6_0131540-RA-p1	TcYC6_0131540	3785	TcYC6_0131540-RA-p1 | transcript=TcYC6_0131540-RA | gene=TcYC6_0131540 | organism=Trypanosoma_cruzi_Y_C6 | gene_product=trans-sialidase, Group II, putative | transcript_product=trans-sialidase, Group II, putative | location=TcYC6_Chr9:80312-82474(-) | prot	TcYC6_0131540	TcYC6_0131540-RA	Trypanosoma cruzi Y C6	TcYC6_Chr9:80,312..82,474(-)	trans-sialidase, Group II, putative	N/A	exo-alpha-sialidase activity	IEA	N/A	N/A	GO:0004308	GO:0009405	obsolete pathogenesis	N/A	N/A	N/A	N/A	N/A		+	11	11	1	18.9	18.9	2.4	78.402	0	45.026	4562300000	27	27.0809	29.3253	27.7421	29.4545	27.5347	30.0664	141960000	672640000	224500000	735660032	194440000
	2.45723	2.12115	TcYC6_0072460-RA-p1	TcYC6_0072460-RA-p1	TcYC6_0072460	1940	TcYC6_0072460-RA-p1 | transcript=TcYC6_0072460-RA | gene=TcYC6_0072460 | organism=Trypanosoma_cruzi_Y_C6 | gene_product=hypothetical protein, conserved | transcript_product=hypothetical protein, conserved | location=TcYC6_Chr2:1156775-1157596(+) | protein_																					5	5	5	24.5	24.5	24.5	31.759	0	8.033	554870000	8	24.5156	26.9014	23.895	26.1257	24.772	26.5189	0	125350000	0	73217000	0
	1.77755	2.08441	TcYC6_0032490-RA-p1	TcYC6_0032490-RA-p1	TcYC6_0032490	841	TcYC6_0032490-RA-p1 | transcript=TcYC6_0032490-RA | gene=TcYC6_0032490 | organism=Trypanosoma_cruzi_Y_C6 | gene_product=agmatinase, putative | transcript_product=agmatinase, putative | location=TcYC6_Chr17:875305-876300(+) | protein_length=331 | sequence_S	TcYC6_0032490	TcYC6_0032490-RA	Trypanosoma cruzi Y C6	TcYC6_Chr17:875,305..876,300(+)	agmatinase, putative	N/A	metal ion binding	IEA	N/A	N/A	GO:0046872	N/A	N/A	N/A	N/A	N/A	N/A	N/A		+	6	6	6	20.8	20.8	20.8	36.225	0	12.738	722560000	8	24.2113	26.0691	25.3152	26.5348	23.7474	26.9233	0	70401000	0	97223000	0
	2.51395	2.01057	TcYC6_0130280-RA-p1	TcYC6_0130280-RA-p1	TcYC6_0130280	3781	TcYC6_0130280-RA-p1 | transcript=TcYC6_0130280-RA | gene=TcYC6_0130280 | organism=Trypanosoma_cruzi_Y_C6 | gene_product=trans-sialidase, Group II, putative | transcript_product=trans-sialidase, Group II, putative | location=TcYC6_Chr21:418423-420573(-) | p	TcYC6_0130280	TcYC6_0130280-RA	Trypanosoma cruzi Y C6	TcYC6_Chr21:418,423..420,573(-)	trans-sialidase, Group II, putative	N/A	exo-alpha-sialidase activity	IEA	N/A	N/A	GO:0004308	GO:0009405	obsolete pathogenesis	N/A	N/A	N/A	N/A	N/A		+	7	7	1	11.9	11.9	2.4	78.261	0	41.398	2834900000	18	27.1983	28.6016	26.4181	28.8759	27.1045	29.2751	153990000	407310016	89671000	492609984	144300000
	2.86786	1.89833	TcYC6_0028690-RA-p1	TcYC6_0028690-RA-p1	TcYC6_0028690	756	TcYC6_0028690-RA-p1 | transcript=TcYC6_0028690-RA | gene=TcYC6_0028690 | organism=Trypanosoma_cruzi_Y_C6 | gene_product=Prostaglandin F2alpha synthase [Source:UniProtKB/TrEMBL;Acc:A0A2V2VZI4] | transcript_product=2,4-dienoyl-coa reductase fadh1, putative |	TcYC6_0028690	TcYC6_0028690-RA	Trypanosoma cruzi Y C6	TcYC6_Chr38:257,778..259,859(-)	2,4-dienoyl-coa reductase fadh1, putative	N/A	FMN binding;catalytic activity;oxidoreductase activity	IEA	N/A	N/A	GO:0010181;GO:0003824;GO:0016491	GO:0055114	obsolete oxidation-reduction process	N/A	N/A	N/A	N/A	N/A		+	7	7	7	16.5	16.5	16.5	76.287	0	30.682	617220000	9	25.3245	26.5845	24.8557	27.1332	24.7425	26.9	0	100630000	0	147200000	0
	1.85843	1.89608	TcYC6_0128990-RA-p1;TcYC6_0129930-RA-p1;TcYC6_0128600-RA-p1;TcYC6_0128530-RA-p1	TcYC6_0128990-RA-p1	TcYC6_0128990	3776	TcYC6_0128990-RA-p1 | transcript=TcYC6_0128990-RA | gene=TcYC6_0128990 | organism=Trypanosoma_cruzi_Y_C6 | gene_product=trans-sialidase, Group II, putative | transcript_product=trans-sialidase, Group II, putative | location=TcYC6_Chr33:493495-495750(+) | p	TcYC6_0128990	TcYC6_0128990-RA	Trypanosoma cruzi Y C6	TcYC6_Chr33:493,495..495,750(+)	trans-sialidase, Group II, putative	N/A	exo-alpha-sialidase activity	IEA	N/A	N/A	GO:0004308	GO:0009405	obsolete pathogenesis	N/A	N/A	N/A	N/A	N/A		+	6	3	2	9.1	6.1	3.9	81.624	0	4.2415	499100000	5	24.137	26.7223	24.3462	26.613	25.5566	26.3927	0	110720000	0	102640000	0
	1.28959	1.86941	TcYC6_0129720-RA-p1;TcYC6_0176450-RA-p1;TcYC6_0129690-RA-p1	TcYC6_0129720-RA-p1;TcYC6_0176450-RA-p1;TcYC6_0129690-RA-p1	TcYC6_0129720;TcYC6_0176450;TcYC6_0129690	3778	TcYC6_0129720-RA-p1 | transcript=TcYC6_0129720-RA | gene=TcYC6_0129720 | organism=Trypanosoma_cruzi_Y_C6 | gene_product=trans-sialidase, Group II, putative | transcript_product=trans-sialidase, Group II, putative | location=TcYC6_Chr6:351073-353265(-) | pr	TcYC6_0129690;TcYC6_0129720;TcYC6_0176450	TcYC6_0129690-RA;TcYC6_0129720-RA;TcYC6_0176450-RA	Trypanosoma cruzi Y C6;Trypanosoma cruzi Y C6;Trypanosoma cruzi Y C6	TcYC6_Contig189:4,072..6,264(+);TcYC6_Chr6:351,073..353,265(-);TcYC6_Chr6:377,470..378,483(-)	trans-sialidase, Group II, putative;trans-sialidase, Group II, putative;82-kDa surface antigen	N/A;N/A;N/A	exo-alpha-sialidase activity;exo-alpha-sialidase activity;exo-alpha-sialidase activity	IEA;IEA;IEA	N/A;N/A;N/A	N/A;N/A;N/A	GO:0004308;GO:0004308;GO:0004308	GO:0009405;GO:0009405;GO:0009405	obsolete pathogenesis;obsolete pathogenesis;obsolete pathogenesis	N/A;N/A;N/A	N/A;N/A;N/A	N/A;N/A;N/A	N/A;N/A;N/A	N/A;N/A;N/A		+	5	5	5	10.7	10.7	10.7	79.191	0	19.168	1016600000	8	25.5189	27.1016	26.6255	27.722	24.3592	27.2882	0	144010000	103530000	221380000	0
	0.976255	1.86339	TcYC6_0123070-RA-p1	TcYC6_0123070-RA-p1	TcYC6_0123070	3604	TcYC6_0123070-RA-p1 | transcript=TcYC6_0123070-RA | gene=TcYC6_0123070 | organism=Trypanosoma_cruzi_Y_C6 | gene_product=emp24/gp25L/p24 family/GOLD, putative | transcript_product=emp24/gp25L/p24 family/GOLD, putative | location=TcYC6_Chr4:503596-504210(+)																					3	3	3	24.5	24.5	24.5	23.523	0	27.115	1891500000	9	25.4155	27.871	27.6807	27.8502	24.7254	27.6906	0	245470000	215140000	241960000	0
	1.41268	1.84871	TcYC6_0027750-RA-p1	TcYC6_0027750-RA-p1	TcYC6_0027750	709	TcYC6_0027750-RA-p1 | transcript=TcYC6_0027750-RA | gene=TcYC6_0027750 | organism=Trypanosoma_cruzi_Y_C6 | gene_product=hypothetical protein, conserved | transcript_product=hypothetical protein, conserved | location=TcYC6_Chr38:44699-47632(-) | protein_len	TcYC6_0027750	TcYC6_0027750-RA	Trypanosoma cruzi Y C6	TcYC6_Chr38:44,699..47,632(-)	hypothetical protein, conserved	N/A	GDP-dissociation inhibitor activity	IEA	N/A	N/A	GO:0005092	GO:0007264	small GTPase mediated signal transduction	N/A	N/A	N/A	N/A	N/A		+	11	11	11	17.4	17.4	17.4	108.61	0	28.223	763590000	13	25.0708	26.9882	26.3314	26.8874	24.3042	27.3769	0	133120000	84437000	124140000	0
	0.731633	1.84263	TcYC6_0072280-RA-p1	TcYC6_0072280-RA-p1	TcYC6_0072280	1934	TcYC6_0072280-RA-p1 | transcript=TcYC6_0072280-RA | gene=TcYC6_0072280 | organism=Trypanosoma_cruzi_Y_C6 | gene_product=hypothetical protein, conserved | transcript_product=hypothetical protein, conserved | location=TcYC6_Chr2:1111494-1111856(+) | protein_																					3	3	3	41.7	41.7	41.7	13.432	0	30.026	2030500000	6	25.1921	28.0805	28.4335	28.0244	24.7986	27.8471	0	283830016	362520000	273009984	0
	0.78773	1.73851	TcYC6_0088930-RA-p1	TcYC6_0088930-RA-p1	TcYC6_0088930	2471	TcYC6_0088930-RA-p1 | transcript=TcYC6_0088930-RA | gene=TcYC6_0088930 | organism=Trypanosoma_cruzi_Y_C6 | gene_product=pyroglutamyl-peptidase I, putative | transcript_product=pyroglutamyl-peptidase I, putative | location=TcYC6_Chr7:394988-395683(-) | prot																					7	7	7	29.9	29.9	29.9	26.238	0	31.989	1640800000	17	24.12	27.7976	27.2028	27.9606	27.1402	27.9203	0	233300000	154470000	261200000	147920000
	0.662841	1.73162	TcYC6_0089170-RA-p1	TcYC6_0089170-RA-p1	TcYC6_0089170	2475	TcYC6_0089170-RA-p1 | transcript=TcYC6_0089170-RA | gene=TcYC6_0089170 | organism=Trypanosoma_cruzi_Y_C6 | gene_product=Ubiquitin-like domain-containing protein [Source:UniProtKB/TrEMBL;Acc:A0A2V2XBC5] | transcript_product=ubiquitin, putative | location=Tc	TcYC6_0089170	TcYC6_0089170-RA	Trypanosoma cruzi Y C6	TcYC6_Chr7:451,796..452,032(-)	ubiquitin, putative	N/A	protein binding	IEA	N/A	N/A	GO:0005515	N/A	N/A	N/A	N/A	N/A	N/A	N/A		+	4	4	4	37.2	37.2	37.2	8.579	0	33.593	1905300000	15	23.9601	28.0597	27.613	27.9434	27.3899	28.1548	0	279769984	205280000	258110000	175860000
	1.30845	1.71762	TcYC6_0028010-RA-p1	TcYC6_0028010-RA-p1	TcYC6_0028010	719	TcYC6_0028010-RA-p1 | transcript=TcYC6_0028010-RA | gene=TcYC6_0028010 | organism=Trypanosoma_cruzi_Y_C6 | gene_product=Putative PTP1-interacting protein, 39 kDa [Source:UniProtKB/TrEMBL;Acc:A0A2V2WEH3] | transcript_product=PTP1-interacting protein, 39 kDa																					6	6	6	21.1	21.1	21.1	39.693	0	20.832	850990000	14	24.8329	26.6792	26.5093	27.3043	24.6926	27.2042	0	107460000	95521000	165740000	0
	1.27907	1.65689	TcYC6_0034510-RA-p1	TcYC6_0034510-RA-p1	TcYC6_0034510	875	TcYC6_0034510-RA-p1 | transcript=TcYC6_0034510-RA | gene=TcYC6_0034510 | organism=Trypanosoma_cruzi_Y_C6 | gene_product=Inhibitor of serine peptidase 2 [Source:UniProtKB/TrEMBL;Acc:A0A6N0URS1] | transcript_product=ecotin, putative | location=TcYC6_Chr33:34	TcYC6_0034510	TcYC6_0034510-RA	Trypanosoma cruzi Y C6	TcYC6_Chr33:345,001..345,444(-)	ecotin, putative	N/A	serine-type endopeptidase inhibitor activity	IEA	N/A	N/A	GO:0004867	N/A	N/A	N/A	N/A	N/A	N/A	N/A		+	2	2	2	22.4	22.4	22.4	16.792	0	6.0925	662360000	6	24.635	26.558	24.2257	26.6909	26.2068	26.7892	0	98801000	0	108330000	77454000
	0.52875	1.63635	TcYC6_0065130-RA-p1;TcYC6_0003590-RA-p1	TcYC6_0065130-RA-p1;TcYC6_0003590-RA-p1	TcYC6_0065130;TcYC6_0003590	133	TcYC6_0065130-RA-p1 | transcript=TcYC6_0065130-RA | gene=TcYC6_0065130 | organism=Trypanosoma_cruzi_Y_C6 | gene_product=Mitochondrial ATP synthase subunit, putative | transcript_product=Mitochondrial ATP synthase subunit, putative | location=TcYC6_Chr21:11																					8	8	8	85.1	85.1	85.1	11.77	0	115.87	3531200000	22	28.8714	28.6741	28.5712	28.9697	24.6917	29.3995	491100000	428310016	398830016	525720000	0
	1.3249	1.6299	TcYC6_0066560-RA-p1;TcYC6_0054540-RA-p1	TcYC6_0066560-RA-p1;TcYC6_0054540-RA-p1	TcYC6_0066560;TcYC6_0054540	1720	TcYC6_0066560-RA-p1 | transcript=TcYC6_0066560-RA | gene=TcYC6_0066560 | organism=Trypanosoma_cruzi_Y_C6 | gene_product=dihydroorotate dehydrogenase, putative | transcript_product=dihydroorotate dehydrogenase, putative | location=TcYC6_Chr21:554265-555209(	TcYC6_0054540;TcYC6_0066560	TcYC6_0054540-RA;TcYC6_0066560-RA	Trypanosoma cruzi Y C6;Trypanosoma cruzi Y C6	TcYC6_Chr22:108,686..109,630(-);TcYC6_Chr21:554,265..555,209(+)	dihydroorotate dehydrogenase, putative;dihydroorotate dehydrogenase, putative	N/A;N/A	catalytic activity;dihydroorotate dehydrogenase activity;oxidoreductase activity, acting on the CH-CH group of donors;catalytic activity;dihydroorotate dehydrogenase activity;oxidoreductase activity, acting on the CH-CH group of donors	IEA;IEA	GO:0005737;GO:0005737	cytoplasm;cytoplasm	GO:0003824;GO:0004152;GO:0016627;GO:0003824;GO:0004152;GO:0016627	GO:0006222;GO:0055114;GO:0006221;GO:0006222;GO:0055114;GO:0006221	UMP biosynthetic process;obsolete oxidation-reduction process;pyrimidine nucleotide biosynthetic process;UMP biosynthetic process;obsolete oxidation-reduction process;pyrimidine nucleotide biosynthetic process	N/A;N/A	N/A;N/A	N/A;N/A	N/A;N/A	N/A;N/A		+	5	5	5	22	22	22	34.118	0	23.202	513580000	17	24.3298	26.3567	26.0172	26.6132	24.2815	26.5483	0	85932000	67912000	102650000	0
	1.00841	1.62794	TcYC6_0067110-RA-p1	TcYC6_0067110-RA-p1	TcYC6_0067110	1730	TcYC6_0067110-RA-p1 | transcript=TcYC6_0067110-RA | gene=TcYC6_0067110 | organism=Trypanosoma_cruzi_Y_C6 | gene_product=adenylate kinase, putative | transcript_product=adenylate kinase, putative | location=TcYC6_Chr21:672405-673187(+) | protein_length=260	TcYC6_0067110	TcYC6_0067110-RA	Trypanosoma cruzi Y C6	TcYC6_Chr21:672,405..673,187(+)	adenylate kinase, putative	N/A	ATP binding;adenylate kinase activity;nucleobase-containing compound kinase activity	IEA	N/A	N/A	GO:0005524;GO:0004017;GO:0019205	GO:0006139	nucleobase-containing compound metabolic process	N/A	N/A	N/A	N/A	N/A		+	4	4	4	23.1	23.1	23.1	29.509	0	39.757	1082600000	9	25.4461	27.1175	24.3335	27.0231	26.9135	27.4363	0	145610000	0	136380000	126410000
	1.65247	1.6176	TcYC6_0104760-RA-p1	TcYC6_0104760-RA-p1	TcYC6_0104760	3008	TcYC6_0104760-RA-p1 | transcript=TcYC6_0104760-RA | gene=TcYC6_0104760 | organism=Trypanosoma_cruzi_Y_C6 | gene_product=protein associated with differentiation 8, putative | transcript_product=protein associated with differentiation 8, putative | location=																					8	8	8	17.1	17.1	17.1	70.888	0	126.72	1008700000	15	25.2926	27.159	25.5554	26.5988	26.0124	27.9554	41100000	149860000	49311000	101630000	67690000
	1.31255	1.57254	TcYC6_0079250-RA-p1	TcYC6_0079250-RA-p1	TcYC6_0079250	2163	TcYC6_0079250-RA-p1 | transcript=TcYC6_0079250-RA | gene=TcYC6_0079250 | organism=Trypanosoma_cruzi_Y_C6 | gene_product=hypothetical protein, conserved | transcript_product=hypothetical protein, conserved | location=TcYC6_Chr23:410478-413879(-) | protein_l																					5	5	5	5.8	5.8	5.8	128.5	0	20.404	342470000	10	23.3603	26.2715	25.0325	26.0162	24.9251	25.7478	0	81002000	0	67867000	0
	0.897703	1.54875	TcYC6_0100670-RA-p1	TcYC6_0100670-RA-p1	TcYC6_0100670	2897	TcYC6_0100670-RA-p1 | transcript=TcYC6_0100670-RA | gene=TcYC6_0100670 | organism=Trypanosoma_cruzi_Y_C6 | gene_product=Peptidyl-prolyl cis-trans isomerase [Source:UniProtKB/TrEMBL;Acc:A0A2V2XDR6] | transcript_product=peptidyl-prolyl cis-trans isomerase |	TcYC6_0100670	TcYC6_0100670-RA	Trypanosoma cruzi Y C6	TcYC6_Chr28:522,850..523,203(+)	peptidyl-prolyl cis-trans isomerase	N/A	peptidyl-prolyl cis-trans isomerase activity	IEA	N/A	N/A	GO:0003755	N/A	N/A	N/A	N/A	N/A	N/A	N/A		+	7	7	7	59.8	59.8	59.8	12.619	0	11.546	1066600000	8	24.8806	26.9196	24.6649	27.2077	27.1609	27.2254	0	126940000	0	155000000	150050000
	0.633652	1.54233	TcYC6_0097480-RA-p1	TcYC6_0097480-RA-p1	TcYC6_0097480	2774	TcYC6_0097480-RA-p1 | transcript=TcYC6_0097480-RA | gene=TcYC6_0097480 | organism=Trypanosoma_cruzi_Y_C6 | gene_product=heat shock 70 kDa protein, mitochondrial precursor, putative | transcript_product=heat shock 70 kDa protein, mitochondrial precursor, pu	TcYC6_0097480	TcYC6_0097480-RA	Trypanosoma cruzi Y C6	TcYC6_Chr13:792,663..794,582(-)	heat shock 70 kDa protein, mitochondrial precursor, putative	N/A	ATP binding;unfolded protein binding	IEA	N/A	N/A	GO:0005524;GO:0051082	GO:0006457	protein folding	N/A	N/A	N/A	N/A	N/A		+	55	3	3	70.1	5	5	69.103	0	26.046	807290000	5	26.5506	27.6262	24.7619	25.2615	23.6093	26.6611	98296000	207170000	0	0	0
	0.889147	1.50093	TcYC6_0018580-RA-p1	TcYC6_0018580-RA-p1	TcYC6_0018580	520	TcYC6_0018580-RA-p1 | transcript=TcYC6_0018580-RA | gene=TcYC6_0018580 | organism=Trypanosoma_cruzi_Y_C6 | gene_product=mitochondrial DNA polymerase I protein C | transcript_product=mitochondrial DNA polymerase I protein C | location=TcYC6_Chr32:204339-209	TcYC6_0018580	TcYC6_0018580-RA	Trypanosoma cruzi Y C6	TcYC6_Chr32:204,339..209,216(+)	mitochondrial DNA polymerase I protein C	N/A	DNA binding;DNA-directed DNA polymerase activity	IEA	N/A	N/A	GO:0003677;GO:0003887	GO:0006260;GO:0006261	DNA replication;DNA-dependent DNA replication	N/A	N/A	N/A	N/A	N/A		+	8	8	8	6.8	6.8	6.8	181.2	0	17.592	655210000	10	24.9461	26.6855	23.7954	26.3311	26.4789	26.7066	0	107930000	0	84421000	93530000
	1.69421	1.48092	TcYC6_0081780-RA-p1	TcYC6_0081780-RA-p1	TcYC6_0081780	2271	TcYC6_0081780-RA-p1 | transcript=TcYC6_0081780-RA | gene=TcYC6_0081780 | organism=Trypanosoma_cruzi_Y_C6 | gene_product=hypothetical protein | transcript_product=hypothetical protein | location=TcYC6_Chr19:239878-240564(+) | protein_length=228 | sequence_S																					2	2	2	14.5	14.5	14.5	25.957	0	5.7382	444630000	2	25.2574	25.7336	24.4013	26.0593	24.1206	26.4291	0	55794000	0	69924000	0
	0.892357	1.41738	TcYC6_0103480-RA-p1;TcYC6_0103430-RA-p1;TcYC6_0103530-RA-p1;TcYC6_0102830-RA-p1;TcYC6_0103580-RA-p1;TcYC6_0102790-RA-p1;TcYC6_0103380-RA-p1;TcYC6_0102500-RA-p1;TcYC6_0103010-RA-p1;TcYC6_0102880-RA-p1	TcYC6_0103480-RA-p1;TcYC6_0103430-RA-p1;TcYC6_0103530-RA-p1;TcYC6_0102830-RA-p1;TcYC6_0103580-RA-p1;TcYC6_0102790-RA-p1	TcYC6_0103480;TcYC6_0103430;TcYC6_0103530;TcYC6_0102830;TcYC6_0103580;TcYC6_0102790	2984	TcYC6_0103480-RA-p1 | transcript=TcYC6_0103480-RA | gene=TcYC6_0103480 | organism=Trypanosoma_cruzi_Y_C6 | gene_product=hypothetical protein, conserved | transcript_product=hypothetical protein, conserved | location=TcYC6_Chr24:708519-709604(+) | protein_l																					5	5	2	18.3	18.3	6.1	39.934	0	11.694	799300000	10	26.3712	27.6267	24.3234	26.9897	25.8837	26.214	86801000	207230000	0	133260000	61913000
	0.421995	1.39936	TcYC6_0070100-RA-p1	TcYC6_0070100-RA-p1	TcYC6_0070100	1846	TcYC6_0070100-RA-p1 | transcript=TcYC6_0070100-RA | gene=TcYC6_0070100 | organism=Trypanosoma_cruzi_Y_C6 | gene_product=calmodulin, putative | transcript_product=calmodulin, putative | location=TcYC6_Chr2:601843-602280(-) | protein_length=145 | sequence_SO	TcYC6_0070100	TcYC6_0070100-RA	Trypanosoma cruzi Y C6	TcYC6_Chr2:601,843..602,280(-)	calmodulin, putative	N/A	calcium ion binding	IEA	N/A	N/A	GO:0005509	N/A	N/A	N/A	N/A	N/A	N/A	N/A		+	3	3	3	32.4	32.4	32.4	16.398	0	16.689	1245900000	9	25.3034	27.4477	27.8555	27.8696	23.5971	25.6368	0	183050000	242850000	245230000	0
	0.572927	1.37671	TcYC6_0016890-RA-p1	TcYC6_0016890-RA-p1	TcYC6_0016890	465	TcYC6_0016890-RA-p1 | transcript=TcYC6_0016890-RA | gene=TcYC6_0016890 | organism=Trypanosoma_cruzi_Y_C6 | gene_product=hypothetical protein, conserved | transcript_product=hypothetical protein, conserved | location=TcYC6_Chr18:616455-618185(+) | protein_l																					2	2	2	4.3	4.3	4.3	65.365	0	11.726	1302100000	9	27.2618	27.6363	24.13	27.7319	27.4017	27.5554	160920000	208620000	0	222910000	177310000
	0.686513	1.37397	TcYC6_0169090-RA-p1	TcYC6_0169090-RA-p1	TcYC6_0169090	3835	TcYC6_0169090-RA-p1 | transcript=TcYC6_0169090-RA | gene=TcYC6_0169090 | organism=Trypanosoma_cruzi_Y_C6 | gene_product=Leishmanolysin-like peptidase [Source:UniProtKB/TrEMBL;Acc:A0A2V2XAX5] | transcript_product=surface protease GP63, putative | location=T	TcYC6_0169090	TcYC6_0169090-RA	Trypanosoma cruzi Y C6	TcYC6_Chr28:243,560..245,191(-)	surface protease GP63, putative	N/A	metal ion binding;metalloendopeptidase activity	IEA	GO:0016021;GO:0016020;GO:0005886	integral component of membrane;membrane;plasma membrane	GO:0046872;GO:0004222	GO:0007155;GO:0006508	cell adhesion;proteolysis	N/A	N/A	N/A	N/A	N/A		+	10	2	2	22.3	6.4	6.4	59.635	0	21.084	1091800000	10	24.5432	26.9415	27.1698	26.2223	24.8234	27.4945	0	128880000	150980000	0	0
	2.504	1.3465	TcYC6_0064510-RA-p1	TcYC6_0064510-RA-p1	TcYC6_0064510	1680	TcYC6_0064510-RA-p1 | transcript=TcYC6_0064510-RA | gene=TcYC6_0064510 | organism=Trypanosoma_cruzi_Y_C6 | gene_product=hypothetical protein, conserved | transcript_product=hypothetical protein, conserved | location=TcYC6_Chr25:644031-644558(-) | protein_l	TcYC6_0064510	TcYC6_0064510-RA	Trypanosoma cruzi Y C6	TcYC6_Chr25:644,031..644,558(-)	hypothetical protein, conserved	N/A	N/A	IEA	GO:0016021	integral component of membrane	N/A	N/A	N/A	N/A	N/A	N/A	N/A	N/A		+	3	3	3	8	8	8	19.091	0	4.6809	745010000	10	25.8933	26.9488	25.3089	26.8818	25.2888	26.6999	62325000	129540000	0	123660000	0
	1.11954	1.33755	TcYC6_0064470-RA-p1	TcYC6_0064470-RA-p1	TcYC6_0064470	1678	TcYC6_0064470-RA-p1 | transcript=TcYC6_0064470-RA | gene=TcYC6_0064470 | organism=Trypanosoma_cruzi_Y_C6 | gene_product=hypothetical protein, conserved | transcript_product=hypothetical protein, conserved | location=TcYC6_Chr25:631448-632260(-) | protein_l																					5	5	5	23.7	23.7	23.7	30.05	0	17.379	665290000	7	24.3909	26.3851	25.7653	26.1942	25.7032	27.2927	0	87638000	57033000	76777000	54629000
	0.651176	1.26358	TcYC6_0044630-RA-p1	TcYC6_0044630-RA-p1	TcYC6_0044630	1086	TcYC6_0044630-RA-p1 | transcript=TcYC6_0044630-RA | gene=TcYC6_0044630 | organism=Trypanosoma_cruzi_Y_C6 | gene_product=Putative pantothenate kinase subunit [Source:UniProtKB/TrEMBL;Acc:A0A2V2WXL4] | transcript_product=pantothenate kinase subunit, putative	TcYC6_0044630	TcYC6_0044630-RA	Trypanosoma cruzi Y C6	TcYC6_Chr16:425,278..429,720(+)	pantothenate kinase subunit, putative	N/A	ATP binding;pantothenate kinase activity	IEA	GO:0016021	integral component of membrane	GO:0005524;GO:0004594	GO:0015937	coenzyme A biosynthetic process	N/A	N/A	N/A	N/A	N/A		+	12	12	12	10.5	10.5	10.5	164.2	0	24.094	1040100000	16	26.7929	27.229	26.7946	27.0294	24.1722	27.292	116270000	157310000	116410000	136980000	0
	1.92143	1.2603	TcYC6_0091610-RA-p1	TcYC6_0091610-RA-p1	TcYC6_0091610	2572	TcYC6_0091610-RA-p1 | transcript=TcYC6_0091610-RA | gene=TcYC6_0091610 | organism=Trypanosoma_cruzi_Y_C6 | gene_product=Putative Alkylated DNA repair protein (AlkB) [Source:UniProtKB/TrEMBL;Acc:A0A2V2VUF0] | transcript_product=alkylated DNA repair protein,	TcYC6_0091610	TcYC6_0091610-RA	Trypanosoma cruzi Y C6	TcYC6_Chr7:1,012,742..1,013,713(+)	alkylated DNA repair protein, putative	N/A	N/A	IEA	N/A	N/A	N/A	GO:0006281;GO:0055114	DNA repair;obsolete oxidation-reduction process	N/A	N/A	N/A	N/A	N/A		+	1	1	1	5.9	5.9	5.9	36.939	0	51.277	330150000	8	24.5126	25.4337	24.0239	25.3853	24.5919	26.0903	23934000	45321000	17058000	43827000	25288000
	0.578638	1.24887	TcYC6_0097690-RA-p1	TcYC6_0097690-RA-p1	TcYC6_0097690	2784	TcYC6_0097690-RA-p1 | transcript=TcYC6_0097690-RA | gene=TcYC6_0097690 | organism=Trypanosoma_cruzi_Y_C6 | gene_product=LSU ribosomal protein, mitochondrial, putative | transcript_product=LSU ribosomal protein, mitochondrial, putative | location=TcYC6_Chr1	TcYC6_0097690	TcYC6_0097690-RA	Trypanosoma cruzi Y C6	TcYC6_Chr13:829,909..831,180(-)	LSU ribosomal protein, mitochondrial, putative	N/A	protein binding	IEA	N/A	N/A	GO:0005515	N/A	N/A	N/A	N/A	N/A	N/A	N/A		+	8	8	8	28.8	28.8	28.8	48.796	0	12.835	1136600000	10	24.1378	27.3035	26.9891	27.3589	27.0528	27.2639	0	165640000	133210000	172130000	139220000
	0.761301	1.21043	TcYC6_0086710-RA-p1	TcYC6_0086710-RA-p1	TcYC6_0086710	2412	TcYC6_0086710-RA-p1 | transcript=TcYC6_0086710-RA | gene=TcYC6_0086710 | organism=Trypanosoma_cruzi_Y_C6 | gene_product=hypothetical protein, conserved | transcript_product=hypothetical protein, conserved | location=TcYC6_Chr14:937249-939675(-) | protein_l																					8	8	8	10.6	10.6	10.6	93.27	0	34.714	435350000	15	25.9864	25.9746	23.7523	25.8401	23.9313	25.4866	66477000	65939000	0	60067000	0
	0.440256	1.19753	TcYC6_0013470-RA-p1	TcYC6_0013470-RA-p1	TcYC6_0013470	383	TcYC6_0013470-RA-p1 | transcript=TcYC6_0013470-RA | gene=TcYC6_0013470 | organism=Trypanosoma_cruzi_Y_C6 | gene_product=DNA repair protein RAD50, putative | transcript_product=DNA repair protein RAD50, putative | location=TcYC6_Chr12:902170-906234(+) | pro	TcYC6_0013470	TcYC6_0013470-RA	Trypanosoma cruzi Y C6	TcYC6_Chr12:902,170..906,234(+)	DNA repair protein RAD50, putative	N/A	ATP hydrolysis activity	IEA	GO:0030870;GO:0005634	Mre11 complex;nucleus	GO:0016887	GO:0006281;GO:0000723	DNA repair;telomere maintenance	N/A	N/A	N/A	N/A	N/A		+	3	3	3	3.3	3.3	3.3	153.98	0	3.8368	1078300000	4	24.9467	26.9372	26.6439	24.6929	24.2276	27.7807	0	128500000	104860000	0	0
	1.02852	1.18397	TcYC6_0032690-RA-p1	TcYC6_0032690-RA-p1	TcYC6_0032690	852	TcYC6_0032690-RA-p1 | transcript=TcYC6_0032690-RA | gene=TcYC6_0032690 | organism=Trypanosoma_cruzi_Y_C6 | gene_product=SET domain containing protein, putative | transcript_product=SET domain containing protein, putative | location=TcYC6_Chr17:266688-26788	TcYC6_0032690	TcYC6_0032690-RA	Trypanosoma cruzi Y C6	TcYC6_Chr17:266,688..267,881(+)	SET domain containing protein, putative	N/A	protein binding	IEA	N/A	N/A	GO:0005515	N/A	N/A	N/A	N/A	N/A	N/A	N/A		+	5	5	5	16.4	16.4	16.4	44.535	0	44.414	594000000	12	24.3133	26.3652	25.8954	26.7589	25.9015	26.538	0	86442000	0	113560000	62678000
	0.463394	1.17964	TcYC6_0092390-RA-p1	TcYC6_0092390-RA-p1	TcYC6_0092390	2592	TcYC6_0092390-RA-p1 | transcript=TcYC6_0092390-RA | gene=TcYC6_0092390 | organism=Trypanosoma_cruzi_Y_C6 | gene_product=Signal sequence receptor subunit alpha [Source:UniProtKB/TrEMBL;Acc:A0A2V2X6P6] | transcript_product=translocon-associated protein (TRAP	TcYC6_0092390	TcYC6_0092390-RA	Trypanosoma cruzi Y C6	TcYC6_Chr34:74,484..75,308(-)	translocon-associated protein (TRAP), alpha subunit, putative	N/A	N/A	IEA	GO:0005789;GO:0016021	endoplasmic reticulum membrane;integral component of membrane	N/A	N/A	N/A	N/A	N/A	N/A	N/A	N/A		+	6	6	6	24.1	24.1	24.1	30.374	0	9.6381	1761900000	8	27.4679	27.8637	24.4027	27.5068	27.8607	27.8997	185640000	244230000	0	190710000	243730000
	0.490204	1.17294	TcYC6_0044600-RA-p1	TcYC6_0044600-RA-p1	TcYC6_0044600	1085	TcYC6_0044600-RA-p1 | transcript=TcYC6_0044600-RA | gene=TcYC6_0044600 | organism=Trypanosoma_cruzi_Y_C6 | gene_product=Proteasome endopeptidase complex [Source:UniProtKB/TrEMBL;Acc:A0A2V2WZW6] | transcript_product=proteasome beta 3 subunit, putative | loc	TcYC6_0044600	TcYC6_0044600-RA	Trypanosoma cruzi Y C6	TcYC6_Chr16:422,473..423,090(+)	proteasome beta 3 subunit, putative	N/A	threonine-type endopeptidase activity	IEA	GO:0005737;GO:0005634;GO:0005839;GO:0019774	cytoplasm;nucleus;proteasome core complex;proteasome core complex, beta-subunit complex	GO:0004298	GO:0043161;GO:0051603	proteasome-mediated ubiquitin-dependent protein catabolic process;proteolysis involved in cellular protein catabolic process	N/A	N/A	N/A	N/A	N/A		+	5	5	5	26.8	26.8	26.8	22.378	0	39.589	3033700000	24	25.3142	28.7056	28.4232	28.4199	28.4399	28.5706	0	437769984	359950016	359110016	364129984
	0.338674	1.16499	TcYC6_0005560-RA-p1	TcYC6_0005560-RA-p1	TcYC6_0005560	160	TcYC6_0005560-RA-p1 | transcript=TcYC6_0005560-RA | gene=TcYC6_0005560 | organism=Trypanosoma_cruzi_Y_C6 | gene_product=hypothetical protein, conserved | transcript_product=hypothetical protein, conserved | location=TcYC6_Chr5:204143-204763(+) | protein_le																					5	5	5	27.2	27.2	27.2	23.055	0	28.161	2151100000	23	28.5386	27.8897	28.09	27.9526	24.0921	28.3734	389929984	248680000	285720000	259760000	0
	0.753864	1.14041	TcYC6_0051940-RA-p1	TcYC6_0051940-RA-p1	TcYC6_0051940	1349	TcYC6_0051940-RA-p1 | transcript=TcYC6_0051940-RA | gene=TcYC6_0051940 | organism=Trypanosoma_cruzi_Y_C6 | gene_product=hypothetical protein, conserved | transcript_product=hypothetical protein, conserved | location=TcYC6_Chr11:681629-682438(+) | protein_l	TcYC6_0051940	TcYC6_0051940-RA	Trypanosoma cruzi Y C6	TcYC6_Chr11:681,629..682,438(+)	hypothetical protein, conserved	N/A	catalytic activity	IEA	N/A	N/A	GO:0003824	GO:0009058	biosynthetic process	N/A	N/A	N/A	N/A	N/A		+	4	4	4	26.4	26.4	26.4	29.29	0	11.126	473490000	12	25.0423	25.9312	26.0592	26.3378	23.702	25.9557	0	63984000	69919000	84813000	0
	0.717689	1.12655	TcYC6_0064440-RA-p1	TcYC6_0064440-RA-p1	TcYC6_0064440	1677	TcYC6_0064440-RA-p1 | transcript=TcYC6_0064440-RA | gene=TcYC6_0064440 | organism=Trypanosoma_cruzi_Y_C6 | gene_product=RNA-binding protein, putative | transcript_product=RNA-binding protein, putative | location=TcYC6_Chr25:625353-626609(-) | protein_lengt	TcYC6_0064440	TcYC6_0064440-RA	Trypanosoma cruzi Y C6	TcYC6_Chr25:625,353..626,609(-)	RNA-binding protein, putative	N/A	nucleic acid binding	IEA	N/A	N/A	GO:0003676	N/A	N/A	N/A	N/A	N/A	N/A	N/A		+	11	11	11	19.6	19.6	19.6	46.227	0	12.001	1335100000	13	27.0483	27.5641	24.9832	27.6665	27.1849	27.3655	138790000	198430000	0	213040000	152570000
	0.440875	1.12278	TcYC6_0013770-RA-p1	TcYC6_0013770-RA-p1	TcYC6_0013770	395	TcYC6_0013770-RA-p1 | transcript=TcYC6_0013770-RA | gene=TcYC6_0013770 | organism=Trypanosoma_cruzi_Y_C6 | gene_product=putative 5-3 exoribonuclease A | transcript_product=putative 5-3 exoribonuclease A | location=TcYC6_Chr12:1062304-1066632(-) | prote	TcYC6_0013770	TcYC6_0013770-RA	Trypanosoma cruzi Y C6	TcYC6_Chr12:1,062,304..1,066,632(-)	putative 5'-3' exoribonuclease A	N/A	5'-3' exonuclease activity;exonuclease activity;nucleic acid binding	IEA	N/A	N/A	GO:0008409;GO:0004527;GO:0003676	GO:0000956	nuclear-transcribed mRNA catabolic process	N/A	N/A	N/A	N/A	N/A		+	7	7	7	6.9	6.9	6.9	162.29	0	20.922	1487500000	10	24.3726	27.545	27.7684	27.9129	27.4696	27.521	0	195830000	228620000	252710000	185850000
	0.958631	1.10308	TcYC6_0074440-RA-p1	TcYC6_0074440-RA-p1	TcYC6_0074440	2020	TcYC6_0074440-RA-p1 | transcript=TcYC6_0074440-RA | gene=TcYC6_0074440 | organism=Trypanosoma_cruzi_Y_C6 | gene_product=Mitochondrial SSU ribosomal protein, putative | transcript_product=Mitochondrial SSU ribosomal protein, putative | location=TcYC6_Chr2:1																					9	9	9	13.6	13.6	13.6	99.099	0	28.379	591100000	10	26.2629	26.334	24.5205	26.2441	24.8198	26.3344	80521000	84591000	0	79481000	0
	0.559513	1.10304	TcYC6_0086460-RA-p1;TcYC6_0041300-RA-p1	TcYC6_0086460-RA-p1	TcYC6_0086460	2405	TcYC6_0086460-RA-p1 | transcript=TcYC6_0086460-RA | gene=TcYC6_0086460 | organism=Trypanosoma_cruzi_Y_C6 | gene_product=Trafficking protein particle complex subunit [Source:UniProtKB/TrEMBL;Acc:A0A2V2WI27] | transcript_product=mitochondrial ribosomal prote	TcYC6_0086460	TcYC6_0086460-RA	Trypanosoma cruzi Y C6	TcYC6_Chr14:823,019..823,789(+)	mitochondrial ribosomal protein s34	N/A	N/A	IEA	GO:0005794;GO:0030008;GO:0005783	Golgi apparatus;TRAPP complex;endoplasmic reticulum	N/A	GO:0048193	Golgi vesicle transport	N/A	N/A	N/A	N/A	N/A		+	4	4	4	23	23	23	28.832	0	14.562	469680000	11	26.2214	25.8653	25.1597	26.0927	23.2414	25.9736	78238000	61127000	37481000	71561000	0
	0.434512	1.08939	TcYC6_0064270-RA-p1	TcYC6_0064270-RA-p1	TcYC6_0064270	1669	TcYC6_0064270-RA-p1 | transcript=TcYC6_0064270-RA | gene=TcYC6_0064270 | organism=Trypanosoma_cruzi_Y_C6 | gene_product=Nucleolar protein 16 [Source:UniProtKB/TrEMBL;Acc:A0A2V2WBU6] | transcript_product=Ribosome biogenesis protein Nop16, putative | locatio	TcYC6_0064270	TcYC6_0064270-RA	Trypanosoma cruzi Y C6	TcYC6_Chr25:581,377..581,964(-)	Ribosome biogenesis protein Nop16, putative	N/A	N/A	IEA	GO:0005730	nucleolus	N/A	N/A	N/A	N/A	N/A	N/A	N/A	N/A		+	4	4	4	25.6	25.6	25.6	22.538	0	6.6356	1704800000	5	25.2095	27.1849	24.0427	24.9106	26.7024	27.1273	0	152570000	0	0	109200000
	1.08339	1.08378	TcYC6_0049040-RA-p1	TcYC6_0049040-RA-p1	TcYC6_0049040	1259	TcYC6_0049040-RA-p1 | transcript=TcYC6_0049040-RA | gene=TcYC6_0049040 | organism=Trypanosoma_cruzi_Y_C6 | gene_product=Organic solute transport protein 1, putative | transcript_product=Organic solute transport protein 1, putative | location=TcYC6_Chr26:47																					4	4	4	11.2	11.2	11.2	45.609	0	3.9239	349600000	6	25.0217	25.7126	25.1432	25.8392	23.6964	25.5608	0	54987000	37055000	60029000	0
	0.391166	1.05902	TcYC6_0006540-RA-p1	TcYC6_0006540-RA-p1	TcYC6_0006540	208	TcYC6_0006540-RA-p1 | transcript=TcYC6_0006540-RA | gene=TcYC6_0006540 | organism=Trypanosoma_cruzi_Y_C6 | gene_product=SRP54 domain-containing protein [Source:UniProtKB/TrEMBL;Acc:A0A2V2WKD8] | transcript_product=signal recognition particle receptor like	TcYC6_0006540	TcYC6_0006540-RA	Trypanosoma cruzi Y C6	TcYC6_Chr5:599,315..601,042(-)	signal recognition particle receptor like protein, putative	N/A	GTP binding;GTPase activity;signal recognition particle binding	IEA	GO:0005785	signal recognition particle receptor complex	GO:0005525;GO:0003924;GO:0005047	GO:0006614;GO:0006886	SRP-dependent cotranslational protein targeting to membrane;intracellular protein transport	N/A	N/A	N/A	N/A	N/A		+	11	11	11	23.5	23.5	23.5	62.721	0	91.676	1155200000	18	27.2268	26.7924	27.137	27.4221	23.8001	27.1265	157070000	116230000	147590000	179840000	0
	2.25902	1.05543	TcYC6_0117260-RA-p1	TcYC6_0117260-RA-p1	TcYC6_0117260	3437	TcYC6_0117260-RA-p1 | transcript=TcYC6_0117260-RA | gene=TcYC6_0117260 | organism=Trypanosoma_cruzi_Y_C6 | gene_product=hypothetical protein, conserved | transcript_product=hypothetical protein, conserved | location=TcYC6_Chr3:16116-16373(-) | protein_leng	TcYC6_0117260	TcYC6_0117260-RA	Trypanosoma cruzi Y C6	TcYC6_Chr3:16,116..16,373(-)	hypothetical protein, conserved	N/A	N/A	IEA	GO:0016021	integral component of membrane	N/A	N/A	N/A	N/A	N/A	N/A	N/A	N/A		+	2	2	2	18.8	18.8	18.8	9.2338	0	4.4139	2814300000	14	27.6873	28.7996	27.7273	28.3616	27.5811	29.0008	216130000	467230016	222210000	344900000	200790000
	0.553165	1.05148	TcYC6_0072730-RA-p1	TcYC6_0072730-RA-p1	TcYC6_0072730	1955	TcYC6_0072730-RA-p1 | transcript=TcYC6_0072730-RA | gene=TcYC6_0072730 | organism=Trypanosoma_cruzi_Y_C6 | gene_product=hypothetical protein | transcript_product=hypothetical protein | location=TcYC6_Chr2:1222834-1224978(+) | protein_length=714 | sequence_																					5	5	5	9.8	9.8	9.8	81.122	0	29.39	487020000	10	25.1286	26.5654	26.1378	25.1588	23.6622	26.3588	0	99306000	73836000	0	0
	0.849121	1.05103	TcYC6_0045380-RA-p1	TcYC6_0045380-RA-p1	TcYC6_0045380	1115	TcYC6_0045380-RA-p1 | transcript=TcYC6_0045380-RA | gene=TcYC6_0045380 | organism=Trypanosoma_cruzi_Y_C6 | gene_product=cysteine protease, putative | transcript_product=cysteine protease, putative | location=TcYC6_Chr16:655562-656830(-) | protein_length=42	TcYC6_0045380	TcYC6_0045380-RA	Trypanosoma cruzi Y C6	TcYC6_Chr16:655,562..656,830(-)	cysteine protease, putative	N/A	cysteine-type peptidase activity	IEA	N/A	N/A	GO:0008234	GO:0006508	proteolysis	N/A	N/A	N/A	N/A	N/A		+	3	3	3	9.5	9.5	9.5	46.031	0	10.844	719080000	11	25.9406	26.6728	26.5832	26.8424	24.6365	26.7982	0	106980000	100540000	120330000	0
	1.05191	1.03978	TcYC6_0014460-RA-p1;TcYC6_0012230-RA-p1	TcYC6_0014460-RA-p1	TcYC6_0014460	412	TcYC6_0014460-RA-p1 | transcript=TcYC6_0014460-RA | gene=TcYC6_0014460 | organism=Trypanosoma_cruzi_Y_C6 | gene_product=hypothetical protein, conserved | transcript_product=hypothetical protein, conserved | location=TcYC6_Chr12:520955-523552(-) | protein_l	TcYC6_0014460	TcYC6_0014460-RA	Trypanosoma cruzi Y C6	TcYC6_Chr12:520,955..523,552(-)	hypothetical protein, conserved	N/A	Glc3Man9GlcNAc2 oligosaccharide glucosidase activity	IEA	N/A	N/A	GO:0004573	GO:0005975;GO:0009311	carbohydrate metabolic process;oligosaccharide metabolic process	N/A	N/A	N/A	N/A	N/A		+	5	5	5	7.4	7.4	7.4	98.396	0	22.128	355720000	15	24.9137	25.7717	24.3057	26.5304	25.5858	25.6224	0	57285000	0	0	50361000
	3.81189	1.02117	TcYC6_0063070-RA-p1	TcYC6_0063070-RA-p1	TcYC6_0063070	1642	TcYC6_0063070-RA-p1 | transcript=TcYC6_0063070-RA | gene=TcYC6_0063070 | organism=Trypanosoma_cruzi_Y_C6 | gene_product=isocitrate dehydrogenase [NADP], mitochondrial precursor, putative | transcript_product=isocitrate dehydrogenase [NADP], mitochondrial p	TcYC6_0063070	TcYC6_0063070-RA	Trypanosoma cruzi Y C6	TcYC6_Chr25:236,716..238,017(+)	isocitrate dehydrogenase [NADP], mitochondrial precursor, putative	N/A	NAD binding;isocitrate dehydrogenase (NADP+) activity;magnesium ion binding;oxidoreductase activity, acting on the CH-OH group of donors, NAD or NADP as acceptor	IEA	N/A	N/A	GO:0051287;GO:0004450;GO:0000287;GO:0016616	GO:0006102;GO:0055114	isocitrate metabolic process;obsolete oxidation-reduction process	N/A	N/A	N/A	N/A	N/A		+	21	20	20	60.3	58	58	48.731	0	323.31	17843000000	117	30.4407	31.3456	30.2982	31.3129	30.3652	31.5091	1457299968	2728699904	1320300032	2667599872	1383000064
	2.35456	1.01903	TcYC6_0049810-RA-p1	TcYC6_0049810-RA-p1	TcYC6_0049810	1284	TcYC6_0049810-RA-p1 | transcript=TcYC6_0049810-RA | gene=TcYC6_0049810 | organism=Trypanosoma_cruzi_Y_C6 | gene_product=hypothetical protein, conserved | transcript_product=hypothetical protein, conserved | location=TcYC6_Chr11:142551-142991(-) | protein_l																					6	6	6	56.8	56.8	56.8	16.44	0	52.893	6594100000	39	29.1188	29.8428	28.8221	29.7325	28.7683	30.191	582969984	962899968	474590016	892049984	457220000
	0.29486	1.01572	TcYC6_0108110-RA-p1	TcYC6_0108110-RA-p1	TcYC6_0108110	3093	TcYC6_0108110-RA-p1 | transcript=TcYC6_0108110-RA | gene=TcYC6_0108110 | organism=Trypanosoma_cruzi_Y_C6 | gene_product=thymine-7-hydroxylase, putative | transcript_product=thymine-7-hydroxylase, putative | location=TcYC6_Chr8:102803-103762(-) | protein_le	TcYC6_0108110	TcYC6_0108110-RA	Trypanosoma cruzi Y C6	TcYC6_Chr8:102,803..103,762(-)	thymine-7-hydroxylase, putative	N/A	oxidoreductase activity	IEA	N/A	N/A	GO:0016491	GO:0055114	obsolete oxidation-reduction process	N/A	N/A	N/A	N/A	N/A		+	6	6	6	21.3	21.3	21.3	36.686	0	10.595	1254100000	10	23.4464	27.6069	27.5868	27.0554	27.6042	27.0223	0	204410000	201590000	139470000	204030000
	0.481394	1.00864	TcYC6_0109320-RA-p1	TcYC6_0109320-RA-p1	TcYC6_0109320	3131	TcYC6_0109320-RA-p1 | transcript=TcYC6_0109320-RA | gene=TcYC6_0109320 | organism=Trypanosoma_cruzi_Y_C6 | gene_product=hypothetical protein, conserved | transcript_product=hypothetical protein, conserved | location=TcYC6_Chr8:353961-357260(+) | protein_le																					9	9	9	18.7	18.7	18.7	122.05	0	53.228	509540000	11	26.2765	26.6113	24.2834	26.6863	24.425	24.7133	81284000	102520000	0	107990000	0
	0.988272	1.00652	TcYC6_0123950-RA-p1	TcYC6_0123950-RA-p1	TcYC6_0123950	3637	TcYC6_0123950-RA-p1 | transcript=TcYC6_0123950-RA | gene=TcYC6_0123950 | organism=Trypanosoma_cruzi_Y_C6 | gene_product=Putative mitochondrial RNA binding complex 1 subunit [Source:UniProtKB/TrEMBL;Acc:A0A2V2X415] | transcript_product=mitochondrial RNA bin																					3	3	3	10.6	10.6	10.6	60.961	0	10.412	417140000	5	25.0244	25.3512	23.9021	26.0163	25.3179	25.8964	0	42803000	0	0	41827000
	0.465866	1.00208	TcYC6_0017280-RA-p1	TcYC6_0017280-RA-p1	TcYC6_0017280	482	TcYC6_0017280-RA-p1 | transcript=TcYC6_0017280-RA | gene=TcYC6_0017280 | organism=Trypanosoma_cruzi_Y_C6 | gene_product=hypothetical protein, conserved | transcript_product=hypothetical protein, conserved | location=TcYC6_Chr18:785453-786466(+) | protein_l	TcYC6_0017280	TcYC6_0017280-RA	Trypanosoma cruzi Y C6	TcYC6_Chr18:785,453..786,466(+)	hypothetical protein, conserved	N/A	protein binding	IEA	N/A	N/A	GO:0005515	N/A	N/A	N/A	N/A	N/A	N/A	N/A		+	3	3	3	13.9	13.9	13.9	37.899	0	35.803	781080000	14	26.0845	26.7174	23.7544	26.529	26.8313	26.4301	71157000	110340000	0	96832000	119410000
	0.399079	0.987343	TcYC6_0086760-RA-p1	TcYC6_0086760-RA-p1	TcYC6_0086760	2414	TcYC6_0086760-RA-p1 | transcript=TcYC6_0086760-RA | gene=TcYC6_0086760 | organism=Trypanosoma_cruzi_Y_C6 | gene_product=hypothetical protein, conserved | transcript_product=hypothetical protein, conserved | location=TcYC6_Chr14:946614-947762(-) | protein_l																					12	12	12	39.5	39.5	39.5	42.513	0	85.34	1217500000	17	27.1812	26.7792	24.1994	25.3952	25.1103	27.2785	152180000	115170000	0	0	0
	1.07932	0.986642	TcYC6_0084510-RA-p1	TcYC6_0084510-RA-p1	TcYC6_0084510	2362	TcYC6_0084510-RA-p1 | transcript=TcYC6_0084510-RA | gene=TcYC6_0084510 | organism=Trypanosoma_cruzi_Y_C6 | gene_product=Dyggve-Melchior-Clausen syndrome protein, putative | transcript_product=Dyggve-Melchior-Clausen syndrome protein, putative | location=Tc																					5	5	5	13.6	13.6	13.6	80.455	0	38.108	530630000	15	25.2501	25.8236	25.7335	26.2556	24.3436	26.2079	39906000	59386000	55789000	80116000	0
	0.192692	0.978309	TcYC6_0126130-RA-p1;TcYC6_0022100-RA-p1	TcYC6_0126130-RA-p1;TcYC6_0022100-RA-p1	TcYC6_0126130;TcYC6_0022100	597	TcYC6_0126130-RA-p1 | transcript=TcYC6_0126130-RA | gene=TcYC6_0126130 | organism=Trypanosoma_cruzi_Y_C6 | gene_product=Putative 60S ribosomal protein L37a [Source:UniProtKB/TrEMBL;Acc:A0A2V2WS11] | transcript_product=60S ribosomal protein L37a, putative |	TcYC6_0022100;TcYC6_0126130	TcYC6_0022100-RA;TcYC6_0126130-RA	Trypanosoma cruzi Y C6;Trypanosoma cruzi Y C6	TcYC6_Chr27:296,912..297,184(-);TcYC6_Chr4:1,347,880..1,348,152(-)	60S ribosomal protein L37a, putative;60S ribosomal protein L37a, putative	N/A;N/A	structural constituent of ribosome;structural constituent of ribosome	IEA;IEA	GO:0005840;GO:0005840	ribosome;ribosome	GO:0003735;GO:0003735	GO:0006412;GO:0006412	translation;translation	N/A;N/A	N/A;N/A	N/A;N/A	N/A;N/A	N/A;N/A		+	6	6	6	48.9	48.9	48.9	10.159	0	55.368	6525100000	25	30.0101	29.9252	30.4267	29.7171	24.5897	28.3191	1081299968	1019500032	1443299968	882529984	0
	3.29332	0.9736	TcYC6_0064310-RA-p1	TcYC6_0064310-RA-p1	TcYC6_0064310	1670	TcYC6_0064310-RA-p1 | transcript=TcYC6_0064310-RA | gene=TcYC6_0064310 | organism=Trypanosoma_cruzi_Y_C6 | gene_product=Putative small GTP-binding protein Rab11 [Source:UniProtKB/TrEMBL;Acc:A0A2V2VMT2] | transcript_product=small GTP-binding protein Rab11,	TcYC6_0064310	TcYC6_0064310-RA	Trypanosoma cruzi Y C6	TcYC6_Chr25:596,339..596,992(-)	small GTP-binding protein Rab11, putative	N/A	GTP binding;GTPase activity	IEA	N/A	N/A	GO:0005525;GO:0003924	N/A	N/A	N/A	N/A	N/A	N/A	N/A		+	8	8	8	44.2	44.2	44.2	23.809	0	61.147	9693200000	42	29.5514	30.4401	29.5012	30.3356	29.4433	30.641	786809984	1456700032	759859968	1355000064	730009984
	0.451049	0.970944	TcYC6_0121770-RA-p1	TcYC6_0121770-RA-p1	TcYC6_0121770	3556	TcYC6_0121770-RA-p1 | transcript=TcYC6_0121770-RA | gene=TcYC6_0121770 | organism=Trypanosoma_cruzi_Y_C6 | gene_product=Protein transport protein SEC23 [Source:UniProtKB/TrEMBL;Acc:A0A2V2WPD1] | transcript_product=protein transport protein SEC23 | location	TcYC6_0121770	TcYC6_0121770-RA	Trypanosoma cruzi Y C6	TcYC6_Chr4:194,422..196,662(+)	protein transport protein SEC23	N/A	zinc ion binding	IEA	GO:0030127;GO:0005789	COPII vesicle coat;endoplasmic reticulum membrane	GO:0008270	GO:0006888;GO:0006886	endoplasmic reticulum to Golgi vesicle-mediated transport;intracellular protein transport	N/A	N/A	N/A	N/A	N/A		+	5	5	5	8	8	8	83.6	0	11.237	551390000	6	26.0571	26.0148	23.2961	26.3988	26.0134	25.8658	69818000	67799000	0	88474000	67737000
	0.488582	0.969707	TcYC6_0048430-RA-p1	TcYC6_0048430-RA-p1	TcYC6_0048430	1241	TcYC6_0048430-RA-p1 | transcript=TcYC6_0048430-RA | gene=TcYC6_0048430 | organism=Trypanosoma_cruzi_Y_C6 | gene_product=regulator of nonsense transcripts 1 | transcript_product=regulator of nonsense transcripts 1 | location=TcYC6_Chr26:248934-251453(-) | p	TcYC6_0048430	TcYC6_0048430-RA	Trypanosoma cruzi Y C6	TcYC6_Chr26:248,934..251,453(-)	regulator of nonsense transcripts 1	N/A	ATP binding;DNA binding;helicase activity;zinc ion binding	IEA	GO:0005737	cytoplasm	GO:0005524;GO:0003677;GO:0004386;GO:0008270	GO:0000184	nuclear-transcribed mRNA catabolic process, nonsense-mediated decay	N/A	N/A	N/A	N/A	N/A		+	11	11	11	23	23	23	93.814	0	43.231	1413700000	17	24.8808	27.0292	27.3345	27.7123	27.4049	27.7878	0	136960000	169240000	219910000	177710000
	0.779408	0.966581	TcYC6_0087280-RA-p1	TcYC6_0087280-RA-p1	TcYC6_0087280	2423	TcYC6_0087280-RA-p1 | transcript=TcYC6_0087280-RA | gene=TcYC6_0087280 | organism=Trypanosoma_cruzi_Y_C6 | gene_product=hypothetical protein, conserved | transcript_product=hypothetical protein, conserved | location=TcYC6_Chr7:79208-81721(+) | protein_leng																					7	7	7	11.7	11.7	11.7	93.367	0	25.63	442530000	10	25.3654	25.9309	23.9983	26.2784	25.8728	25.927	0	63970000	0	81393000	61447000
	0.512231	0.961767	TcYC6_0080950-RA-p1	TcYC6_0080950-RA-p1	TcYC6_0080950	2234	TcYC6_0080950-RA-p1 | transcript=TcYC6_0080950-RA | gene=TcYC6_0080950 | organism=Trypanosoma_cruzi_Y_C6 | gene_product=clathrin coat assembly protein, putative | transcript_product=clathrin coat assembly protein, putative | location=TcYC6_Chr19:61520-6302	TcYC6_0080950	TcYC6_0080950-RA	Trypanosoma cruzi Y C6	TcYC6_Chr19:61,520..63,022(+)	clathrin coat assembly protein, putative	N/A	1-phosphatidylinositol binding;clathrin binding;phospholipid binding	IEA	GO:0030136	clathrin-coated vesicle	GO:0005545;GO:0030276;GO:0005543	GO:0048268	clathrin coat assembly	N/A	N/A	N/A	N/A	N/A		+	4	4	4	14.8	14.8	14.8	55.407	0	26.51	738150000	4	24.4345	26.5718	24.5644	25.3388	26.627	26.6006	0	99746000	0	0	103640000
	0.474852	0.956916	TcYC6_0105280-RA-p1	TcYC6_0105280-RA-p1	TcYC6_0105280	3022	TcYC6_0105280-RA-p1 | transcript=TcYC6_0105280-RA | gene=TcYC6_0105280 | organism=Trypanosoma_cruzi_Y_C6 | gene_product=Putative zinc transporter [Source:UniProtKB/TrEMBL;Acc:A0A2V2X1M2] | transcript_product=zinc transporter, putative | location=TcYC6_Chr1	TcYC6_0105280	TcYC6_0105280-RA	Trypanosoma cruzi Y C6	TcYC6_Chr10:461,718..463,112(+)	zinc transporter, putative	N/A	cation transmembrane transporter activity	IEA	GO:0016021	integral component of membrane	GO:0008324	GO:0006812;GO:0055085	cation transport;transmembrane transport	N/A	N/A	N/A	N/A	N/A		+	7	7	7	16.8	16.8	16.8	49.9	0	19.558	819200000	13	24.0174	26.4556	26.6703	26.6693	26.5282	26.9617	0	92027000	106800000	106720000	96781000
	1.86266	0.955767	TcYC6_0098920-RA-p1	TcYC6_0098920-RA-p1	TcYC6_0098920	2831	TcYC6_0098920-RA-p1 | transcript=TcYC6_0098920-RA | gene=TcYC6_0098920 | organism=Trypanosoma_cruzi_Y_C6 | gene_product=cytochrome p450-like protein | transcript_product=cytochrome p450-like protein | location=TcYC6_Chr13:1038135-1039652(+) | protein_lengt	TcYC6_0098920	TcYC6_0098920-RA	Trypanosoma cruzi Y C6	TcYC6_Chr13:1,038,135..1,039,652(+)	cytochrome p450-like protein	N/A	heme binding;iron ion binding;monooxygenase activity;oxidoreductase activity, acting on paired donors, with incorporation or reduction of molecular oxygen	IEA	N/A	N/A	GO:0020037;GO:0005506;GO:0004497;GO:0016705	GO:0055114	obsolete oxidation-reduction process	N/A	N/A	N/A	N/A	N/A		+	16	16	16	39	39	39	57.269	0	127.16	7078300000	47	29.5316	30.0772	28.966	30.0032	28.7776	30.0621	776040000	1132800000	524350016	1076099968	460169984
	0.621619	0.95456	TcYC6_0047040-RA-p1	TcYC6_0047040-RA-p1	TcYC6_0047040	1201	TcYC6_0047040-RA-p1 | transcript=TcYC6_0047040-RA | gene=TcYC6_0047040 | organism=Trypanosoma_cruzi_Y_C6 | gene_product=NADH-dependent fumarate reductase | transcript_product=NADH-dependent fumarate reductase | location=TcYC6_Chr30:220180-223827(+) | prote	TcYC6_0047040	TcYC6_0047040-RA	Trypanosoma cruzi Y C6	TcYC6_Chr30:220,180..223,827(+)	NADH-dependent fumarate reductase	N/A	oxidoreductase activity;succinate dehydrogenase activity	IEA	N/A	N/A	GO:0016491;GO:0000104	GO:0055114;GO:0017013	obsolete oxidation-reduction process;protein flavinylation	N/A	N/A	N/A	N/A	N/A		+	21	10	10	20	10.5	10.5	132.4	0	62.631	1068100000	13	27.0658	27.073	26.5802	26.9673	24.814	27.2834	140480000	141180000	100330000	131210000	0
	0.63828	0.953605	TcYC6_0104900-RA-p1	TcYC6_0104900-RA-p1	TcYC6_0104900	3012	TcYC6_0104900-RA-p1 | transcript=TcYC6_0104900-RA | gene=TcYC6_0104900 | organism=Trypanosoma_cruzi_Y_C6 | gene_product=dihydrolipoamide dehydrogenase, putative | transcript_product=dihydrolipoamide dehydrogenase, putative | location=TcYC6_Chr10:372002-373	TcYC6_0104900	TcYC6_0104900-RA	Trypanosoma cruzi Y C6	TcYC6_Chr10:372,002..373,657(+)	dihydrolipoamide dehydrogenase, putative	N/A	flavin adenine dinucleotide binding;oxidoreductase activity	IEA	N/A	N/A	GO:0050660;GO:0016491	GO:0045454;GO:0055114	cell redox homeostasis;obsolete oxidation-reduction process	N/A	N/A	N/A	N/A	N/A		+	11	11	11	27.8	27.8	27.8	60.414	0	17.128	1057300000	11	26.9532	27.2322	24.8453	27.1603	26.7466	27.0134	129930000	157660000	0	149990000	112600000
	0.640395	0.952394	TcYC6_0084410-RA-p1	TcYC6_0084410-RA-p1	TcYC6_0084410	2357	TcYC6_0084410-RA-p1 | transcript=TcYC6_0084410-RA | gene=TcYC6_0084410 | organism=Trypanosoma_cruzi_Y_C6 | gene_product=fatty acyl CoA syntetase 1 | transcript_product=fatty acyl CoA syntetase 1 | location=TcYC6_Chr14:111083-113182(-) | protein_length=699																					10	10	10	18.5	18.5	18.5	77.603	0	58.519	1096200000	19	24.8642	27.0955	26.796	26.8837	26.8578	27.396	0	143400000	116520000	123820000	121620000
	1.21282	0.944645	TcYC6_0028290-RA-p1	TcYC6_0028290-RA-p1	TcYC6_0028290	739	TcYC6_0028290-RA-p1 | transcript=TcYC6_0028290-RA | gene=TcYC6_0028290 | organism=Trypanosoma_cruzi_Y_C6 | gene_product=ubiquitin hydrolase | transcript_product=ubiquitin hydrolase | location=TcYC6_Chr38:184876-188880(-) | protein_length=1334 | sequence_SO	TcYC6_0028290	TcYC6_0028290-RA	Trypanosoma cruzi Y C6	TcYC6_Chr38:184,876..188,880(-)	ubiquitin hydrolase	N/A	thiol-dependent deubiquitinase	IEA	N/A	N/A	GO:0004843	GO:0016579;GO:0006511	protein deubiquitination;ubiquitin-dependent protein catabolic process	N/A	N/A	N/A	N/A	N/A		+	8	8	8	7.8	7.8	7.8	149.8	0	14.253	594830000	10	25.1625	26.4002	26.1129	26.5591	25.0032	26.1532	0	88565000	72572000	98876000	0
	0.932357	0.936935	TcYC6_0111350-RA-p1	TcYC6_0111350-RA-p1	TcYC6_0111350	3215	TcYC6_0111350-RA-p1 | transcript=TcYC6_0111350-RA | gene=TcYC6_0111350 | organism=Trypanosoma_cruzi_Y_C6 | gene_product=multicopper oxidase, putative | transcript_product=multicopper oxidase, putative | location=TcYC6_Chr8:814509-816404(+) | protein_length	TcYC6_0111350	TcYC6_0111350-RA	Trypanosoma cruzi Y C6	TcYC6_Chr8:814,509..816,404(+)	multicopper oxidase, putative	N/A	copper ion binding;oxidoreductase activity	IEA	N/A	N/A	GO:0005507;GO:0016491	GO:0055114	obsolete oxidation-reduction process	N/A	N/A	N/A	N/A	N/A		+	3	3	3	7.3	7.3	7.3	71.165	0.00033289	2.8864	400830000	6	24.1002	26.2742	25.3057	25.5803	25.4199	25.7821	0	81154000	41473000	50170000	44890000
	1.13052	0.933677	TcYC6_0084430-RA-p1	TcYC6_0084430-RA-p1	TcYC6_0084430	2359	TcYC6_0084430-RA-p1 | transcript=TcYC6_0084430-RA | gene=TcYC6_0084430 | organism=Trypanosoma_cruzi_Y_C6 | gene_product=nicotinamidase, putative | transcript_product=nicotinamidase, putative | location=TcYC6_Chr14:120833-121504(-) | protein_length=223 | se																					4	4	4	20.6	20.6	20.6	23.948	0	6.5349	609630000	7	24.6517	25.9265	25.9008	26.1335	24.9369	26.2304	0	63775000	62650000	73615000	0
	0.505432	0.925146	TcYC6_0101620-RA-p1	TcYC6_0101620-RA-p1	TcYC6_0101620	2922	TcYC6_0101620-RA-p1 | transcript=TcYC6_0101620-RA | gene=TcYC6_0101620 | organism=Trypanosoma_cruzi_Y_C6 | gene_product=N-acetyltransferase domain-containing protein [Source:UniProtKB/TrEMBL;Acc:A0A2V2V233] | transcript_product=N-acetyltransferase complex	TcYC6_0101620	TcYC6_0101620-RA	Trypanosoma cruzi Y C6	TcYC6_Chr24:197,582..198,358(+)	N-acetyltransferase complex ARD1 subunit	N/A	N-acetyltransferase activity	IEA	N/A	N/A	GO:0008080	N/A	N/A	N/A	N/A	N/A	N/A	N/A		+	2	2	2	10.1	10.1	10.1	29.429	0.0012259	1.9095	532090000	4	24.9376	26.22	26.0594	25.0662	23.5902	26.0764	0	78166000	69931000	0	0
	0.219827	0.922048	TcYC6_0123420-RA-p1	TcYC6_0123420-RA-p1	TcYC6_0123420	3613	TcYC6_0123420-RA-p1 | transcript=TcYC6_0123420-RA | gene=TcYC6_0123420 | organism=Trypanosoma_cruzi_Y_C6 | gene_product=hypothetical protein, conserved | transcript_product=hypothetical protein, conserved | location=TcYC6_Chr4:596601-597608(+) | protein_le																					2	2	2	5.4	5.4	5.4	39.313	0.00032733	2.6733	1999100000	7	23.5916	24.2954	27.6521	27.6806	25.7079	27.7418	0	0	210920000	215120000	0
	0.417326	0.92196	TcYC6_0086950-RA-p1	TcYC6_0086950-RA-p1	TcYC6_0086950	2419	TcYC6_0086950-RA-p1 | transcript=TcYC6_0086950-RA | gene=TcYC6_0086950 | organism=Trypanosoma_cruzi_Y_C6 | gene_product=DnaJ domain containing protein, putative | transcript_product=DnaJ domain containing protein, putative | location=TcYC6_Chr14:977067-978																					5	5	5	18	18	18	50.174	0	57.267	718980000	12	23.6876	26.486	26.5174	26.4808	26.5018	26.5059	0	93987000	96060000	93651000	0
	1.50591	0.919692	TcYC6_0080580-RA-p1	TcYC6_0080580-RA-p1	TcYC6_0080580	2220	TcYC6_0080580-RA-p1 | transcript=TcYC6_0080580-RA | gene=TcYC6_0080580 | organism=Trypanosoma_cruzi_Y_C6 | gene_product=hypothetical protein, conserved | transcript_product=hypothetical protein, conserved | location=TcYC6_Chr23:706057-707424(+) | protein_l	TcYC6_0080580	TcYC6_0080580-RA	Trypanosoma cruzi Y C6	TcYC6_Chr23:706,057..707,424(+)	hypothetical protein, conserved	N/A	protein binding	IEA	N/A	N/A	GO:0005515	N/A	N/A	N/A	N/A	N/A	N/A	N/A		+	5	5	5	14.5	14.5	14.5	51.592	0.000344	3.2895	440240000	7	24.9562	25.4236	25.1466	25.8	24.47	26.1083	0	45007000	37143000	58422000	0
	3.47209	0.912767	TcYC6_0052640-RA-p1	TcYC6_0052640-RA-p1	TcYC6_0052640	1376	TcYC6_0052640-RA-p1 | transcript=TcYC6_0052640-RA | gene=TcYC6_0052640 | organism=Trypanosoma_cruzi_Y_C6 | gene_product=Mannose-6-phosphate isomerase [Source:UniProtKB/TrEMBL;Acc:A0A2V2WUL4] | transcript_product=phosphomannose isomerase, putative | locatio	TcYC6_0052640	TcYC6_0052640-RA	Trypanosoma cruzi Y C6	TcYC6_Chr11:862,080..863,306(+)	phosphomannose isomerase, putative	N/A	mannose-6-phosphate isomerase activity;zinc ion binding	IEA	N/A	N/A	GO:0004476;GO:0008270	GO:0009298;GO:0005975	GDP-mannose biosynthetic process;carbohydrate metabolic process	N/A	N/A	N/A	N/A	N/A		+	16	16	16	55.1	55.1	55.1	45.461	0	195.69	13452000000	66	30.1825	30.9156	29.955	30.919	29.984	31.0252	1218499968	2025400064	1040800000	2030200064	1061900032
	2.60588	0.907767	TcYC6_0027970-RA-p1;TcYC6_0027930-RA-p1;TcYC6_0027890-RA-p1;TcYC6_0027850-RA-p1	TcYC6_0027970-RA-p1;TcYC6_0027930-RA-p1;TcYC6_0027890-RA-p1;TcYC6_0027850-RA-p1	TcYC6_0027970;TcYC6_0027930;TcYC6_0027890;TcYC6_0027850	714	TcYC6_0027970-RA-p1 | transcript=TcYC6_0027970-RA | gene=TcYC6_0027970 | organism=Trypanosoma_cruzi_Y_C6 | gene_product=Arginine kinase [Source:UniProtKB/TrEMBL;Acc:A0A2V2WIV3] | transcript_product=arginine kinase | location=TcYC6_Chr38:93297-94370(-) | pr	TcYC6_0027850;TcYC6_0027890;TcYC6_0027930;TcYC6_0027970	TcYC6_0027850-RA;TcYC6_0027890-RA;TcYC6_0027930-RA;TcYC6_0027970-RA	Trypanosoma cruzi Y C6;Trypanosoma cruzi Y C6;Trypanosoma cruzi Y C6;Trypanosoma cruzi Y C6	TcYC6_Chr38:68,629..69,702(-);TcYC6_Chr38:76,860..77,933(-);TcYC6_Chr38:85,089..86,162(-);TcYC6_Chr38:93,297..94,370(-)	arginine kinase;arginine kinase;arginine kinase;arginine kinase	N/A;N/A;N/A;N/A	ATP binding;catalytic activity;creatine kinase activity;kinase activity;transferase activity, transferring phosphorus-containing groups;ATP binding;catalytic activity;creatine kinase activity;kinase activity;transferase activity, transferring phosphorus-containing groups;ATP binding;catalytic activity;creatine kinase activity;kinase activity;transferase activity, transferring phosphorus-containin…	IEA;IEA;IEA;IEA	N/A;N/A;N/A;N/A	N/A;N/A;N/A;N/A	GO:0005524;GO:0003824;GO:0004111;GO:0016301;GO:0016772;GO:0005524;GO:0003824;GO:0004111;GO:0016301;GO:0016772;GO:0005524;GO:0003824;GO:0004111;GO:0016301;GO:0016772;GO:0005524;GO:0003824;GO:0004111;GO:0016301;GO:0016772	GO:0046314;GO:0046314;GO:0046314;GO:0046314	phosphocreatine biosynthetic process;phosphocreatine biosynthetic process;phosphocreatine biosynthetic process;phosphocreatine biosynthetic process	N/A;N/A;N/A;N/A	N/A;N/A;N/A;N/A	N/A;N/A;N/A;N/A	N/A;N/A;N/A;N/A	N/A;N/A;N/A;N/A		+	39	39	39	70.9	70.9	70.9	40.155	0	323.31	116600000000	278	33.2226	33.8831	33.1721	33.9728	33.0104	34.2725	10023000064	15843000320	9678199808	16858999808	8652300288
	0.918186	0.906694	TcYC6_0066270-RA-p1	TcYC6_0066270-RA-p1	TcYC6_0066270	1711	TcYC6_0066270-RA-p1 | transcript=TcYC6_0066270-RA | gene=TcYC6_0066270 | organism=Trypanosoma_cruzi_Y_C6 | gene_product=phosphoglycerate mutase protein, putative | transcript_product=phosphoglycerate mutase protein, putative | location=TcYC6_Chr21:477334-4	TcYC6_0066270	TcYC6_0066270-RA	Trypanosoma cruzi Y C6	TcYC6_Chr21:477,334..477,891(-)	phosphoglycerate mutase protein, putative	N/A	catalytic activity	IEA	N/A	N/A	GO:0003824	N/A	N/A	N/A	N/A	N/A	N/A	N/A		+	4	4	4	24.9	24.9	24.9	20.957	0	7.0318	467570000	7	25.6529	26.1313	25.7199	26.2891	24.327	25.9995	52757000	73504000	55267000	81996000	0
	0.486394	0.906389	TcYC6_0101180-RA-p1	TcYC6_0101180-RA-p1	TcYC6_0101180	2907	TcYC6_0101180-RA-p1 | transcript=TcYC6_0101180-RA | gene=TcYC6_0101180 | organism=Trypanosoma_cruzi_Y_C6 | gene_product=Metallopeptidase family M24, putative | transcript_product=Metallopeptidase family M24, putative | location=TcYC6_Chr24:82277-83833(-) |																					10	10	10	28.8	28.8	28.8	57.116	0	34.337	1004800000	18	26.8756	26.9845	26.6752	26.6206	24.3817	27.0466	123130000	132780000	107160000	103180000	0
	1.50101	0.896968	TcYC6_0124170-RA-p1;TcYC6_0124200-RA-p1;TcYC6_0124210-RA-p1;TcYC6_0124150-RA-p1;TcYC6_0124160-RA-p1;TcYC6_0124190-RA-p1;TcYC6_0124180-RA-p1	TcYC6_0124170-RA-p1;TcYC6_0124200-RA-p1;TcYC6_0124210-RA-p1;TcYC6_0124150-RA-p1;TcYC6_0124160-RA-p1;TcYC6_0124190-RA-p1;TcYC6_0124180-RA-p1	TcYC6_0124170;TcYC6_0124200;TcYC6_0124210;TcYC6_0124150;TcYC6_0124160;TcYC6_0124190;TcYC6_0124180	3646	TcYC6_0124170-RA-p1 | transcript=TcYC6_0124170-RA | gene=TcYC6_0124170 | organism=Trypanosoma_cruzi_Y_C6 | gene_product=microtubule-associated protein-like (fragment) | transcript_product=microtubule-associated protein-like (fragment) | location=TcYC6_Chr4	TcYC6_0124150;TcYC6_0124160;TcYC6_0124170;TcYC6_0124180;TcYC6_0124190;TcYC6_0124200;TcYC6_0124210	TcYC6_0124150-RA;TcYC6_0124160-RA;TcYC6_0124170-RA;TcYC6_0124180-RA;TcYC6_0124190-RA;TcYC6_0124200-RA;TcYC6_0124210-RA	Trypanosoma cruzi Y C6;Trypanosoma cruzi Y C6;Trypanosoma cruzi Y C6;Trypanosoma cruzi Y C6;Trypanosoma cruzi Y C6;Trypanosoma cruzi Y C6;Trypanosoma cruzi Y C6	TcYC6_Chr4:782,461..784,128(-);TcYC6_Chr4:785,361..788,333(-);TcYC6_Chr4:790,159..790,866(-);TcYC6_Chr4:791,188..791,667(-);TcYC6_Chr4:791,990..792,340(-);TcYC6_Chr4:792,448..793,383(-);TcYC6_Chr4:795,417..796,508(-)	microtubule-associated protein;microtubule-associated protein, putative;microtubule-associated protein-like (fragment);hypothetical protein;putative microtubule-associated protein;microtubule-associated protein-like (fragment);microtubule-associated protein-like (fragment)	N/A;N/A;N/A;N/A;N/A;N/A;N/A	microtubule binding;microtubule binding;microtubule binding;microtubule binding;microtubule binding;microtubule binding;microtubule binding	IEA;IEA;IEA;IEA;IEA;IEA;IEA	N/A;N/A;N/A;N/A;N/A;N/A;N/A	N/A;N/A;N/A;N/A;N/A;N/A;N/A	GO:0008017;GO:0008017;GO:0008017;GO:0008017;GO:0008017;GO:0008017;GO:0008017	N/A;N/A;N/A;N/A;N/A;N/A;N/A	N/A;N/A;N/A;N/A;N/A;N/A;N/A	N/A;N/A;N/A;N/A;N/A;N/A;N/A	N/A;N/A;N/A;N/A;N/A;N/A;N/A	N/A;N/A;N/A;N/A;N/A;N/A;N/A	N/A;N/A;N/A;N/A;N/A;N/A;N/A	N/A;N/A;N/A;N/A;N/A;N/A;N/A		+	4	4	3	54.5	54.5	48.9	26.872	0	19.965	2232100000	15	27.4735	27.8327	27.0886	28.3609	27.5703	28.6297	186360000	239040000	142720000	344740000	199290000
	0.473521	0.896639	TcYC6_0007170-RA-p1	TcYC6_0007170-RA-p1	TcYC6_0007170	218	TcYC6_0007170-RA-p1 | transcript=TcYC6_0007170-RA | gene=TcYC6_0007170 | organism=Trypanosoma_cruzi_Y_C6 | gene_product=hypothetical protein | transcript_product=hypothetical protein | location=TcYC6_Chr5:1277421-1278398(+) | protein_length=325 | sequence_																					4	4	4	12.6	12.6	12.6	36.988	0	17.504	671850000	8	26.2324	26.4454	23.9025	26.0723	26.3752	26.6823	78840000	91384000	0	70558000	87040000
	0.285413	0.896236	TcYC6_0041720-RA-p1	TcYC6_0041720-RA-p1	TcYC6_0041720	965	TcYC6_0041720-RA-p1 | transcript=TcYC6_0041720-RA | gene=TcYC6_0041720 | organism=Trypanosoma_cruzi_Y_C6 | gene_product=Peptidyl-prolyl cis-trans isomerase [Source:UniProtKB/TrEMBL;Acc:A0A2V2XL43] | transcript_product=cyclophilin, putative | location=TcYC6	TcYC6_0041720	TcYC6_0041720-RA	Trypanosoma cruzi Y C6	TcYC6_Chr31:14,545..15,129(+)	cyclophilin, putative	N/A	peptidyl-prolyl cis-trans isomerase activity	IEA	N/A	N/A	GO:0003755	GO:0006457;GO:0000413	protein folding;protein peptidyl-prolyl isomerization	N/A	N/A	N/A	N/A	N/A		+	5	5	5	26.3	26.3	26.3	21.117	0	30.931	1178200000	11	24.0032	25.6705	27.8912	26.721	25.4173	27.6089	0	53407000	248930000	110620000	0
	2.46311	0.8916	TcYC6_0046530-RA-p1	TcYC6_0046530-RA-p1	TcYC6_0046530	1178	TcYC6_0046530-RA-p1 | transcript=TcYC6_0046530-RA | gene=TcYC6_0046530 | organism=Trypanosoma_cruzi_Y_C6 | gene_product=hypothetical protein, conserved | transcript_product=hypothetical protein, conserved | location=TcYC6_Chr30:57120-57482(-) | protein_len																					7	7	7	39.2	39.2	39.2	14.896	0	25.794	5936000000	18	29.0397	29.6537	28.5774	29.7316	28.8999	29.8065	551840000	844620032	400560000	891489984	500900000
	0.632761	0.889771	TcYC6_0088920-RA-p1	TcYC6_0088920-RA-p1	TcYC6_0088920	2470	TcYC6_0088920-RA-p1 | transcript=TcYC6_0088920-RA | gene=TcYC6_0088920 | organism=Trypanosoma_cruzi_Y_C6 | gene_product=Zeta toxin, putative | transcript_product=Zeta toxin, putative | location=TcYC6_Chr7:392225-394342(-) | protein_length=705 | sequence_SO	TcYC6_0088920	TcYC6_0088920-RA	Trypanosoma cruzi Y C6	TcYC6_Chr7:392,225..394,342(-)	Zeta toxin, putative	N/A	ATP binding;kinase activity	IEA	N/A	N/A	GO:0005524;GO:0016301	N/A	N/A	N/A	N/A	N/A	N/A	N/A		+	5	5	5	8.5	8.5	8.5	79.777	0	10.024	442130000	6	23.701	26.0222	25.7099	25.7517	25.4157	25.722	0	68148000	0	56497000	44760000
	0.53898	0.878897	TcYC6_0110090-RA-p1	TcYC6_0110090-RA-p1	TcYC6_0110090	3163	TcYC6_0110090-RA-p1 | transcript=TcYC6_0110090-RA | gene=TcYC6_0110090 | organism=Trypanosoma_cruzi_Y_C6 | gene_product=Putative dihydrolipoamide dehydrogenase [Source:UniProtKB/TrEMBL;Acc:A0A2V2V6H6] | transcript_product=dihydrolipoamide dehydrogenase, pu	TcYC6_0110090	TcYC6_0110090-RA	Trypanosoma cruzi Y C6	TcYC6_Chr8:536,635..538,167(-)	dihydrolipoamide dehydrogenase, putative	N/A	flavin adenine dinucleotide binding;oxidoreductase activity	IEA	N/A	N/A	GO:0050660;GO:0016491	GO:0045454;GO:0055114	cell redox homeostasis;obsolete oxidation-reduction process	N/A	N/A	N/A	N/A	N/A		+	7	7	7	18.2	18.2	18.2	56.673	0	28.573	793090000	12	24.4618	26.861	26.66	26.5848	26.5424	26.8551	0	121890000	106040000	100650000	97738000
	0.31168	0.871736	TcYC6_0082620-RA-p1	TcYC6_0082620-RA-p1	TcYC6_0082620	2292	TcYC6_0082620-RA-p1 | transcript=TcYC6_0082620-RA | gene=TcYC6_0082620 | organism=Trypanosoma_cruzi_Y_C6 | gene_product=succinate dehydrogenase subunit | transcript_product=succinate dehydrogenase subunit | location=TcYC6_Chr19:471141-471407(+) | protein_l																					1	1	1	10.2	10.2	10.2	10.365	0.00033772	3.0688	913890000	6	27.3202	27.25	27.0225	27.2977	23.8948	26.305	167570000	159610000	136330000	164980000	0
	0.526617	0.870562	TcYC6_0126060-RA-p1	TcYC6_0126060-RA-p1	TcYC6_0126060	3705	TcYC6_0126060-RA-p1 | transcript=TcYC6_0126060-RA | gene=TcYC6_0126060 | organism=Trypanosoma_cruzi_Y_C6 | gene_product=CBF/Mak21 family, putative | transcript_product=CBF/Mak21 family, putative | location=TcYC6_Chr4:1331849-1333642(-) | protein_length=597																					3	3	3	5	5	5	66.651	0	4.2157	295820000	5	25.4595	25.0916	25.1823	25.9058	23.2701	25.5262	46140000	35754000	38073000	0	0
	2.08237	0.870167	TcYC6_0064260-RA-p1	TcYC6_0064260-RA-p1	TcYC6_0064260	1668	TcYC6_0064260-RA-p1 | transcript=TcYC6_0064260-RA | gene=TcYC6_0064260 | organism=Trypanosoma_cruzi_Y_C6 | gene_product=Putative nuclear transport factor 2 [Source:UniProtKB/TrEMBL;Acc:A0A2V2WAW1] | transcript_product=nuclear transport factor 2, putative |																					5	5	5	33.1	33.1	33.1	13.955	0	11.289	2584500000	15	27.4133	28.3987	27.8975	28.5951	27.8123	28.7398	178740000	353889984	250020000	405500000	235680000
	1.79656	0.866089	TcYC6_0077130-RA-p1	TcYC6_0077130-RA-p1	TcYC6_0077130	2107	TcYC6_0077130-RA-p1 | transcript=TcYC6_0077130-RA | gene=TcYC6_0077130 | organism=Trypanosoma_cruzi_Y_C6 | gene_product=WD_REPEATS_REGION domain-containing protein [Source:UniProtKB/TrEMBL;Acc:A0A2V2WJ39] | transcript_product=dynein intermediate chain, put	TcYC6_0077130	TcYC6_0077130-RA	Trypanosoma cruzi Y C6	TcYC6_Chr15:525,904..528,429(+)	dynein intermediate chain, putative	N/A	protein binding	IEA	N/A	N/A	GO:0005515	N/A	N/A	N/A	N/A	N/A	N/A	N/A		+	5	5	5	11.9	11.9	11.9	93.626	0	24.597	690910000	16	25.4513	26.622	26.1468	26.5715	25.8264	26.8293	0	103280000	74298000	99731000	59502000
	0.384091	0.86487	TcYC6_0074540-RA-p1	TcYC6_0074540-RA-p1	TcYC6_0074540	2022	TcYC6_0074540-RA-p1 | transcript=TcYC6_0074540-RA | gene=TcYC6_0074540 | organism=Trypanosoma_cruzi_Y_C6 | gene_product=radial spoke protein 3, putative | transcript_product=radial spoke protein 3, putative | location=TcYC6_Chr2:1637255-1638259(-) | protei																					4	4	4	11.1	11.1	11.1	39.674	0.00033156	2.8416	1281600000	4	27.5001	27.5538	27.2986	27.4223	24.6035	27.0207	189820000	197030000	165080000	179860000	0
	0.692524	0.861018	TcYC6_0084580-RA-p1	TcYC6_0084580-RA-p1	TcYC6_0084580	2365	TcYC6_0084580-RA-p1 | transcript=TcYC6_0084580-RA | gene=TcYC6_0084580 | organism=Trypanosoma_cruzi_Y_C6 | gene_product=hypothetical protein, conserved | transcript_product=hypothetical protein, conserved | location=TcYC6_Chr14:147707-148396(-) | protein_l																					3	3	3	19.7	19.7	19.7	26.33	0	10.261	606400000	6	25.9857	26.5617	26.4089	26.5628	24.5466	26.3998	0	99052000	89097000	99128000	0
	0.567445	0.860704	TcYC6_0106230-RA-p1	TcYC6_0106230-RA-p1	TcYC6_0106230	3034	TcYC6_0106230-RA-p1 | transcript=TcYC6_0106230-RA | gene=TcYC6_0106230 | organism=Trypanosoma_cruzi_Y_C6 | gene_product=hypothetical protein, conserved | transcript_product=hypothetical protein, conserved | location=TcYC6_Chr10:671596-672432(+) | protein_l																					8	8	8	25.5	25.5	25.5	31.566	0	12.385	1105700000	10	27.2516	27.3191	26.8774	27.2216	25.0704	27.2408	159790000	167440000	123280000	156500000	0
	0.369918	0.851095	TcYC6_0044000-RA-p1	TcYC6_0044000-RA-p1	TcYC6_0044000	1061	TcYC6_0044000-RA-p1 | transcript=TcYC6_0044000-RA | gene=TcYC6_0044000 | organism=Trypanosoma_cruzi_Y_C6 | gene_product=hypothetical protein, conserved | transcript_product=hypothetical protein, conserved | location=TcYC6_Chr16:286239-288302(-) | protein_l																					4	4	4	7	7	7	77.169	0.00033818	3.0851	715320000	4	23.9397	26.3609	26.3528	26.3574	24.3875	24.515	0	86183000	85703000	85972000	0
	3.34955	0.850334	TcYC6_0046500-RA-p1	TcYC6_0046500-RA-p1	TcYC6_0046500	1175	TcYC6_0046500-RA-p1 | transcript=TcYC6_0046500-RA | gene=TcYC6_0046500 | organism=Trypanosoma_cruzi_Y_C6 | gene_product=ubiquinol-cytochrome c reductase complex 14kD subunit, putative | transcript_product=ubiquinol-cytochrome c reductase complex 14kD subun	TcYC6_0046500	TcYC6_0046500-RA	Trypanosoma cruzi Y C6	TcYC6_Chr30:54,528..55,136(-)	ubiquinol-cytochrome c reductase complex 14kD subunit, putative	N/A	N/A	IEA	GO:0005750	mitochondrial respiratory chain complex III	N/A	GO:0006122	mitochondrial electron transport, ubiquinol to cytochrome c	N/A	N/A	N/A	N/A	N/A		+	11	11	11	50	50	50	24.336	0	29.366	11933000000	44	30.1204	30.8881	29.8653	30.7856	30.0054	30.8684	1167200000	1987200000	978030016	1850899968	1077799936
	1.90107	0.850067	TcYC6_0072480-RA-p1	TcYC6_0072480-RA-p1	TcYC6_0072480	1942	TcYC6_0072480-RA-p1 | transcript=TcYC6_0072480-RA | gene=TcYC6_0072480 | organism=Trypanosoma_cruzi_Y_C6 | gene_product=hypothetical protein | transcript_product=hypothetical protein | location=TcYC6_Chr2:1159294-1159578(+) | protein_length=94 | sequence_S	TcYC6_0072480	TcYC6_0072480-RA	Trypanosoma cruzi Y C6	TcYC6_Chr2:1,159,294..1,159,578(+)	hypothetical protein	N/A	2 iron, 2 sulfur cluster binding	IEA	GO:0043231	intracellular membrane-bounded organelle	GO:0051537	N/A	N/A	N/A	N/A	N/A	N/A	N/A		+	13	13	13	94.7	94.7	94.7	10.539	0	323.31	33451000000	90	31.5807	32.0054	31.332	32.1376	31.2497	32.5696	3211699968	4311000064	2703099904	4724899840	2553200128
	0.338013	0.833109	TcYC6_0018320-RA-p1	TcYC6_0018320-RA-p1	TcYC6_0018320	504	TcYC6_0018320-RA-p1 | transcript=TcYC6_0018320-RA | gene=TcYC6_0018320 | organism=Trypanosoma_cruzi_Y_C6 | gene_product=hypothetical protein, conserved | transcript_product=hypothetical protein, conserved | location=TcYC6_Chr32:100519-101610(-) | protein_l																					6	6	6	25.1	25.1	25.1	38.709	0	14.145	1366300000	7	27.6968	27.4436	27.2227	27.0555	24.4541	27.3738	217560000	182530000	156620000	139480000	0
	0.319318	0.821536	TcYC6_0115510-RA-p1	TcYC6_0115510-RA-p1	TcYC6_0115510	3373	TcYC6_0115510-RA-p1 | transcript=TcYC6_0115510-RA | gene=TcYC6_0115510 | organism=Trypanosoma_cruzi_Y_C6 | gene_product=cysteine peptidase, Clan CD, family C13, putative | transcript_product=cysteine peptidase, Clan CD, family C13, putative | location=TcYC	TcYC6_0115510	TcYC6_0115510-RA	Trypanosoma cruzi Y C6	TcYC6_Chr9:743,904..744,881(-)	cysteine peptidase, Clan CD, family C13, putative	N/A	GPI-anchor transamidase activity;peptidase activity	IEA	GO:0042765	GPI-anchor transamidase complex	GO:0003923;GO:0008233	GO:0016255;GO:0006508	attachment of GPI anchor to protein;proteolysis	N/A	N/A	N/A	N/A	N/A		+	4	4	4	19.1	19.1	19.1	37.201	0	35.858	478630000	7	24.7816	26.8995	23.8997	24.1124	26.0939	26.2279	0	125190000	0	0	71623000
	0.739218	0.819949	TcYC6_0106430-RA-p1	TcYC6_0106430-RA-p1	TcYC6_0106430	3042	TcYC6_0106430-RA-p1 | transcript=TcYC6_0106430-RA | gene=TcYC6_0106430 | organism=Trypanosoma_cruzi_Y_C6 | gene_product=hypothetical protein, conserved | transcript_product=hypothetical protein, conserved | location=TcYC6_Chr10:730873-733470(+) | protein_l																					4	4	4	6.1	6.1	6.1	94.676	0	6.9633	496170000	12	24.2405	25.6933	25.7323	26.1753	25.6322	26.1962	0	54255000	55744000	75780000	52007000
	0.512778	0.810223	TcYC6_0125920-RA-p1	TcYC6_0125920-RA-p1	TcYC6_0125920	3699	TcYC6_0125920-RA-p1 | transcript=TcYC6_0125920-RA | gene=TcYC6_0125920 | organism=Trypanosoma_cruzi_Y_C6 | gene_product=hypothetical protein, conserved | transcript_product=hypothetical protein, conserved | location=TcYC6_Chr4:1303199-1304692(-) | protein_	TcYC6_0125920	TcYC6_0125920-RA	Trypanosoma cruzi Y C6	TcYC6_Chr4:1,303,199..1,304,692(-)	hypothetical protein, conserved	N/A	protein binding	IEA	GO:0016021	integral component of membrane	GO:0005515	N/A	N/A	N/A	N/A	N/A	N/A	N/A		+	3	3	3	9.5	9.5	9.5	55.122	0	21.327	627460000	6	24.148	26.3249	26.2236	26.3773	26.2272	26.3273	0	84058000	78360000	87171000	78553000
	1.94636	0.805099	TcYC6_0112820-RA-p1	TcYC6_0112820-RA-p1	TcYC6_0112820	3270	TcYC6_0112820-RA-p1 | transcript=TcYC6_0112820-RA | gene=TcYC6_0112820 | organism=Trypanosoma_cruzi_Y_C6 | gene_product=PEROXIDASE_4 domain-containing protein [Source:UniProtKB/TrEMBL;Acc:Q8I1N3] | transcript_product=ascorbate peroxidase, putative | locati	TcYC6_0112820	TcYC6_0112820-RA	Trypanosoma cruzi Y C6	TcYC6_Chr8:1,194,461..1,195,447(-)	ascorbate peroxidase, putative	N/A	L-ascorbate peroxidase activity;heme binding;metal ion binding;peroxidase activity	IEA	N/A	N/A	GO:0016688;GO:0020037;GO:0046872;GO:0004601	GO:0055114;GO:0006979	obsolete oxidation-reduction process;response to oxidative stress	N/A	N/A	N/A	N/A	N/A		+	16	16	16	49.1	49.1	49.1	36.501	0	155.13	15760000000	75	30.6417	30.9937	30.2745	31.1351	30.1887	31.3914	1675200000	2138200064	1298800000	2358299904	1223800064
	0.425076	0.801048	TcYC6_0011980-RA-p1	TcYC6_0011980-RA-p1	TcYC6_0011980	319	TcYC6_0011980-RA-p1 | transcript=TcYC6_0011980-RA | gene=TcYC6_0011980 | organism=Trypanosoma_cruzi_Y_C6 | gene_product=hypothetical protein | transcript_product=hypothetical protein | location=TcYC6_Chr12:407090-408817(-) | protein_length=575 | sequence_S	TcYC6_0011980	TcYC6_0011980-RA	Trypanosoma cruzi Y C6	TcYC6_Chr12:407,090..408,817(-)	hypothetical protein	N/A	nucleotidyltransferase activity	IEA	N/A	N/A	GO:0016779	GO:0009058	biosynthetic process	N/A	N/A	N/A	N/A	N/A		+	6	6	6	15	15	15	63.441	0	11.323	794720000	20	24.2963	26.5429	26.4711	26.7262	26.8777	26.7791	0	97773000	93024000	111020000	123310000
	0.585723	0.795157	TcYC6_0114210-RA-p1	TcYC6_0114210-RA-p1	TcYC6_0114210	3312	TcYC6_0114210-RA-p1 | transcript=TcYC6_0114210-RA | gene=TcYC6_0114210 | organism=Trypanosoma_cruzi_Y_C6 | gene_product=intraflagellar transport protein 80 | transcript_product=intraflagellar transport protein 80 | location=TcYC6_Chr9:418512-420857(-) | pr	TcYC6_0114210	TcYC6_0114210-RA	Trypanosoma cruzi Y C6	TcYC6_Chr9:418,512..420,857(-)	intraflagellar transport protein 80	N/A	protein binding	IEA	N/A	N/A	GO:0005515	N/A	N/A	N/A	N/A	N/A	N/A	N/A		+	6	6	6	8.7	8.7	8.7	86.384	0	15.563	593060000	6	25.9693	26.2038	26.0876	26.2276	24.214	26.225	65696000	77293000	71312000	78578000	0
	0.581889	0.781986	TcYC6_0096050-RA-p1	TcYC6_0096050-RA-p1	TcYC6_0096050	2722	TcYC6_0096050-RA-p1 | transcript=TcYC6_0096050-RA | gene=TcYC6_0096050 | organism=Trypanosoma_cruzi_Y_C6 | gene_product=Putative DREV methyltransferase [Source:UniProtKB/TrEMBL;Acc:A0A2V2WZ11] | transcript_product=DREV methyltransferase, putative | locatio	TcYC6_0096050	TcYC6_0096050-RA	Trypanosoma cruzi Y C6	TcYC6_Chr13:443,666..444,610(+)	DREV methyltransferase, putative	N/A	methyltransferase activity	IEA	N/A	N/A	GO:0008168	GO:0032259	methylation	N/A	N/A	N/A	N/A	N/A		+	5	5	5	26.8	26.8	26.8	35.362	0	29.625	672700000	14	24.5133	26.4361	26.0063	26.1845	26.4332	26.6782	0	90796000	67403000	76264000	90612000
	0.505904	0.780741	TcYC6_0011190-RA-p1	TcYC6_0011190-RA-p1	TcYC6_0011190	295	TcYC6_0011190-RA-p1 | transcript=TcYC6_0011190-RA | gene=TcYC6_0011190 | organism=Trypanosoma_cruzi_Y_C6 | gene_product=Glucosamine 6-phosphate N-acetyltransferase [Source:UniProtKB/TrEMBL;Acc:A0A2V2W7Y2] | transcript_product=glucosamine 6-phosphate n-acet	TcYC6_0011190	TcYC6_0011190-RA	Trypanosoma cruzi Y C6	TcYC6_Chr12:192,982..193,428(+)	glucosamine 6-phosphate n-acetyltransferase, putative	N/A	N-acetyltransferase activity;glucosamine 6-phosphate N-acetyltransferase activity	IEA	N/A	N/A	GO:0008080;GO:0004343	GO:0006048	UDP-N-acetylglucosamine biosynthetic process	N/A	N/A	N/A	N/A	N/A		+	6	6	6	44.6	44.6	44.6	16.34	0	13.537	796430000	10	26.7297	26.9336	26.6002	26.4295	24.7209	27.0299	111290000	128180000	101730000	90381000	0
	3.26571	0.776433	TcYC6_0062990-RA-p1	TcYC6_0062990-RA-p1	TcYC6_0062990	1639	TcYC6_0062990-RA-p1 | transcript=TcYC6_0062990-RA | gene=TcYC6_0062990 | organism=Trypanosoma_cruzi_Y_C6 | gene_product=Putative Mitogen-activated protein kinase 10 [Source:UniProtKB/TrEMBL;Acc:A0A2V2WSR2] | transcript_product=Mitogen-activated protein kin	TcYC6_0062990	TcYC6_0062990-RA	Trypanosoma cruzi Y C6	TcYC6_Chr25:216,334..217,554(+)	Mitogen-activated protein kinase 10, putative	N/A	ATP binding;protein kinase activity	IEA	N/A	N/A	GO:0005524;GO:0004672	GO:0006468	protein phosphorylation	N/A	N/A	N/A	N/A	N/A		+	14	14	14	50.5	50.5	50.5	46.636	0	157.84	3073400000	41	27.8391	28.7944	28.0237	28.6489	28.0262	28.775	240100000	465550016	272889984	420910016	273350016
	1.61565	0.766332	TcYC6_0028130-RA-p1;TcYC6_0028120-RA-p1;TcYC6_0028110-RA-p1	TcYC6_0028130-RA-p1;TcYC6_0028120-RA-p1;TcYC6_0028110-RA-p1	TcYC6_0028130;TcYC6_0028120;TcYC6_0028110	729	TcYC6_0028130-RA-p1 | transcript=TcYC6_0028130-RA | gene=TcYC6_0028130 | organism=Trypanosoma_cruzi_Y_C6 | gene_product=Thioredoxin domain-containing protein [Source:UniProtKB/TrEMBL;Acc:O96763] | transcript_product=tryparedoxin peroxidase, putative | loca	TcYC6_0028110;TcYC6_0028120;TcYC6_0028130	TcYC6_0028110-RA;TcYC6_0028120-RA;TcYC6_0028130-RA	Trypanosoma cruzi Y C6;Trypanosoma cruzi Y C6;Trypanosoma cruzi Y C6	TcYC6_Chr38:130,846..131,445(-);TcYC6_Chr38:133,603..134,202(-);TcYC6_Chr38:136,359..136,958(-)	tryparedoxin peroxidase, putative;tryparedoxin peroxidase, putative;tryparedoxin peroxidase, putative	N/A;N/A;N/A	antioxidant activity;oxidoreductase activity;peroxidase activity;peroxiredoxin activity;antioxidant activity;oxidoreductase activity;peroxidase activity;peroxiredoxin activity;antioxidant activity;oxidoreductase activity;peroxidase activity;peroxiredoxin activity	IEA;IEA;IEA	N/A;N/A;N/A	N/A;N/A;N/A	GO:0016209;GO:0016491;GO:0004601;GO:0051920;GO:0016209;GO:0016491;GO:0004601;GO:0051920;GO:0016209;GO:0016491;GO:0004601;GO:0051920	GO:0055114;GO:0055114;GO:0055114	obsolete oxidation-reduction process;obsolete oxidation-reduction process;obsolete oxidation-reduction process	N/A;N/A;N/A	N/A;N/A;N/A	N/A;N/A;N/A	N/A;N/A;N/A	N/A;N/A;N/A		+	22	22	2	76.4	76.4	9	22.404	0	323.31	165610000000	181	33.6296	34.4399	33.7263	34.0929	33.7148	34.8369	13290000384	23305000960	14211000320	18321999872	14097999872
	0.829665	0.764685	TcYC6_0072130-RA-p1	TcYC6_0072130-RA-p1	TcYC6_0072130	1928	TcYC6_0072130-RA-p1 | transcript=TcYC6_0072130-RA | gene=TcYC6_0072130 | organism=Trypanosoma_cruzi_Y_C6 | gene_product=hypothetical protein | transcript_product=hypothetical protein | location=TcYC6_Chr2:1083166-1084896(+) | protein_length=576 | sequence_	TcYC6_0072130	TcYC6_0072130-RA	Trypanosoma cruzi Y C6	TcYC6_Chr2:1,083,166..1,084,896(+)	hypothetical protein	N/A	protein binding	IEA	N/A	N/A	GO:0005515	N/A	N/A	N/A	N/A	N/A	N/A	N/A		+	4	4	4	9.4	9.4	9.4	64.851	0	15.419	441740000	9	25.1393	25.7714	25.8907	25.7803	24.5625	26.3348	0	57273000	62214000	57630000	0
	0.551558	0.76348	TcYC6_0109680-RA-p1	TcYC6_0109680-RA-p1	TcYC6_0109680	3149	TcYC6_0109680-RA-p1 | transcript=TcYC6_0109680-RA | gene=TcYC6_0109680 | organism=Trypanosoma_cruzi_Y_C6 | gene_product=hypothetical protein, conserved | transcript_product=hypothetical protein, conserved | location=TcYC6_Chr8:440503-442965(+) | protein_le	TcYC6_0109680	TcYC6_0109680-RA	Trypanosoma cruzi Y C6	TcYC6_Chr8:440,503..442,965(+)	hypothetical protein, conserved	N/A	transmembrane transporter activity	IEA	GO:0016021	integral component of membrane	GO:0022857	GO:0055085	transmembrane transport	N/A	N/A	N/A	N/A	N/A		+	5	5	5	6.5	6.5	6.5	92.499	0	88.233	878100000	15	26.8693	26.7375	26.6836	26.9824	24.9727	27.0961	122590000	111890000	107790000	132590000	0
	0.665804	0.762128	TcYC6_0112750-RA-p1	TcYC6_0112750-RA-p1	TcYC6_0112750	3268	TcYC6_0112750-RA-p1 | transcript=TcYC6_0112750-RA | gene=TcYC6_0112750 | organism=Trypanosoma_cruzi_Y_C6 | gene_product=Putative adenylate kinase [Source:UniProtKB/TrEMBL;Acc:A0A2V2V7Q0] | transcript_product=adenylate kinase, putative | location=TcYC6_Chr8	TcYC6_0112750	TcYC6_0112750-RA	Trypanosoma cruzi Y C6	TcYC6_Chr8:1,181,170..1,181,826(-)	adenylate kinase, putative	N/A	ATP binding;adenylate kinase activity;nucleobase-containing compound kinase activity;phosphotransferase activity, phosphate group as acceptor	IEA	N/A	N/A	GO:0005524;GO:0004017;GO:0019205;GO:0016776	GO:0006139	nucleobase-containing compound metabolic process	N/A	N/A	N/A	N/A	N/A		+	5	5	5	32.6	32.6	32.6	24.555	0	9.0895	883620000	8	25.0923	26.9815	26.5534	26.8806	26.7136	26.7836	0	132510000	98486000	123560000	110050000
	1.04052	0.758158	TcYC6_0030500-RA-p1	TcYC6_0030500-RA-p1	TcYC6_0030500	781	TcYC6_0030500-RA-p1 | transcript=TcYC6_0030500-RA | gene=TcYC6_0030500 | organism=Trypanosoma_cruzi_Y_C6 | gene_product=hypothetical protein, conserved | transcript_product=hypothetical protein, conserved | location=TcYC6_Chr17:103459-105537(-) | protein_l																					6	6	6	12.6	12.6	12.6	79.401	0	6.8084	538150000	9	25.2439	26.1909	26.2206	26.6988	25.4032	26.2525	0	76604000	78196000	108930000	0
	1.91169	0.755633	TcYC6_0064610-RA-p1	TcYC6_0064610-RA-p1	TcYC6_0064610	1684	TcYC6_0064610-RA-p1 | transcript=TcYC6_0064610-RA | gene=TcYC6_0064610 | organism=Trypanosoma_cruzi_Y_C6 | gene_product=Putative Ras-related protein RabX1 [Source:UniProtKB/TrEMBL;Acc:A0A2V2WW38] | transcript_product=Ras-related protein RabX1, putative | l	TcYC6_0064610	TcYC6_0064610-RA	Trypanosoma cruzi Y C6	TcYC6_Chr25:663,563..664,222(-)	Ras-related protein RabX1, putative	N/A	GTP binding;GTPase activity	IEA	N/A	N/A	GO:0005525;GO:0003924	N/A	N/A	N/A	N/A	N/A	N/A	N/A		+	10	9	9	59.4	54.3	54.3	24.598	0	177.43	2725200000	21	28.061	28.4246	27.6153	28.8093	27.9452	28.6545	280030016	360300000	205600000	470400000	258430000
	0.452506	0.754025	TcYC6_0046030-RA-p1	TcYC6_0046030-RA-p1	TcYC6_0046030	1154	TcYC6_0046030-RA-p1 | transcript=TcYC6_0046030-RA | gene=TcYC6_0046030 | organism=Trypanosoma_cruzi_Y_C6 | gene_product=hypothetical protein, conserved | transcript_product=hypothetical protein, conserved | location=TcYC6_Chr16:851192-852355(-) | protein_l																					4	4	4	16	16	16	41.987	0	16.802	586510000	11	24.0675	25.846	26.1901	26.4453	26.1052	26.3336	0	60313000	76561000	91373000	72185000
	3.88411	0.753799	TcYC6_0094890-RA-p1	TcYC6_0094890-RA-p1	TcYC6_0094890	2670	TcYC6_0094890-RA-p1 | transcript=TcYC6_0094890-RA | gene=TcYC6_0094890 | organism=Trypanosoma_cruzi_Y_C6 | gene_product=2-hydroxy-3-oxopropionate reductase, putative | transcript_product=2-hydroxy-3-oxopropionate reductase, putative | location=TcYC6_Chr13:	TcYC6_0094890	TcYC6_0094890-RA	Trypanosoma cruzi Y C6	TcYC6_Chr13:205,953..206,861(-)	2-hydroxy-3-oxopropionate reductase, putative	N/A	NAD binding;NADP binding;oxidoreductase activity	IEA	N/A	N/A	GO:0051287;GO:0050661;GO:0016491	GO:0055114	obsolete oxidation-reduction process	N/A	N/A	N/A	N/A	N/A		+	10	10	10	50	50	50	31.945	0	138.91	21455000000	74	30.8829	31.5411	30.8086	31.5281	30.7705	31.6542	1980000000	3124800000	1880700032	3096800000	1831699968
	0.723317	0.746871	TcYC6_0114620-RA-p1	TcYC6_0114620-RA-p1	TcYC6_0114620	3334	TcYC6_0114620-RA-p1 | transcript=TcYC6_0114620-RA | gene=TcYC6_0114620 | organism=Trypanosoma_cruzi_Y_C6 | gene_product=Protein of unknown function (DUF1279), putative | transcript_product=Protein of unknown function (DUF1279), putative | location=TcYC6_Ch	TcYC6_0114620	TcYC6_0114620-RA	Trypanosoma cruzi Y C6	TcYC6_Chr9:509,435..510,319(+)	Protein of unknown function (DUF1279), putative	N/A	protein binding	IEA	N/A	N/A	GO:0005515	N/A	N/A	N/A	N/A	N/A	N/A	N/A		+	5	5	5	25.9	25.9	25.9	32.054	0	12.403	297350000	7	24.7226	26.4507	25.6737	25.5463	24.6848	25.3248	0	0	53526000	49001000	0
	0.651095	0.745568	TcYC6_0103750-RA-p1	TcYC6_0103750-RA-p1	TcYC6_0103750	2986	TcYC6_0103750-RA-p1 | transcript=TcYC6_0103750-RA | gene=TcYC6_0103750 | organism=Trypanosoma_cruzi_Y_C6 | gene_product=dynein light chain 2B, cytoplasmic, putative | transcript_product=dynein light chain 2B, cytoplasmic, putative | location=TcYC6_Chr10:22																					3	3	3	37.6	37.6	37.6	13.167	0	7.1646	601450000	7	26.1196	26.1227	24.5665	26.1427	25.9545	26.6119	72910000	73065000	0	74086000	65027000
	2.07071	0.7414	TcYC6_0067980-RA-p1	TcYC6_0067980-RA-p1	TcYC6_0067980	1759	TcYC6_0067980-RA-p1 | transcript=TcYC6_0067980-RA | gene=TcYC6_0067980 | organism=Trypanosoma_cruzi_Y_C6 | gene_product=Putative rieske iron-sulfur protein, mitochondrial [Source:UniProtKB/TrEMBL;Acc:A0A2V2VFL0] | transcript_product=rieske iron-sulfur prot	TcYC6_0067980	TcYC6_0067980-RA	Trypanosoma cruzi Y C6	TcYC6_Chr2:163,428..164,321(+)	rieske iron-sulfur protein, mitochondrial precursor, putative	N/A	2 iron, 2 sulfur cluster binding;metal ion binding;ubiquinol-cytochrome-c reductase activity	IEA	GO:0016021;GO:0016020	integral component of membrane;membrane	GO:0051537;GO:0046872;GO:0008121	GO:0055114	obsolete oxidation-reduction process	N/A	N/A	N/A	N/A	N/A		+	18	18	18	65.3	65.3	65.3	33.729	0	114.9	19215000000	96	30.7705	31.1811	30.6569	31.3671	30.5637	31.6671	1831600000	2434700032	1692999936	2769799936	1587000064
	0.362428	0.741189	TcYC6_0032940-RA-p1	TcYC6_0032940-RA-p1	TcYC6_0032940	863	TcYC6_0032940-RA-p1 | transcript=TcYC6_0032940-RA | gene=TcYC6_0032940 | organism=Trypanosoma_cruzi_Y_C6 | gene_product=Putative cysteine proteinase [Source:UniProtKB/TrEMBL;Acc:A0A2V2X0D3] | transcript_product=cysteine proteinase, putative | location=TcYC	TcYC6_0032940	TcYC6_0032940-RA	Trypanosoma cruzi Y C6	TcYC6_Chr17:239,753..240,931(+)	cysteine proteinase, putative	N/A	cysteine-type peptidase activity	IEA	N/A	N/A	GO:0008234	GO:0006508	proteolysis	N/A	N/A	N/A	N/A	N/A		+	3	3	3	13.5	13.5	13.5	44.137	0	73.939	1318000000	16	27.5002	27.4908	27.4953	27.3436	24.9425	27.3272	189840000	188610000	189200000	170310000	0
	0.848886	0.740007	TcYC6_0082010-RA-p1;TcYC6_0081980-RA-p1;TcYC6_0081950-RA-p1	TcYC6_0082010-RA-p1	TcYC6_0082010	2277	TcYC6_0082010-RA-p1 | transcript=TcYC6_0082010-RA | gene=TcYC6_0082010 | organism=Trypanosoma_cruzi_Y_C6 | gene_product=Putative dynein light chain [Source:UniProtKB/TrEMBL;Acc:A0A2V2WP27] | transcript_product=dynein light chain, putative | location=TcYC6_	TcYC6_0082010	TcYC6_0082010-RA	Trypanosoma cruzi Y C6	TcYC6_Chr19:285,492..286,124(+)	dynein light chain, putative	N/A	protein binding	IEA	N/A	N/A	GO:0005515	N/A	N/A	N/A	N/A	N/A	N/A	N/A		+	4	4	4	18.6	18.6	18.6	23.999	0	24.164	1017400000	6	25.57	26.8734	26.7883	27.1859	26.687	27.206	0	122940000	115900000	152680000	108040000
	0.484368	0.735826	TcYC6_0027720-RA-p1	TcYC6_0027720-RA-p1	TcYC6_0027720	706	TcYC6_0027720-RA-p1 | transcript=TcYC6_0027720-RA | gene=TcYC6_0027720 | organism=Trypanosoma_cruzi_Y_C6 | gene_product=Mitochondrial SSU ribosomal protein, putative | transcript_product=Mitochondrial SSU ribosomal protein, putative | location=TcYC6_Chr38:																					6	6	6	10.6	10.6	10.6	76.178	0	20.144	1007100000	12	26.8552	26.6913	24.9055	26.9311	26.83	27.1758	121400000	108360000	0	127960000	119300000
	2.07034	0.726399	TcYC6_0013120-RA-p1	TcYC6_0013120-RA-p1	TcYC6_0013120	362	TcYC6_0013120-RA-p1 | transcript=TcYC6_0013120-RA | gene=TcYC6_0013120 | organism=Trypanosoma_cruzi_Y_C6 | gene_product=hypothetical protein, conserved | transcript_product=hypothetical protein, conserved | location=TcYC6_Chr12:813538-814290(-) | protein_l	TcYC6_0013120	TcYC6_0013120-RA	Trypanosoma cruzi Y C6	TcYC6_Chr12:813,538..814,290(-)	hypothetical protein, conserved	N/A	calcium ion binding	IEA	GO:0016021	integral component of membrane	GO:0005509	N/A	N/A	N/A	N/A	N/A	N/A	N/A		+	8	8	8	42.4	42.4	42.4	27.828	0	175.6	2590500000	36	27.5706	28.3709	28.0195	28.6052	27.6865	28.4797	199330000	347129984	272080000	408340000	216010000
	1.48241	0.726058	TcYC6_0032710-RA-p1	TcYC6_0032710-RA-p1	TcYC6_0032710	853	TcYC6_0032710-RA-p1 | transcript=TcYC6_0032710-RA | gene=TcYC6_0032710 | organism=Trypanosoma_cruzi_Y_C6 | gene_product=hypothetical protein, conserved | transcript_product=hypothetical protein, conserved | location=TcYC6_Chr17:280643-281992(+) | protein_l																					4	4	4	12.5	12.5	12.5	50.483	0	11.569	376580000	13	25.4256	25.8116	25.0542	25.7278	24.6442	25.7628	45068000	58894000	34840000	55568000	0
	0.669182	0.725833	TcYC6_0058840-RA-p1	TcYC6_0058840-RA-p1	TcYC6_0058840	1555	TcYC6_0058840-RA-p1 | transcript=TcYC6_0058840-RA | gene=TcYC6_0058840 | organism=Trypanosoma_cruzi_Y_C6 | gene_product=hypothetical protein, conserved | transcript_product=hypothetical protein, conserved | location=TcYC6_Chr6:802151-802747(-) | protein_le																					9	9	9	45.5	45.5	45.5	22.738	0	25.142	2168800000	10	27.3922	27.8526	27.7591	27.5346	27.0757	29.0173	176150000	242360000	227160000	194420000	141450000
	1.36092	0.722267	TcYC6_0127070-RA-p1	TcYC6_0127070-RA-p1	TcYC6_0127070	3748	TcYC6_0127070-RA-p1 | transcript=TcYC6_0127070-RA | gene=TcYC6_0127070 | organism=Trypanosoma_cruzi_Y_C6 | gene_product=Putative delta-4 fatty acid desaturase [Source:UniProtKB/TrEMBL;Acc:A0A2V2WT09] | transcript_product=delta-4 fatty acid desaturase, puta	TcYC6_0127070	TcYC6_0127070-RA	Trypanosoma cruzi Y C6	TcYC6_Chr4:1,536,472..1,537,746(+)	delta-4 fatty acid desaturase, putative	N/A	oxidoreductase activity	IEA	GO:0016021	integral component of membrane	GO:0016491	GO:0006629	lipid metabolic process	N/A	N/A	N/A	N/A	N/A		+	5	5	5	16.5	16.5	16.5	48.688	0	80.415	1581400000	16	27.1604	27.4655	26.7671	27.6702	27.2007	28.1593	150000000	185330000	114210000	213580000	154250000
	0.321829	0.721651	TcYC6_0065200-RA-p1;TcYC6_0003520-RA-p1	TcYC6_0065200-RA-p1;TcYC6_0003520-RA-p1	TcYC6_0065200;TcYC6_0003520	130	TcYC6_0065200-RA-p1 | transcript=TcYC6_0065200-RA | gene=TcYC6_0065200 | organism=Trypanosoma_cruzi_Y_C6 | gene_product=WD_REPEATS_REGION domain-containing protein [Source:UniProtKB/TrEMBL;Acc:A0A2V2X2Y5] | transcript_product=intraflagellar transport prote	TcYC6_0003520;TcYC6_0065200	TcYC6_0003520-RA;TcYC6_0065200-RA	Trypanosoma cruzi Y C6;Trypanosoma cruzi Y C6	TcYC6_Contig112:40,360..44,127(+);TcYC6_Chr21:123,980..127,747(-)	intraflagellar transport protein 122B, putative;intraflagellar transport protein 122B, putative	N/A;N/A	protein binding;protein binding	IEA;IEA	N/A;GO:0031514	N/A;motile cilium	GO:0005515;GO:0005515	N/A;N/A	N/A;N/A	N/A;N/A	N/A;N/A	N/A;N/A	N/A;N/A	N/A;N/A		+	9	9	9	10	10	10	140.8	0	7.5525	1467400000	8	24.8086	27.1801	27.6429	27.4823	27.4573	27.4114	0	152060000	209580000	187500000	184280000
	3.12659	0.708833	TcYC6_0063000-RA-p1	TcYC6_0063000-RA-p1	TcYC6_0063000	1640	TcYC6_0063000-RA-p1 | transcript=TcYC6_0063000-RA | gene=TcYC6_0063000 | organism=Trypanosoma_cruzi_Y_C6 | gene_product=nucleolar protein 56 | transcript_product=nucleolar protein 56 | location=TcYC6_Chr25:219453-220898(+) | protein_length=481 | sequence_S																					24	24	23	57.2	57.2	57.2	53.694	0	270.88	15665000000	99	30.4718	31.0465	30.4158	31.0827	30.396	31.2809	1489100032	2217900032	1432400000	2274200064	1412899968
	0.296493	0.69955	TcYC6_0080420-RA-p1	TcYC6_0080420-RA-p1	TcYC6_0080420	2210	TcYC6_0080420-RA-p1 | transcript=TcYC6_0080420-RA | gene=TcYC6_0080420 | organism=Trypanosoma_cruzi_Y_C6 | gene_product=Nucleolar protein 10 [Source:UniProtKB/TrEMBL;Acc:A0A2V2WMQ8] | transcript_product=nucleolar RNA-binding protein, putative | location=Tc	TcYC6_0080420	TcYC6_0080420-RA	Trypanosoma cruzi Y C6	TcYC6_Chr23:683,801..683,992(+)	nucleolar RNA-binding protein, putative	N/A	snoRNA binding	IEA	N/A	N/A	GO:0030515	GO:0001522;GO:0006364;GO:0042254	pseudouridine synthesis;rRNA processing;ribosome biogenesis	N/A	N/A	N/A	N/A	N/A		+	3	3	3	39.7	39.7	39.7	7.5178	0	8.0129	597960000	5	26.4464	26.8852	26.4379	26.8198	24.0258	25.3037	0	123950000	90907000	118460000	0
	4.31388	0.698867	TcYC6_0099180-RA-p1	TcYC6_0099180-RA-p1	TcYC6_0099180	2844	TcYC6_0099180-RA-p1 | transcript=TcYC6_0099180-RA | gene=TcYC6_0099180 | organism=Trypanosoma_cruzi_Y_C6 | gene_product=Putative cytochrome c1, heme protein, mitochondrial [Source:UniProtKB/TrEMBL;Acc:A0A2V2VTJ2] | transcript_product=cytochrome c1, heme pr	TcYC6_0099180	TcYC6_0099180-RA	Trypanosoma cruzi Y C6	TcYC6_Chr28:62,712..63,488(+)	cytochrome c1, heme protein, mitochondrial, putative	N/A	electron transfer activity;heme binding	IEA	GO:0016021	integral component of membrane	GO:0009055;GO:0020037	N/A	N/A	N/A	N/A	N/A	N/A	N/A		+	7	7	7	42.2	42.2	42.2	30.008	0	191.92	8378600000	43	29.4531	30.2546	29.5247	30.1782	29.5507	30.1923	734990016	1280999936	772380032	1214899968	786390016
	0.649411	0.695129	TcYC6_0057750-RA-p1	TcYC6_0057750-RA-p1	TcYC6_0057750	1522	TcYC6_0057750-RA-p1 | transcript=TcYC6_0057750-RA | gene=TcYC6_0057750 | organism=Trypanosoma_cruzi_Y_C6 | gene_product=hypothetical protein, conserved | transcript_product=hypothetical protein, conserved | location=TcYC6_Chr6:899628-902153(-) | protein_le																					5	5	5	8.9	8.9	8.9	90.603	0	11.435	359110000	7	25.8774	25.5763	24.2424	25.7515	25.0676	25.945	61640000	50029000	0	56489000	0
	2.05523	0.6946	TcYC6_0115920-RA-p1	TcYC6_0115920-RA-p1	TcYC6_0115920	3394	TcYC6_0115920-RA-p1 | transcript=TcYC6_0115920-RA | gene=TcYC6_0115920 | organism=Trypanosoma_cruzi_Y_C6 | gene_product=alcohol dehydrogenase, putative | transcript_product=alcohol dehydrogenase, putative | location=TcYC6_Chr9:839731-840909(+) | protein_le	TcYC6_0115920	TcYC6_0115920-RA	Trypanosoma cruzi Y C6	TcYC6_Chr9:839,731..840,909(+)	alcohol dehydrogenase, putative	N/A	metal ion binding;oxidoreductase activity	IEA	N/A	N/A	GO:0046872;GO:0016491	GO:0055114	obsolete oxidation-reduction process	N/A	N/A	N/A	N/A	N/A		+	21	21	21	46.9	46.9	46.9	41.856	0	323.31	20553000000	129	31.0029	31.5903	30.7656	31.3019	30.6281	31.5882	2151800064	3233200128	1825500032	2647300096	1659500032
	0.29343	0.694315	TcYC6_0054080-RA-p1	TcYC6_0054080-RA-p1	TcYC6_0054080	1423	TcYC6_0054080-RA-p1 | transcript=TcYC6_0054080-RA | gene=TcYC6_0054080 | organism=Trypanosoma_cruzi_Y_C6 | gene_product=Putative Ras-related protein Rab4 [Source:UniProtKB/TrEMBL;Acc:A0A2V2VI16] | transcript_product=Ras-related protein Rab4 | location=TcYC	TcYC6_0054080	TcYC6_0054080-RA	Trypanosoma cruzi Y C6	TcYC6_Chr11:1,150,859..1,151,464(-)	Ras-related protein Rab4	N/A	GTP binding;GTPase activity	IEA	N/A	N/A	GO:0005525;GO:0003924	N/A	N/A	N/A	N/A	N/A	N/A	N/A		+	4	3	3	21.9	16.4	16.4	22.087	0	6.8466	626950000	5	26.8657	26.5904	23.7858	25.9634	26.2391	26.4197	122290000	101040000	0	65429000	79205000
	0.150111	0.689916	TcYC6_0105960-RA-p1;TcYC6_0105970-RA-p1	TcYC6_0105960-RA-p1;TcYC6_0105970-RA-p1	TcYC6_0105960;TcYC6_0105970	3031	TcYC6_0105960-RA-p1 | transcript=TcYC6_0105960-RA | gene=TcYC6_0105960 | organism=Trypanosoma_cruzi_Y_C6 | gene_product=metallo-peptidase, clan MH, family M18, putative | transcript_product=metallo-peptidase, clan MH, family M18, putative | location=TcYC6_	TcYC6_0105960;TcYC6_0105970	TcYC6_0105960-RA;TcYC6_0105970-RA	Trypanosoma cruzi Y C6;Trypanosoma cruzi Y C6	TcYC6_Chr10:610,969..612,159(+);TcYC6_Chr10:613,055..614,278(+)	metallo-peptidase, clan MH, family M18, putative;metallo-peptidase, clan MH, family M18, putative	N/A;N/A	deacetylase activity;hydrolase activity;deacetylase activity;hydrolase activity	IEA;IEA	N/A;N/A	N/A;N/A	GO:0019213;GO:0016787;GO:0019213;GO:0016787	GO:0006526;GO:0006526	arginine biosynthetic process;arginine biosynthetic process	N/A;N/A	N/A;N/A	N/A;N/A	N/A;N/A	N/A;N/A		+	36	4	0	84.3	13.9	0	43.536	0	91.078	1921400000	8	27.9276	27.9051	24.9391	23.8454	24.9789	28.1649	255290000	251350000	0	0	0
	1.46152	0.685836	TcYC6_0046870-RA-p1	TcYC6_0046870-RA-p1	TcYC6_0046870	1192	TcYC6_0046870-RA-p1 | transcript=TcYC6_0046870-RA | gene=TcYC6_0046870 | organism=Trypanosoma_cruzi_Y_C6 | gene_product=Nucleoporin NUP65 | transcript_product=Nucleoporin NUP65 | location=TcYC6_Chr30:172870-174696(+) | protein_length=608 | sequence_SO=chro																					4	4	4	11.7	11.7	11.7	67.631	0	16.705	354510000	11	25.1707	25.709	25.2034	25.8283	24.6026	25.4969	37768000	54849000	38634000	59578000	0
	2.29675	0.684834	TcYC6_0112520-RA-p1	TcYC6_0112520-RA-p1	TcYC6_0112520	3256	TcYC6_0112520-RA-p1 | transcript=TcYC6_0112520-RA | gene=TcYC6_0112520 | organism=Trypanosoma_cruzi_Y_C6 | gene_product=hypothetical protein, conserved | transcript_product=hypothetical protein, conserved | location=TcYC6_Chr8:1129933-1131207(-) | protein_																					17	17	17	53.5	53.5	53.5	48.317	0	90.183	9401600000	77	29.7579	30.2627	29.5271	30.1646	29.5947	30.5069	907840000	1288199936	773619968	1203500032	810780032
	0.455083	0.677493	TcYC6_0090660-RA-p1	TcYC6_0090660-RA-p1	TcYC6_0090660	2540	TcYC6_0090660-RA-p1 | transcript=TcYC6_0090660-RA | gene=TcYC6_0090660 | organism=Trypanosoma_cruzi_Y_C6 | gene_product=peroxisome biogenesis factor 1, putative | transcript_product=peroxisome biogenesis factor 1, putative | location=TcYC6_Chr7:801413-8041	TcYC6_0090660	TcYC6_0090660-RA	Trypanosoma cruzi Y C6	TcYC6_Chr7:801,413..804,154(+)	peroxisome biogenesis factor 1, putative	N/A	ATP binding;ATP hydrolysis activity	IEA	GO:0005778;GO:0005777	peroxisomal membrane;peroxisome	GO:0005524;GO:0016887	GO:0007031;GO:0006625	peroxisome organization;protein targeting to peroxisome	N/A	N/A	N/A	N/A	N/A		+	6	6	6	10.2	10.2	10.2	100.6	0	11.677	591160000	10	24.298	26.2954	26.2901	26.3307	26.1266	26.1211	0	82356000	82058000	84396000	73266000
	0.711473	0.675003	TcYC6_0113820-RA-p1	TcYC6_0113820-RA-p1	TcYC6_0113820	3296	TcYC6_0113820-RA-p1 | transcript=TcYC6_0113820-RA | gene=TcYC6_0113820 | organism=Trypanosoma_cruzi_Y_C6 | gene_product=DNA-directed RNA polymerases I and III subunit RPAC1, putative | transcript_product=DNA-directed RNA polymerases I and III subunit RPAC1	TcYC6_0113820	TcYC6_0113820-RA	Trypanosoma cruzi Y C6	TcYC6_Chr9:314,389..315,570(-)	DNA-directed RNA polymerases I and III subunit RPAC1, putative	N/A	DNA-directed 5'-3' RNA polymerase activity;RNA polymerase I activity;RNA polymerase III activity;protein dimerization activity	IEA	N/A	N/A	GO:0003899;GO:0001054;GO:0001056;GO:0046983	GO:0006351	transcription, DNA-templated	N/A	N/A	N/A	N/A	N/A		+	3	3	3	13.7	13.7	13.7	43.129	0	5.8071	431540000	9	24.3004	25.6162	25.7234	25.747	25.2855	25.9711	0	51433000	55400000	56313000	40898000
	0.927873	0.673827	TcYC6_0101560-RA-p1	TcYC6_0101560-RA-p1	TcYC6_0101560	2919	TcYC6_0101560-RA-p1 | transcript=TcYC6_0101560-RA | gene=TcYC6_0101560 | organism=Trypanosoma_cruzi_Y_C6 | gene_product=ULK family serine/threonine-protein kinase, putative | transcript_product=ULK family serine/threonine-protein kinase, putative | locatio	TcYC6_0101560	TcYC6_0101560-RA	Trypanosoma cruzi Y C6	TcYC6_Chr24:175,800..179,084(+)	ULK family serine/threonine-protein kinase, putative	N/A	ATP binding;protein binding;protein kinase activity	IEA	N/A	N/A	GO:0005524;GO:0005515;GO:0004672	GO:0006468	protein phosphorylation	N/A	N/A	N/A	N/A	N/A		+	3	3	3	4.8	4.8	4.8	122.23	0.00093867	2.1184	263320000	6	24.4842	25.242	25.2004	26.0557	24.8463	25.2547	0	39682000	38554000	0	30164000
	1.29033	0.673196	TcYC6_0125690-RA-p1	TcYC6_0125690-RA-p1	TcYC6_0125690	3687	TcYC6_0125690-RA-p1 | transcript=TcYC6_0125690-RA | gene=TcYC6_0125690 | organism=Trypanosoma_cruzi_Y_C6 | gene_product=Putative serine/threonine protein kinase [Source:UniProtKB/TrEMBL;Acc:A0A2V2WZD7] | transcript_product=Serine/threonine-protein kinase N	TcYC6_0125690	TcYC6_0125690-RA	Trypanosoma cruzi Y C6	TcYC6_Chr4:1,228,982..1,230,469(-)	Serine/threonine-protein kinase NEK17, putative	N/A	ATP binding;protein kinase activity;protein serine/threonine kinase activity	IEA	N/A	N/A	GO:0005524;GO:0004672;GO:0004674	GO:0006468	protein phosphorylation	N/A	N/A	N/A	N/A	N/A		+	15	1	1	40.8	4	4	54.96	0	3.9025	216770000	8	24.5637	24.6804	24.328	25.0676	24.3171	25.4804	0	26887000	0	35165000	20902000
	0.305542	0.673182	TcYC6_0013320-RA-p1	TcYC6_0013320-RA-p1	TcYC6_0013320	373	TcYC6_0013320-RA-p1 | transcript=TcYC6_0013320-RA | gene=TcYC6_0013320 | organism=Trypanosoma_cruzi_Y_C6 | gene_product=SNARE associated Golgi protein, putative | transcript_product=SNARE associated Golgi protein, putative | location=TcYC6_Chr12:859753-861	TcYC6_0013320	TcYC6_0013320-RA	Trypanosoma cruzi Y C6	TcYC6_Chr12:859,753..861,465(+)	SNARE associated Golgi protein, putative	N/A	calcium ion binding	IEA	N/A	N/A	GO:0005509	N/A	N/A	N/A	N/A	N/A	N/A	N/A		+	4	4	4	8.6	8.6	8.6	64.108	0	18.566	1161300000	5	25.1022	26.6418	26.5639	25.4603	26.5039	28.0874	0	104710000	99205000	0	95160000
	0.687281	0.673079	TcYC6_0014490-RA-p1	TcYC6_0014490-RA-p1	TcYC6_0014490	414	TcYC6_0014490-RA-p1 | transcript=TcYC6_0014490-RA | gene=TcYC6_0014490 | organism=Trypanosoma_cruzi_Y_C6 | gene_product=hypothetical protein, conserved | transcript_product=hypothetical protein, conserved | location=TcYC6_Chr12:748547-750190(-) | protein_l	TcYC6_0014490	TcYC6_0014490-RA	Trypanosoma cruzi Y C6	TcYC6_Chr12:748,547..750,190(-)	hypothetical protein, conserved	N/A	N/A	IEA	N/A	N/A	N/A	GO:0006281	DNA repair	N/A	N/A	N/A	N/A	N/A		+	5	5	5	16.8	16.8	16.8	61.814	0	5.0728	347830000	11	24.8463	25.8937	25.9452	25.7068	24.4777	25.688	0	62342000	64607000	54768000	0
	1.94763	0.670732	TcYC6_0035010-RA-p1	TcYC6_0035010-RA-p1	TcYC6_0035010	896	TcYC6_0035010-RA-p1 | transcript=TcYC6_0035010-RA | gene=TcYC6_0035010 | organism=Trypanosoma_cruzi_Y_C6 | gene_product=hypothetical protein, conserved | transcript_product=hypothetical protein, conserved | location=TcYC6_Chr33:446726-447205(-) | protein_l																					7	7	7	59.7	59.7	59.7	18.218	0	124.24	2661300000	25	27.8932	28.5272	27.6417	28.2767	27.9416	28.6848	249280000	386860000	209400000	325190016	257790000
	2.2705	0.668267	TcYC6_0063760-RA-p1	TcYC6_0063760-RA-p1	TcYC6_0063760	1649	TcYC6_0063760-RA-p1 | transcript=TcYC6_0063760-RA | gene=TcYC6_0063760 | organism=Trypanosoma_cruzi_Y_C6 | gene_product=Mitogen-activated protein kinase [Source:UniProtKB/TrEMBL;Acc:A0A2V2WSK0] | transcript_product=mitogen-activated protein kinase 3, putat	TcYC6_0063760	TcYC6_0063760-RA	Trypanosoma cruzi Y C6	TcYC6_Chr25:373,379..374,497(+)	mitogen-activated protein kinase 3, putative	N/A	ATP binding;MAP kinase activity;protein kinase activity	IEA	N/A	N/A	GO:0005524;GO:0004707;GO:0004672	GO:0006468	protein phosphorylation	N/A	N/A	N/A	N/A	N/A		+	9	9	9	29.8	29.8	29.8	42.902	0	56.781	2516400000	28	27.8396	28.4927	27.9901	28.5113	27.5852	28.4157	240190000	377710016	266600000	382609984	201360000
	0.526963	0.660229	TcYC6_0127310-RA-p1;TcYC6_0029460-RA-p1	TcYC6_0127310-RA-p1;TcYC6_0029460-RA-p1	TcYC6_0127310;TcYC6_0029460	765	TcYC6_0127310-RA-p1 | transcript=TcYC6_0127310-RA | gene=TcYC6_0127310 | organism=Trypanosoma_cruzi_Y_C6 | gene_product=mitochondrial ATP-dependent zinc metallopeptidase, putative | transcript_product=mitochondrial ATP-dependent zinc metallopeptidase, puta	TcYC6_0029460;TcYC6_0127310	TcYC6_0029460-RA;TcYC6_0127310-RA	Trypanosoma cruzi Y C6;Trypanosoma cruzi Y C6	TcYC6_Contig159:88,178..90,151(+);TcYC6_Chr39:57,892..59,865(+)	mitochondrial ATP-dependent zinc metallopeptidase, putative;mitochondrial ATP-dependent zinc metallopeptidase, putative	N/A;N/A	ATP binding;ATP hydrolysis activity;ATP-dependent peptidase activity;metalloendopeptidase activity;ATP binding;ATP hydrolysis activity;ATP-dependent peptidase activity;metalloendopeptidase activity	IEA;IEA	GO:0016020;GO:0016020	membrane;membrane	GO:0005524;GO:0016887;GO:0004176;GO:0004222;GO:0005524;GO:0016887;GO:0004176;GO:0004222	GO:0006508;GO:0006508	proteolysis;proteolysis	N/A;N/A	N/A;N/A	N/A;N/A	N/A;N/A	N/A;N/A		+	6	5	5	16	14.6	14.6	72.405	0	11.266	800370000	14	25.1639	26.6469	26.2422	26.7846	27.0349	26.9902	0	105080000	79378000	115600000	137500000
	2.11343	0.657368	TcYC6_0003460-RA-p1;TcYC6_0065290-RA-p1	TcYC6_0003460-RA-p1;TcYC6_0065290-RA-p1	TcYC6_0003460;TcYC6_0065290	127	TcYC6_0003460-RA-p1 | transcript=TcYC6_0003460-RA | gene=TcYC6_0003460 | organism=Trypanosoma_cruzi_Y_C6 | gene_product=stress-induced protein sti1, putative | transcript_product=stress-induced protein sti1, putative | location=TcYC6_Contig112:19170-20837(	TcYC6_0003460;TcYC6_0065290	TcYC6_0003460-RA;TcYC6_0065290-RA	Trypanosoma cruzi Y C6;Trypanosoma cruzi Y C6	TcYC6_Contig112:19,170..20,837(+);TcYC6_Chr21:147,403..149,073(-)	stress-induced protein sti1, putative;stress-induced protein sti1, putative	N/A;N/A	protein binding;protein binding	IEA;IEA	N/A;N/A	N/A;N/A	GO:0005515;GO:0005515	N/A;N/A	N/A;N/A	N/A;N/A	N/A;N/A	N/A;N/A	N/A;N/A	N/A;N/A		+	38	38	38	58.6	58.6	58.6	62.962	0	323.31	46640000000	190	32.0122	32.5507	31.9222	32.5425	32.0998	32.9131	4331500032	6291299840	4069600000	6255699968	4602599936
	1.6179	0.647977	TcYC6_0013290-RA-p1	TcYC6_0013290-RA-p1	TcYC6_0013290	370	TcYC6_0013290-RA-p1 | transcript=TcYC6_0013290-RA | gene=TcYC6_0013290 | organism=Trypanosoma_cruzi_Y_C6 | gene_product=hypothetical protein, conserved | transcript_product=hypothetical protein, conserved | location=TcYC6_Chr12:854389-855684(+) | protein_l																					2	2	2	5.6	5.6	5.6	48.272	0	4.1414	299510000	5	25.1054	25.5728	24.6026	25.6098	25.1826	25.652	0	49910000	0	51205000	0
	0.305882	0.646582	TcYC6_0053250-RA-p1	TcYC6_0053250-RA-p1	TcYC6_0053250	1389	TcYC6_0053250-RA-p1 | transcript=TcYC6_0053250-RA | gene=TcYC6_0053250 | organism=Trypanosoma_cruzi_Y_C6 | gene_product=small nuclear ribonucleoprotein Sm-G, putative | transcript_product=small nuclear ribonucleoprotein Sm-G, putative | location=TcYC6_Chr1																					2	2	2	25.6	25.6	25.6	8.9932	0.0006402	2.3613	1401500000	8	27.5958	27.3471	27.5573	27.6909	25.0454	27.1002	202840000	170720000	197500000	216660000	0
	2.78509	0.644334	TcYC6_0028470-RA-p1	TcYC6_0028470-RA-p1	TcYC6_0028470	748	TcYC6_0028470-RA-p1 | transcript=TcYC6_0028470-RA | gene=TcYC6_0028470 | organism=Trypanosoma_cruzi_Y_C6 | gene_product=phosphomevalonate kinase protein, putative | transcript_product=phosphomevalonate kinase protein, putative | location=TcYC6_Chr38:228567	TcYC6_0028470	TcYC6_0028470-RA	Trypanosoma cruzi Y C6	TcYC6_Chr38:228,567..229,997(-)	phosphomevalonate kinase protein, putative	N/A	ATP binding;phosphomevalonate kinase activity	IEA	N/A	N/A	GO:0005524;GO:0004631	N/A	N/A	N/A	N/A	N/A	N/A	N/A		+	22	22	22	49.2	49.2	49.2	51.547	0	287.87	7714100000	74	29.3612	30.2182	29.4821	29.9806	29.5311	30.1086	689609984	1249100032	749870016	1059400000	775820032
	1.75109	0.644334	TcYC6_0062960-RA-p1	TcYC6_0062960-RA-p1	TcYC6_0062960	1636	TcYC6_0062960-RA-p1 | transcript=TcYC6_0062960-RA | gene=TcYC6_0062960 | organism=Trypanosoma_cruzi_Y_C6 | gene_product=Putative leucine-rich repeat protein [Source:UniProtKB/TrEMBL;Acc:A0A2V2WSB5] | transcript_product=leucine-rich repeat protein, putative	TcYC6_0062960	TcYC6_0062960-RA	Trypanosoma cruzi Y C6	TcYC6_Chr25:211,954..212,652(+)	leucine-rich repeat protein, putative	N/A	protein binding	IEA	N/A	N/A	GO:0005515	N/A	N/A	N/A	N/A	N/A	N/A	N/A		+	10	10	10	51.7	51.7	51.7	26.486	0	22.827	2942900000	27	28.3565	28.7341	27.9103	28.7609	27.872	28.5768	343680000	446489984	252250000	454870016	245650000
	0.125311	0.637982	TcYC6_0091310-RA-p1	TcYC6_0091310-RA-p1	TcYC6_0091310	2562	TcYC6_0091310-RA-p1 | transcript=TcYC6_0091310-RA | gene=TcYC6_0091310 | organism=Trypanosoma_cruzi_Y_C6 | gene_product=hypothetical protein, conserved | transcript_product=hypothetical protein, conserved | location=TcYC6_Chr7:941443-941760(+) | protein_le																					4	4	4	32.4	32.4	32.4	12.556	0	28.515	2675700000	20	28.8204	29.1721	28.8408	29.1215	24.4239	25.7054	474030016	604889984	480769984	584049984	0
	0.406151	0.630006	TcYC6_0081900-RA-p1	TcYC6_0081900-RA-p1	TcYC6_0081900	2275	TcYC6_0081900-RA-p1 | transcript=TcYC6_0081900-RA | gene=TcYC6_0081900 | organism=Trypanosoma_cruzi_Y_C6 | gene_product=putative replication factor C, subunit 1 | transcript_product=putative replication factor C, subunit 1 | location=TcYC6_Chr19:265086-266	TcYC6_0081900	TcYC6_0081900-RA	Trypanosoma cruzi Y C6	TcYC6_Chr19:265,086..266,834(+)	putative replication factor C, subunit 1	N/A	ATP binding;DNA binding;DNA clamp loader activity	IEA	GO:0005663	DNA replication factor C complex	GO:0005524;GO:0003677;GO:0003689	GO:0006281;GO:0006260	DNA repair;DNA replication	N/A	N/A	N/A	N/A	N/A		+	4	4	4	8.2	8.2	8.2	64.76	0.0003459	3.3764	619400000	5	26.2517	26.1694	24.6929	26.2064	24.5908	25.0497	79898000	75470000	0	77429000	0
	2.14518	0.626933	TcYC6_0064200-RA-p1	TcYC6_0064200-RA-p1	TcYC6_0064200	1665	TcYC6_0064200-RA-p1 | transcript=TcYC6_0064200-RA | gene=TcYC6_0064200 | organism=Trypanosoma_cruzi_Y_C6 | gene_product=hypothetical protein, conserved | transcript_product=hypothetical protein, conserved | location=TcYC6_Chr25:550607-554218(-) | protein_l																					12	12	12	15.5	15.5	15.5	130.08	0	84.575	2301300000	31	27.7813	28.4307	27.6509	28.1382	27.4773	28.2214	230670000	361820000	210740000	295430016	186850000
	0.92906	0.623889	TcYC6_0100810-RA-p1	TcYC6_0100810-RA-p1	TcYC6_0100810	2903	TcYC6_0100810-RA-p1 | transcript=TcYC6_0100810-RA | gene=TcYC6_0100810 | organism=Trypanosoma_cruzi_Y_C6 | gene_product=hypothetical protein | transcript_product=hypothetical protein | location=TcYC6_Chr28:547944-549005(+) | protein_length=353 | sequence_S																					5	5	5	13.9	13.9	13.9	39.241	0	6.6512	275350000	8	25.2353	26.2347	25.1975	25.4227	24.7573	25.4043	39500000	0	38476000	44976000	0
	0.50401	0.620658	TcYC6_0048080-RA-p1	TcYC6_0048080-RA-p1	TcYC6_0048080	1228	TcYC6_0048080-RA-p1 | transcript=TcYC6_0048080-RA | gene=TcYC6_0048080 | organism=Trypanosoma_cruzi_Y_C6 | gene_product=hypothetical protein, conserved | transcript_product=hypothetical protein, conserved | location=TcYC6_Chr26:143231-144073(-) | protein_l																					3	3	3	20.7	20.7	20.7	31.383	0	76.617	352650000	10	24.7824	26.3475	26.0789	25.8568	24.7462	25.2651	0	85386000	70881000	60766000	0
	1.7664	0.620033	TcYC6_0032960-RA-p1	TcYC6_0032960-RA-p1	TcYC6_0032960	864	TcYC6_0032960-RA-p1 | transcript=TcYC6_0032960-RA | gene=TcYC6_0032960 | organism=Trypanosoma_cruzi_Y_C6 | gene_product=actin interacting protein-like protein | transcript_product=actin interacting protein-like protein | location=TcYC6_Chr17:268144-269700(	TcYC6_0032960	TcYC6_0032960-RA	Trypanosoma cruzi Y C6	TcYC6_Chr17:268,144..269,700(+)	actin interacting protein-like protein	N/A	FAD binding;catalytic activity;flavin adenine dinucleotide binding;oxidoreductase activity	IEA	N/A	N/A	GO:0071949;GO:0003824;GO:0050660;GO:0016491	GO:0055114	obsolete oxidation-reduction process	N/A	N/A	N/A	N/A	N/A		+	8	8	8	20.3	20.3	20.3	57.122	0	105.5	3160100000	37	28.2883	28.5633	27.9506	28.7649	28.2096	28.9804	327809984	396640000	259400000	456150016	310400000
	0.547069	0.619834	TcYC6_0092950-RA-p1;TcYC6_0092940-RA-p1;TcYC6_0092930-RA-p1;TcYC6_0092920-RA-p1;TcYC6_0092910-RA-p1;TcYC6_0092900-RA-p1;TcYC6_0092890-RA-p1;TcYC6_0092880-RA-p1;TcYC6_0092870-RA-p1;TcYC6_0092860-RA-p1;TcYC6_0092850-RA-p1;TcYC6_0092840-RA-p1;TcYC6_0092830-RA-p1;TcYC6_0092820-RA-p1;TcYC6_0092810-RA-p1	TcYC6_0092950-RA-p1;TcYC6_0092940-RA-p1;TcYC6_0092930-RA-p1;TcYC6_0092920-RA-p1;TcYC6_0092910-RA-p1;TcYC6_0092900-RA-p1;TcYC6_0092890-RA-p1;TcYC6_0092880-RA-p1;TcYC6_0092870-RA-p1;TcYC6_0092860-RA-p1;TcYC6_0092850-RA-p1;TcYC6_0092840-RA-p1;TcYC6_0092830-RA-p1;TcYC6_0092820-RA-p1;TcYC6_0092810-RA-p1	TcYC6_0092950;TcYC6_0092940;TcYC6_0092930;TcYC6_0092920;TcYC6_0092910;TcYC6_0092900;TcYC6_0092890;TcYC6_0092880;TcYC6_0092870;TcYC6_0092860;TcYC6_0092850;TcYC6_0092840;TcYC6_0092830;TcYC6_0092820;TcYC6_0092810	2604	TcYC6_0092950-RA-p1 | transcript=TcYC6_0092950-RA | gene=TcYC6_0092950 | organism=Trypanosoma_cruzi_Y_C6 | gene_product=Histone H2A [Source:UniProtKB/Swiss-Prot;Acc:P35066] | transcript_product=histone H2A, putative | location=TcYC6_Chr34:162173-162580(-)	TcYC6_0092810;TcYC6_0092820;TcYC6_0092830;TcYC6_0092840;TcYC6_0092850;TcYC6_0092860;TcYC6_0092870;TcYC6_0092880;TcYC6_0092890;TcYC6_0092900;TcYC6_0092910;TcYC6_0092920;TcYC6_0092930;TcYC6_0092940;TcYC6_0092950	TcYC6_0092810-RA;TcYC6_0092820-RA;TcYC6_0092830-RA;TcYC6_0092840-RA;TcYC6_0092850-RA;TcYC6_0092860-RA;TcYC6_0092870-RA;TcYC6_0092880-RA;TcYC6_0092890-RA;TcYC6_0092900-RA;TcYC6_0092910-RA;TcYC6_0092920-RA;TcYC6_0092930-RA;TcYC6_0092940-RA;TcYC6_0092950-RA	Trypanosoma cruzi Y C6;Trypanosoma cruzi Y C6;Trypanosoma cruzi Y C6;Trypanosoma cruzi Y C6;Trypanosoma cruzi Y C6;Trypanosoma cruzi Y C6;Trypanosoma cruzi Y C6;Trypanosoma cruzi Y C6;Trypanosoma cruzi Y C6;Trypanosoma cruzi Y C6;Trypanosoma cruzi Y C6;Trypanosoma cruzi Y C6;Trypanosoma cruzi Y C6;Trypanosoma cruzi Y C6;Trypanosoma cruzi Y C6	TcYC6_Chr34:145,166..145,573(-);TcYC6_Chr34:146,376..146,783(-);TcYC6_Chr34:147,590..147,997(-);TcYC6_Chr34:148,806..149,213(-);TcYC6_Chr34:150,020..150,427(-);TcYC6_Chr34:151,236..151,643(-);TcYC6_Chr34:152,453..152,860(-);TcYC6_Chr34:153,673..154,080(-);TcYC6_Chr34:154,885..155,292(-);TcYC6_Chr34:156,101..156,508(-);TcYC6_Chr34:157,315..157,722(-);TcYC6_Chr34:158,527..158,934(-);TcYC6_Chr34:159…	histone H2A, putative;histone H2A, putative;histone H2A, putative;histone H2A, putative;histone H2A, putative;histone H2A, putative;histone H2A, putative;histone H2A, putative;histone H2A, putative;histone H2A, putative;histone H2A, putative;histone H2A, putative;histone H2A, putative;histone H2A, putative;histone H2A, putative	N/A;N/A;N/A;N/A;N/A;N/A;N/A;N/A;N/A;N/A;N/A;N/A;N/A;N/A;N/A	DNA binding;protein heterodimerization activity;DNA binding;protein heterodimerization activity;DNA binding;protein heterodimerization activity;DNA binding;protein heterodimerization activity;DNA binding;protein heterodimerization activity;DNA binding;protein heterodimerization activity;DNA binding;protein heterodimerization activity;DNA binding;protein heterodimerization activity;DNA binding;pro…	IEA;IEA;IEA;IEA;IEA;IEA;IEA;IEA;IEA;IEA;IEA;IEA;IEA;IEA;IEA	GO:0000786;GO:0005634;GO:0000786;GO:0005634;GO:0000786;GO:0005634;GO:0000786;GO:0005634;GO:0000786;GO:0005634;GO:0000786;GO:0005634;GO:0000786;GO:0005634;GO:0000786;GO:0005634;GO:0000786;GO:0005634;GO:0000786;GO:0005634;GO:0000786;GO:0005634;GO:0000786;GO:0005634;GO:0000786;GO:0005634;GO:0000786;GO:0005634;GO:0000786;GO:0005634	nucleosome;nucleus;nucleosome;nucleus;nucleosome;nucleus;nucleosome;nucleus;nucleosome;nucleus;nucleosome;nucleus;nucleosome;nucleus;nucleosome;nucleus;nucleosome;nucleus;nucleosome;nucleus;nucleosome;nucleus;nucleosome;nucleus;nucleosome;nucleus;nucleosome;nucleus;nucleosome;nucleus	GO:0003677;GO:0046982;GO:0003677;GO:0046982;GO:0003677;GO:0046982;GO:0003677;GO:0046982;GO:0003677;GO:0046982;GO:0003677;GO:0046982;GO:0003677;GO:0046982;GO:0003677;GO:0046982;GO:0003677;GO:0046982;GO:0003677;GO:0046982;GO:0003677;GO:0046982;GO:0003677;GO:0046982;GO:0003677;GO:0046982;GO:0003677;GO:0046982;GO:0003677;GO:0046982	N/A;N/A;N/A;N/A;N/A;N/A;N/A;N/A;N/A;N/A;N/A;N/A;N/A;N/A;N/A	N/A;N/A;N/A;N/A;N/A;N/A;N/A;N/A;N/A;N/A;N/A;N/A;N/A;N/A;N/A	N/A;N/A;N/A;N/A;N/A;N/A;N/A;N/A;N/A;N/A;N/A;N/A;N/A;N/A;N/A	N/A;N/A;N/A;N/A;N/A;N/A;N/A;N/A;N/A;N/A;N/A;N/A;N/A;N/A;N/A	N/A;N/A;N/A;N/A;N/A;N/A;N/A;N/A;N/A;N/A;N/A;N/A;N/A;N/A;N/A	N/A;N/A;N/A;N/A;N/A;N/A;N/A;N/A;N/A;N/A;N/A;N/A;N/A;N/A;N/A	N/A;N/A;N/A;N/A;N/A;N/A;N/A;N/A;N/A;N/A;N/A;N/A;N/A;N/A;N/A		+	9	3	3	37.8	17	17	14.366	0	58.446	5261900000	33	27.7177	27.5254	27.7074	28.5339	27.9948	29.2201	220730000	193180000	219160000	388660000	267470000
	2.322	0.6184	TcYC6_0103830-RA-p1	TcYC6_0103830-RA-p1	TcYC6_0103830	2989	TcYC6_0103830-RA-p1 | transcript=TcYC6_0103830-RA | gene=TcYC6_0103830 | organism=Trypanosoma_cruzi_Y_C6 | gene_product=peptidase, putative | transcript_product=peptidase, putative | location=TcYC6_Chr10:40022-43231(+) | protein_length=1069 | sequence_SO=c	TcYC6_0103830	TcYC6_0103830-RA	Trypanosoma cruzi Y C6	TcYC6_Chr10:40,022..43,231(+)	peptidase, putative	N/A	metal ion binding	IEA	N/A	N/A	GO:0046872	GO:0006508	proteolysis	N/A	N/A	N/A	N/A	N/A		+	17	17	17	19.3	19.3	19.3	118.96	0	109.81	3870000000	33	28.4096	29.049	28.4305	28.8361	28.4012	29.2114	356569984	555400000	361760000	479220000	354489984
	1.07207	0.6174	TcYC6_0055540-RA-p1	TcYC6_0055540-RA-p1	TcYC6_0055540	1461	TcYC6_0055540-RA-p1 | transcript=TcYC6_0055540-RA | gene=TcYC6_0055540 | organism=Trypanosoma_cruzi_Y_C6 | gene_product=Putative cytochrome c [Source:UniProtKB/TrEMBL;Acc:A0A2V2W5N7] | transcript_product=cytochrome c, putative | location=TcYC6_Chr22:449009	TcYC6_0055540	TcYC6_0055540-RA	Trypanosoma cruzi Y C6	TcYC6_Chr22:449,009..449,353(-)	cytochrome c, putative	N/A	electron transfer activity;heme binding;metal ion binding	IEA	GO:0005758;GO:0070469	mitochondrial intermembrane space;respirasome	GO:0009055;GO:0020037;GO:0046872	N/A	N/A	N/A	N/A	N/A	N/A	N/A		+	6	6	6	45.6	45.6	45.6	12.234	0	76.264	15151000000	42	30.5847	30.6929	30.3076	30.7725	30.1785	31.4576	1610300032	1735699968	1328899968	1834200064	1215200000
	1.84585	0.615434	TcYC6_0043210-RA-p1	TcYC6_0043210-RA-p1	TcYC6_0043210	1019	TcYC6_0043210-RA-p1 | transcript=TcYC6_0043210-RA | gene=TcYC6_0043210 | organism=Trypanosoma_cruzi_Y_C6 | gene_product=Lanosterol 14-alpha demethylase [Source:UniProtKB/TrEMBL;Acc:M1FZ07] | transcript_product=Lanosterol 14-alpha demethylase | location=TcY	TcYC6_0043210	TcYC6_0043210-RA	Trypanosoma cruzi Y C6	TcYC6_Chr16:74,234..75,679(-)	Lanosterol 14-alpha demethylase	N/A	heme binding;iron ion binding;methyltransferase activity;monooxygenase activity;oxidoreductase activity, acting on paired donors, with incorporation or reduction of molecular oxygen;sterol 14-demethylase activity	IEA	N/A	N/A	GO:0020037;GO:0005506;GO:0008168;GO:0004497;GO:0016705;GO:0008398	GO:0032259;GO:0055114	methylation;obsolete oxidation-reduction process	N/A	N/A	N/A	N/A	N/A		+	29	29	29	64.7	64.7	64.7	54.711	0	323.31	68966000000	197	32.6741	33.1474	32.6376	33.0099	32.4557	33.4564	6853199872	9513900032	6681800192	8649299968	5890299904
	4.26249	0.613167	TcYC6_0103770-RA-p1	TcYC6_0103770-RA-p1	TcYC6_0103770	2987	TcYC6_0103770-RA-p1 | transcript=TcYC6_0103770-RA | gene=TcYC6_0103770 | organism=Trypanosoma_cruzi_Y_C6 | gene_product=3-methylcrotonyl-CoA carboxylase, putative | transcript_product=3-methylcrotonyl-CoA carboxylase, putative | location=TcYC6_Chr10:25093-	TcYC6_0103770	TcYC6_0103770-RA	Trypanosoma cruzi Y C6	TcYC6_Chr10:25,093..27,132(+)	3-methylcrotonyl-CoA carboxylase, putative	N/A	ATP binding;metal ion binding	IEA	N/A	N/A	GO:0005524;GO:0046872	N/A	N/A	N/A	N/A	N/A	N/A	N/A		+	10	10	10	17.8	17.8	17.8	75.133	0	42.664	2833600000	26	28.0464	28.6373	28.0872	28.6817	27.9827	28.6368	277200000	417520000	285169984	430580000	265240000
	0.26109	0.610715	TcYC6_0146770-RA-p1	TcYC6_0146770-RA-p1	TcYC6_0146770	3815	TcYC6_0146770-RA-p1 | transcript=TcYC6_0146770-RA | gene=TcYC6_0146770 | organism=Trypanosoma_cruzi_Y_C6 | gene_product=retrotransposon hot spot (RHS) protein, putative | transcript_product=retrotransposon hot spot (RHS) protein, putative | location=TcYC6_																					32	6	5	32.7	7.2	5.8	111.03	0	27.4	939010000	9	24.4758	27.4054	27.2028	26.7312	27.0691	26.4432	0	177760000	154480000	111400000	140800000
	0.233171	0.605907	TcYC6_0013380-RA-p1	TcYC6_0013380-RA-p1	TcYC6_0013380	376	TcYC6_0013380-RA-p1 | transcript=TcYC6_0013380-RA | gene=TcYC6_0013380 | organism=Trypanosoma_cruzi_Y_C6 | gene_product=ER lumen protein-retaining receptor [Source:UniProtKB/TrEMBL;Acc:A0A2V2XF17] | transcript_product=ER lumen retaining receptor protein, p	TcYC6_0013380	TcYC6_0013380-RA	Trypanosoma cruzi Y C6	TcYC6_Chr12:873,050..873,709(+)	ER lumen retaining receptor protein, putative	N/A	ER retention sequence binding	IEA	GO:0005789;GO:0016021	endoplasmic reticulum membrane;integral component of membrane	GO:0046923	GO:0006621;GO:0015031	protein retention in ER lumen;protein transport	N/A	N/A	N/A	N/A	N/A		+	3	3	3	16.4	16.4	16.4	26.078	0	24.847	585980000	10	26.5386	27.0298	26.6331	26.8135	24.0595	25.2056	97477000	137020000	104080000	117940000	0
	1.56781	0.605667	TcYC6_0097130-RA-p1	TcYC6_0097130-RA-p1	TcYC6_0097130	2764	TcYC6_0097130-RA-p1 | transcript=TcYC6_0097130-RA | gene=TcYC6_0097130 | organism=Trypanosoma_cruzi_Y_C6 | gene_product=NUDIX hydrolase domain-like domain-containing protein | transcript_product=NUDIX hydrolase domain-like domain-containing protein | locat	TcYC6_0097130	TcYC6_0097130-RA	Trypanosoma cruzi Y C6	TcYC6_Chr13:694,755..695,744(-)	NUDIX hydrolase domain-like domain-containing protein	N/A	hydrolase activity	IEA	N/A	N/A	GO:0016787	N/A	N/A	N/A	N/A	N/A	N/A	N/A		+	5	5	5	19.8	19.8	19.8	36.572	0	12.965	517590000	19	25.7086	26.1616	25.3663	26.4604	25.7545	26.0244	54836000	75062000	43253000	92339000	56606000
	0.317022	0.605113	TcYC6_0099020-RA-p1	TcYC6_0099020-RA-p1	TcYC6_0099020	2839	TcYC6_0099020-RA-p1 | transcript=TcYC6_0099020-RA | gene=TcYC6_0099020 | organism=Trypanosoma_cruzi_Y_C6 | gene_product=ribosomal protein L15, putative | transcript_product=ribosomal protein L15, putative | location=TcYC6_Chr13:1053134-1053748(+) | protein	TcYC6_0099020	TcYC6_0099020-RA	Trypanosoma cruzi Y C6	TcYC6_Chr13:1,053,134..1,053,748(+)	ribosomal protein L15, putative	N/A	structural constituent of ribosome	IEA	GO:0005840	ribosome	GO:0003735	GO:0006412	translation	N/A	N/A	N/A	N/A	N/A		+	8	1	1	23	4.9	4.9	24.228	0.0086786	0.95138	1108100000	9	24.7686	26.5145	26.7282	27.2373	27.2374	26.7977	0	95863000	111170000	158210000	158220000
	1.44459	0.601226	TcYC6_0106980-RA-p1	TcYC6_0106980-RA-p1	TcYC6_0106980	3061	TcYC6_0106980-RA-p1 | transcript=TcYC6_0106980-RA | gene=TcYC6_0106980 | organism=Trypanosoma_cruzi_Y_C6 | gene_product=hypothetical protein, conserved | transcript_product=hypothetical protein, conserved | location=TcYC6_Chr10:944216-944992(+) | protein_l																					4	4	4	23.6	23.6	23.6	28.653	0	30.934	873630000	14	26.6319	26.997	26.0033	27.0261	26.4795	26.8953	103990000	133940000	0	136670000	93570000
	1.14698	0.601	TcYC6_0083970-RA-p1	TcYC6_0083970-RA-p1	TcYC6_0083970	2342	TcYC6_0083970-RA-p1 | transcript=TcYC6_0083970-RA | gene=TcYC6_0083970 | organism=Trypanosoma_cruzi_Y_C6 | gene_product=fatty acid desaturase, putative | transcript_product=fatty acid desaturase, putative | location=TcYC6_Chr19:823818-825119(-) | protein_l	TcYC6_0083970	TcYC6_0083970-RA	Trypanosoma cruzi Y C6	TcYC6_Chr19:823,818..825,119(-)	fatty acid desaturase, putative	N/A	oxidoreductase activity, acting on paired donors, with oxidation of a pair of donors resulting in the reduction of molecular oxygen to two molecules of water;stearoyl-CoA 9-desaturase activity	IEA	GO:0016021	integral component of membrane	GO:0016717;GO:0004768	GO:0006629;GO:0055114;GO:0006636	lipid metabolic process;obsolete oxidation-reduction process;unsaturated fatty acid biosynthetic process	N/A	N/A	N/A	N/A	N/A		+	15	15	15	33	33	33	49.54	0	97.969	11802000000	72	30.4177	30.7388	30.1633	30.4514	29.7033	30.8971	1434300032	1791900032	1202400000	1468199936	874120000
	0.526861	0.600209	TcYC6_0014050-RA-p1	TcYC6_0014050-RA-p1	TcYC6_0014050	403	TcYC6_0014050-RA-p1 | transcript=TcYC6_0014050-RA | gene=TcYC6_0014050 | organism=Trypanosoma_cruzi_Y_C6 | gene_product=hypothetical protein, conserved | transcript_product=hypothetical protein, conserved | location=TcYC6_Chr12:527710-528543(-) | protein_l																					3	3	3	12.3	12.3	12.3	31.595	0	7.1646	360130000	9	26.0463	25.8611	24.9938	25.9182	24.4031	25.4646	69297000	60951000	0	63411000	0
	0.906891	0.599173	TcYC6_0013400-RA-p1	TcYC6_0013400-RA-p1	TcYC6_0013400	378	TcYC6_0013400-RA-p1 | transcript=TcYC6_0013400-RA | gene=TcYC6_0013400 | organism=Trypanosoma_cruzi_Y_C6 | gene_product=dynein heavy chain, putative | transcript_product=dynein heavy chain, putative | location=TcYC6_Chr12:879397-891861(+) | protein_length=	TcYC6_0013400	TcYC6_0013400-RA	Trypanosoma cruzi Y C6	TcYC6_Chr12:879,397..891,861(+)	dynein heavy chain, putative	N/A	ATP binding;minus-end-directed microtubule motor activity	IEA	GO:0030286	dynein complex	GO:0005524;GO:0008569	GO:0007018	microtubule-based movement	N/A	N/A	N/A	N/A	N/A		+	12	10	10	3.3	3	3	476.51	0	15.977	760140000	20	25.482	26.4798	26.3239	26.7096	26.3924	26.8064	0	93584000	84003000	109750000	88087000
	0.356774	0.59895	TcYC6_0049940-RA-p1	TcYC6_0049940-RA-p1	TcYC6_0049940	1287	TcYC6_0049940-RA-p1 | transcript=TcYC6_0049940-RA | gene=TcYC6_0049940 | organism=Trypanosoma_cruzi_Y_C6 | gene_product=hypothetical protein | transcript_product=hypothetical protein | location=TcYC6_Chr11:169022-169297(-) | protein_length=91 | sequence_SO																					2	2	2	29.7	29.7	29.7	10.127	0	10.343	375650000	8	25.1493	24.2418	25.1801	25.8059	24.276	26.3546	37214000	0	38016000	58661000	0
	0.756124	0.596135	TcYC6_0100800-RA-p1	TcYC6_0100800-RA-p1	TcYC6_0100800	2902	TcYC6_0100800-RA-p1 | transcript=TcYC6_0100800-RA | gene=TcYC6_0100800 | organism=Trypanosoma_cruzi_Y_C6 | gene_product=hypothetical protein, conserved | transcript_product=hypothetical protein, conserved | location=TcYC6_Chr28:545665-547722(+) | protein_l	TcYC6_0100800	TcYC6_0100800-RA	Trypanosoma cruzi Y C6	TcYC6_Chr28:545,665..547,722(+)	hypothetical protein, conserved	N/A	acyltransferase activity	IEA	N/A	N/A	GO:0016746	N/A	N/A	N/A	N/A	N/A	N/A	N/A		+	5	5	5	11.8	11.8	11.8	77.008	0	23.407	294070000	10	25.5555	25.5765	24.3654	25.7917	25.2289	25.57	0	50037000	0	58087000	39323000
	2.77055	0.5941	TcYC6_0057310-RA-p1	TcYC6_0057310-RA-p1	TcYC6_0057310	1510	TcYC6_0057310-RA-p1 | transcript=TcYC6_0057310-RA | gene=TcYC6_0057310 | organism=Trypanosoma_cruzi_Y_C6 | gene_product=small GTP-binding protein | transcript_product=small GTP-binding protein | location=TcYC6_Chr6:1108463-1109194(+) | protein_length=243 |	TcYC6_0057310	TcYC6_0057310-RA	Trypanosoma cruzi Y C6	TcYC6_Chr6:1,108,463..1,109,194(+)	small GTP-binding protein	N/A	GTP binding;GTPase activity	IEA	GO:0005794;GO:0005802;GO:0031982	Golgi apparatus;trans-Golgi network;vesicle	GO:0005525;GO:0003924	GO:0016192	vesicle-mediated transport	N/A	N/A	N/A	N/A	N/A		+	7	7	7	29.2	29.2	29.2	26.411	0	73.184	2216800000	22	27.5923	28.1764	27.7289	28.2849	27.7493	28.3915	202350000	303340000	222450000	327040000	225610000
	2.34447	0.594067	TcYC6_0065170-RA-p1;TcYC6_0003550-RA-p1	TcYC6_0065170-RA-p1;TcYC6_0003550-RA-p1	TcYC6_0065170;TcYC6_0003550	132	TcYC6_0065170-RA-p1 | transcript=TcYC6_0065170-RA | gene=TcYC6_0065170 | organism=Trypanosoma_cruzi_Y_C6 | gene_product=Putative poly(ADP-ribose) polymerase [Source:UniProtKB/TrEMBL;Acc:A0A2V2X582] | transcript_product=poly(ADP-ribose) polymerase, putative	TcYC6_0003550;TcYC6_0065170	TcYC6_0003550-RA;TcYC6_0065170-RA	Trypanosoma cruzi Y C6;Trypanosoma cruzi Y C6	TcYC6_Contig112:47,062..48,912(+);TcYC6_Chr21:119,224..121,038(-)	poly(ADP-ribose) polymerase, putative;poly(ADP-ribose) polymerase, putative	N/A;N/A	NAD+ ADP-ribosyltransferase activity;NAD+ ADP-ribosyltransferase activity	IEA;IEA	N/A;GO:0005634	N/A;nucleus	GO:0003950;GO:0003950	GO:0006471;GO:0006471	protein ADP-ribosylation;protein ADP-ribosylation	N/A;N/A	N/A;N/A	N/A;N/A	N/A;N/A	N/A;N/A		+	10	10	10	22	22	22	66.323	0	50.714	1543100000	22	26.9537	27.6723	27.1996	27.6672	27.2342	27.8302	129980000	213890000	154130000	213130000	157870000
	0.444362	0.593124	TcYC6_0074770-RA-p1	TcYC6_0074770-RA-p1	TcYC6_0074770	2033	TcYC6_0074770-RA-p1 | transcript=TcYC6_0074770-RA | gene=TcYC6_0074770 | organism=Trypanosoma_cruzi_Y_C6 | gene_product=hypothetical protein, conserved | transcript_product=hypothetical protein, conserved | location=TcYC6_Chr2:1743628-1747263(-) | protein_	TcYC6_0074770	TcYC6_0074770-RA	Trypanosoma cruzi Y C6	TcYC6_Chr2:1,743,628..1,747,263(-)	hypothetical protein, conserved	N/A	N/A	IEA	N/A	N/A	N/A	GO:0010265	SCF complex assembly	N/A	N/A	N/A	N/A	N/A		+	5	5	5	6.4	6.4	6.4	135.56	0	10.857	285870000	11	25.0158	25.0068	23.7882	25.7597	25.587	25.4039	33924000	33712000	0	0	50404000
	0.516902	0.588733	TcYC6_0030980-RA-p1	TcYC6_0030980-RA-p1	TcYC6_0030980	799	TcYC6_0030980-RA-p1 | transcript=TcYC6_0030980-RA | gene=TcYC6_0030980 | organism=Trypanosoma_cruzi_Y_C6 | gene_product=inositol 1,4,5-trisphosphate receptor, putative | transcript_product=inositol 1,4,5-trisphosphate receptor, putative | location=TcYC6_Ch	TcYC6_0030980	TcYC6_0030980-RA	Trypanosoma cruzi Y C6	TcYC6_Chr17:284,774..293,818(+)	inositol 1,4,5-trisphosphate receptor, putative	N/A	calcium channel activity;ion channel activity	IEA	GO:0016020	membrane	GO:0005262;GO:0005216	GO:0070588;GO:0006811;GO:0055085	calcium ion transmembrane transport;ion transport;transmembrane transport	N/A	N/A	N/A	N/A	N/A		+	6	6	6	2.3	2.3	2.3	337.55	0	10.418	734620000	13	25.8784	27.4827	25.7294	26.0879	26.1941	25.9975	61684000	187550000	55631000	71326000	76772000
	1.60859	0.588467	TcYC6_0045950-RA-p1	TcYC6_0045950-RA-p1	TcYC6_0045950	1147	TcYC6_0045950-RA-p1 | transcript=TcYC6_0045950-RA | gene=TcYC6_0045950 | organism=Trypanosoma_cruzi_Y_C6 | gene_product=PALP domain-containing protein [Source:UniProtKB/TrEMBL;Acc:A0A2V2WKL1] | transcript_product=threonine dehydratase-like | location=TcYC6																					7	7	7	26.2	26.2	26.2	37.172	0	37.602	2180300000	31	27.8559	28.0102	27.4304	28.2083	27.5598	28.393	242920000	270340000	180870000	310129984	197840000
	1.55664	0.587767	TcYC6_0169080-RA-p1	TcYC6_0169080-RA-p1	TcYC6_0169080	3834	TcYC6_0169080-RA-p1 | transcript=TcYC6_0169080-RA | gene=TcYC6_0169080 | organism=Trypanosoma_cruzi_Y_C6 | gene_product=surface protease GP63, putative | transcript_product=surface protease GP63, putative | location=TcYC6_Chr28:277207-278838(-) | protein_l	TcYC6_0169080	TcYC6_0169080-RA	Trypanosoma cruzi Y C6	TcYC6_Chr28:277,207..278,838(-)	surface protease GP63, putative	N/A	metalloendopeptidase activity	IEA	GO:0016020	membrane	GO:0004222	GO:0007155;GO:0006508	cell adhesion;proteolysis	N/A	N/A	N/A	N/A	N/A		+	11	11	1	28.5	28.5	3.7	59.161	0	27.492	2005400000	17	27.8005	28.3229	27.366	28.1316	27.457	27.9323	233760000	335760000	172980000	294070016	184240000
	2.10308	0.587233	TcYC6_0105110-RA-p1	TcYC6_0105110-RA-p1	TcYC6_0105110	3016	TcYC6_0105110-RA-p1 | transcript=TcYC6_0105110-RA | gene=TcYC6_0105110 | organism=Trypanosoma_cruzi_Y_C6 | gene_product=calreticulin, putative | transcript_product=calreticulin, putative | location=TcYC6_Chr10:420841-422046(+) | protein_length=401 | sequen	TcYC6_0105110	TcYC6_0105110-RA	Trypanosoma cruzi Y C6	TcYC6_Chr10:420,841..422,046(+)	calreticulin, putative	N/A	calcium ion binding;protein binding;unfolded protein binding	IEA	GO:0005783	endoplasmic reticulum	GO:0005509;GO:0005515;GO:0051082	GO:0006457	protein folding	N/A	N/A	N/A	N/A	N/A		+	19	19	19	47.6	47.6	47.6	46.193	0	132.48	34021000000	122	31.5439	32.2678	31.6263	31.9241	31.5333	32.2733	3130899968	5171100160	3314899968	4074899968	3107899904
	0.345045	0.587043	TcYC6_0060040-RA-p1	TcYC6_0060040-RA-p1	TcYC6_0060040	1577	TcYC6_0060040-RA-p1 | transcript=TcYC6_0060040-RA | gene=TcYC6_0060040 | organism=Trypanosoma_cruzi_Y_C6 | gene_product=arginine N-methyltransferase, putative | transcript_product=arginine N-methyltransferase, putative | location=TcYC6_Chr35:100690-101712(	TcYC6_0060040	TcYC6_0060040-RA	Trypanosoma cruzi Y C6	TcYC6_Chr35:100,690..101,712(-)	arginine N-methyltransferase, putative	N/A	protein-arginine N-methyltransferase activity	IEA	N/A	N/A	GO:0016274	GO:0018216	peptidyl-arginine methylation	N/A	N/A	N/A	N/A	N/A		+	7	7	7	24.7	24.7	24.7	38.766	0	4.2726	884140000	8	26.6418	27.0595	24.7682	26.482	26.9513	26.5809	104710000	139870000	0	93729000	129760000
	1.65044	0.582905	TcYC6_0004910-RA-p1;TcYC6_0065580-RA-p1	TcYC6_0004910-RA-p1	TcYC6_0004910	143	TcYC6_0004910-RA-p1 | transcript=TcYC6_0004910-RA | gene=TcYC6_0004910 | organism=Trypanosoma_cruzi_Y_C6 | gene_product=Serine/threonine-protein kinase NEK6, putative | transcript_product=Serine/threonine-protein kinase NEK6, putative | location=TcYC6_Cont	TcYC6_0004910	TcYC6_0004910-RA	Trypanosoma cruzi Y C6	TcYC6_Contig121:51,051..54,296(+)	Serine/threonine-protein kinase NEK6, putative	N/A	ATP binding;protein kinase activity;protein serine/threonine kinase activity	IEA	N/A	N/A	GO:0005524;GO:0004672;GO:0004674	GO:0006468	protein phosphorylation	N/A	N/A	N/A	N/A	N/A		+	6	6	6	9.5	9.5	9.5	117.45	0	11.462	393240000	12	25.1637	25.8826	25.2254	25.4266	24.9525	25.7811	37587000	61863000	39229000	45099000	0
	1.46456	0.5773	TcYC6_0032650-RA-p1	TcYC6_0032650-RA-p1	TcYC6_0032650	850	TcYC6_0032650-RA-p1 | transcript=TcYC6_0032650-RA | gene=TcYC6_0032650 | organism=Trypanosoma_cruzi_Y_C6 | gene_product=hypothetical protein, conserved | transcript_product=hypothetical protein, conserved | location=TcYC6_Chr17:200475-201377(-) | protein_l																					14	14	14	54.3	54.3	54.3	34.199	0	94.446	2541800000	28	27.7319	28.3548	27.7205	28.2002	28.0614	28.6907	222910000	343280000	221160000	308400000	280100000
	1.52096	0.575001	TcYC6_0045440-RA-p1	TcYC6_0045440-RA-p1	TcYC6_0045440	1119	TcYC6_0045440-RA-p1 | transcript=TcYC6_0045440-RA | gene=TcYC6_0045440 | organism=Trypanosoma_cruzi_Y_C6 | gene_product=thioredoxin, putative | transcript_product=thioredoxin, putative | location=TcYC6_Chr16:667757-668218(-) | protein_length=153 | sequence																					5	5	5	35.9	35.9	35.9	17.842	0	26.558	9531500000	18	29.8673	30.1618	29.6204	30.4817	30.0238	30.593	979360000	1201200000	825310016	1499399936	1091600000
	2.68142	0.573432	TcYC6_0004940-RA-p1	TcYC6_0004940-RA-p1	TcYC6_0004940	145	TcYC6_0004940-RA-p1 | transcript=TcYC6_0004940-RA | gene=TcYC6_0004940 | organism=Trypanosoma_cruzi_Y_C6 | gene_product=DNA polymerase [Source:UniProtKB/TrEMBL;Acc:A0A2V2X2U6] | transcript_product=mitochondrial DNA polymerase beta, putative | location=TcYC	TcYC6_0004940	TcYC6_0004940-RA	Trypanosoma cruzi Y C6	TcYC6_Contig121:62,444..63,655(+)	mitochondrial DNA polymerase beta, putative	N/A	DNA binding;DNA polymerase activity;DNA-directed DNA polymerase activity;RNA uridylyltransferase activity;metal ion binding	IEA	GO:0005634	nucleus	GO:0003677;GO:0034061;GO:0003887;GO:0050265;GO:0046872	GO:0006281	DNA repair	N/A	N/A	N/A	N/A	N/A		+	28	28	28	61	61	61	45.567	0	148.32	34626000000	134	31.6782	32.2318	31.5712	32.0823	31.6767	32.3323	3436199936	5043700224	3190700032	4547200000	3432800000
	0.449362	0.570998	TcYC6_0108900-RA-p1;TcYC6_0108860-RA-p1;TcYC6_0108720-RA-p1	TcYC6_0108900-RA-p1;TcYC6_0108860-RA-p1;TcYC6_0108720-RA-p1	TcYC6_0108900;TcYC6_0108860;TcYC6_0108720	3121	TcYC6_0108900-RA-p1 | transcript=TcYC6_0108900-RA | gene=TcYC6_0108900 | organism=Trypanosoma_cruzi_Y_C6 | gene_product=putative Enriched in surface-labeled proteome protein 10 | transcript_product=putative Enriched in surface-labeled proteome protein 10 |																					5	5	5	6.9	6.9	6.9	84.793	0	35.577	535690000	8	25.846	26.1328	24.55	25.7114	26.1999	26.4647	60315000	73581000	0	54943000	77085000
	2.49997	0.566633	TcYC6_0028400-RA-p1	TcYC6_0028400-RA-p1	TcYC6_0028400	745	TcYC6_0028400-RA-p1 | transcript=TcYC6_0028400-RA | gene=TcYC6_0028400 | organism=Trypanosoma_cruzi_Y_C6 | gene_product=Nop domain-containing protein [Source:UniProtKB/TrEMBL;Acc:A0A2V2VWX3] | transcript_product=nucleolar RNA binding protein, putative | lo																					23	22	22	62.4	62.4	62.4	47.974	0	323.31	20328000000	117	30.8318	31.3148	30.8446	31.4004	30.9349	31.596	1911100032	2671200000	1928199936	2834400000	2052700032
	2.07675	0.563967	TcYC6_0146730-RA-p1;TcYC6_0146720-RA-p1	TcYC6_0146730-RA-p1;TcYC6_0146720-RA-p1	TcYC6_0146730;TcYC6_0146720	3812	TcYC6_0146730-RA-p1 | transcript=TcYC6_0146730-RA | gene=TcYC6_0146730 | organism=Trypanosoma_cruzi_Y_C6 | gene_product=retrotransposon hot spot (RHS) protein, putative | transcript_product=retrotransposon hot spot (RHS) protein, putative | location=TcYC6_																					55	55	28	64.3	64.3	31.6	105.8	0	323.31	38251000000	216	31.5659	32.4091	31.851	32.3352	31.9362	32.3007	3179000064	5703300096	3873499904	5418299904	4109199872
	0.426524	0.561062	TcYC6_0070710-RA-p1	TcYC6_0070710-RA-p1	TcYC6_0070710	1873	TcYC6_0070710-RA-p1 | transcript=TcYC6_0070710-RA | gene=TcYC6_0070710 | organism=Trypanosoma_cruzi_Y_C6 | gene_product=Flagellum attachment zone protein 4 | transcript_product=Flagellum attachment zone protein 4 | location=TcYC6_Chr2:758189-761395(+) | pr																					8	8	8	13.9	13.9	13.9	122.67	0	64.45	639950000	14	24.9363	26.1671	26.1096	25.5887	26.0404	27.0137	0	75349000	72408000	0	69014000
	0.370382	0.559058	TcYC6_0068420-RA-p1	TcYC6_0068420-RA-p1	TcYC6_0068420	1777	TcYC6_0068420-RA-p1 | transcript=TcYC6_0068420-RA | gene=TcYC6_0068420 | organism=Trypanosoma_cruzi_Y_C6 | gene_product=poly(A)-specific ribonuclease PARN, putative | transcript_product=poly(A)-specific ribonuclease PARN, putative | location=TcYC6_Chr2:242	TcYC6_0068420	TcYC6_0068420-RA	Trypanosoma cruzi Y C6	TcYC6_Chr2:242,759..244,660(+)	poly(A)-specific ribonuclease PARN, putative	N/A	nucleic acid binding	IEA	N/A	N/A	GO:0003676	N/A	N/A	N/A	N/A	N/A	N/A	N/A		+	6	6	6	12.3	12.3	12.3	71.416	0	15.267	951820000	7	26.1993	26.1319	26.1975	26.1309	24.3031	26.1143	77048000	73534000	76952000	73483000	0
	0.50677	0.5586	TcYC6_0049060-RA-p1	TcYC6_0049060-RA-p1	TcYC6_0049060	1260	TcYC6_0049060-RA-p1 | transcript=TcYC6_0049060-RA | gene=TcYC6_0049060 | organism=Trypanosoma_cruzi_Y_C6 | gene_product=hypothetical protein, conserved | transcript_product=hypothetical protein, conserved | location=TcYC6_Chr26:478654-478875(+) | protein_l																					5	5	5	95.9	95.9	95.9	8.6849	0	52.695	1432800000	20	26.0185	27.4641	27.6796	27.3009	26.8458	27.4547	67977000	185150000	214980000	165350000	120610000
	0.227074	0.553706	TcYC6_0122310-RA-p1;TcYC6_0122120-RA-p1	TcYC6_0122310-RA-p1;TcYC6_0122120-RA-p1	TcYC6_0122310;TcYC6_0122120	3566	TcYC6_0122310-RA-p1 | transcript=TcYC6_0122310-RA | gene=TcYC6_0122310 | organism=Trypanosoma_cruzi_Y_C6 | gene_product=Putative small G-protein [Source:UniProtKB/TrEMBL;Acc:A0A2V2X2D8] | transcript_product=small G-protein, putative | location=TcYC6_Chr4:3	TcYC6_0122120;TcYC6_0122310	TcYC6_0122120-RA;TcYC6_0122310-RA	Trypanosoma cruzi Y C6;Trypanosoma cruzi Y C6	TcYC6_Chr4:291,567..292,259(+);TcYC6_Chr4:334,683..335,375(+)	small G-protein, putative;small G-protein, putative	N/A;N/A	GTP binding;GTPase activity;GTP binding;GTPase activity	IEA;IEA	N/A;N/A	N/A;N/A	GO:0005525;GO:0003924;GO:0005525;GO:0003924	N/A;N/A	N/A;N/A	N/A;N/A	N/A;N/A	N/A;N/A	N/A;N/A	N/A;N/A		+	3	3	3	12.2	12.2	12.2	25.827	0	5.0255	518610000	3	25.9182	24.6581	23.6879	25.8798	25.9576	26.6869	63411000	0	0	61744000	65166000
	0.973803	0.553267	TcYC6_0064580-RA-p1	TcYC6_0064580-RA-p1	TcYC6_0064580	1683	TcYC6_0064580-RA-p1 | transcript=TcYC6_0064580-RA | gene=TcYC6_0064580 | organism=Trypanosoma_cruzi_Y_C6 | gene_product=Basal body protein | transcript_product=Basal body protein | location=TcYC6_Chr25:658411-659859(-) | protein_length=482 | sequence_SO=ch																					18	18	18	34.4	34.4	34.4	57.943	0	86.738	2690300000	18	28.1969	28.4217	27.8286	28.085	27.6182	28.7968	307700000	359560000	238370000	284729984	206020000
	0.463033	0.553172	TcYC6_0049030-RA-p1	TcYC6_0049030-RA-p1	TcYC6_0049030	1258	TcYC6_0049030-RA-p1 | transcript=TcYC6_0049030-RA | gene=TcYC6_0049030 | organism=Trypanosoma_cruzi_Y_C6 | gene_product=RNA cytidine acetyltransferase | transcript_product=RNA cytidine acetyltransferase | location=TcYC6_Chr26:471851-474982(+) | protein_len	TcYC6_0049030	TcYC6_0049030-RA	Trypanosoma cruzi Y C6	TcYC6_Chr26:471,851..474,982(+)	RNA cytidine acetyltransferase	N/A	ATP binding;N-acetyltransferase activity	IEA	N/A	N/A	GO:0005524;GO:0008080	GO:0034470;GO:0016072	ncRNA processing;rRNA metabolic process	N/A	N/A	N/A	N/A	N/A		+	5	5	5	6.2	6.2	6.2	114.81	0	6.6362	363370000	4	24.7922	25.9686	25.571	25.8632	24.5077	24.6986	0	65666000	49846000	61039000	0
	0.682308	0.54772	TcYC6_0034460-RA-p1	TcYC6_0034460-RA-p1	TcYC6_0034460	873	TcYC6_0034460-RA-p1 | transcript=TcYC6_0034460-RA | gene=TcYC6_0034460 | organism=Trypanosoma_cruzi_Y_C6 | gene_product=signal peptidase subunit, putative | transcript_product=signal peptidase subunit, putative | location=TcYC6_Chr33:329152-329751(-) | pro	TcYC6_0034460	TcYC6_0034460-RA	Trypanosoma cruzi Y C6	TcYC6_Chr33:329,152..329,751(-)	signal peptidase subunit, putative	N/A	N/A	IEA	GO:0016021;GO:0005787	integral component of membrane;signal peptidase complex	N/A	GO:0006465	signal peptide processing	N/A	N/A	N/A	N/A	N/A		+	2	2	2	11.1	11.1	11.1	22.294	0	3.67	539560000	4	24.9547	26.3506	25.9662	26.2249	26.0642	26.0528	0	85570000	65557000	78430000	70162000
	0.278493	0.546659	TcYC6_0018930-RA-p1	TcYC6_0018930-RA-p1	TcYC6_0018930	530	TcYC6_0018930-RA-p1 | transcript=TcYC6_0018930-RA | gene=TcYC6_0018930 | organism=Trypanosoma_cruzi_Y_C6 | gene_product=pyridine nucleotide-disulphide oxidoreductase, putative | transcript_product=pyridine nucleotide-disulphide oxidoreductase, putative | l	TcYC6_0018930	TcYC6_0018930-RA	Trypanosoma cruzi Y C6	TcYC6_Chr32:337,970..339,487(-)	pyridine nucleotide-disulphide oxidoreductase, putative	N/A	oxidoreductase activity	IEA	N/A	N/A	GO:0016491	GO:0055114	obsolete oxidation-reduction process	N/A	N/A	N/A	N/A	N/A		+	4	4	4	10.5	10.5	10.5	56.866	0	9.7873	616310000	5	24.1574	26.4158	26.4713	26.3779	26.5035	25.9785	0	89524000	93037000	87204000	95136000
	0.335657	0.545702	TcYC6_0079910-RA-p1	TcYC6_0079910-RA-p1	TcYC6_0079910	2188	TcYC6_0079910-RA-p1 | transcript=TcYC6_0079910-RA | gene=TcYC6_0079910 | organism=Trypanosoma_cruzi_Y_C6 | gene_product=Putative ADP-ribosylation factor-like protein [Source:UniProtKB/TrEMBL;Acc:A0A2V2WMW1] | transcript_product=ADP-ribosylation factor-like	TcYC6_0079910	TcYC6_0079910-RA	Trypanosoma cruzi Y C6	TcYC6_Chr23:585,550..586,380(-)	ADP-ribosylation factor-like protein, putative	N/A	GTP binding	IEA	N/A	N/A	GO:0005525	N/A	N/A	N/A	N/A	N/A	N/A	N/A		+	5	5	5	21	21	21	30.805	0	10.794	783110000	12	26.929	26.5042	26.6252	26.5842	24.8187	26.9216	127770000	95180000	103510000	100610000	0
	2.2524	0.5455	TcYC6_0065280-RA-p1;TcYC6_0003470-RA-p1	TcYC6_0065280-RA-p1;TcYC6_0003470-RA-p1	TcYC6_0065280;TcYC6_0003470	128	TcYC6_0065280-RA-p1 | transcript=TcYC6_0065280-RA | gene=TcYC6_0065280 | organism=Trypanosoma_cruzi_Y_C6 | gene_product=Repeat of unknown function (DUF1126), putative | transcript_product=Repeat of unknown function (DUF1126), putative | location=TcYC6_Chr2	TcYC6_0003470;TcYC6_0065280	TcYC6_0003470-RA;TcYC6_0065280-RA	Trypanosoma cruzi Y C6;Trypanosoma cruzi Y C6	TcYC6_Contig112:21,396..23,795(+);TcYC6_Chr21:144,340..146,739(-)	Repeat of unknown function (DUF1126), putative;Repeat of unknown function (DUF1126), putative	N/A;N/A	calcium ion binding;calcium ion binding	IEA;IEA	N/A;N/A	N/A;N/A	GO:0005509;GO:0005509	N/A;N/A	N/A;N/A	N/A;N/A	N/A;N/A	N/A;N/A	N/A;N/A	N/A;N/A		+	17	17	17	28.9	28.9	28.9	91.014	0	104.79	1846900000	28	27.4939	27.9505	27.2752	27.7821	27.377	28.05	189010000	259390000	162420000	230810000	174300000
	2.39419	0.545467	TcYC6_0030310-RA-p1	TcYC6_0030310-RA-p1	TcYC6_0030310	770	TcYC6_0030310-RA-p1 | transcript=TcYC6_0030310-RA | gene=TcYC6_0030310 | organism=Trypanosoma_cruzi_Y_C6 | gene_product=hypothetical protein, conserved | transcript_product=hypothetical protein, conserved | location=TcYC6_Chr17:50733-51404(-) | protein_len																					8	8	8	53.8	53.8	53.8	24.69	0	91.04	2748900000	34	27.8673	28.5618	28.131	28.5179	28.0975	28.6525	244840000	396249984	293950016	384360000	287209984
	0.602919	0.545324	TcYC6_0042390-RA-p1	TcYC6_0042390-RA-p1	TcYC6_0042390	992	TcYC6_0042390-RA-p1 | transcript=TcYC6_0042390-RA | gene=TcYC6_0042390 | organism=Trypanosoma_cruzi_Y_C6 | gene_product=hypothetical protein, conserved | transcript_product=hypothetical protein, conserved | location=TcYC6_Chr31:280162-282882(+) | protein_l																					4	4	4	8.1	8.1	8.1	98.287	0	27.525	180030000	7	24.3182	24.8984	25.0864	25.307	25.1232	25.9584	0	31273000	35626000	0	36546000
	0.888078	0.543511	TcYC6_0064400-RA-p1	TcYC6_0064400-RA-p1	TcYC6_0064400	1675	TcYC6_0064400-RA-p1 | transcript=TcYC6_0064400-RA | gene=TcYC6_0064400 | organism=Trypanosoma_cruzi_Y_C6 | gene_product=ARP2/3 complex subunit, putative | transcript_product=ARP2/3 complex subunit, putative | location=TcYC6_Chr25:619133-620119(-) | protein	TcYC6_0064400	TcYC6_0064400-RA	Trypanosoma cruzi Y C6	TcYC6_Chr25:619,133..620,119(-)	ARP2/3 complex subunit, putative	N/A	N/A	IEA	GO:0005885;GO:0015629	Arp2/3 protein complex;actin cytoskeleton	N/A	GO:0034314;GO:0030041;GO:0030833	Arp2/3 complex-mediated actin nucleation;actin filament polymerization;regulation of actin filament polymerization	N/A	N/A	N/A	N/A	N/A		+	4	4	4	16.8	16.8	16.8	36.895	0	15.003	145810000	4	24.2374	24.6354	24.3975	25.4112	24.8283	25.0471	0	26062000	22100000	0	0
	2.40846	0.541667	TcYC6_0004020-RA-p1	TcYC6_0004020-RA-p1	TcYC6_0004020	136	TcYC6_0004020-RA-p1 | transcript=TcYC6_0004020-RA | gene=TcYC6_0004020 | organism=Trypanosoma_cruzi_Y_C6 | gene_product=fatty acyl CoA synthetase, putative | transcript_product=fatty acyl CoA synthetase, putative | location=TcYC6_Contig53:26199-28310(-) |																					27	26	26	48.2	46.5	46.5	78.509	0	227.83	10349000000	79	29.9428	30.3251	29.7776	30.4519	29.982	30.5504	1032000000	1345100032	920329984	1468700032	1060400000
	1.95906	0.533901	TcYC6_0064490-RA-p1	TcYC6_0064490-RA-p1	TcYC6_0064490	1679	TcYC6_0064490-RA-p1 | transcript=TcYC6_0064490-RA | gene=TcYC6_0064490 | organism=Trypanosoma_cruzi_Y_C6 | gene_product=Eukaryotic translation initiation factor 4 gamma 5 [Source:UniProtKB/TrEMBL;Acc:A0A2V2WAU2] | transcript_product=hypothetical protein, c	TcYC6_0064490	TcYC6_0064490-RA	Trypanosoma cruzi Y C6	TcYC6_Chr25:637,839..640,055(-)	hypothetical protein, conserved	N/A	RNA binding;protein binding;translation initiation factor activity	IEA	N/A	N/A	GO:0003723;GO:0005515;GO:0003743	N/A	N/A	N/A	N/A	N/A	N/A	N/A		+	25	25	24	43.8	43.8	43.8	84.508	0	119.69	7464000000	84	29.6195	29.8192	29.3413	30.0278	29.3402	30.0557	824819968	947249984	680179968	1094599936	679660032
	1.74549	0.533466	TcYC6_0105420-RA-p1;TcYC6_0105540-RA-p1;TcYC6_0105480-RA-p1;TcYC6_0104980-RA-p1;TcYC6_0104170-RA-p1;TcYC6_0104210-RA-p1;TcYC6_0104390-RA-p1;TcYC6_0105040-RA-p1;TcYC6_0105010-RA-p1;TcYC6_0104940-RA-p1;TcYC6_0105660-RA-p1;TcYC6_0105630-RA-p1;TcYC6_0105710-RA-p1;TcYC6_0105600-RA-p1;TcYC6_0002260-RA-p1;TcYC6_0062580-RA-p1;TcYC6_0062550-RA-p1;TcYC6_0062540-RA-p1;TcYC6_0033600-RA-p1;TcYC6_0033570-RA-p1…	TcYC6_0105420-RA-p1;TcYC6_0105540-RA-p1;TcYC6_0105480-RA-p1;TcYC6_0104980-RA-p1;TcYC6_0104170-RA-p1;TcYC6_0104210-RA-p1;TcYC6_0104390-RA-p1;TcYC6_0105040-RA-p1;TcYC6_0105010-RA-p1;TcYC6_0104940-RA-p1;TcYC6_0105660-RA-p1;TcYC6_0105630-RA-p1;TcYC6_0105710-RA-p1;TcYC6_0105600-RA-p1;TcYC6_0002260-RA-p1;TcYC6_0062580-RA-p1;TcYC6_0062550-RA-p1;TcYC6_0062540-RA-p1;TcYC6_0033600-RA-p1;TcYC6_0033570-RA-p1…	TcYC6_0105420;TcYC6_0105540;TcYC6_0105480;TcYC6_0104980;TcYC6_0104170;TcYC6_0104210;TcYC6_0104390;TcYC6_0105040;TcYC6_0105010;TcYC6_0104940;TcYC6_0105660;TcYC6_0105630;TcYC6_0105710;TcYC6_0105600;TcYC6_0002260;TcYC6_0062580;TcYC6_0062550;TcYC6_0062540;TcYC6_0033600;TcYC6_0033570;TcYC6_0021250;TcYC6_0010350	3006	TcYC6_0105420-RA-p1 | transcript=TcYC6_0105420-RA | gene=TcYC6_0105420 | organism=Trypanosoma_cruzi_Y_C6 | gene_product=UDP-Gal or UDP-GlcNAc-dependent glycosyltransferase, putative | transcript_product=UDP-Gal or UDP-GlcNAc-dependent glycosyltransferase,	TcYC6_0002260;TcYC6_0010350;TcYC6_0021250;TcYC6_0033570;TcYC6_0033600;TcYC6_0062540;TcYC6_0062550;TcYC6_0062580;TcYC6_0104170;TcYC6_0104210;TcYC6_0104390;TcYC6_0104940;TcYC6_0104980;TcYC6_0105010;TcYC6_0105040;TcYC6_0105420;TcYC6_0105480;TcYC6_0105540;TcYC6_0105600;TcYC6_0105630;TcYC6_0105660;TcYC6_0105710	TcYC6_0002260-RA;TcYC6_0010350-RA;TcYC6_0021250-RA;TcYC6_0033570-RA;TcYC6_0033600-RA;TcYC6_0062540-RA;TcYC6_0062550-RA;TcYC6_0062580-RA;TcYC6_0104170-RA;TcYC6_0104210-RA;TcYC6_0104390-RA;TcYC6_0104940-RA;TcYC6_0104980-RA;TcYC6_0105010-RA;TcYC6_0105040-RA;TcYC6_0105420-RA;TcYC6_0105480-RA;TcYC6_0105540-RA;TcYC6_0105600-RA;TcYC6_0105630-RA;TcYC6_0105660-RA;TcYC6_0105710-RA	Trypanosoma cruzi Y C6;Trypanosoma cruzi Y C6;Trypanosoma cruzi Y C6;Trypanosoma cruzi Y C6;Trypanosoma cruzi Y C6;Trypanosoma cruzi Y C6;Trypanosoma cruzi Y C6;Trypanosoma cruzi Y C6;Trypanosoma cruzi Y C6;Trypanosoma cruzi Y C6;Trypanosoma cruzi Y C6;Trypanosoma cruzi Y C6;Trypanosoma cruzi Y C6;Trypanosoma cruzi Y C6;Trypanosoma cruzi Y C6;Trypanosoma cruzi Y C6;Trypanosoma cruzi Y C6;Trypanos…	TcYC6_Contig35:11,163..12,155(+);TcYC6_Contig226:24,863..25,996(-);TcYC6_Contig142:11,353..12,486(+);TcYC6_Contig218:1,671..2,804(-);TcYC6_Contig218:48,427..49,560(-);TcYC6_Chr36:469,108..470,241(+);TcYC6_Chr36:471,731..472,864(+);TcYC6_Chr36:521,891..523,024(+);TcYC6_Chr10:111,305..112,450(-);TcYC6_Chr10:118,876..120,021(-);TcYC6_Chr10:179,773..180,906(-);TcYC6_Chr10:381,543..382,322(+);TcYC6_Ch…	UDP-Gal or UDP-GlcNAc-dependent glycosyltransferase, putative;UDP-Gal or UDP-GlcNAc-dependent glycosyltransferase, putative;UDP-Gal or UDP-GlcNAc-dependent glycosyltransferase, putative;UDP-Gal or UDP-GlcNAc-dependent glycosyltransferase, putative;UDP-Gal or UDP-GlcNAc-dependent glycosyltransferase, putative;UDP-Gal or UDP-GlcNAc-dependent glycosyltransferase, putative;UDP-Gal or UDP-GlcNAc-depen…	N/A;N/A;N/A;N/A;N/A;N/A;N/A;N/A;N/A;N/A;N/A;N/A;N/A;N/A;N/A;N/A;N/A;N/A;N/A;N/A;N/A;N/A	N/A;N/A;N/A;N/A;N/A;N/A;N/A;N/A;N/A;N/A;N/A;N/A;N/A;N/A;N/A;N/A;N/A;N/A;N/A;N/A;N/A;N/A	IEA;IEA;IEA;IEA;IEA;IEA;IEA;IEA;IEA;IEA;IEA;IEA;IEA;IEA;IEA;IEA;IEA;IEA;IEA;IEA;IEA;IEA	GO:0016020;GO:0016020;GO:0016020;GO:0016020;GO:0016020;GO:0016020;GO:0016020;GO:0016020;GO:0016020;GO:0016020;GO:0016020;GO:0016020;GO:0016020;GO:0016020;GO:0016020;GO:0016020;GO:0016020;GO:0016020;GO:0016020;GO:0016020;GO:0016020;GO:0016020	membrane;membrane;membrane;membrane;membrane;membrane;membrane;membrane;membrane;membrane;membrane;membrane;membrane;membrane;membrane;membrane;membrane;membrane;membrane;membrane;membrane;membrane	N/A;N/A;N/A;N/A;N/A;N/A;N/A;N/A;N/A;N/A;N/A;N/A;N/A;N/A;N/A;N/A;N/A;N/A;N/A;N/A;N/A;N/A	GO:0006486;GO:0006486;GO:0006486;GO:0006486;GO:0006486;GO:0006486;GO:0006486;GO:0006486;GO:0006486;GO:0006486;GO:0006486;GO:0006486;GO:0006486;GO:0006486;GO:0006486;GO:0006486;GO:0006486;GO:0006486;GO:0006486;GO:0006486;GO:0006486;GO:0006486	protein glycosylation;protein glycosylation;protein glycosylation;protein glycosylation;protein glycosylation;protein glycosylation;protein glycosylation;protein glycosylation;protein glycosylation;protein glycosylation;protein glycosylation;protein glycosylation;protein glycosylation;protein glycosylation;protein glycosylation;protein glycosylation;protein glycosylation;protein glycosylation;pro…	N/A;N/A;N/A;N/A;N/A;N/A;N/A;N/A;N/A;N/A;N/A;N/A;N/A;N/A;N/A;N/A;N/A;N/A;N/A;N/A;N/A;N/A	N/A;N/A;N/A;N/A;N/A;N/A;N/A;N/A;N/A;N/A;N/A;N/A;N/A;N/A;N/A;N/A;N/A;N/A;N/A;N/A;N/A;N/A	N/A;N/A;N/A;N/A;N/A;N/A;N/A;N/A;N/A;N/A;N/A;N/A;N/A;N/A;N/A;N/A;N/A;N/A;N/A;N/A;N/A;N/A	N/A;N/A;N/A;N/A;N/A;N/A;N/A;N/A;N/A;N/A;N/A;N/A;N/A;N/A;N/A;N/A;N/A;N/A;N/A;N/A;N/A;N/A	N/A;N/A;N/A;N/A;N/A;N/A;N/A;N/A;N/A;N/A;N/A;N/A;N/A;N/A;N/A;N/A;N/A;N/A;N/A;N/A;N/A;N/A		+	10	5	0	21.4	13.6	0	42.711	0	25.697	1254600000	14	26.8381	27.4141	26.6919	27.506	27.1319	27.3422	119970000	178840000	108410000	190600000	147070000
	0.577422	0.532291	TcYC6_0031970-RA-p1;TcYC6_0032760-RA-p1;TcYC6_0032190-RA-p1;TcYC6_0032330-RA-p1;TcYC6_0032200-RA-p1	TcYC6_0031970-RA-p1;TcYC6_0032760-RA-p1;TcYC6_0032190-RA-p1	TcYC6_0031970;TcYC6_0032760;TcYC6_0032190	832	TcYC6_0031970-RA-p1 | transcript=TcYC6_0031970-RA | gene=TcYC6_0031970 | organism=Trypanosoma_cruzi_Y_C6 | gene_product=putative multidrug resistance protein E | transcript_product=putative multidrug resistance protein E | location=TcYC6_Chr17:690994-69346	TcYC6_0031970;TcYC6_0032190;TcYC6_0032760	TcYC6_0031970-RA;TcYC6_0032190-RA;TcYC6_0032760-RA	Trypanosoma cruzi Y C6;Trypanosoma cruzi Y C6;Trypanosoma cruzi Y C6	TcYC6_Chr17:690,994..693,465(-);TcYC6_Chr17:751,846..752,547(+);TcYC6_Chr17:573,612..578,318(-)	putative multidrug resistance protein E;putative multidrug resistance-associated protein;multidrug resistance protein A,multidrug resistance	N/A;N/A;N/A	ATP binding;ATP hydrolysis activity;ATPase-coupled transmembrane transporter activity;ATP binding;ATP hydrolysis activity;ATP binding;ATP hydrolysis activity;ATPase-coupled transmembrane transporter activity	IEA;IEA;IEA	GO:0016021;N/A;GO:0016021	integral component of membrane;N/A;integral component of membrane	GO:0005524;GO:0016887;GO:0042626;GO:0005524;GO:0016887;GO:0005524;GO:0016887;GO:0042626	GO:0055085;N/A;GO:0055085	transmembrane transport;N/A;transmembrane transport	N/A;N/A;N/A	N/A;N/A;N/A	N/A;N/A;N/A	N/A;N/A;N/A	N/A;N/A;N/A		+	4	4	4	7.3	7.3	7.3	90.417	0	10.33	464610000	9	25.3723	26.0029	24.6365	25.534	25.9457	26.0145	0	67245000	0	0	64632000
	2.47078	0.532133	TcYC6_0040580-RA-p1	TcYC6_0040580-RA-p1	TcYC6_0040580	948	TcYC6_0040580-RA-p1 | transcript=TcYC6_0040580-RA | gene=TcYC6_0040580 | organism=Trypanosoma_cruzi_Y_C6 | gene_product=Rhodanese domain-containing protein [Source:UniProtKB/TrEMBL;Acc:A0A2V2W688] | transcript_product=rhodanese-like domain containing prote																					6	6	6	51.8	51.8	51.8	15.812	0	25.876	2693200000	27	27.9232	28.4012	28.0978	28.6183	27.9972	28.5951	254520000	354489984	287260000	412080000	267920000
	0.77917	0.532029	TcYC6_0053990-RA-p1	TcYC6_0053990-RA-p1	TcYC6_0053990	1417	TcYC6_0053990-RA-p1 | transcript=TcYC6_0053990-RA | gene=TcYC6_0053990 | organism=Trypanosoma_cruzi_Y_C6 | gene_product=J domain-containing protein [Source:UniProtKB/TrEMBL;Acc:A0A2V2VFS7] | transcript_product=DnaJ domain containing protein, putative | loc	TcYC6_0053990	TcYC6_0053990-RA	Trypanosoma cruzi Y C6	TcYC6_Chr11:1,138,268..1,139,209(-)	DnaJ domain containing protein, putative	N/A	N/A	IEA	GO:0016021	integral component of membrane	N/A	N/A	N/A	N/A	N/A	N/A	N/A	N/A		+	4	4	4	13.1	13.1	13.1	36.555	0	4.9973	476070000	7	24.9837	26.2421	25.9979	25.9999	25.7665	26.1021	0	79373000	67009000	67102000	0
	0.608023	0.530832	TcYC6_0122390-RA-p1	TcYC6_0122390-RA-p1	TcYC6_0122390	3569	TcYC6_0122390-RA-p1 | transcript=TcYC6_0122390-RA | gene=TcYC6_0122390 | organism=Trypanosoma_cruzi_Y_C6 | gene_product=Galactose oxidase, central domain containing protein, putative | transcript_product=Galactose oxidase, central domain containing protein	TcYC6_0122390	TcYC6_0122390-RA	Trypanosoma cruzi Y C6	TcYC6_Chr4:354,308..355,393(+)	Galactose oxidase, central domain containing protein, putative	N/A	protein binding	IEA	N/A	N/A	GO:0005515	N/A	N/A	N/A	N/A	N/A	N/A	N/A		+	7	7	7	27.4	27.4	27.4	39.338	0	15.954	904830000	10	26.9004	26.933	25.6666	27.0913	26.7262	26.8614	125260000	128130000	0	142990000	111020000
	1.39756	0.529934	TcYC6_0064180-RA-p1	TcYC6_0064180-RA-p1	TcYC6_0064180	1663	TcYC6_0064180-RA-p1 | transcript=TcYC6_0064180-RA | gene=TcYC6_0064180 | organism=Trypanosoma_cruzi_Y_C6 | gene_product=Guanine nucleotide-binding protein subunit beta-like protein [Source:UniProtKB/TrEMBL;Acc:A0A2V2WBV3] | transcript_product=basal body co	TcYC6_0064180	TcYC6_0064180-RA	Trypanosoma cruzi Y C6	TcYC6_Chr25:546,849..548,108(-)	basal body component, putative	N/A	protein binding	IEA	GO:0005840	ribosome	GO:0005515	N/A	N/A	N/A	N/A	N/A	N/A	N/A		+	9	9	9	37.7	37.7	37.7	46.139	0	62.625	2249900000	22	27.9872	28.3088	27.7634	28.2688	27.3994	28.1622	266070000	332510016	227830000	323420000	177030000
	1.84776	0.527934	TcYC6_0088830-RA-p1	TcYC6_0088830-RA-p1	TcYC6_0088830	2465	TcYC6_0088830-RA-p1 | transcript=TcYC6_0088830-RA | gene=TcYC6_0088830 | organism=Trypanosoma_cruzi_Y_C6 | gene_product=hypothetical protein, conserved | transcript_product=hypothetical protein, conserved | location=TcYC6_Chr7:372552-375350(-) | protein_le																					17	17	17	22.1	22.1	22.1	103.93	0	136.93	3437100000	36	28.366	28.8787	28.5043	28.7446	28.1236	28.9544	345960000	493569984	380760000	449769984	292449984
	0.897885	0.5277	TcYC6_0006590-RA-p1	TcYC6_0006590-RA-p1	TcYC6_0006590	211	TcYC6_0006590-RA-p1 | transcript=TcYC6_0006590-RA | gene=TcYC6_0006590 | organism=Trypanosoma_cruzi_Y_C6 | gene_product=EF-hand domain pair, putative | transcript_product=EF-hand domain pair, putative | location=TcYC6_Chr5:607927-608238(-) | protein_length	TcYC6_0006590	TcYC6_0006590-RA	Trypanosoma cruzi Y C6	TcYC6_Chr5:607,927..608,238(-)	EF-hand domain pair, putative	N/A	calcium ion binding	IEA	N/A	N/A	GO:0005509	N/A	N/A	N/A	N/A	N/A	N/A	N/A		+	5	5	5	69.9	69.9	69.9	11.961	0	184.04	5717200000	22	28.8551	29.1658	29.2978	29.4584	28.8398	29.9516	485560000	602240000	659969984	737680000	480449984
	2.36493	0.526601	TcYC6_0063730-RA-p1	TcYC6_0063730-RA-p1	TcYC6_0063730	1647	TcYC6_0063730-RA-p1 | transcript=TcYC6_0063730-RA | gene=TcYC6_0063730 | organism=Trypanosoma_cruzi_Y_C6 | gene_product=ribonuclease mar1, putative | transcript_product=ribonuclease mar1, putative | location=TcYC6_Chr25:365763-366353(+) | protein_length=19																					5	5	1	34.2	34.2	10.2	21.424	0	169.46	6094900000	21	29.0164	29.7558	29.3119	29.6641	29.1919	29.6801	543000000	906569984	666440000	850700032	613270016
	0.283455	0.521585	TcYC6_0028570-RA-p1	TcYC6_0028570-RA-p1	TcYC6_0028570	753	TcYC6_0028570-RA-p1 | transcript=TcYC6_0028570-RA | gene=TcYC6_0028570 | organism=Trypanosoma_cruzi_Y_C6 | gene_product=3-phosphoinositide-dependent protein kinase 1, putative | transcript_product=3-phosphoinositide-dependent protein kinase 1, putative | l	TcYC6_0028570	TcYC6_0028570-RA	Trypanosoma cruzi Y C6	TcYC6_Chr38:251,763..252,917(-)	3-phosphoinositide-dependent protein kinase 1, putative	N/A	ATP binding;metal ion binding;protein kinase activity	IEA	N/A	N/A	GO:0005524;GO:0046872;GO:0004672	GO:0006468	protein phosphorylation	N/A	N/A	N/A	N/A	N/A		+	7	7	7	26	26	26	44.013	0	34.832	691500000	9	24.7953	26.664	26.2852	25.3285	26.4238	27.0765	0	106330000	81775000	0	90021000
	0.641312	0.520946	TcYC6_0119640-RA-p1	TcYC6_0119640-RA-p1	TcYC6_0119640	3502	TcYC6_0119640-RA-p1 | transcript=TcYC6_0119640-RA | gene=TcYC6_0119640 | organism=Trypanosoma_cruzi_Y_C6 | gene_product=hypothetical protein, conserved | transcript_product=hypothetical protein, conserved | location=TcYC6_Chr3:1261087-1262703(-) | protein_																					8	8	8	14.1	14.1	14.1	60.294	0	11.077	685730000	16	25.2161	26.5262	26.4182	26.4791	26.0988	26.2906	0	96643000	89676000	93543000	71864000
	3.76048	0.519766	TcYC6_0064420-RA-p1	TcYC6_0064420-RA-p1	TcYC6_0064420	1676	TcYC6_0064420-RA-p1 | transcript=TcYC6_0064420-RA | gene=TcYC6_0064420 | organism=Trypanosoma_cruzi_Y_C6 | gene_product=nucleoside phosphorylase, putative | transcript_product=nucleoside phosphorylase, putative | location=TcYC6_Chr25:621570-622574(-) | pro	TcYC6_0064420	TcYC6_0064420-RA	Trypanosoma cruzi Y C6	TcYC6_Chr25:621,570..622,574(-)	nucleoside phosphorylase, putative	N/A	catalytic activity	IEA	N/A	N/A	GO:0003824	GO:0009116	nucleoside metabolic process	N/A	N/A	N/A	N/A	N/A		+	26	26	26	78.7	78.7	78.7	36.048	0	323.31	91344000000	194	33.0301	33.6296	33.1181	33.6371	33.1183	33.5591	8770799616	13290000384	9322500096	13358999552	9324199936
	0.368949	0.519549	TcYC6_0030370-RA-p1	TcYC6_0030370-RA-p1	TcYC6_0030370	774	TcYC6_0030370-RA-p1 | transcript=TcYC6_0030370-RA | gene=TcYC6_0030370 | organism=Trypanosoma_cruzi_Y_C6 | gene_product=exosome component CSL4, putative | transcript_product=exosome component CSL4, putative | location=TcYC6_Chr17:64565-65335(-) | protein_l	TcYC6_0030370	TcYC6_0030370-RA	Trypanosoma cruzi Y C6	TcYC6_Chr17:64,565..65,335(-)	exosome component CSL4, putative	N/A	N/A	IEA	GO:0000178	exosome (RNase complex)	N/A	GO:0006396	RNA processing	N/A	N/A	N/A	N/A	N/A		+	4	4	4	24.2	24.2	24.2	27.421	0	8.5751	263520000	4	25.7958	25.6586	24.9106	24.8666	23.9965	25.7364	0	52968000	31539000	0	0
	0.259048	0.5184	TcYC6_0126890-RA-p1	TcYC6_0126890-RA-p1	TcYC6_0126890	3738	TcYC6_0126890-RA-p1 | transcript=TcYC6_0126890-RA | gene=TcYC6_0126890 | organism=Trypanosoma_cruzi_Y_C6 | gene_product=sterol 24-c-methyltransferase, putative | transcript_product=sterol 24-c-methyltransferase, putative | location=TcYC6_Chr4:1496660-14977	TcYC6_0126890	TcYC6_0126890-RA	Trypanosoma cruzi Y C6	TcYC6_Chr4:1,496,660..1,497,739(+)	sterol 24-c-methyltransferase, putative	N/A	methyltransferase activity	IEA	N/A	N/A	GO:0008168	GO:0006694	steroid biosynthetic process	N/A	N/A	N/A	N/A	N/A		+	20	2	2	68.2	11.7	11.7	40.375	0	27.073	8706100000	25	29.2163	29.0284	29.0705	29.394	29.9977	31.4173	623729984	547560000	563750016	705470016	1072000000
	0.924932	0.51301	TcYC6_0069810-RA-p1	TcYC6_0069810-RA-p1	TcYC6_0069810	1833	TcYC6_0069810-RA-p1 | transcript=TcYC6_0069810-RA | gene=TcYC6_0069810 | organism=Trypanosoma_cruzi_Y_C6 | gene_product=ribulose-phosphate 3-epimerase, putative | transcript_product=ribulose-phosphate 3-epimerase, putative | location=TcYC6_Chr2:555255-5559	TcYC6_0069810	TcYC6_0069810-RA	Trypanosoma cruzi Y C6	TcYC6_Chr2:555,255..555,998(-)	ribulose-phosphate 3-epimerase, putative	N/A	catalytic activity;racemase and epimerase activity, acting on carbohydrates and derivatives	IEA	N/A	N/A	GO:0003824;GO:0016857	GO:0005975	carbohydrate metabolic process	N/A	N/A	N/A	N/A	N/A		+	3	3	3	8.1	8.1	8.1	27.133	0.00093023	2.0201	456240000	8	25.0367	26.017	25.5954	25.5483	25.5594	26.1652	0	67903000	50696000	0	49448000
	1.64393	0.507634	TcYC6_0087300-RA-p1	TcYC6_0087300-RA-p1	TcYC6_0087300	2424	TcYC6_0087300-RA-p1 | transcript=TcYC6_0087300-RA | gene=TcYC6_0087300 | organism=Trypanosoma_cruzi_Y_C6 | gene_product=protein phosphatase 2C, putative | transcript_product=protein phosphatase 2C, putative | location=TcYC6_Chr7:83715-84563(+) | protein_le	TcYC6_0087300	TcYC6_0087300-RA	Trypanosoma cruzi Y C6	TcYC6_Chr7:83,715..84,563(+)	protein phosphatase 2C, putative	N/A	phosphatase activity	IEA	N/A	N/A	GO:0016791	N/A	N/A	N/A	N/A	N/A	N/A	N/A		+	9	9	9	44.7	44.7	44.7	30.578	0	84.158	2380300000	24	27.9336	28.1062	27.8168	28.375	27.7696	28.5617	256360000	288940000	236420000	348110016	228820000
	1.11757	0.505333	TcYC6_0088910-RA-p1	TcYC6_0088910-RA-p1	TcYC6_0088910	2469	TcYC6_0088910-RA-p1 | transcript=TcYC6_0088910-RA | gene=TcYC6_0088910 | organism=Trypanosoma_cruzi_Y_C6 | gene_product=hydroxymethylglutaryl-CoA lyase | transcript_product=hydroxymethylglutaryl-CoA lyase | location=TcYC6_Chr7:388955-390241(-) | protein_le	TcYC6_0088910	TcYC6_0088910-RA	Trypanosoma cruzi Y C6	TcYC6_Chr7:388,955..390,241(-)	hydroxymethylglutaryl-CoA lyase	N/A	catalytic activity;oxo-acid-lyase activity	IEA	N/A	N/A	GO:0003824;GO:0016833	N/A	N/A	N/A	N/A	N/A	N/A	N/A		+	4	4	4	13.8	13.8	13.8	47.009	0	15.405	928350000	14	26.6555	26.8611	26.0353	27.0507	26.6476	26.9426	105710000	121900000	68770000	139020000	105130000
	1.98535	0.502134	TcYC6_0042520-RA-p1	TcYC6_0042520-RA-p1	TcYC6_0042520	999	TcYC6_0042520-RA-p1 | transcript=TcYC6_0042520-RA | gene=TcYC6_0042520 | organism=Trypanosoma_cruzi_Y_C6 | gene_product=hypothetical protein, conserved | transcript_product=hypothetical protein, conserved | location=TcYC6_Chr31:316352-318109(+) | protein_l	TcYC6_0042520	TcYC6_0042520-RA	Trypanosoma cruzi Y C6	TcYC6_Chr31:316,352..318,109(+)	hypothetical protein, conserved	N/A	N/A	IEA	GO:0016020	membrane	N/A	N/A	N/A	N/A	N/A	N/A	N/A	N/A		+	18	18	18	33.2	33.2	33.2	66.608	0	181.44	6731100000	68	29.1136	29.8705	29.3918	29.8009	29.469	29.8094	580849984	981529984	704369984	935320000	743120000
	1.56369	0.501534	TcYC6_0066600-RA-p1;TcYC6_0054480-RA-p1;TcYC6_0054490-RA-p1;TcYC6_0054500-RA-p1	TcYC6_0066600-RA-p1;TcYC6_0054480-RA-p1	TcYC6_0066600;TcYC6_0054480	1721	TcYC6_0066600-RA-p1 | transcript=TcYC6_0066600-RA | gene=TcYC6_0066600 | organism=Trypanosoma_cruzi_Y_C6 | gene_product=putative fucose kinase | transcript_product=putative fucose kinase | location=TcYC6_Chr21:561933-565082(+) | protein_length=1049 | seque	TcYC6_0054480;TcYC6_0066600	TcYC6_0054480-RA;TcYC6_0066600-RA	Trypanosoma cruzi Y C6;Trypanosoma cruzi Y C6	TcYC6_Chr22:98,810..99,640(-);TcYC6_Chr21:561,933..565,082(+)	putative fucose kinase;putative fucose kinase	N/A;N/A	ATP binding;kinase activity;ATP binding;kinase activity;transferase activity, transferring phosphorus-containing groups	IEA;IEA	N/A;N/A	N/A;N/A	GO:0005524;GO:0016301;GO:0005524;GO:0016301;GO:0016772	N/A;N/A	N/A;N/A	N/A;N/A	N/A;N/A	N/A;N/A	N/A;N/A	N/A;N/A		+	12	12	12	15	15	15	117.21	0	17.039	1045900000	18	26.5872	26.9041	26.2766	27.0618	26.7229	27.1254	100820000	125590000	81292000	140090000	110760000
	0.655964	0.500999	TcYC6_0065830-RA-p1	TcYC6_0065830-RA-p1	TcYC6_0065830	1696	TcYC6_0065830-RA-p1 | transcript=TcYC6_0065830-RA | gene=TcYC6_0065830 | organism=Trypanosoma_cruzi_Y_C6 | gene_product=Signal peptidase I [Source:UniProtKB/TrEMBL;Acc:A0A2V2X340] | transcript_product=signal peptidase type I, putative | location=TcYC6_Chr2	TcYC6_0065830	TcYC6_0065830-RA	Trypanosoma cruzi Y C6	TcYC6_Chr21:338,154..338,774(-)	signal peptidase type I, putative	N/A	peptidase activity;serine-type endopeptidase activity	IEA	GO:0016021;GO:0016020	integral component of membrane;membrane	GO:0008233;GO:0004252	GO:0006465	signal peptide processing	N/A	N/A	N/A	N/A	N/A		+	4	4	4	26.2	26.2	26.2	22.825	0	13.376	1112500000	15	25.9962	27.2799	26.8423	26.8126	26.9976	27.2466	66932000	162960000	120320000	117870000	133990000
	0.175043	0.500036	TcYC6_0126330-RA-p1	TcYC6_0126330-RA-p1	TcYC6_0126330	3713	TcYC6_0126330-RA-p1 | transcript=TcYC6_0126330-RA | gene=TcYC6_0126330 | organism=Trypanosoma_cruzi_Y_C6 | gene_product=KIAA1430-like protein, putative | transcript_product=KIAA1430-like protein, putative | location=TcYC6_Chr4:1389812-1390297(+) | protein_																					4	4	4	24.8	24.8	24.8	19.65	0	11.194	1398300000	6	24.7932	25.8782	27.0216	27.2308	27.7654	27.9713	0	0	136240000	157500000	228150000
	1.40214	0.499867	TcYC6_0051060-RA-p1	TcYC6_0051060-RA-p1	TcYC6_0051060	1328	TcYC6_0051060-RA-p1 | transcript=TcYC6_0051060-RA | gene=TcYC6_0051060 | organism=Trypanosoma_cruzi_Y_C6 | gene_product=GPI transamidase component Tta1, putative | transcript_product=GPI transamidase component Tta1, putative | location=TcYC6_Chr11:446061-4																					4	4	4	13.4	13.4	13.4	43.043	0	8.1496	437020000	9	25.3461	26.0312	25.2805	26.0167	25.4792	25.5575	42651000	68574000	40756000	67891000	46773000
	1.45527	0.496901	TcYC6_0048790-RA-p1	TcYC6_0048790-RA-p1	TcYC6_0048790	1248	TcYC6_0048790-RA-p1 | transcript=TcYC6_0048790-RA | gene=TcYC6_0048790 | organism=Trypanosoma_cruzi_Y_C6 | gene_product=glycosyltransferase (GlcNAc), putative | transcript_product=glycosyltransferase (GlcNAc), putative | location=TcYC6_Chr26:395227-396531(																					11	11	11	32.3	32.3	32.3	49.713	0	28.653	4392400000	42	28.7237	29.0209	28.8322	29.0967	28.4931	29.4221	443289984	544689984	477920000	574099968	377809984
	0.341638	0.493144	TcYC6_0061250-RA-p1;TcYC6_0061230-RA-p1;TcYC6_0061210-RA-p1;TcYC6_0061290-RA-p1;TcYC6_0061270-RA-p1	TcYC6_0061250-RA-p1;TcYC6_0061230-RA-p1;TcYC6_0061210-RA-p1	TcYC6_0061250;TcYC6_0061230;TcYC6_0061210	1596	TcYC6_0061250-RA-p1 | transcript=TcYC6_0061250-RA | gene=TcYC6_0061250 | organism=Trypanosoma_cruzi_Y_C6 | gene_product=metacaspase, putative | transcript_product=metacaspase, putative | location=TcYC6_Chr35:410097-411173(-) | protein_length=358 | sequence																					3	3	3	17.3	17.3	17.3	39.105	0	7.661	530980000	6	25.6378	26.4703	24.9677	25.2505	26.3319	26.696	0	92975000	0	0	84467000
	1.93108	0.4917	TcYC6_0028510-RA-p1	TcYC6_0028510-RA-p1	TcYC6_0028510	751	TcYC6_0028510-RA-p1 | transcript=TcYC6_0028510-RA | gene=TcYC6_0028510 | organism=Trypanosoma_cruzi_Y_C6 | gene_product=cAMP specific phosphodiesterase, putative | transcript_product=cAMP specific phosphodiesterase, putative | location=TcYC6_Chr38:237319-2	TcYC6_0028510	TcYC6_0028510-RA	Trypanosoma cruzi Y C6	TcYC6_Chr38:237,319..240,075(-)	cAMP specific phosphodiesterase, putative	N/A	3',5'-cyclic-nucleotide phosphodiesterase activity;phosphoric diester hydrolase activity;protein binding	IEA	N/A	N/A	GO:0004114;GO:0008081;GO:0005515	GO:0007165	signal transduction	N/A	N/A	N/A	N/A	N/A		+	25	25	9	34.7	34.7	15.9	102.49	0	163.38	9220900000	85	29.9539	30.2492	29.6484	30.407	29.7584	30.1796	1040000000	1276199936	841500032	1423699968	908160000
	0.502138	0.489854	TcYC6_0060300-RA-p1	TcYC6_0060300-RA-p1	TcYC6_0060300	1581	TcYC6_0060300-RA-p1 | transcript=TcYC6_0060300-RA | gene=TcYC6_0060300 | organism=Trypanosoma_cruzi_Y_C6 | gene_product=hypothetical protein, conserved | transcript_product=hypothetical protein, conserved | location=TcYC6_Chr35:173172-175364(-) | protein_l	TcYC6_0060300	TcYC6_0060300-RA	Trypanosoma cruzi Y C6	TcYC6_Chr35:173,172..175,364(-)	hypothetical protein, conserved	N/A	protein binding	IEA	N/A	N/A	GO:0005515	N/A	N/A	N/A	N/A	N/A	N/A	N/A		+	6	6	6	11.2	11.2	11.2	80.349	0	15.005	720880000	9	26.6845	26.6147	26.2883	26.6125	25.2616	26.4768	107850000	102760000	81955000	102600000	0
	0.37851	0.489635	TcYC6_0095530-RA-p1	TcYC6_0095530-RA-p1	TcYC6_0095530	2698	TcYC6_0095530-RA-p1 | transcript=TcYC6_0095530-RA | gene=TcYC6_0095530 | organism=Trypanosoma_cruzi_Y_C6 | gene_product=CS domain-containing protein [Source:UniProtKB/TrEMBL;Acc:A0A2V2WZY3] | transcript_product=nuclear movement protein, putative | location																					3	3	3	20	20	20	19.666	0	3.5631	792750000	7	25.0821	26.7918	26.6051	26.6595	26.7557	26.4605	0	116180000	102080000	106000000	113310000
	0.664803	0.486	TcYC6_0012830-RA-p1	TcYC6_0012830-RA-p1	TcYC6_0012830	351	TcYC6_0012830-RA-p1 | transcript=TcYC6_0012830-RA | gene=TcYC6_0012830 | organism=Trypanosoma_cruzi_Y_C6 | gene_product=hypothetical protein, conserved | transcript_product=hypothetical protein, conserved | location=TcYC6_Chr12:727060-728757(-) | protein_l																					2	2	2	4.8	4.8	4.8	63.75	0	6.0955	271580000	6	24.4392	24.8873	24.4664	24.6593	24.847	25.664	22748000	31034000	23180000	26497000	30179000
	1.37778	0.485167	TcYC6_0030660-RA-p1	TcYC6_0030660-RA-p1	TcYC6_0030660	789	TcYC6_0030660-RA-p1 | transcript=TcYC6_0030660-RA | gene=TcYC6_0030660 | organism=Trypanosoma_cruzi_Y_C6 | gene_product=coronin, putative | transcript_product=coronin, putative | location=TcYC6_Chr17:166793-168289(-) | protein_length=498 | sequence_SO=chro	TcYC6_0030660	TcYC6_0030660-RA	Trypanosoma cruzi Y C6	TcYC6_Chr17:166,793..168,289(-)	coronin, putative	N/A	protein binding	IEA	N/A	N/A	GO:0005515	N/A	N/A	N/A	N/A	N/A	N/A	N/A		+	11	11	11	30.5	30.5	30.5	55.46	0	33.641	2968200000	27	28.3597	28.5581	28.0008	28.4732	28.0974	28.8821	344440000	395220000	268580000	372649984	287180000
	2.26368	0.483867	TcYC6_0031310-RA-p1	TcYC6_0031310-RA-p1	TcYC6_0031310	810	TcYC6_0031310-RA-p1 | transcript=TcYC6_0031310-RA | gene=TcYC6_0031310 | organism=Trypanosoma_cruzi_Y_C6 | gene_product=acetyl-CoA synthetase, putative | transcript_product=acetyl-CoA synthetase, putative | location=TcYC6_Chr17:415955-417988(-) | protein_l	TcYC6_0031310	TcYC6_0031310-RA	Trypanosoma cruzi Y C6	TcYC6_Chr17:415,955..417,988(-)	acetyl-CoA synthetase, putative	N/A	AMP binding;acetate-CoA ligase activity	IEA	N/A	N/A	GO:0016208;GO:0003987	GO:0019427	acetyl-CoA biosynthetic process from acetate	N/A	N/A	N/A	N/A	N/A		+	16	16	16	27.5	27.5	27.5	75.202	0	115.36	19939000000	91	30.9104	31.3645	30.9383	31.2535	30.8661	31.5484	2018200064	2764699904	2057600000	2560000000	1957100032
	1.66974	0.483867	TcYC6_0105760-RA-p1	TcYC6_0105760-RA-p1	TcYC6_0105760	3027	TcYC6_0105760-RA-p1 | transcript=TcYC6_0105760-RA | gene=TcYC6_0105760 | organism=Trypanosoma_cruzi_Y_C6 | gene_product=metallo-peptidase, clan MH, family M18, putative | transcript_product=metallo-peptidase, clan MH, family M18, putative | location=TcYC6_	TcYC6_0105760	TcYC6_0105760-RA	Trypanosoma cruzi Y C6	TcYC6_Chr10:575,320..576,510(+)	metallo-peptidase, clan MH, family M18, putative	N/A	deacetylase activity;hydrolase activity	IEA	N/A	N/A	GO:0019213;GO:0016787	GO:0006526	arginine biosynthetic process	N/A	N/A	N/A	N/A	N/A		+	35	8	8	83.8	27	27	43.54	0	323.31	43777000000	69	32.2661	32.422	32.0025	32.532	31.8697	32.6359	5165000192	5754500096	4302400000	6210299904	3924000000
	0.833924	0.48291	TcYC6_0045980-RA-p1	TcYC6_0045980-RA-p1	TcYC6_0045980	1150	TcYC6_0045980-RA-p1 | transcript=TcYC6_0045980-RA | gene=TcYC6_0045980 | organism=Trypanosoma_cruzi_Y_C6 | gene_product=hypothetical protein, conserved | transcript_product=hypothetical protein, conserved | location=TcYC6_Chr16:833846-836626(-) | protein_l																					3	3	3	3.7	3.7	3.7	102.13	0.00032787	2.7153	202230000	7	24.1682	25.0335	24.9298	24.8639	24.14	24.7894	0	34343000	0	30533000	0
	0.350077	0.481765	TcYC6_0108490-RA-p1	TcYC6_0108490-RA-p1	TcYC6_0108490	3109	TcYC6_0108490-RA-p1 | transcript=TcYC6_0108490-RA | gene=TcYC6_0108490 | organism=Trypanosoma_cruzi_Y_C6 | gene_product=Triple RNA binding domain protein 3 | transcript_product=Triple RNA binding domain protein 3 | location=TcYC6_Chr8:187119-188927(-) | pr	TcYC6_0108490	TcYC6_0108490-RA	Trypanosoma cruzi Y C6	TcYC6_Chr8:187,119..188,927(-)	Triple RNA binding domain protein 3	N/A	nucleic acid binding	IEA	N/A	N/A	GO:0003676	N/A	N/A	N/A	N/A	N/A	N/A	N/A		+	6	6	6	13.6	13.6	13.6	65.668	0	26.651	631210000	10	25.0594	26.2886	26.013	25.3465	26.0752	26.9578	0	81968000	67718000	0	70702000
	0.389456	0.481618	TcYC6_0040640-RA-p1	TcYC6_0040640-RA-p1	TcYC6_0040640	953	TcYC6_0040640-RA-p1 | transcript=TcYC6_0040640-RA | gene=TcYC6_0040640 | organism=Trypanosoma_cruzi_Y_C6 | gene_product=hypothetical protein, conserved | transcript_product=hypothetical protein, conserved | location=TcYC6_Chr1:2290875-2295767(-) | protein_																					11	11	11	9.6	9.6	9.6	185.83	0	17.026	684990000	13	24.8793	26.0297	26.3701	26.5103	26.3631	26.5174	0	68504000	86737000	95587000	86317000
	2.41057	0.4798	TcYC6_0066720-RA-p1	TcYC6_0066720-RA-p1	TcYC6_0066720	1724	TcYC6_0066720-RA-p1 | transcript=TcYC6_0066720-RA | gene=TcYC6_0066720 | organism=Trypanosoma_cruzi_Y_C6 | gene_product=TYR_PHOSPHATASE_2 domain-containing protein [Source:UniProtKB/TrEMBL;Acc:A0A2V2WII6] | transcript_product=protein tyrosine phosphatase,	TcYC6_0066720	TcYC6_0066720-RA	Trypanosoma cruzi Y C6	TcYC6_Chr21:586,592..587,134(+)	protein tyrosine phosphatase, putative	N/A	phosphatase activity;protein tyrosine/serine/threonine phosphatase activity	IEA	N/A	N/A	GO:0016791;GO:0008138	GO:0016311	dephosphorylation	N/A	N/A	N/A	N/A	N/A		+	7	4	4	52.8	26.1	26.1	19.705	0	34.044	5464600000	28	28.9504	29.4171	29.1011	29.4516	29.0107	29.6329	518720000	716840000	575840000	734209984	540849984
	0.624165	0.478785	TcYC6_0074030-RA-p1	TcYC6_0074030-RA-p1	TcYC6_0074030	2002	TcYC6_0074030-RA-p1 | transcript=TcYC6_0074030-RA | gene=TcYC6_0074030 | organism=Trypanosoma_cruzi_Y_C6 | gene_product=vesicular-fusion ATPase-like protein, putative | transcript_product=vesicular-fusion ATPase-like protein, putative | location=TcYC6_Chr2	TcYC6_0074030	TcYC6_0074030-RA	Trypanosoma cruzi Y C6	TcYC6_Chr2:1,498,186..1,500,828(+)	vesicular-fusion ATPase-like protein, putative	N/A	ATP binding;ATP hydrolysis activity	IEA	N/A	N/A	GO:0005524;GO:0016887	GO:0035494	SNARE complex disassembly	N/A	N/A	N/A	N/A	N/A		+	5	5	5	9.7	9.7	9.7	97.802	0	37.063	841720000	11	26.9463	26.5551	26.3285	27.1247	25.9078	26.9392	129310000	98601000	84270000	146330000	0
	1.67598	0.4777	TcYC6_0034820-RA-p1	TcYC6_0034820-RA-p1	TcYC6_0034820	888	TcYC6_0034820-RA-p1 | transcript=TcYC6_0034820-RA | gene=TcYC6_0034820 | organism=Trypanosoma_cruzi_Y_C6 | gene_product=protein phosphatase 2C, putative | transcript_product=protein phosphatase 2C, putative | location=TcYC6_Chr33:438498-439742(-) | protein	TcYC6_0034820	TcYC6_0034820-RA	Trypanosoma cruzi Y C6	TcYC6_Chr33:438,498..439,742(-)	protein phosphatase 2C, putative	N/A	phosphatase activity;protein serine/threonine phosphatase activity	IEA	N/A	N/A	GO:0016791;GO:0004722	GO:0006470	protein dephosphorylation	N/A	N/A	N/A	N/A	N/A		+	10	10	10	36.5	36.5	36.5	46.113	0	92.027	3657000000	48	28.2252	28.851	28.471	28.9144	28.6435	29.0074	313780000	484200000	372080000	505950016	419329984
	2.32535	0.476067	TcYC6_0057400-RA-p1	TcYC6_0057400-RA-p1	TcYC6_0057400	1514	TcYC6_0057400-RA-p1 | transcript=TcYC6_0057400-RA | gene=TcYC6_0057400 | organism=Trypanosoma_cruzi_Y_C6 | gene_product=Putative Eukaryotic translation initiation factor 4E type 6 [Source:UniProtKB/TrEMBL;Acc:A0A2V2W8B7] | transcript_product=Eukaryotic tra	TcYC6_0057400	TcYC6_0057400-RA	Trypanosoma cruzi Y C6	TcYC6_Chr6:793,286..793,846(-)	Eukaryotic translation initiation factor 4E type 6, putative	N/A	RNA binding;translation initiation factor activity	IEA	N/A	N/A	GO:0003723;GO:0003743	GO:0006413	translational initiation	N/A	N/A	N/A	N/A	N/A		+	6	6	6	42.5	42.5	42.5	21.374	0	54.769	1594100000	20	27.112	27.7579	27.3136	27.5797	27.2419	27.7581	145050000	226970000	166810000	200600000	158720000
	2.32483	0.474665	TcYC6_0032470-RA-p1	TcYC6_0032470-RA-p1	TcYC6_0032470	839	TcYC6_0032470-RA-p1 | transcript=TcYC6_0032470-RA | gene=TcYC6_0032470 | organism=Trypanosoma_cruzi_Y_C6 | gene_product=Thioredoxin domain-containing protein [Source:UniProtKB/TrEMBL;Acc:A0A2V2VC99] | transcript_product=peroxidoxin | location=TcYC6_Chr17:8	TcYC6_0032470	TcYC6_0032470-RA	Trypanosoma cruzi Y C6	TcYC6_Chr17:872,157..872,837(+)	peroxidoxin	N/A	antioxidant activity;oxidoreductase activity;peroxiredoxin activity	IEA	N/A	N/A	GO:0016209;GO:0016491;GO:0051920	GO:0055114	obsolete oxidation-reduction process	N/A	N/A	N/A	N/A	N/A		+	17	17	17	63.3	63.3	63.3	25.506	0	152.57	60969000000	114	32.4637	32.8901	32.6469	33.0402	32.4882	33.0925	5923100160	7959900160	6725300224	8832900096	6024600064
	1.47745	0.473499	TcYC6_0073890-RA-p1	TcYC6_0073890-RA-p1	TcYC6_0073890	1996	TcYC6_0073890-RA-p1 | transcript=TcYC6_0073890-RA | gene=TcYC6_0073890 | organism=Trypanosoma_cruzi_Y_C6 | gene_product=translation initiation factor eIF2B subunit-like protein | transcript_product=translation initiation factor eIF2B subunit-like protein |	TcYC6_0073890	TcYC6_0073890-RA	Trypanosoma cruzi Y C6	TcYC6_Chr2:1,468,271..1,470,103(+)	translation initiation factor eIF2B subunit-like protein	N/A	N/A	IEA	N/A	N/A	N/A	GO:0044237	cellular metabolic process	N/A	N/A	N/A	N/A	N/A		+	9	9	9	23.3	23.3	23.3	65.58	0	23.217	1007100000	16	26.3176	26.8921	26.5648	27.1399	26.7672	27.0381	83633000	124550000	99266000	147890000	114220000
	1.63873	0.471633	TcYC6_0030480-RA-p1	TcYC6_0030480-RA-p1	TcYC6_0030480	780	TcYC6_0030480-RA-p1 | transcript=TcYC6_0030480-RA | gene=TcYC6_0030480 | organism=Trypanosoma_cruzi_Y_C6 | gene_product=hypothetical protein, conserved | transcript_product=hypothetical protein, conserved | location=TcYC6_Chr17:96382-97581(-) | protein_len																					15	15	15	57.9	57.9	57.9	43.838	0	323.31	6830600000	48	29.3285	29.6289	29.2521	29.7215	29.3955	30.0406	674140032	830190016	639390016	885219968	706190016
	0.900267	0.470233	TcYC6_0068470-RA-p1	TcYC6_0068470-RA-p1	TcYC6_0068470	1779	TcYC6_0068470-RA-p1 | transcript=TcYC6_0068470-RA | gene=TcYC6_0068470 | organism=Trypanosoma_cruzi_Y_C6 | gene_product=Flagellar Member 5 | transcript_product=Flagellar Member 5 | location=TcYC6_Chr2:251525-256201(+) | protein_length=1558 | sequence_SO=ch	TcYC6_0068470	TcYC6_0068470-RA	Trypanosoma cruzi Y C6	TcYC6_Chr2:251,525..256,201(+)	Flagellar Member 5	N/A	protein binding	IEA	N/A	N/A	GO:0005515	N/A	N/A	N/A	N/A	N/A	N/A	N/A		+	10	10	9	8.7	8.7	8.2	174.77	0	27.253	903280000	8	26.3532	26.5999	26.1244	26.7411	26.6675	27.2148	85724000	101710000	73150000	112170000	106590000
	1.44025	0.469766	TcYC6_0030970-RA-p1	TcYC6_0030970-RA-p1	TcYC6_0030970	798	TcYC6_0030970-RA-p1 | transcript=TcYC6_0030970-RA | gene=TcYC6_0030970 | organism=Trypanosoma_cruzi_Y_C6 | gene_product=Putative mitochondrial RNA binding protein [Source:UniProtKB/TrEMBL;Acc:A0A2V2WUF8] | transcript_product=mitochondrial RNA binding prote																					18	18	18	52.1	52.1	52.1	38.439	0	213.92	18776000000	108	30.9596	31.1379	30.7925	31.1605	30.6574	31.5204	2088199936	2362899968	1859800064	2400199936	1693600000
	0.720385	0.468667	TcYC6_0088850-RA-p1	TcYC6_0088850-RA-p1	TcYC6_0088850	2466	TcYC6_0088850-RA-p1 | transcript=TcYC6_0088850-RA | gene=TcYC6_0088850 | organism=Trypanosoma_cruzi_Y_C6 | gene_product=p25-alpha, putative | transcript_product=p25-alpha, putative | location=TcYC6_Chr7:377277-377735(-) | protein_length=152 | sequence_SO=c																					16	16	16	76.3	76.3	76.3	16.388	0	323.31	35340000000	114	31.8401	31.7366	31.5596	31.9498	31.5492	32.6685	3844300032	3578299904	3164999936	4148100096	3142400000
	1.2505	0.4683	TcYC6_0046450-RA-p1	TcYC6_0046450-RA-p1	TcYC6_0046450	1173	TcYC6_0046450-RA-p1 | transcript=TcYC6_0046450-RA | gene=TcYC6_0046450 | organism=Trypanosoma_cruzi_Y_C6 | gene_product=2-oxoisovalerate dehydrogenase beta subunit, mitochondrial precursor, putative | transcript_product=2-oxoisovalerate dehydrogenase beta	TcYC6_0046450	TcYC6_0046450-RA	Trypanosoma cruzi Y C6	TcYC6_Chr30:44,672..45,778(-)	2-oxoisovalerate dehydrogenase beta subunit, mitochondrial precursor, putative	N/A	catalytic activity	IEA	N/A	N/A	GO:0003824	N/A	N/A	N/A	N/A	N/A	N/A	N/A		+	11	11	11	41.8	41.8	41.8	40.077	0	280.41	7586900000	47	29.3892	29.8219	29.3993	29.7878	29.6698	30.2535	703100032	949040000	708040000	926860032	854110016
	2.19741	0.467299	TcYC6_0074600-RA-p1	TcYC6_0074600-RA-p1	TcYC6_0074600	2026	TcYC6_0074600-RA-p1 | transcript=TcYC6_0074600-RA | gene=TcYC6_0074600 | organism=Trypanosoma_cruzi_Y_C6 | gene_product=ABC transporter | transcript_product=ABC transporter | location=TcYC6_Chr2:1707722-1709716(-) | protein_length=664 | sequence_SO=chromos	TcYC6_0074600	TcYC6_0074600-RA	Trypanosoma cruzi Y C6	TcYC6_Chr2:1,707,722..1,709,716(-)	ABC transporter	N/A	ATP binding;ATP hydrolysis activity;ATPase-coupled transmembrane transporter activity	IEA	GO:0016021	integral component of membrane	GO:0005524;GO:0016887;GO:0042626	GO:0055085	transmembrane transport	N/A	N/A	N/A	N/A	N/A		+	13	13	13	22.9	22.9	22.9	74.257	0	43.471	4200600000	39	28.5216	28.7678	28.4295	28.9285	28.3861	29.0428	385350016	457070016	361510016	510900000	350809984
	1.66294	0.467033	TcYC6_0127280-RA-p1;TcYC6_0029510-RA-p1	TcYC6_0127280-RA-p1;TcYC6_0029510-RA-p1	TcYC6_0127280;TcYC6_0029510	766	TcYC6_0127280-RA-p1 | transcript=TcYC6_0127280-RA | gene=TcYC6_0127280 | organism=Trypanosoma_cruzi_Y_C6 | gene_product=short chain 3-hydroxyacyl-CoA dehydrogenase, putative | transcript_product=short chain 3-hydroxyacyl-CoA dehydrogenase, putative | locat	TcYC6_0029510;TcYC6_0127280	TcYC6_0029510-RA;TcYC6_0127280-RA	Trypanosoma cruzi Y C6;Trypanosoma cruzi Y C6	TcYC6_Contig159:81,564..82,439(+);TcYC6_Chr39:51,248..52,123(+)	short chain 3-hydroxyacyl-CoA dehydrogenase, putative;short chain 3-hydroxyacyl-CoA dehydrogenase, putative	N/A;N/A	3-hydroxyacyl-CoA dehydrogenase activity;NAD+ binding;oxidoreductase activity;3-hydroxyacyl-CoA dehydrogenase activity;NAD+ binding;oxidoreductase activity	IEA;IEA	N/A;N/A	N/A;N/A	GO:0003857;GO:0070403;GO:0016491;GO:0003857;GO:0070403;GO:0016491	GO:0006631;GO:0055114;GO:0006631;GO:0055114	fatty acid metabolic process;obsolete oxidation-reduction process;fatty acid metabolic process;obsolete oxidation-reduction process	N/A;N/A	N/A;N/A	N/A;N/A	N/A;N/A	N/A;N/A		+	9	9	9	42.6	42.6	42.6	31.838	0	68.608	12559000000	41	30.327	30.6174	30.0648	30.5273	30.2222	30.8704	1346899968	1647200000	1123100032	1547500032	1252499968
	1.88496	0.4663	TcYC6_0006570-RA-p1	TcYC6_0006570-RA-p1	TcYC6_0006570	210	TcYC6_0006570-RA-p1 | transcript=TcYC6_0006570-RA | gene=TcYC6_0006570 | organism=Trypanosoma_cruzi_Y_C6 | gene_product=cysteine synthase, putative | transcript_product=cysteine synthase, putative | location=TcYC6_Chr5:604777-605775(-) | protein_length=332	TcYC6_0006570	TcYC6_0006570-RA	Trypanosoma cruzi Y C6	TcYC6_Chr5:604,777..605,775(-)	cysteine synthase, putative	N/A	cysteine synthase activity	IEA	N/A	N/A	GO:0004124	GO:0006535	cysteine biosynthetic process from serine	N/A	N/A	N/A	N/A	N/A		+	11	11	11	60.2	60.2	60.2	35.135	0	168.56	6520800000	50	29.4663	29.635	29.2259	29.834	29.29	29.9121	741740032	833710016	627880000	957040000	656380032
	1.62006	0.466067	TcYC6_0028170-RA-p1	TcYC6_0028170-RA-p1	TcYC6_0028170	731	TcYC6_0028170-RA-p1 | transcript=TcYC6_0028170-RA | gene=TcYC6_0028170 | organism=Trypanosoma_cruzi_Y_C6 | gene_product=hypothetical protein, conserved | transcript_product=hypothetical protein, conserved | location=TcYC6_Chr38:148209-151121(-) | protein_l																					10	10	10	11.6	11.6	11.6	110.11	0	29.993	1241600000	21	27.0721	27.4672	26.8226	27.4445	26.7866	27.1678	141100000	185540000	118690000	182650000	115760000
	1.09731	0.4657	TcYC6_0074340-RA-p1	TcYC6_0074340-RA-p1	TcYC6_0074340	2015	TcYC6_0074340-RA-p1 | transcript=TcYC6_0074340-RA | gene=TcYC6_0074340 | organism=Trypanosoma_cruzi_Y_C6 | gene_product=hypothetical protein, conserved | transcript_product=hypothetical protein, conserved | location=TcYC6_Chr2:1595081-1595410(-) | protein_																					5	5	5	51.4	51.4	51.4	12.422	0	128.21	2655600000	18	28.0593	28.6776	28.1392	28.1552	27.7189	28.4817	279689984	429369984	295620000	298929984	220910000
	0.390838	0.464357	TcYC6_0017220-RA-p1	TcYC6_0017220-RA-p1	TcYC6_0017220	480	TcYC6_0017220-RA-p1 | transcript=TcYC6_0017220-RA | gene=TcYC6_0017220 | organism=Trypanosoma_cruzi_Y_C6 | gene_product=pumilio/PUF RNA binding protein 9, putative | transcript_product=pumilio/PUF RNA binding protein 9, putative | location=TcYC6_Chr18:7713	TcYC6_0017220	TcYC6_0017220-RA	Trypanosoma cruzi Y C6	TcYC6_Chr18:771,310..772,926(+)	pumilio/PUF RNA binding protein 9, putative	N/A	RNA binding	IEA	N/A	N/A	GO:0003723	N/A	N/A	N/A	N/A	N/A	N/A	N/A		+	4	4	4	8	8	8	60.282	0	4.8376	374880000	6	25.2748	25.6589	24.4613	25.8216	26.1854	25.8341	0	52979000	0	0	76310000
	0.227596	0.461627	TcYC6_0096210-RA-p1	TcYC6_0096210-RA-p1	TcYC6_0096210	2728	TcYC6_0096210-RA-p1 | transcript=TcYC6_0096210-RA | gene=TcYC6_0096210 | organism=Trypanosoma_cruzi_Y_C6 | gene_product=Small nuclear ribonucleoprotein E [Source:UniProtKB/TrEMBL;Acc:A0A2V2WJF6] | transcript_product=small nuclear ribonucleoprotein Sm-E, pu	TcYC6_0096210	TcYC6_0096210-RA	Trypanosoma cruzi Y C6	TcYC6_Chr13:476,483..476,743(+)	small nuclear ribonucleoprotein Sm-E, putative	N/A	RNA binding	IEA	GO:0005685;GO:0005686;GO:0005687;GO:0046540;GO:0005682;GO:0005681	U1 snRNP;U2 snRNP;U4 snRNP;U4/U6 x U5 tri-snRNP complex;U5 snRNP;spliceosomal complex	GO:0003723	GO:0000398;GO:0000387	mRNA splicing, via spliceosome;spliceosomal snRNP assembly	N/A	N/A	N/A	N/A	N/A		+	2	2	2	25.6	25.6	25.6	9.6523	0	4.8834	1348100000	11	27.5926	27.2585	25.2482	27.2296	27.6562	27.3938	202400000	160560000	0	157370000	211520000
	1.87906	0.460166	TcYC6_0035040-RA-p1	TcYC6_0035040-RA-p1	TcYC6_0035040	897	TcYC6_0035040-RA-p1 | transcript=TcYC6_0035040-RA | gene=TcYC6_0035040 | organism=Trypanosoma_cruzi_Y_C6 | gene_product=Possible lysine decarboxylase, putative | transcript_product=Possible lysine decarboxylase, putative | location=TcYC6_Chr33:490952-49192																					8	8	8	35.1	35.1	35.1	36.703	0	29.009	2670500000	29	27.8439	28.4129	28.0344	28.5872	28.1613	28.42	240910000	357380000	274920000	403280000	300180000
	0.846204	0.460009	TcYC6_0069430-RA-p1	TcYC6_0069430-RA-p1	TcYC6_0069430	1819	TcYC6_0069430-RA-p1 | transcript=TcYC6_0069430-RA | gene=TcYC6_0069430 | organism=Trypanosoma_cruzi_Y_C6 | gene_product=hypothetical protein, conserved | transcript_product=hypothetical protein, conserved | location=TcYC6_Chr2:469555-471288(-) | protein_le																					6	6	6	16.3	16.3	16.3	65.103	0	14.447	550210000	11	26.2306	26.4698	26.0552	26.329	25.4198	26.2868	78742000	92938000	69728000	0	44888000
	1.64329	0.459499	TcYC6_0087980-RA-p1	TcYC6_0087980-RA-p1	TcYC6_0087980	2441	TcYC6_0087980-RA-p1 | transcript=TcYC6_0087980-RA | gene=TcYC6_0087980 | organism=Trypanosoma_cruzi_Y_C6 | gene_product=mitochondrial ATP-dependent zinc metallopeptidase, putative | transcript_product=mitochondrial ATP-dependent zinc metallopeptidase, puta	TcYC6_0087980	TcYC6_0087980-RA	Trypanosoma cruzi Y C6	TcYC6_Chr7:182,500..184,638(+)	mitochondrial ATP-dependent zinc metallopeptidase, putative	N/A	ATP binding;ATP hydrolysis activity;ATP-dependent peptidase activity;metalloendopeptidase activity	IEA	GO:0016020	membrane	GO:0005524;GO:0016887;GO:0004176;GO:0004222	GO:0006508	proteolysis	N/A	N/A	N/A	N/A	N/A		+	10	10	10	17.7	17.7	17.7	79.465	0	207.41	2266900000	27	27.7	28.1884	27.5965	28.1461	27.9837	28.3242	218030000	305889984	202950000	297049984	265420000
	1.50422	0.458654	TcYC6_0074730-RA-p1	TcYC6_0074730-RA-p1	TcYC6_0074730	2032	TcYC6_0074730-RA-p1 | transcript=TcYC6_0074730-RA | gene=TcYC6_0074730 | organism=Trypanosoma_cruzi_Y_C6 | gene_product=MP44 | transcript_product=MP44 | location=TcYC6_Chr2:1736555-1737721(-) | protein_length=388 | sequence_SO=chromosome | SO=protein_codin																					3	3	3	6.7	6.7	6.7	44.063	0.00034447	3.3215	304160000	10	24.6585	25.3576	24.94	25.4021	25.1422	25.357	0	42994000	32188000	44340000	37031000
	0.199901	0.457246	TcYC6_0091160-RA-p1	TcYC6_0091160-RA-p1	TcYC6_0091160	2555	TcYC6_0091160-RA-p1 | transcript=TcYC6_0091160-RA | gene=TcYC6_0091160 | organism=Trypanosoma_cruzi_Y_C6 | gene_product=dynein heavy chain, putative | transcript_product=dynein heavy chain, putative | location=TcYC6_Chr7:895947-909755(+) | protein_length=4	TcYC6_0091160	TcYC6_0091160-RA	Trypanosoma cruzi Y C6	TcYC6_Chr7:895,947..909,755(+)	dynein heavy chain, putative	N/A	ATP binding;minus-end-directed microtubule motor activity	IEA	GO:0030286	dynein complex	GO:0005524;GO:0008569	GO:0007018	microtubule-based movement	N/A	N/A	N/A	N/A	N/A		+	14	13	13	4.5	4.3	4.3	526.24	0	81.71	493470000	16	24.6835	26.4279	26.4546	24.4483	24.9465	26.5802	0	90279000	91969000	0	0
	0.249953	0.456513	TcYC6_0030910-RA-p1	TcYC6_0030910-RA-p1	TcYC6_0030910	795	TcYC6_0030910-RA-p1 | transcript=TcYC6_0030910-RA | gene=TcYC6_0030910 | organism=Trypanosoma_cruzi_Y_C6 | gene_product=Putative S-adenosyl-L-methionine-dependent methyltransferase, putative | transcript_product=Putative S-adenosyl-L-methionine-dependent m																					4	4	4	14.8	14.8	14.8	49.257	0	76.833	719240000	10	26.4091	26.3598	24.4845	26.5585	26.7881	26.1329	89108000	86120000	0	98834000	115880000
	1.55616	0.4564	TcYC6_0064050-RA-p1	TcYC6_0064050-RA-p1	TcYC6_0064050	1657	TcYC6_0064050-RA-p1 | transcript=TcYC6_0064050-RA | gene=TcYC6_0064050 | organism=Trypanosoma_cruzi_Y_C6 | gene_product=Insect stage-specific antigen [Source:UniProtKB/TrEMBL;Acc:Q03876] | transcript_product=Flagellum adhesion protein 1 | location=TcYC6_Ch																					9	9	9	20.5	20.5	20.5	62.594	0	32.081	2565100000	33	28.0706	28.349	27.7987	28.5543	27.8516	28.1868	281900000	341910016	233480000	394180000	242200000
	2.20441	0.452566	TcYC6_0047940-RA-p1	TcYC6_0047940-RA-p1	TcYC6_0047940	1222	TcYC6_0047940-RA-p1 | transcript=TcYC6_0047940-RA | gene=TcYC6_0047940 | organism=Trypanosoma_cruzi_Y_C6 | gene_product=Putative cytidine deaminase-like protein [Source:UniProtKB/TrEMBL;Acc:A0A2V2X655] | transcript_product=cytidine deaminase-like protein |	TcYC6_0047940	TcYC6_0047940-RA	Trypanosoma cruzi Y C6	TcYC6_Chr26:103,076..103,630(+)	cytidine deaminase-like protein	N/A	catalytic activity	IEA	N/A	N/A	GO:0003824	N/A	N/A	N/A	N/A	N/A	N/A	N/A		+	8	8	8	43.5	43.5	43.5	19.882	0	16.552	2025000000	12	27.4822	27.9784	27.6191	28.1653	27.7042	28.0195	187480000	264450000	206150000	301030016	218680000
	0.194809	0.45141	TcYC6_0105120-RA-p1	TcYC6_0105120-RA-p1	TcYC6_0105120	3017	TcYC6_0105120-RA-p1 | transcript=TcYC6_0105120-RA | gene=TcYC6_0105120 | organism=Trypanosoma_cruzi_Y_C6 | gene_product=hypothetical protein, conserved | transcript_product=hypothetical protein, conserved | location=TcYC6_Chr10:423503-425935(+) | protein_l																					8	8	8	10.7	10.7	10.7	93.292	0	19.324	1123600000	13	27.2667	27.0183	24.9025	25.9511	27.0235	27.5775	161470000	135930000	0	0	136420000
	0.446278	0.451121	TcYC6_0103160-RA-p1	TcYC6_0103160-RA-p1	TcYC6_0103160	2975	TcYC6_0103160-RA-p1 | transcript=TcYC6_0103160-RA | gene=TcYC6_0103160 | organism=Trypanosoma_cruzi_Y_C6 | gene_product=phospholipid-transporting ATPase 1-like protein, putative | transcript_product=phospholipid-transporting ATPase 1-like protein, putative	TcYC6_0103160	TcYC6_0103160-RA	Trypanosoma cruzi Y C6	TcYC6_Chr24:622,397..625,696(+)	phospholipid-transporting ATPase 1-like protein, putative	N/A	ATP binding;ATPase-coupled intramembrane lipid transporter activity;magnesium ion binding;nucleotide binding	IEA	GO:0016021	integral component of membrane	GO:0005524;GO:0140326;GO:0000287;GO:0000166	GO:0015914	phospholipid transport	N/A	N/A	N/A	N/A	N/A		+	2	2	2	2.5	2.5	2.5	125.34	0	6.753	285970000	8	24.5331	24.7252	24.3645	25.7602	25.3791	25.1447	0	0	0	56833000	43638000
	2.45472	0.449401	TcYC6_0073080-RA-p1;TcYC6_0106820-RA-p1;TcYC6_0106790-RA-p1	TcYC6_0073080-RA-p1	TcYC6_0073080	1975	TcYC6_0073080-RA-p1 | transcript=TcYC6_0073080-RA | gene=TcYC6_0073080 | organism=Trypanosoma_cruzi_Y_C6 | gene_product=putative receptor-type adenylate cyclase | transcript_product=putative receptor-type adenylate cyclase | location=TcYC6_Chr2:1335149-133	TcYC6_0073080	TcYC6_0073080-RA	Trypanosoma cruzi Y C6	TcYC6_Chr2:1,335,149..1,338,925(-)	putative receptor-type adenylate cyclase	N/A	N/A	IEA	N/A	N/A	N/A	GO:0009190;GO:0035556	cyclic nucleotide biosynthetic process;intracellular signal transduction	N/A	N/A	N/A	N/A	N/A		+	12	2	1	13.2	2	1	136.18	0	6.8549	300140000	12	24.7697	25.2775	24.9361	25.2421	24.8839	25.4183	28604000	40670000	32101000	39684000	30961000
	1.20964	0.448567	TcYC6_0062290-RA-p1	TcYC6_0062290-RA-p1	TcYC6_0062290	1616	TcYC6_0062290-RA-p1 | transcript=TcYC6_0062290-RA | gene=TcYC6_0062290 | organism=Trypanosoma_cruzi_Y_C6 | gene_product=UBC core domain-containing protein [Source:UniProtKB/TrEMBL;Acc:A0A2V2W255] | transcript_product=ubiquitin-conjugating enzyme E2, putati	TcYC6_0062290	TcYC6_0062290-RA	Trypanosoma cruzi Y C6	TcYC6_Chr36:405,606..406,052(+)	ubiquitin-conjugating enzyme E2, putative	N/A	ATP binding;transferase activity	IEA	N/A	N/A	GO:0005524;GO:0016740	N/A	N/A	N/A	N/A	N/A	N/A	N/A		+	10	10	10	84.5	84.5	84.5	16.767	0	323.31	9626800000	53	29.7881	30.0645	29.9061	30.1047	29.7054	30.5761	927040000	1122800000	1006099968	1154599936	875390016
	0.60327	0.447763	TcYC6_0050120-RA-p1	TcYC6_0050120-RA-p1	TcYC6_0050120	1297	TcYC6_0050120-RA-p1 | transcript=TcYC6_0050120-RA | gene=TcYC6_0050120 | organism=Trypanosoma_cruzi_Y_C6 | gene_product=hypothetical protein, conserved | transcript_product=hypothetical protein, conserved | location=TcYC6_Chr11:219787-221481(-) | protein_l																					3	3	3	7.3	7.3	7.3	61.748	0	8.1374	553760000	5	26.2039	26.2364	25.8408	26.169	25.087	26.0696	77296000	79055000	60098000	75448000	0
	1.1568	0.447566	TcYC6_0088540-RA-p1	TcYC6_0088540-RA-p1	TcYC6_0088540	2458	TcYC6_0088540-RA-p1 | transcript=TcYC6_0088540-RA | gene=TcYC6_0088540 | organism=Trypanosoma_cruzi_Y_C6 | gene_product=D-isomer specific 2-hydroxyacid dehydrogenase-protein, putative | transcript_product=D-isomer specific 2-hydroxyacid dehydrogenase-prote	TcYC6_0088540	TcYC6_0088540-RA	Trypanosoma cruzi Y C6	TcYC6_Chr7:324,983..325,639(-)	D-isomer specific 2-hydroxyacid dehydrogenase-protein, putative	N/A	NAD binding	IEA	N/A	N/A	GO:0051287	GO:0055114	obsolete oxidation-reduction process	N/A	N/A	N/A	N/A	N/A		+	32	4	3	90.8	22	16.1	24.708	0	250.41	22609000000	29	30.9452	31.2794	31.1122	31.3114	31.0114	31.8207	2067399936	2606400000	2321200128	2664800000	2164499968
	1.68688	0.447235	TcYC6_0126740-RA-p1;TcYC6_0126730-RA-p1;TcYC6_0047140-RA-p1;TcYC6_0047130-RA-p1;TcYC6_0047120-RA-p1;TcYC6_0047110-RA-p1;TcYC6_0047100-RA-p1;TcYC6_0047090-RA-p1;TcYC6_0047080-RA-p1;TcYC6_0085550-RA-p1;TcYC6_0126760-RA-p1;TcYC6_0095610-RA-p1;TcYC6_0126750-RA-p1	TcYC6_0126740-RA-p1;TcYC6_0126730-RA-p1;TcYC6_0047140-RA-p1;TcYC6_0047130-RA-p1;TcYC6_0047120-RA-p1;TcYC6_0047110-RA-p1;TcYC6_0047100-RA-p1;TcYC6_0047090-RA-p1;TcYC6_0047080-RA-p1;TcYC6_0085550-RA-p1	TcYC6_0126740;TcYC6_0126730;TcYC6_0047140;TcYC6_0047130;TcYC6_0047120;TcYC6_0047110;TcYC6_0047100;TcYC6_0047090;TcYC6_0047080;TcYC6_0085550	1203	TcYC6_0126740-RA-p1 | transcript=TcYC6_0126740-RA | gene=TcYC6_0126740 | organism=Trypanosoma_cruzi_Y_C6 | gene_product=L-tyrosine:2-oxoglutarate aminotransferase [Source:UniProtKB/TrEMBL;Acc:A0A2V2WSY4] | transcript_product=tyrosine aminotransferase | loc	TcYC6_0047080;TcYC6_0047090;TcYC6_0047100;TcYC6_0047110;TcYC6_0047120;TcYC6_0047130;TcYC6_0047140;TcYC6_0085550;TcYC6_0126730;TcYC6_0126740	TcYC6_0047080-RA;TcYC6_0047090-RA;TcYC6_0047100-RA;TcYC6_0047110-RA;TcYC6_0047120-RA;TcYC6_0047130-RA;TcYC6_0047140-RA;TcYC6_0085550-RA;TcYC6_0126730-RA;TcYC6_0126740-RA	Trypanosoma cruzi Y C6;Trypanosoma cruzi Y C6;Trypanosoma cruzi Y C6;Trypanosoma cruzi Y C6;Trypanosoma cruzi Y C6;Trypanosoma cruzi Y C6;Trypanosoma cruzi Y C6;Trypanosoma cruzi Y C6;Trypanosoma cruzi Y C6;Trypanosoma cruzi Y C6	TcYC6_Chr30:230,768..232,018(-);TcYC6_Chr30:233,688..234,938(-);TcYC6_Chr30:236,608..237,858(-);TcYC6_Chr30:239,528..240,778(-);TcYC6_Chr30:242,448..243,698(-);TcYC6_Chr30:245,373..246,623(-);TcYC6_Chr30:248,289..249,539(-);TcYC6_Chr14:542,754..544,004(-);TcYC6_Chr4:1,471,761..1,473,011(+);TcYC6_Chr4:1,474,681..1,475,931(+)	tyrosine aminotransferase;tyrosine aminotransferase;tyrosine aminotransferase;tyrosine aminotransferase;tyrosine aminotransferase;tyrosine aminotransferase;tyrosine aminotransferase;tyrosine aminotransferase;tyrosine aminotransferase;tyrosine aminotransferase	N/A;N/A;N/A;N/A;N/A;N/A;N/A;N/A;N/A;N/A	L-tyrosine:2-oxoglutarate aminotransferase activity;catalytic activity;pyridoxal phosphate binding;transaminase activity;L-tyrosine:2-oxoglutarate aminotransferase activity;catalytic activity;pyridoxal phosphate binding;transaminase activity;L-tyrosine:2-oxoglutarate aminotransferase activity;catalytic activity;pyridoxal phosphate binding;transaminase activity;L-tyrosine:2-oxoglutarate aminotrans…	IEA;IEA;IEA;IEA;IEA;IEA;IEA;IEA;IEA;IEA	N/A;N/A;N/A;N/A;N/A;N/A;N/A;N/A;N/A;N/A	N/A;N/A;N/A;N/A;N/A;N/A;N/A;N/A;N/A;N/A	GO:0004838;GO:0003824;GO:0030170;GO:0008483;GO:0004838;GO:0003824;GO:0030170;GO:0008483;GO:0004838;GO:0003824;GO:0030170;GO:0008483;GO:0004838;GO:0003824;GO:0030170;GO:0008483;GO:0004838;GO:0003824;GO:0030170;GO:0008483;GO:0004838;GO:0003824;GO:0030170;GO:0008483;GO:0004838;GO:0003824;GO:0030170;GO:0008483;GO:0004838;GO:0003824;GO:0030170;GO:0008483;GO:0004838;GO:0003824;GO:0030170;GO:0008483;GO:…	GO:0009072;GO:0009058;GO:0006520;GO:0006559;GO:0009072;GO:0009058;GO:0006520;GO:0006572;GO:0006559;GO:0009072;GO:0009058;GO:0006520;GO:0006572;GO:0006559;GO:0009072;GO:0009058;GO:0006520;GO:0006572;GO:0006559;GO:0009072;GO:0009058;GO:0006520;GO:0006572;GO:0006559;GO:0009072;GO:0009058;GO:0006520;GO:0006572;GO:0006559;GO:0009072;GO:0009058;GO:0006520;GO:0006572;GO:0009072;GO:0009058;GO:0006520;GO:…	aromatic amino acid family metabolic process;biosynthetic process;cellular amino acid metabolic process;L-phenylalanine catabolic process;aromatic amino acid family metabolic process;biosynthetic process;cellular amino acid metabolic process;tyrosine catabolic process;L-phenylalanine catabolic process;aromatic amino acid family metabolic process;biosynthetic process;cellular amino acid metabolic …	N/A;N/A;N/A;N/A;N/A;N/A;N/A;N/A;N/A;N/A	N/A;N/A;N/A;N/A;N/A;N/A;N/A;N/A;N/A;N/A	N/A;N/A;N/A;N/A;N/A;N/A;N/A;N/A;N/A;N/A	N/A;N/A;N/A;N/A;N/A;N/A;N/A;N/A;N/A;N/A	N/A;N/A;N/A;N/A;N/A;N/A;N/A;N/A;N/A;N/A		+	43	43	38	95.9	95.9	88.7	46.133	0	323.31	467870000000	570	35.2553	36.0288	35.5724	35.8189	35.5541	35.8758	41009999872	70103998464	51092000768	60610998272	50448998400
	2.55648	0.447066	TcYC6_0028460-RA-p1	TcYC6_0028460-RA-p1	TcYC6_0028460	747	TcYC6_0028460-RA-p1 | transcript=TcYC6_0028460-RA | gene=TcYC6_0028460 | organism=Trypanosoma_cruzi_Y_C6 | gene_product=Proliferating cell nuclear antigen [Source:UniProtKB/TrEMBL;Acc:A0A2V2W084] | transcript_product=proliferative cell nuclear antigen (PCN	TcYC6_0028460	TcYC6_0028460-RA	Trypanosoma cruzi Y C6	TcYC6_Chr38:227,155..228,024(-)	proliferative cell nuclear antigen (PCNA), putative	N/A	DNA binding;DNA polymerase processivity factor activity	IEA	GO:0005634	nucleus	GO:0003677;GO:0030337	GO:0006260;GO:0006275	DNA replication;regulation of DNA replication	N/A	N/A	N/A	N/A	N/A		+	12	12	12	51.2	51.2	51.2	31.805	0	131.94	10917000000	58	30.0069	30.4079	29.9904	30.3732	30.0318	30.5892	1078899968	1424600064	1066600000	1390700032	1097699968
	1.01669	0.445933	TcYC6_0105090-RA-p1	TcYC6_0105090-RA-p1	TcYC6_0105090	3015	TcYC6_0105090-RA-p1 | transcript=TcYC6_0105090-RA | gene=TcYC6_0105090 | organism=Trypanosoma_cruzi_Y_C6 | gene_product=DNA-directed RNA polymerase II subunit RPB1 | transcript_product=DNA-directed RNA polymerase II subunit RPB1 | location=TcYC6_Chr10:4131	TcYC6_0105090	TcYC6_0105090-RA	Trypanosoma cruzi Y C6	TcYC6_Chr10:413,186..418,381(+)	DNA-directed RNA polymerase II subunit RPB1	N/A	DNA binding;DNA-directed 5'-3' RNA polymerase activity	IEA	N/A	N/A	GO:0003677;GO:0003899	GO:0006351	transcription, DNA-templated	N/A	N/A	N/A	N/A	N/A		+	10	10	10	6.9	6.9	6.9	193.05	0	26.257	1456600000	22	27.4018	27.4328	26.7806	27.6493	27.2656	27.7037	177320000	181180000	115280000	210510000	161350000
	0.116158	0.445885	TcYC6_0019400-RA-p1	TcYC6_0019400-RA-p1	TcYC6_0019400	547	TcYC6_0019400-RA-p1 | transcript=TcYC6_0019400-RA | gene=TcYC6_0019400 | organism=Trypanosoma_cruzi_Y_C6 | gene_product=hypothetical protein | transcript_product=hypothetical protein | location=TcYC6_Chr32:585208-585840(+) | protein_length=210 | sequence_S																					2	2	2	11.9	11.9	11.9	24.186	0	9.538	936390000	8	24.9501	23.4162	24.2561	26.9259	26.7685	26.9702	0	0	0	127500000	114320000
	1.71841	0.445166	TcYC6_0063640-RA-p1	TcYC6_0063640-RA-p1	TcYC6_0063640	1645	TcYC6_0063640-RA-p1 | transcript=TcYC6_0063640-RA | gene=TcYC6_0063640 | organism=Trypanosoma_cruzi_Y_C6 | gene_product=folate/pteridine transporter, putative | transcript_product=folate/pteridine transporter, putative | location=TcYC6_Chr25:348577-350466(	TcYC6_0063640	TcYC6_0063640-RA	Trypanosoma cruzi Y C6	TcYC6_Chr25:348,577..350,466(+)	folate/pteridine transporter, putative	N/A	N/A	IEA	GO:0016021	integral component of membrane	N/A	N/A	N/A	N/A	N/A	N/A	N/A	N/A		+	11	11	0	18.4	18.4	0	69.575	0	31.908	1858800000	36	27.2857	27.9842	27.6697	27.964	27.5335	27.8762	163610000	265520000	213500000	261820000	194270000
	0.77786	0.444832	TcYC6_0018210-RA-p1	TcYC6_0018210-RA-p1	TcYC6_0018210	499	TcYC6_0018210-RA-p1 | transcript=TcYC6_0018210-RA | gene=TcYC6_0018210 | organism=Trypanosoma_cruzi_Y_C6 | gene_product=hypothetical protein, conserved | transcript_product=hypothetical protein, conserved | location=TcYC6_Chr32:72874-73329(-) | protein_len																					3	3	3	17.2	17.2	17.2	16.938	0	6.3348	3507500000	15	28.6627	28.4618	28.3553	28.8592	28.2253	29.2568	424950016	369700000	343390016	486950016	313800000
	2.98343	0.442667	TcYC6_0095910-RA-p1	TcYC6_0095910-RA-p1	TcYC6_0095910	2717	TcYC6_0095910-RA-p1 | transcript=TcYC6_0095910-RA | gene=TcYC6_0095910 | organism=Trypanosoma_cruzi_Y_C6 | gene_product=hypothetical protein, conserved | transcript_product=hypothetical protein, conserved | location=TcYC6_Chr13:418931-420649(+) | protein_l																					25	25	25	41.4	41.4	41.4	64.043	0	154.28	10257000000	80	29.9427	30.4575	29.9958	30.3091	29.8951	30.395	1031900032	1474400000	1070600000	1330300032	998470016
	0.349414	0.442382	TcYC6_0078740-RA-p1	TcYC6_0078740-RA-p1	TcYC6_0078740	2148	TcYC6_0078740-RA-p1 | transcript=TcYC6_0078740-RA | gene=TcYC6_0078740 | organism=Trypanosoma_cruzi_Y_C6 | gene_product=Ribulose-phosphate 3-epimerase [Source:UniProtKB/TrEMBL;Acc:A0A2V2WSG8] | transcript_product=ribulose-5-phosphate 3-epimerase, putative	TcYC6_0078740	TcYC6_0078740-RA	Trypanosoma cruzi Y C6	TcYC6_Chr23:316,411..317,145(-)	ribulose-5-phosphate 3-epimerase, putative	N/A	catalytic activity;metal ion binding;racemase and epimerase activity, acting on carbohydrates and derivatives;ribulose-phosphate 3-epimerase activity	IEA	N/A	N/A	GO:0003824;GO:0046872;GO:0016857;GO:0004750	GO:0005975;GO:0006098	carbohydrate metabolic process;pentose-phosphate shunt	N/A	N/A	N/A	N/A	N/A		+	3	3	3	25	25	25	26.591	0	77.019	1075000000	11	25.5939	27.3069	26.9902	26.8858	27.2227	26.9412	0	166030000	133310000	124000000	156620000
	0.247342	0.440749	TcYC6_0127090-RA-p1	TcYC6_0127090-RA-p1	TcYC6_0127090	3750	TcYC6_0127090-RA-p1 | transcript=TcYC6_0127090-RA | gene=TcYC6_0127090 | organism=Trypanosoma_cruzi_Y_C6 | gene_product=hypothetical protein, conserved | transcript_product=hypothetical protein, conserved | location=TcYC6_Chr4:1541582-1542610(+) | protein_																					4	4	4	15.8	15.8	15.8	39.652	0	13.912	679260000	4	26.4575	26.2744	26.0883	25.3368	24.876	27.1328	92153000	81168000	71346000	0	0
	2.08308	0.439667	TcYC6_0069270-RA-p1	TcYC6_0069270-RA-p1	TcYC6_0069270	1811	TcYC6_0069270-RA-p1 | transcript=TcYC6_0069270-RA | gene=TcYC6_0069270 | organism=Trypanosoma_cruzi_Y_C6 | gene_product=Riboflavin kinase [Source:UniProtKB/TrEMBL;Acc:A0A2V2XVN1] | transcript_product=riboflavin kinase, putative | location=TcYC6_Chr2:432967	TcYC6_0069270	TcYC6_0069270-RA	Trypanosoma cruzi Y C6	TcYC6_Chr2:432,967..433,503(-)	riboflavin kinase, putative	N/A	ATP binding;riboflavin kinase activity	IEA	N/A	N/A	GO:0005524;GO:0008531	GO:0009398;GO:0009231	FMN biosynthetic process;riboflavin biosynthetic process	N/A	N/A	N/A	N/A	N/A		+	7	7	7	42.1	42.1	42.1	19.691	0	25.128	1900000000	24	27.3145	27.9018	27.546	27.9689	27.6016	27.9104	166910000	250780000	195960000	262710000	203660000
	1.17225	0.438167	TcYC6_0098790-RA-p1	TcYC6_0098790-RA-p1	TcYC6_0098790	2825	TcYC6_0098790-RA-p1 | transcript=TcYC6_0098790-RA | gene=TcYC6_0098790 | organism=Trypanosoma_cruzi_Y_C6 | gene_product=T-complex protein 11, putative | transcript_product=T-complex protein 11, putative | location=TcYC6_Chr13:1015600-1018002(+) | protein_l																					6	6	6	7.5	7.5	7.5	90.6	0	13.106	903980000	17	26.6697	26.7562	26.2076	27.0799	26.6262	26.9819	106750000	113350000	77497000	141860000	103580000
	0.754451	0.435233	TcYC6_0104150-RA-p1	TcYC6_0104150-RA-p1	TcYC6_0104150	3004	TcYC6_0104150-RA-p1 | transcript=TcYC6_0104150-RA | gene=TcYC6_0104150 | organism=Trypanosoma_cruzi_Y_C6 | gene_product=emp24/gp25L/p24 family/GOLD, putative | transcript_product=emp24/gp25L/p24 family/GOLD, putative | location=TcYC6_Chr10:106845-107609(+)	TcYC6_0104150	TcYC6_0104150-RA	Trypanosoma cruzi Y C6	TcYC6_Chr10:106,845..107,609(+)	emp24/gp25L/p24 family/GOLD, putative	N/A	N/A	IEA	GO:0016021	integral component of membrane	N/A	N/A	N/A	N/A	N/A	N/A	N/A	N/A		+	6	6	6	20.9	20.9	20.9	28.553	0	61.663	904960000	14	26.0864	26.7227	26.3181	26.5119	26.6998	27.1754	71249000	110750000	83663000	95690000	109000000
	0.688684	0.434067	TcYC6_0000900-RA-p1	TcYC6_0000900-RA-p1	TcYC6_0000900	111	TcYC6_0000900-RA-p1 | transcript=TcYC6_0000900-RA | gene=TcYC6_0000900 | organism=Trypanosoma_cruzi_Y_C6 | gene_product=glycosyltransferase (GlcNAc), putative | transcript_product=glycosyltransferase (GlcNAc), putative | location=TcYC6_Chr29:249345-251789(																					14	14	14	20.9	20.9	20.9	90.738	0	27.408	2140100000	28	27.9133	28.2357	27.5917	28.5399	27.6008	27.6324	252780000	316070016	202270000	390270016	203550000
	1.00967	0.433933	TcYC6_0097700-RA-p1	TcYC6_0097700-RA-p1	TcYC6_0097700	2785	TcYC6_0097700-RA-p1 | transcript=TcYC6_0097700-RA | gene=TcYC6_0097700 | organism=Trypanosoma_cruzi_Y_C6 | gene_product=Autophagy-related protein 27, putative | transcript_product=Autophagy-related protein 27, putative | location=TcYC6_Chr13:831723-832865(	TcYC6_0097700	TcYC6_0097700-RA	Trypanosoma cruzi Y C6	TcYC6_Chr13:831,723..832,865(-)	Autophagy-related protein 27, putative	N/A	N/A	IEA	GO:0016021	integral component of membrane	N/A	N/A	N/A	N/A	N/A	N/A	N/A	N/A		+	3	3	3	15.3	15.3	15.3	41.743	0	9.9272	934000000	11	26.5191	26.6509	26.2669	26.8333	26.627	27.2306	96173000	105370000	80745000	119570000	103640000
	1.08846	0.433567	TcYC6_0072680-RA-p1	TcYC6_0072680-RA-p1	TcYC6_0072680	1953	TcYC6_0072680-RA-p1 | transcript=TcYC6_0072680-RA | gene=TcYC6_0072680 | organism=Trypanosoma_cruzi_Y_C6 | gene_product=hypothetical protein, conserved | transcript_product=hypothetical protein, conserved | location=TcYC6_Chr2:1214806-1216494(+) | protein_																					13	13	13	31.7	31.7	31.7	61.851	0	32.781	2574400000	29	28.3087	28.3296	27.7064	28.363	27.8991	28.5223	332480000	337340000	219000000	345240000	250310000
	1.74027	0.430533	TcYC6_0034970-RA-p1	TcYC6_0034970-RA-p1	TcYC6_0034970	895	TcYC6_0034970-RA-p1 | transcript=TcYC6_0034970-RA | gene=TcYC6_0034970 | organism=Trypanosoma_cruzi_Y_C6 | gene_product=Putative NADH-cytochrome b5 reductase [Source:UniProtKB/TrEMBL;Acc:A0A2V2W7T5] | transcript_product=putative NADH-cytochrome b5 reductas	TcYC6_0034970	TcYC6_0034970-RA	Trypanosoma cruzi Y C6	TcYC6_Chr33:488,796..489,704(+)	putative NADH-cytochrome b5 reductase	N/A	oxidoreductase activity	IEA	N/A	N/A	GO:0016491	GO:0055114	obsolete oxidation-reduction process	N/A	N/A	N/A	N/A	N/A		+	17	17	17	48.3	48.3	48.3	33.482	0	61.32	6004300000	54	29.0562	29.7473	29.2	29.4484	29.2934	29.6455	558209984	901219968	616710016	732560000	657929984
	1.18846	0.430232	TcYC6_0025510-RA-p1	TcYC6_0025510-RA-p1	TcYC6_0025510	690	TcYC6_0025510-RA-p1 | transcript=TcYC6_0025510-RA | gene=TcYC6_0025510 | organism=Trypanosoma_cruzi_Y_C6 | gene_product=Fructose-bisphosphatase [Source:UniProtKB/TrEMBL;Acc:A0A2V2WV47] | transcript_product=fructose-1,6-bisphosphatase, cytosolic, putative |	TcYC6_0025510	TcYC6_0025510-RA	Trypanosoma cruzi Y C6	TcYC6_Chr20:602,408..603,442(-)	fructose-1,6-bisphosphatase, cytosolic, putative	N/A	fructose 1,6-bisphosphate 1-phosphatase activity;metal ion binding;phosphatase activity;phosphoric ester hydrolase activity	IEA	N/A	N/A	GO:0042132;GO:0046872;GO:0016791;GO:0042578	GO:0005975	carbohydrate metabolic process	N/A	N/A	N/A	N/A	N/A		+	9	9	9	42.2	42.2	42.2	37.935	0	71.502	6634700000	54	29.061	29.9355	29.4836	29.5338	29.3433	29.7093	560070016	1026800000	750659968	777260032	681110016
	1.58513	0.4302	TcYC6_0066130-RA-p1	TcYC6_0066130-RA-p1	TcYC6_0066130	1707	TcYC6_0066130-RA-p1 | transcript=TcYC6_0066130-RA | gene=TcYC6_0066130 | organism=Trypanosoma_cruzi_Y_C6 | gene_product=hypothetical protein | transcript_product=hypothetical protein | location=TcYC6_Chr21:444007-445800(-) | protein_length=597 | sequence_S	TcYC6_0066130	TcYC6_0066130-RA	Trypanosoma cruzi Y C6	TcYC6_Chr21:444,007..445,800(-)	hypothetical protein	N/A	sphingomyelin phosphodiesterase activity	IEA	N/A	N/A	GO:0004767	N/A	N/A	N/A	N/A	N/A	N/A	N/A		+	18	18	18	38.5	38.5	38.5	66.807	0	120.06	8458500000	74	29.6073	30.1854	29.8271	30.2387	29.611	29.9119	817880000	1220999936	952470016	1266899968	819969984
	0.408261	0.428127	TcYC6_0032130-RA-p1;TcYC6_0032040-RA-p1;TcYC6_0031730-RA-p1	TcYC6_0032130-RA-p1;TcYC6_0032040-RA-p1;TcYC6_0031730-RA-p1	TcYC6_0032130;TcYC6_0032040;TcYC6_0031730	826	TcYC6_0032130-RA-p1 | transcript=TcYC6_0032130-RA | gene=TcYC6_0032130 | organism=Trypanosoma_cruzi_Y_C6 | gene_product=cyclic nucleotide-binding domain containing protein, putative | transcript_product=cyclic nucleotide-binding domain containing protein,																					5	5	5	12.4	12.4	12.4	55.896	0	23.332	436110000	15	24.4069	25.6685	25.6188	25.8485	25.8083	25.6014	0	53331000	51527000	60419000	58760000
	0.155322	0.427455	TcYC6_0046760-RA-p1	TcYC6_0046760-RA-p1	TcYC6_0046760	1188	TcYC6_0046760-RA-p1 | transcript=TcYC6_0046760-RA | gene=TcYC6_0046760 | organism=Trypanosoma_cruzi_Y_C6 | gene_product=3-keto-dihydrosphingosine reductase [Source:UniProtKB/TrEMBL;Acc:A0A2V2WNY0] | transcript_product=3-keto-dihydrosphingosine reductase |	TcYC6_0046760	TcYC6_0046760-RA	Trypanosoma cruzi Y C6	TcYC6_Chr30:103,292..104,311(+)	3-keto-dihydrosphingosine reductase	N/A	N/A	IEA	N/A	N/A	N/A	GO:0055114	obsolete oxidation-reduction process	N/A	N/A	N/A	N/A	N/A		+	3	3	3	8.3	8.3	8.3	36.69	0.00034783	3.4634	675710000	3	24.9564	26.4923	26.2296	26.6551	24.5617	23.8827	0	94402000	78684000	105680000	0
	1.90129	0.426001	TcYC6_0059410-RA-p1	TcYC6_0059410-RA-p1	TcYC6_0059410	1566	TcYC6_0059410-RA-p1 | transcript=TcYC6_0059410-RA | gene=TcYC6_0059410 | organism=Trypanosoma_cruzi_Y_C6 | gene_product=Proline dehydrogenase, mitochondrial | transcript_product=Proline dehydrogenase, mitochondrial | location=TcYC6_Chr6:418261-419961(-) |	TcYC6_0059410	TcYC6_0059410-RA	Trypanosoma cruzi Y C6	TcYC6_Chr6:418,261..419,961(-)	Proline dehydrogenase, mitochondrial	N/A	calcium ion binding;proline dehydrogenase activity	IEA	N/A	N/A	GO:0005509;GO:0004657	GO:0006562	proline catabolic process	N/A	N/A	N/A	N/A	N/A		+	20	20	20	36	36	36	64.782	0	123.1	7020900000	60	29.2263	29.6459	29.3368	29.7824	29.4712	29.884	628030016	840049984	678040000	923420032	744249984
	0.844543	0.425467	TcYC6_0113560-RA-p1	TcYC6_0113560-RA-p1	TcYC6_0113560	3287	TcYC6_0113560-RA-p1 | transcript=TcYC6_0113560-RA | gene=TcYC6_0113560 | organism=Trypanosoma_cruzi_Y_C6 | gene_product=Macrophage infectivity potentiator [Source:UniProtKB/Swiss-Prot;Acc:Q09734] | transcript_product=macrophage infectivity potentiator, pre	TcYC6_0113560	TcYC6_0113560-RA	Trypanosoma cruzi Y C6	TcYC6_Chr9:251,607..252,197(-)	macrophage infectivity potentiator, precursor, putative	N/A	peptidyl-prolyl cis-trans isomerase activity	IEA	GO:0005615	extracellular space	GO:0003755	GO:0009405	obsolete pathogenesis	N/A	N/A	N/A	N/A	N/A		+	6	6	6	27.6	27.6	27.6	22.136	0	24.142	2202800000	19	28.0446	27.8121	27.5982	28.3598	27.5534	28.3007	276870016	235660000	203180000	344460000	196970000
	0.752554	0.425166	TcYC6_0062280-RA-p1	TcYC6_0062280-RA-p1	TcYC6_0062280	1615	TcYC6_0062280-RA-p1 | transcript=TcYC6_0062280-RA | gene=TcYC6_0062280 | organism=Trypanosoma_cruzi_Y_C6 | gene_product=alanine racemase 2, putative | transcript_product=alanine racemase 2, putative | location=TcYC6_Chr36:403707-404873(+) | protein_length=	TcYC6_0062280	TcYC6_0062280-RA	Trypanosoma cruzi Y C6	TcYC6_Chr36:403,707..404,873(+)	alanine racemase 2, putative	N/A	alanine racemase activity;catalytic activity	IEA	N/A	N/A	GO:0008784;GO:0003824	GO:0006522	alanine metabolic process	N/A	N/A	N/A	N/A	N/A		+	10	10	10	39.9	39.9	39.9	42.797	0	36.037	1526400000	22	27.1558	27.413	27.5138	27.4341	26.8116	27.9096	149520000	178700000	191640000	181340000	117790000
	3.08474	0.4245	TcYC6_0064540-RA-p1	TcYC6_0064540-RA-p1	TcYC6_0064540	1681	TcYC6_0064540-RA-p1 | transcript=TcYC6_0064540-RA | gene=TcYC6_0064540 | organism=Trypanosoma_cruzi_Y_C6 | gene_product=Putative PAB1-binding protein [Source:UniProtKB/TrEMBL;Acc:A0A2V2WGB7] | transcript_product=hypothetical protein | location=TcYC6_Chr25:																					12	12	12	28.5	28.5	28.5	60.517	0	247.95	4296700000	36	28.6762	29.0606	28.7554	29.1295	28.6817	29.1967	428929984	559920000	453140000	587299968	430569984
	1.07962	0.422771	TcYC6_0118050-RA-p1	TcYC6_0118050-RA-p1	TcYC6_0118050	3462	TcYC6_0118050-RA-p1 | transcript=TcYC6_0118050-RA | gene=TcYC6_0118050 | organism=Trypanosoma_cruzi_Y_C6 | gene_product=Serine/threonine-protein phosphatase [Source:UniProtKB/TrEMBL;Acc:A0A2V2WHP5] | transcript_product=Serine/threonine-protein phosphatase	TcYC6_0118050	TcYC6_0118050-RA	Trypanosoma cruzi Y C6	TcYC6_Chr3:251,053..252,075(-)	Serine/threonine-protein phosphatase 2A, putative	N/A	hydrolase activity;protein serine phosphatase activity;protein threonine phosphatase activity	IEA	N/A	N/A	GO:0016787;GO:0106306;GO:0106307	N/A	N/A	N/A	N/A	N/A	N/A	N/A		+	3	3	3	15.3	15.3	15.3	37.894	0	18.874	736940000	8	25.8381	26.569	26.4549	26.5471	26.2264	26.6716	0	99556000	91987000	98057000	78513000
	0.466461	0.421897	TcYC6_0040180-RA-p1	TcYC6_0040180-RA-p1	TcYC6_0040180	938	TcYC6_0040180-RA-p1 | transcript=TcYC6_0040180-RA | gene=TcYC6_0040180 | organism=Trypanosoma_cruzi_Y_C6 | gene_product=hypothetical protein, conserved | transcript_product=hypothetical protein, conserved | location=TcYC6_Chr1:2196413-2198002(-) | protein_																					2	2	2	7.8	7.8	7.8	59.693	0	66.794	408940000	7	24.9099	25.6833	26.1577	26.0051	25.1708	25.8157	0	0	74859000	67347000	0
	2.42669	0.4209	TcYC6_0044740-RA-p1	TcYC6_0044740-RA-p1	TcYC6_0044740	1094	TcYC6_0044740-RA-p1 | transcript=TcYC6_0044740-RA | gene=TcYC6_0044740 | organism=Trypanosoma_cruzi_Y_C6 | gene_product=glycerol-3-phosphate dehydrogenase, putative | transcript_product=glycerol-3-phosphate dehydrogenase, putative | location=TcYC6_Chr16:46	TcYC6_0044740	TcYC6_0044740-RA	Trypanosoma cruzi Y C6	TcYC6_Chr16:461,005..462,816(+)	glycerol-3-phosphate dehydrogenase, putative	N/A	glycerol-3-phosphate dehydrogenase (quinone) activity;oxidoreductase activity	IEA	GO:0009331	glycerol-3-phosphate dehydrogenase complex	GO:0004368;GO:0016491	GO:0006072;GO:0055114	glycerol-3-phosphate metabolic process;obsolete oxidation-reduction process	N/A	N/A	N/A	N/A	N/A		+	35	35	34	70.3	70.3	70.3	67.131	0	232.6	21433000000	132	31.1758	31.4707	31.0354	31.4355	30.9539	31.5216	2425700096	2975899904	2200800000	2904199936	2079900032
	2.13965	0.419933	TcYC6_0045760-RA-p1	TcYC6_0045760-RA-p1	TcYC6_0045760	1134	TcYC6_0045760-RA-p1 | transcript=TcYC6_0045760-RA | gene=TcYC6_0045760 | organism=Trypanosoma_cruzi_Y_C6 | gene_product=Putative acyl-CoA dehydrogenase [Source:UniProtKB/TrEMBL;Acc:A0A2V2WK04] | transcript_product=acyl-CoA dehydrogenase, putative | locatio	TcYC6_0045760	TcYC6_0045760-RA	Trypanosoma cruzi Y C6	TcYC6_Chr16:766,810..768,015(-)	acyl-CoA dehydrogenase, putative	N/A	acyl-CoA dehydrogenase activity;flavin adenine dinucleotide binding;oxidoreductase activity, acting on the CH-CH group of donors	IEA	N/A	N/A	GO:0003995;GO:0050660;GO:0016627	GO:0055114	obsolete oxidation-reduction process	N/A	N/A	N/A	N/A	N/A		+	10	10	10	32.4	32.4	32.4	44.021	0	69.186	6302400000	28	29.4468	29.7749	29.1717	29.7011	29.2987	29.701	731779968	918609984	604720000	872840000	660360000
	0.460789	0.419	TcYC6_0066690-RA-p1	TcYC6_0066690-RA-p1	TcYC6_0066690	1722	TcYC6_0066690-RA-p1 | transcript=TcYC6_0066690-RA | gene=TcYC6_0066690 | organism=Trypanosoma_cruzi_Y_C6 | gene_product=hypothetical protein, conserved | transcript_product=hypothetical protein, conserved | location=TcYC6_Chr21:580844-582265(+) | protein_l	TcYC6_0066690	TcYC6_0066690-RA	Trypanosoma cruzi Y C6	TcYC6_Chr21:580,844..582,265(+)	hypothetical protein, conserved	N/A	protein binding;serine-type peptidase activity	IEA	N/A	N/A	GO:0005515;GO:0008236	GO:0006508	proteolysis	N/A	N/A	N/A	N/A	N/A		+	7	7	7	18.6	18.6	18.6	54.188	0	82.547	1105200000	15	26.8782	27.37	27.2659	27.2074	26.0367	26.8604	123350000	173460000	161380000	154970000	68840000
	0.969236	0.4185	TcYC6_0110280-RA-p1	TcYC6_0110280-RA-p1	TcYC6_0110280	3169	TcYC6_0110280-RA-p1 | transcript=TcYC6_0110280-RA | gene=TcYC6_0110280 | organism=Trypanosoma_cruzi_Y_C6 | gene_product=Fumarate hydratase class I, cytosolic | transcript_product=Fumarate hydratase class I, cytosolic | location=TcYC6_Chr8:574197-575894(-)	TcYC6_0110280	TcYC6_0110280-RA	Trypanosoma cruzi Y C6	TcYC6_Chr8:574,197..575,894(-)	Fumarate hydratase class I, cytosolic	N/A	fumarate hydratase activity;hydro-lyase activity;lyase activity	IEA	N/A	N/A	GO:0004333;GO:0016836;GO:0016829	GO:0006091	generation of precursor metabolites and energy	N/A	N/A	N/A	N/A	N/A		+	11	11	11	29	29	29	62.152	0	58.399	1759100000	29	27.125	27.6872	27.7001	28.0239	27.322	27.6915	146370000	216110000	218060000	272920000	167780000
	1.41239	0.416067	TcYC6_0119450-RA-p1	TcYC6_0119450-RA-p1	TcYC6_0119450	3490	TcYC6_0119450-RA-p1 | transcript=TcYC6_0119450-RA | gene=TcYC6_0119450 | organism=Trypanosoma_cruzi_Y_C6 | gene_product=hypothetical protein, conserved | transcript_product=hypothetical protein, conserved | location=TcYC6_Chr3:1220879-1221751(-) | protein_																					6	6	5	35.2	35.2	29.3	33.233	0	16.764	1323500000	18	26.8176	27.4388	27.2458	27.3198	26.9189	27.4719	118280000	181930000	159150000	167530000	126880000
	1.08459	0.415433	TcYC6_0036040-RA-p1	TcYC6_0036040-RA-p1	TcYC6_0036040	902	TcYC6_0036040-RA-p1 | transcript=TcYC6_0036040-RA | gene=TcYC6_0036040 | organism=Trypanosoma_cruzi_Y_C6 | gene_product=hypothetical protein, conserved | transcript_product=hypothetical protein, conserved | location=TcYC6_Chr1:163004-164164(+) | protein_le																					5	5	5	21	21	21	42.569	0	15.234	1375100000	14	26.8248	27.4657	27.1303	27.3001	27.2793	27.7149	118870000	185350000	146900000	165250000	162890000
	1.12738	0.413667	TcYC6_0048230-RA-p1	TcYC6_0048230-RA-p1	TcYC6_0048230	1234	TcYC6_0048230-RA-p1 | transcript=TcYC6_0048230-RA | gene=TcYC6_0048230 | organism=Trypanosoma_cruzi_Y_C6 | gene_product=hypothetical protein, conserved | transcript_product=hypothetical protein, conserved | location=TcYC6_Chr26:183956-185569(-) | protein_l																					12	12	12	25	25	25	59.483	0	46.417	5113800000	51	29.0718	29.2352	29.2197	29.4669	28.7439	29.5743	564280000	631929984	625169984	742009984	449540000
	2.01149	0.411666	TcYC6_0117240-RA-p1	TcYC6_0117240-RA-p1	TcYC6_0117240	3436	TcYC6_0117240-RA-p1 | transcript=TcYC6_0117240-RA | gene=TcYC6_0117240 | organism=Trypanosoma_cruzi_Y_C6 | gene_product=cytochrome P450, putative | transcript_product=cytochrome P450, putative | location=TcYC6_Chr3:10948-12669(-) | protein_length=573 | seq	TcYC6_0117240	TcYC6_0117240-RA	Trypanosoma cruzi Y C6	TcYC6_Chr3:10,948..12,669(-)	cytochrome P450, putative	N/A	heme binding;iron ion binding;oxidoreductase activity, acting on paired donors, with incorporation or reduction of molecular oxygen	IEA	N/A	N/A	GO:0020037;GO:0005506;GO:0016705	GO:0055114	obsolete oxidation-reduction process	N/A	N/A	N/A	N/A	N/A		+	19	19	19	41.4	41.4	41.4	65.712	0	52.437	4924700000	44	29.0897	29.3674	28.7985	29.312	28.8764	29.3202	571320000	692579968	466880000	666499968	492780000
	0.659936	0.410433	TcYC6_0069080-RA-p1	TcYC6_0069080-RA-p1	TcYC6_0069080	1802	TcYC6_0069080-RA-p1 | transcript=TcYC6_0069080-RA | gene=TcYC6_0069080 | organism=Trypanosoma_cruzi_Y_C6 | gene_product=Glyoxalase I [Source:UniProtKB/TrEMBL;Acc:A0A2V2XMC0] | transcript_product=lactoylglutathione lyase-like protein, putative | location=Tc	TcYC6_0069080	TcYC6_0069080-RA	Trypanosoma cruzi Y C6	TcYC6_Chr2:389,591..390,016(-)	lactoylglutathione lyase-like protein, putative	N/A	lactoylglutathione lyase activity;metal ion binding	IEA	N/A	N/A	GO:0004462;GO:0046872	N/A	N/A	N/A	N/A	N/A	N/A	N/A		+	2	2	2	21.3	21.3	21.3	16.366	0	6.2142	1643300000	5	26.9415	27.8646	27.2895	27.0236	26.8158	27.3899	128880000	244380000	164040000	136430000	118130000
	0.138206	0.409562	TcYC6_0031100-RA-p1;TcYC6_0020150-RA-p1	TcYC6_0031100-RA-p1;TcYC6_0020150-RA-p1	TcYC6_0031100;TcYC6_0020150	559	TcYC6_0031100-RA-p1 | transcript=TcYC6_0031100-RA | gene=TcYC6_0031100 | organism=Trypanosoma_cruzi_Y_C6 | gene_product=oxidoreductase, putative | transcript_product=oxidoreductase, putative | location=TcYC6_Chr17:348955-350268(+) | protein_length=437 | se																					3	3	3	9.8	9.8	9.8	47.925	0	9.9953	832510000	4	26.451	25.0822	23.4218	25.8182	26.408	26.6092	91736000	0	0	0	89043000
	0.874856	0.407099	TcYC6_0054530-RA-p1;TcYC6_0066570-RA-p1	TcYC6_0054530-RA-p1;TcYC6_0066570-RA-p1	TcYC6_0054530;TcYC6_0066570	1436	TcYC6_0054530-RA-p1 | transcript=TcYC6_0054530-RA | gene=TcYC6_0054530 | organism=Trypanosoma_cruzi_Y_C6 | gene_product=succinate dehydrogenase subunit | transcript_product=succinate dehydrogenase subunit | location=TcYC6_Chr22:106981-107961(-) | protein_l																					14	14	14	38.3	38.3	38.3	36.062	0	119.65	9271200000	45	30.0916	30.126	29.5429	30.0887	29.9005	30.5416	1144099968	1171699968	782140032	1141799936	1002200000
	0.523185	0.406233	TcYC6_0028240-RA-p1	TcYC6_0028240-RA-p1	TcYC6_0028240	736	TcYC6_0028240-RA-p1 | transcript=TcYC6_0028240-RA | gene=TcYC6_0028240 | organism=Trypanosoma_cruzi_Y_C6 | gene_product=Ubiquitin-fold modifier-conjugating enzyme 1 [Source:UniProtKB/TrEMBL;Acc:A0A2V2WEK4] | transcript_product=E2-like ubiquitin-conjugation																					4	4	4	39	39	39	18.992	0	9.4155	967880000	16	26.2476	27.5192	26.8157	26.7078	26.5002	26.5552	79673000	192350000	118120000	109610000	94918000
	0.735969	0.403934	TcYC6_0103850-RA-p1	TcYC6_0103850-RA-p1	TcYC6_0103850	2990	TcYC6_0103850-RA-p1 | transcript=TcYC6_0103850-RA | gene=TcYC6_0103850 | organism=Trypanosoma_cruzi_Y_C6 | gene_product=hypothetical protein, conserved | transcript_product=hypothetical protein, conserved | location=TcYC6_Chr10:44754-45341(+) | protein_len																					6	6	6	40.5	40.5	40.5	21.811	0	54.042	2519300000	18	27.7652	28.0281	27.8079	28.103	28.0961	28.7499	228120000	273710016	234970000	288300000	286920000
	0.611532	0.4015	TcYC6_0115650-RA-p1	TcYC6_0115650-RA-p1	TcYC6_0115650	3378	TcYC6_0115650-RA-p1 | transcript=TcYC6_0115650-RA | gene=TcYC6_0115650 | organism=Trypanosoma_cruzi_Y_C6 | gene_product=hypothetical protein, conserved | transcript_product=hypothetical protein, conserved | location=TcYC6_Chr9:767198-768259(-) | protein_le																					2	2	2	5.1	5.1	5.1	38.621	0.0012188	1.8489	1266100000	4	26.958	27.0154	26.7823	27.0067	26.9548	27.8775	130370000	135660000	115420000	134840000	130080000
	1.59428	0.400066	TcYC6_0112710-RA-p1	TcYC6_0112710-RA-p1	TcYC6_0112710	3264	TcYC6_0112710-RA-p1 | transcript=TcYC6_0112710-RA | gene=TcYC6_0112710 | organism=Trypanosoma_cruzi_Y_C6 | gene_product=lysosomal alpha-mannosidase precursor, putative | transcript_product=lysosomal alpha-mannosidase precursor, putative | location=TcYC6_Ch	TcYC6_0112710	TcYC6_0112710-RA	Trypanosoma cruzi Y C6	TcYC6_Chr8:1,170,950..1,173,883(-)	lysosomal alpha-mannosidase precursor, putative	N/A	alpha-mannosidase activity;carbohydrate binding;catalytic activity	IEA	N/A	N/A	GO:0004559;GO:0030246;GO:0003824	GO:0005975;GO:0006013	carbohydrate metabolic process;mannose metabolic process	N/A	N/A	N/A	N/A	N/A		+	16	16	16	21.6	21.6	21.6	111.15	0	89.372	3208800000	33	28.1604	28.7104	28.3285	28.8411	28.3791	28.5167	300009984	439230016	337080000	480889984	349120000
	0.509617	0.399034	TcYC6_0000030-RA-p1	TcYC6_0000030-RA-p1	TcYC6_0000030	84	TcYC6_0000030-RA-p1 | transcript=TcYC6_0000030-RA | gene=TcYC6_0000030 | organism=Trypanosoma_cruzi_Y_C6 | gene_product=hypothetical protein, conserved | transcript_product=hypothetical protein, conserved | location=TcYC6_Chr29:8797-9159(-) | protein_lengt																					5	5	5	45	45	45	13.427	0	95.948	6480600000	41	28.923	29.3288	29.233	29.0601	29.1894	30.1536	508980000	674300032	630990016	559699968	612179968
	1.07137	0.3978	TcYC6_0127460-RA-p1	TcYC6_0127460-RA-p1	TcYC6_0127460	3755	TcYC6_0127460-RA-p1 | transcript=TcYC6_0127460-RA | gene=TcYC6_0127460 | organism=Trypanosoma_cruzi_Y_C6 | gene_product=Putative fibrillarin [Source:UniProtKB/TrEMBL;Acc:A0A2V2WG33] | transcript_product=fibrillarin, putative | location=TcYC6_Chr39:100514-1	TcYC6_0127460	TcYC6_0127460-RA	Trypanosoma cruzi Y C6	TcYC6_Chr39:100,514..101,428(+)	fibrillarin, putative	N/A	RNA binding;methyltransferase activity	IEA	N/A	N/A	GO:0003723;GO:0008168	GO:0032259;GO:0006364	methylation;rRNA processing	N/A	N/A	N/A	N/A	N/A		+	12	12	12	53.6	53.6	53.6	32.444	0	76.877	7364800000	46	29.3962	29.651	29.4466	29.8626	29.6603	30.1829	706560000	843040000	731670016	976179968	848449984
	0.890166	0.397067	TcYC6_0084700-RA-p1	TcYC6_0084700-RA-p1	TcYC6_0084700	2372	TcYC6_0084700-RA-p1 | transcript=TcYC6_0084700-RA | gene=TcYC6_0084700 | organism=Trypanosoma_cruzi_Y_C6 | gene_product=endo-beta-N-acetylglucosaminidase, putative | transcript_product=endo-beta-N-acetylglucosaminidase, putative | location=TcYC6_Chr14:1656	TcYC6_0084700	TcYC6_0084700-RA	Trypanosoma cruzi Y C6	TcYC6_Chr14:165,616..168,618(+)	endo-beta-N-acetylglucosaminidase, putative	N/A	mannosyl-glycoprotein endo-beta-N-acetylglucosaminidase activity	IEA	GO:0005737	cytoplasm	GO:0033925	N/A	N/A	N/A	N/A	N/A	N/A	N/A		+	8	8	8	9	9	9	111.31	0	9.4132	712500000	17	26.299	26.766	25.8162	26.278	26.2458	26.5082	82566000	114120000	59083000	81369000	79572000
	2.59046	0.3943	TcYC6_0043840-RA-p1	TcYC6_0043840-RA-p1	TcYC6_0043840	1052	TcYC6_0043840-RA-p1 | transcript=TcYC6_0043840-RA | gene=TcYC6_0043840 | organism=Trypanosoma_cruzi_Y_C6 | gene_product=hypothetical protein, conserved | transcript_product=hypothetical protein, conserved | location=TcYC6_Chr16:248225-249316(-) | protein_l	TcYC6_0043840	TcYC6_0043840-RA	Trypanosoma cruzi Y C6	TcYC6_Chr16:248,225..249,316(-)	hypothetical protein, conserved	N/A	nucleic acid binding	IEA	N/A	N/A	GO:0003676	N/A	N/A	N/A	N/A	N/A	N/A	N/A		+	29	29	29	71.6	71.6	71.6	40.749	0	323.31	21868000000	125	31.1369	31.4435	31.0659	31.4296	31.0882	31.6008	2361299968	2920300032	2247899904	2892300032	2282899968
	0.280219	0.392166	TcYC6_0125810-RA-p1	TcYC6_0125810-RA-p1	TcYC6_0125810	3694	TcYC6_0125810-RA-p1 | transcript=TcYC6_0125810-RA | gene=TcYC6_0125810 | organism=Trypanosoma_cruzi_Y_C6 | gene_product=universal minicircle sequence binding protein 2, putative | transcript_product=universal minicircle sequence binding protein 2, putative	TcYC6_0125810	TcYC6_0125810-RA	Trypanosoma cruzi Y C6	TcYC6_Chr4:1,269,842..1,270,423(-)	universal minicircle sequence binding protein 2, putative	N/A	nucleic acid binding;zinc ion binding	IEA	N/A	N/A	GO:0003676;GO:0008270	N/A	N/A	N/A	N/A	N/A	N/A	N/A		+	7	7	2	59.1	59.1	13.5	20.556	0	80.982	25192000000	59	31.7597	31.7027	31.7979	31.9935	30.2173	31.2552	3636000000	3495200000	3733499904	4275699968	1248300032
	1.24831	0.391257	TcYC6_0071850-RA-p1	TcYC6_0071850-RA-p1	TcYC6_0071850	1913	TcYC6_0071850-RA-p1 | transcript=TcYC6_0071850-RA | gene=TcYC6_0071850 | organism=Trypanosoma_cruzi_Y_C6 | gene_product=WD domain, G-beta repeat, putative | transcript_product=WD domain, G-beta repeat, putative | location=TcYC6_Chr2:1029763-1030830(+) | pr	TcYC6_0071850	TcYC6_0071850-RA	Trypanosoma cruzi Y C6	TcYC6_Chr2:1,029,763..1,030,830(+)	WD domain, G-beta repeat, putative	N/A	protein binding	IEA	N/A	N/A	GO:0005515	N/A	N/A	N/A	N/A	N/A	N/A	N/A		+	3	3	3	12.4	12.4	12.4	40.228	0.00032144	2.4277	242610000	3	24.9718	25.1557	24.729	25.5146	24.905	25.1092	32904000	37379000	0	0	31416000
	2.1069	0.390134	TcYC6_0045280-RA-p1	TcYC6_0045280-RA-p1	TcYC6_0045280	1111	TcYC6_0045280-RA-p1 | transcript=TcYC6_0045280-RA | gene=TcYC6_0045280 | organism=Trypanosoma_cruzi_Y_C6 | gene_product=mercaptopyruvate sulfurtransferase, putative | transcript_product=mercaptopyruvate sulfurtransferase, putative | location=TcYC6_Chr16:63																					10	10	10	31.8	31.8	31.8	42.484	0	98.364	9077600000	44	29.8886	30.2087	29.8189	30.3531	29.7854	30.1015	993929984	1240899968	947080000	1371500032	925340032
	1.78578	0.389933	TcYC6_0014550-RA-p1	TcYC6_0014550-RA-p1	TcYC6_0014550	416	TcYC6_0014550-RA-p1 | transcript=TcYC6_0014550-RA | gene=TcYC6_0014550 | organism=Trypanosoma_cruzi_Y_C6 | gene_product=carbonic anhydrase-like protein, putative | transcript_product=carbonic anhydrase-like protein, putative | location=TcYC6_Chr12:917414-9	TcYC6_0014550	TcYC6_0014550-RA	Trypanosoma cruzi Y C6	TcYC6_Chr12:917,414..918,937(+)	carbonic anhydrase-like protein, putative	N/A	carbonate dehydratase activity;zinc ion binding	IEA	N/A	N/A	GO:0004089;GO:0008270	N/A	N/A	N/A	N/A	N/A	N/A	N/A		+	7	7	7	15.6	15.6	15.6	56.547	0	56.184	3939400000	22	28.7916	28.9831	28.4624	28.9874	28.5953	29.0486	464649984	530609984	369860000	532190016	405560000
	1.91334	0.388167	TcYC6_0105870-RA-p1;TcYC6_0105860-RA-p1;TcYC6_0105830-RA-p1;TcYC6_0105810-RA-p1;TcYC6_0105800-RA-p1;TcYC6_0105780-RA-p1;TcYC6_0105770-RA-p1;TcYC6_0105840-RA-p1;TcYC6_0105820-RA-p1;TcYC6_0105790-RA-p1;TcYC6_0105890-RA-p1;TcYC6_0105850-RA-p1;TcYC6_0105980-RA-p1	TcYC6_0105870-RA-p1;TcYC6_0105860-RA-p1;TcYC6_0105830-RA-p1;TcYC6_0105810-RA-p1;TcYC6_0105800-RA-p1;TcYC6_0105780-RA-p1;TcYC6_0105770-RA-p1;TcYC6_0105840-RA-p1;TcYC6_0105820-RA-p1;TcYC6_0105790-RA-p1;TcYC6_0105890-RA-p1;TcYC6_0105850-RA-p1;TcYC6_0105980-RA-p1	TcYC6_0105870;TcYC6_0105860;TcYC6_0105830;TcYC6_0105810;TcYC6_0105800;TcYC6_0105780;TcYC6_0105770;TcYC6_0105840;TcYC6_0105820;TcYC6_0105790;TcYC6_0105890;TcYC6_0105850;TcYC6_0105980	3028	TcYC6_0105870-RA-p1 | transcript=TcYC6_0105870-RA | gene=TcYC6_0105870 | organism=Trypanosoma_cruzi_Y_C6 | gene_product=M20_dimer domain-containing protein [Source:UniProtKB/TrEMBL;Acc:A0A2V2V7F4] | transcript_product=metallo-peptidase, clan MH, family M18	TcYC6_0105770;TcYC6_0105780;TcYC6_0105790;TcYC6_0105800;TcYC6_0105810;TcYC6_0105820;TcYC6_0105830;TcYC6_0105840;TcYC6_0105850;TcYC6_0105860;TcYC6_0105870;TcYC6_0105890;TcYC6_0105980	TcYC6_0105770-RA;TcYC6_0105780-RA;TcYC6_0105790-RA;TcYC6_0105800-RA;TcYC6_0105810-RA;TcYC6_0105820-RA;TcYC6_0105830-RA;TcYC6_0105840-RA;TcYC6_0105850-RA;TcYC6_0105860-RA;TcYC6_0105870-RA;TcYC6_0105890-RA;TcYC6_0105980-RA	Trypanosoma cruzi Y C6;Trypanosoma cruzi Y C6;Trypanosoma cruzi Y C6;Trypanosoma cruzi Y C6;Trypanosoma cruzi Y C6;Trypanosoma cruzi Y C6;Trypanosoma cruzi Y C6;Trypanosoma cruzi Y C6;Trypanosoma cruzi Y C6;Trypanosoma cruzi Y C6;Trypanosoma cruzi Y C6;Trypanosoma cruzi Y C6;Trypanosoma cruzi Y C6	TcYC6_Chr10:576,945..578,135(+);TcYC6_Chr10:578,575..579,765(+);TcYC6_Chr10:580,219..581,394(+);TcYC6_Chr10:581,833..583,023(+);TcYC6_Chr10:583,462..584,652(+);TcYC6_Chr10:585,106..586,281(+);TcYC6_Chr10:586,720..587,910(+);TcYC6_Chr10:588,362..589,537(+);TcYC6_Chr10:589,976..590,965(+);TcYC6_Chr10:591,606..592,796(+);TcYC6_Chr10:593,235..594,425(+);TcYC6_Chr10:596,509..597,642(+);TcYC6_Chr10:614…	metallo-peptidase, clan MH, family M18, putative;metallo-peptidase, clan MH, family M18, putative;metallo-peptidase, clan MH, family M18, putative;metallo-peptidase, clan MH, family M18, putative;metallo-peptidase, clan MH, family M18, putative;metallo-peptidase, clan MH, family M18, putative;metallo-peptidase, clan MH, family M18, putative;metallo-peptidase, clan MH, family M18, putative;metallo…	N/A;N/A;N/A;N/A;N/A;N/A;N/A;N/A;N/A;N/A;N/A;N/A;N/A	carboxypeptidase activity;deacetylase activity;hydrolase activity;carboxypeptidase activity;deacetylase activity;hydrolase activity;deacetylase activity;hydrolase activity;carboxypeptidase activity;deacetylase activity;hydrolase activity;carboxypeptidase activity;deacetylase activity;hydrolase activity;deacetylase activity;hydrolase activity;carboxypeptidase activity;deacetylase activity;hydrolas…	IEA;IEA;IEA;IEA;IEA;IEA;IEA;IEA;IEA;IEA;IEA;IEA;IEA	N/A;N/A;N/A;N/A;N/A;N/A;N/A;N/A;N/A;N/A;N/A;N/A;N/A	N/A;N/A;N/A;N/A;N/A;N/A;N/A;N/A;N/A;N/A;N/A;N/A;N/A	GO:0004180;GO:0019213;GO:0016787;GO:0004180;GO:0019213;GO:0016787;GO:0019213;GO:0016787;GO:0004180;GO:0019213;GO:0016787;GO:0004180;GO:0019213;GO:0016787;GO:0019213;GO:0016787;GO:0004180;GO:0019213;GO:0016787;GO:0019213;GO:0016787;GO:0016787;GO:0004180;GO:0019213;GO:0016787;GO:0004180;GO:0019213;GO:0016787;GO:0019213;GO:0016787;GO:0016787	GO:0006526;GO:0006526;GO:0006526;GO:0006526;GO:0006526;GO:0006526;GO:0006526;GO:0006526;N/A;GO:0006526;GO:0006526;GO:0006526;N/A	arginine biosynthetic process;arginine biosynthetic process;arginine biosynthetic process;arginine biosynthetic process;arginine biosynthetic process;arginine biosynthetic process;arginine biosynthetic process;arginine biosynthetic process;N/A;arginine biosynthetic process;arginine biosynthetic process;arginine biosynthetic process;N/A	N/A;N/A;N/A;N/A;N/A;N/A;N/A;N/A;N/A;N/A;N/A;N/A;N/A	N/A;N/A;N/A;N/A;N/A;N/A;N/A;N/A;N/A;N/A;N/A;N/A;N/A	N/A;N/A;N/A;N/A;N/A;N/A;N/A;N/A;N/A;N/A;N/A;N/A;N/A	N/A;N/A;N/A;N/A;N/A;N/A;N/A;N/A;N/A;N/A;N/A;N/A;N/A	N/A;N/A;N/A;N/A;N/A;N/A;N/A;N/A;N/A;N/A;N/A;N/A;N/A		+	36	36	0	94.2	94.2	0	43.376	0	323.31	407530000000	482	35.2718	35.5797	35.4073	35.6593	35.1596	35.7642	41481998336	51353001984	45568999424	54264000512	38379999232
	0.934768	0.387666	TcYC6_0046750-RA-p1	TcYC6_0046750-RA-p1	TcYC6_0046750	1187	TcYC6_0046750-RA-p1 | transcript=TcYC6_0046750-RA | gene=TcYC6_0046750 | organism=Trypanosoma_cruzi_Y_C6 | gene_product=Putative serine palmitoyltransferase [Source:UniProtKB/TrEMBL;Acc:A0A2V2WPF3] | transcript_product=serine palmitoyltransferase, putative	TcYC6_0046750	TcYC6_0046750-RA	Trypanosoma cruzi Y C6	TcYC6_Chr30:100,191..101,873(+)	serine palmitoyltransferase, putative	N/A	catalytic activity;pyridoxal phosphate binding;transferase activity	IEA	N/A	N/A	GO:0003824;GO:0030170;GO:0016740	GO:0009058	biosynthetic process	N/A	N/A	N/A	N/A	N/A		+	17	17	17	43	43	43	62.48	0	112.21	3952400000	34	28.3593	29.2787	28.6663	28.8891	28.8228	28.8436	344340000	651289984	426020000	497150016	474830016
	1.72745	0.384867	TcYC6_0009190-RA-p1	TcYC6_0009190-RA-p1	TcYC6_0009190	257	TcYC6_0009190-RA-p1 | transcript=TcYC6_0009190-RA | gene=TcYC6_0009190 | organism=Trypanosoma_cruzi_Y_C6 | gene_product=Tetratricopeptide repeat, putative | transcript_product=Tetratricopeptide repeat, putative | location=TcYC6_Chr37:147796-150537(-) | pro	TcYC6_0009190	TcYC6_0009190-RA	Trypanosoma cruzi Y C6	TcYC6_Chr37:147,796..150,537(-)	Tetratricopeptide repeat, putative	N/A	protein binding	IEA	N/A	N/A	GO:0005515	N/A	N/A	N/A	N/A	N/A	N/A	N/A		+	9	9	9	15.3	15.3	15.3	102.2	0	26.126	1499500000	14	27.3938	27.6958	27.2126	27.616	27.0859	27.5351	176340000	217400000	155530000	205710000	142450000
	2.811	0.382367	TcYC6_0021740-RA-p1	TcYC6_0021740-RA-p1	TcYC6_0021740	577	TcYC6_0021740-RA-p1 | transcript=TcYC6_0021740-RA | gene=TcYC6_0021740 | organism=Trypanosoma_cruzi_Y_C6 | gene_product=2-oxoisovalerate dehydrogenase subunit alpha [Source:UniProtKB/TrEMBL;Acc:A0A2V2WM18] | transcript_product=2-oxoisovalerate dehydrogenas	TcYC6_0021740	TcYC6_0021740-RA	Trypanosoma cruzi Y C6	TcYC6_Chr27:204,593..205,888(-)	2-oxoisovalerate dehydrogenase alpha subunit, putative	N/A	3-methyl-2-oxobutanoate dehydrogenase (2-methylpropanoyl-transferring) activity;alpha-ketoacid dehydrogenase activity;oxidoreductase activity, acting on the aldehyde or oxo group of donors, disulfide as acceptor	IEA	N/A	N/A	GO:0003863;GO:0003826;GO:0016624	GO:0009083	branched-chain amino acid catabolic process	N/A	N/A	N/A	N/A	N/A		+	19	19	19	51.7	51.7	51.7	48.94	0	156.48	13225000000	72	30.3475	30.6949	30.3846	30.7211	30.3873	30.8505	1366200064	1738200064	1401799936	1770000000	1404400000
	1.29338	0.3821	TcYC6_0040620-RA-p1	TcYC6_0040620-RA-p1	TcYC6_0040620	951	TcYC6_0040620-RA-p1 | transcript=TcYC6_0040620-RA | gene=TcYC6_0040620 | organism=Trypanosoma_cruzi_Y_C6 | gene_product=Cytochrome b5 heme-binding domain-containing protein [Source:UniProtKB/TrEMBL;Acc:A0A2V2WBR8] | transcript_product=cytochrome b5, putati	TcYC6_0040620	TcYC6_0040620-RA	Trypanosoma cruzi Y C6	TcYC6_Chr1:2,289,314..2,289,664(-)	cytochrome b5, putative	N/A	N/A	IEA	GO:0016021	integral component of membrane	N/A	N/A	N/A	N/A	N/A	N/A	N/A	N/A		+	11	11	11	69	69	69	12.662	0	323.31	10185000000	63	29.9228	30.2578	30.0878	30.208	29.92	30.6111	1017800000	1283800064	1141100032	1240300032	1015800000
	1.8215	0.380967	TcYC6_0066070-RA-p1	TcYC6_0066070-RA-p1	TcYC6_0066070	1703	TcYC6_0066070-RA-p1 | transcript=TcYC6_0066070-RA | gene=TcYC6_0066070 | organism=Trypanosoma_cruzi_Y_C6 | gene_product=calcium-translocating P-type ATPase | transcript_product=calcium-translocating P-type ATPase | location=TcYC6_Chr21:431608-434628(-) | p	TcYC6_0066070	TcYC6_0066070-RA	Trypanosoma cruzi Y C6	TcYC6_Chr21:431,608..434,628(-)	calcium-translocating P-type ATPase	N/A	P-type calcium transporter activity;nucleotide binding	IEA	GO:0016021	integral component of membrane	GO:0005388;GO:0000166	GO:0006816	calcium ion transport	N/A	N/A	N/A	N/A	N/A		+	37	37	37	41.5	41.5	41.5	109.67	0	251.32	22800000000	136	31.2418	31.6959	31.1388	31.5077	31.0952	31.4151	2539399936	3478700032	2364300032	3053299968	2293900032
	0.322491	0.380966	TcYC6_0123850-RA-p1	TcYC6_0123850-RA-p1	TcYC6_0123850	3632	TcYC6_0123850-RA-p1 | transcript=TcYC6_0123850-RA | gene=TcYC6_0123850 | organism=Trypanosoma_cruzi_Y_C6 | gene_product=hypothetical protein | transcript_product=hypothetical protein | location=TcYC6_Chr4:698352-700283(+) | protein_length=643 | sequence_SO																					2	2	2	2.8	2.8	2.8	72.434	0.0071185	1.113	484010000	2	24.9795	25.2098	25.1916	26.1353	26.1845	26.1534	0	0	0	73708000	76263000
	0.695079	0.378334	TcYC6_0114580-RA-p1	TcYC6_0114580-RA-p1	TcYC6_0114580	3333	TcYC6_0114580-RA-p1 | transcript=TcYC6_0114580-RA | gene=TcYC6_0114580 | organism=Trypanosoma_cruzi_Y_C6 | gene_product=Aldo_ket_red domain-containing protein [Source:UniProtKB/TrEMBL;Acc:A0A2V2XLY2] | transcript_product=aldo-keto reductase | location=TcYC	TcYC6_0114580	TcYC6_0114580-RA	Trypanosoma cruzi Y C6	TcYC6_Chr9:505,671..506,519(+)	aldo-keto reductase	N/A	oxidoreductase activity	IEA	N/A	N/A	GO:0016491	GO:0055114	obsolete oxidation-reduction process	N/A	N/A	N/A	N/A	N/A		+	33	7	7	96.1	33	33	32.486	0	165.48	38966000000	58	31.6652	32.1199	31.8237	32.0172	32.1698	32.6566	3405400064	4667200000	3800800000	4346399744	4831499776
	1.17558	0.375366	TcYC6_0057100-RA-p1	TcYC6_0057100-RA-p1	TcYC6_0057100	1506	TcYC6_0057100-RA-p1 | transcript=TcYC6_0057100-RA | gene=TcYC6_0057100 | organism=Trypanosoma_cruzi_Y_C6 | gene_product=hypothetical protein | transcript_product=hypothetical protein | location=TcYC6_Chr6:836492-837850(-) | protein_length=452 | sequence_SO																					8	8	8	22.1	22.1	22.1	51.352	0	16.197	2477100000	15	27.8475	28.2522	28.0652	28.0893	27.839	28.5363	241510000	319710016	280840000	285569984	240090000
	0.506399	0.375172	TcYC6_0089370-RA-p1	TcYC6_0089370-RA-p1	TcYC6_0089370	2483	TcYC6_0089370-RA-p1 | transcript=TcYC6_0089370-RA | gene=TcYC6_0089370 | organism=Trypanosoma_cruzi_Y_C6 | gene_product=hypothetical protein, conserved | transcript_product=hypothetical protein, conserved | location=TcYC6_Chr7:507097-508035(-) | protein_le	TcYC6_0089370	TcYC6_0089370-RA	Trypanosoma cruzi Y C6	TcYC6_Chr7:507,097..508,035(-)	hypothetical protein, conserved	N/A	protein binding	IEA	N/A	N/A	GO:0005515	N/A	N/A	N/A	N/A	N/A	N/A	N/A		+	3	3	3	14.1	14.1	14.1	34.354	0	12.131	319340000	8	25.0017	25.8787	24.7254	24.832	25.0927	25.2346	33594000	61695000	27738000	0	0
	0.854687	0.374167	TcYC6_0027910-RA-p1	TcYC6_0027910-RA-p1	TcYC6_0027910	715	TcYC6_0027910-RA-p1 | transcript=TcYC6_0027910-RA | gene=TcYC6_0027910 | organism=Trypanosoma_cruzi_Y_C6 | gene_product=hypothetical protein, conserved | transcript_product=hypothetical protein, conserved | location=TcYC6_Chr38:80619-81581(-) | protein_len																					4	4	1	15.6	15.6	4.7	34.4	0	9.32	1849600000	14	27.5292	27.7212	27.3044	27.7668	27.7483	28.2164	193690000	221260000	165750000	228370000	225460000
	0.883229	0.3713	TcYC6_0011900-RA-p1;TcYC6_0011880-RA-p1;TcYC6_0011860-RA-p1;TcYC6_0011850-RA-p1;TcYC6_0011840-RA-p1;TcYC6_0011830-RA-p1;TcYC6_0011820-RA-p1;TcYC6_0011920-RA-p1;TcYC6_0011910-RA-p1;TcYC6_0011930-RA-p1;TcYC6_0011870-RA-p1;TcYC6_0011940-RA-p1	TcYC6_0011900-RA-p1;TcYC6_0011880-RA-p1;TcYC6_0011860-RA-p1;TcYC6_0011850-RA-p1;TcYC6_0011840-RA-p1;TcYC6_0011830-RA-p1;TcYC6_0011820-RA-p1;TcYC6_0011920-RA-p1;TcYC6_0011910-RA-p1;TcYC6_0011930-RA-p1;TcYC6_0011870-RA-p1;TcYC6_0011940-RA-p1	TcYC6_0011900;TcYC6_0011880;TcYC6_0011860;TcYC6_0011850;TcYC6_0011840;TcYC6_0011830;TcYC6_0011820;TcYC6_0011920;TcYC6_0011910;TcYC6_0011930;TcYC6_0011870;TcYC6_0011940	317	TcYC6_0011900-RA-p1 | transcript=TcYC6_0011900-RA | gene=TcYC6_0011900 | organism=Trypanosoma_cruzi_Y_C6 | gene_product=putative membrane-bound acid phosphatase | transcript_product=putative membrane-bound acid phosphatase | location=TcYC6_Chr12:383867-385																					19	19	2	43.6	43.6	3.4	52.604	0	323.31	12235000000	91	29.9798	30.512	30.188	30.3575	30.4359	30.8481	1058800000	1531200000	1223200000	1375699968	1452499968
	0.357715	0.371267	TcYC6_0025560-RA-p1	TcYC6_0025560-RA-p1	TcYC6_0025560	695	TcYC6_0025560-RA-p1 | transcript=TcYC6_0025560-RA | gene=TcYC6_0025560 | organism=Trypanosoma_cruzi_Y_C6 | gene_product=hypothetical protein, conserved | transcript_product=hypothetical protein, conserved | location=TcYC6_Chr20:617888-621013(-) | protein_l																					14	14	14	18.2	18.2	18.2	119.11	0	64.453	1469600000	16	26.6875	27.3213	27.0359	26.8612	27.4681	28.1228	108080000	167700000	137600000	121910000	185660000
	0.650071	0.370066	TcYC6_0104890-RA-p1	TcYC6_0104890-RA-p1	TcYC6_0104890	3011	TcYC6_0104890-RA-p1 | transcript=TcYC6_0104890-RA | gene=TcYC6_0104890 | organism=Trypanosoma_cruzi_Y_C6 | gene_product=Putative dihydrolipoamide dehydrogenase [Source:UniProtKB/TrEMBL;Acc:A0A2V2WW32] | transcript_product=dihydrolipoamide dehydrogenase, pu	TcYC6_0104890	TcYC6_0104890-RA	Trypanosoma cruzi Y C6	TcYC6_Chr10:369,782..371,434(+)	dihydrolipoamide dehydrogenase, putative	N/A	flavin adenine dinucleotide binding;oxidoreductase activity	IEA	N/A	N/A	GO:0050660;GO:0016491	GO:0045454;GO:0055114	cell redox homeostasis;obsolete oxidation-reduction process	N/A	N/A	N/A	N/A	N/A		+	11	11	11	32.9	32.9	32.9	61.05	0	73.293	2044900000	25	27.2922	28.0162	27.5177	28.1351	28.1211	27.8899	164350000	271460000	192150000	294780000	291950016
	1.41933	0.3666	TcYC6_0069500-RA-p1	TcYC6_0069500-RA-p1	TcYC6_0069500	1821	TcYC6_0069500-RA-p1 | transcript=TcYC6_0069500-RA | gene=TcYC6_0069500 | organism=Trypanosoma_cruzi_Y_C6 | gene_product=hypothetical protein, conserved | transcript_product=hypothetical protein, conserved | location=TcYC6_Chr2:486694-489678(-) | protein_le																					10	10	10	11.6	11.6	11.6	110.42	0	27.795	2079500000	30	27.6759	28.1129	27.6208	28.2353	27.8507	27.899	214430000	290280000	206390000	315980000	242040000
	1.5391	0.363133	TcYC6_0034620-RA-p1;TcYC6_0034610-RA-p1	TcYC6_0034620-RA-p1	TcYC6_0034620	876	TcYC6_0034620-RA-p1 | transcript=TcYC6_0034620-RA | gene=TcYC6_0034620 | organism=Trypanosoma_cruzi_Y_C6 | gene_product=hypothetical protein, conserved | transcript_product=hypothetical protein, conserved | location=TcYC6_Chr33:377455-391992(-) | protein_l																					30	30	4	51.9	51.9	42.6	549.32	0	323.31	16914000000	111	30.6851	31.0329	30.6724	30.9213	30.7793	31.272	1726400000	2196999936	1711200000	2033500032	1842899968
	1.19697	0.361869	TcYC6_0083900-RA-p1;TcYC6_0083870-RA-p1	TcYC6_0083900-RA-p1;TcYC6_0083870-RA-p1	TcYC6_0083900;TcYC6_0083870	2338	TcYC6_0083900-RA-p1 | transcript=TcYC6_0083900-RA | gene=TcYC6_0083900 | organism=Trypanosoma_cruzi_Y_C6 | gene_product=2-amino-3-ketobutyrate coenzyme A ligase, putative | transcript_product=2-amino-3-ketobutyrate coenzyme A ligase, putative | location=Tc	TcYC6_0083870;TcYC6_0083900	TcYC6_0083870-RA;TcYC6_0083900-RA	Trypanosoma cruzi Y C6;Trypanosoma cruzi Y C6	TcYC6_Chr19:810,670..811,884(-);TcYC6_Chr19:814,249..815,463(-)	2-amino-3-ketobutyrate coenzyme A ligase, putative;2-amino-3-ketobutyrate coenzyme A ligase, putative	N/A;N/A	catalytic activity;glycine C-acetyltransferase activity;pyridoxal phosphate binding;transferase activity;catalytic activity;glycine C-acetyltransferase activity;pyridoxal phosphate binding;transferase activity	IEA;IEA	N/A;N/A	N/A;N/A	GO:0003824;GO:0008890;GO:0030170;GO:0016740;GO:0003824;GO:0008890;GO:0030170;GO:0016740	GO:0009058;GO:0006567;GO:0009058;GO:0006567	biosynthetic process;threonine catabolic process;biosynthetic process;threonine catabolic process	N/A;N/A	N/A;N/A	N/A;N/A	N/A;N/A	N/A;N/A		+	24	24	24	66.3	66.3	66.3	43.7	0	323.31	67280000000	156	32.6643	33.0954	32.6754	32.8637	32.8457	33.3119	6806600192	9177299968	6859100160	7815499776	7718700032
	1.67829	0.357833	TcYC6_0047750-RA-p1	TcYC6_0047750-RA-p1	TcYC6_0047750	1215	TcYC6_0047750-RA-p1 | transcript=TcYC6_0047750-RA | gene=TcYC6_0047750 | organism=Trypanosoma_cruzi_Y_C6 | gene_product=peptidase t, putative | transcript_product=peptidase t, putative | location=TcYC6_Chr26:52622-53881(-) | protein_length=419 | sequence_S	TcYC6_0047750	TcYC6_0047750-RA	Trypanosoma cruzi Y C6	TcYC6_Chr26:52,622..53,881(-)	peptidase t, putative	N/A	hydrolase activity;tripeptide aminopeptidase activity;zinc ion binding	IEA	N/A	N/A	GO:0016787;GO:0045148;GO:0008270	GO:0006518	peptide metabolic process	N/A	N/A	N/A	N/A	N/A		+	17	17	17	45.8	45.8	45.8	46.507	0	281.36	15650000000	70	30.6568	30.9693	30.4877	30.8424	30.6914	31.0977	1692800000	2102200064	1505600000	1925200000	1733900032
	1.36253	0.357801	TcYC6_0106330-RA-p1	TcYC6_0106330-RA-p1	TcYC6_0106330	3037	TcYC6_0106330-RA-p1 | transcript=TcYC6_0106330-RA | gene=TcYC6_0106330 | organism=Trypanosoma_cruzi_Y_C6 | gene_product=Putative thiolase protein-like protein [Source:UniProtKB/TrEMBL;Acc:A0A2V2VAW2] | transcript_product=thiolase protein-like protein, puta	TcYC6_0106330	TcYC6_0106330-RA	Trypanosoma cruzi Y C6	TcYC6_Chr10:712,667..714,010(+)	thiolase protein-like protein, putative	N/A	acyltransferase activity;acyltransferase activity, transferring groups other than amino-acyl groups	IEA	N/A	N/A	GO:0016746;GO:0016747	N/A	N/A	N/A	N/A	N/A	N/A	N/A		+	25	25	25	66.7	66.7	66.7	48.115	0	201.34	26649000000	103	31.6218	31.6832	31.2404	31.8526	31.3618	31.7616	3304499968	3448300032	2536900096	3877799936	2759500032
	1.54714	0.357033	TcYC6_0028280-RA-p1	TcYC6_0028280-RA-p1	TcYC6_0028280	738	TcYC6_0028280-RA-p1 | transcript=TcYC6_0028280-RA | gene=TcYC6_0028280 | organism=Trypanosoma_cruzi_Y_C6 | gene_product=DNA topoisomerase 2 [Source:UniProtKB/TrEMBL;Acc:A0A2V2WDF6] | transcript_product=mitochondrial DNA topoisomerase II, putative | locatio	TcYC6_0028280	TcYC6_0028280-RA	Trypanosoma cruzi Y C6	TcYC6_Chr38:179,324..183,019(-)	mitochondrial DNA topoisomerase II, putative	N/A	ATP binding;DNA binding;DNA topoisomerase type II (double strand cut, ATP-hydrolyzing) activity;metal ion binding	IEA	N/A	N/A	GO:0005524;GO:0003677;GO:0003918;GO:0046872	GO:0006259;GO:0006265	DNA metabolic process;DNA topological change	N/A	N/A	N/A	N/A	N/A		+	26	26	26	28.3	28.3	28.3	138.42	0	86.865	5523200000	58	29.2003	29.3542	28.9106	29.5219	29.1798	29.4857	616849984	686280000	504609984	770849984	608129984
	0.611778	0.356199	TcYC6_0103940-RA-p1	TcYC6_0103940-RA-p1	TcYC6_0103940	2993	TcYC6_0103940-RA-p1 | transcript=TcYC6_0103940-RA | gene=TcYC6_0103940 | organism=Trypanosoma_cruzi_Y_C6 | gene_product=Putative serine/threonine-protein kinase A [Source:UniProtKB/TrEMBL;Acc:A0A2V2UQC7] | transcript_product=serine/threonine-protein kinase	TcYC6_0103940	TcYC6_0103940-RA	Trypanosoma cruzi Y C6	TcYC6_Chr10:69,571..70,893(+)	serine/threonine-protein kinase a, putative	N/A	ATP binding;protein kinase activity;protein serine/threonine kinase activity	IEA	N/A	N/A	GO:0005524;GO:0004672;GO:0004674	GO:0006468	protein phosphorylation	N/A	N/A	N/A	N/A	N/A		+	9	9	9	24.1	24.1	24.1	50.142	0	54.127	2620700000	26	28.5601	28.418	27.797	28.2904	27.811	28.5283	395760000	358649984	233200000	328300000	235470000
	1.0308	0.355834	TcYC6_0102220-RA-p1	TcYC6_0102220-RA-p1	TcYC6_0102220	2945	TcYC6_0102220-RA-p1 | transcript=TcYC6_0102220-RA | gene=TcYC6_0102220 | organism=Trypanosoma_cruzi_Y_C6 | gene_product=hypothetical protein, conserved | transcript_product=hypothetical protein, conserved | location=TcYC6_Chr24:362709-364190(-) | protein_l																					6	6	6	19.3	19.3	19.3	53.866	0	33.203	1309300000	16	27.199	27.3354	26.7137	27.3892	27.1838	27.4394	154070000	169350000	110060000	175780000	152450000
	2.00478	0.355132	TcYC6_0123160-RA-p1	TcYC6_0123160-RA-p1	TcYC6_0123160	3606	TcYC6_0123160-RA-p1 | transcript=TcYC6_0123160-RA | gene=TcYC6_0123160 | organism=Trypanosoma_cruzi_Y_C6 | gene_product=Putative L-2-hydroxyglutarate dehydrogenase, mitochondrial [Source:UniProtKB/TrEMBL;Acc:A0A2V2X252] | transcript_product=L-2-hydroxyglut	TcYC6_0123160	TcYC6_0123160-RA	Trypanosoma cruzi Y C6	TcYC6_Chr4:524,204..525,766(+)	L-2-hydroxyglutarate dehydrogenase, mitochondrial, putative	N/A	oxidoreductase activity	IEA	N/A	N/A	GO:0016491	GO:0055114	obsolete oxidation-reduction process	N/A	N/A	N/A	N/A	N/A		+	24	24	24	46.5	46.5	46.5	57.595	0	183.85	10086000000	91	30.1011	30.3415	29.8803	30.3996	29.9524	30.2581	1151699968	1360499968	988280000	1416400000	1038899968
	0.680424	0.354133	TcYC6_0087320-RA-p1	TcYC6_0087320-RA-p1	TcYC6_0087320	2425	TcYC6_0087320-RA-p1 | transcript=TcYC6_0087320-RA | gene=TcYC6_0087320 | organism=Trypanosoma_cruzi_Y_C6 | gene_product=hypothetical protein, conserved | transcript_product=hypothetical protein, conserved | location=TcYC6_Chr7:86656-88113(+) | protein_leng																					7	7	7	23.5	23.5	23.5	55.684	0	18.584	1119200000	13	26.5125	27.032	27.0313	26.9007	26.8274	27.5009	95733000	137230000	137160000	125290000	119080000
	1.97521	0.353767	TcYC6_0032990-RA-p1	TcYC6_0032990-RA-p1	TcYC6_0032990	865	TcYC6_0032990-RA-p1 | transcript=TcYC6_0032990-RA | gene=TcYC6_0032990 | organism=Trypanosoma_cruzi_Y_C6 | gene_product=hypothetical protein, conserved | transcript_product=hypothetical protein, conserved | location=TcYC6_Chr17:352217-353533(+) | protein_l																					20	20	1	36.1	36.1	2.5	48.149	0	323.31	27171000000	104	31.5476	31.8041	31.3196	31.6939	31.386	31.8165	3138899968	3749700096	2680000000	3473799936	2806299904
	1.27876	0.353134	TcYC6_0120050-RA-p1	TcYC6_0120050-RA-p1	TcYC6_0120050	3512	TcYC6_0120050-RA-p1 | transcript=TcYC6_0120050-RA | gene=TcYC6_0120050 | organism=Trypanosoma_cruzi_Y_C6 | gene_product=KIF-binding protein [Source:UniProtKB/TrEMBL;Acc:A0A2V2VLG7] | transcript_product=hypothetical protein, conserved | location=TcYC6_Chr3:	TcYC6_0120050	TcYC6_0120050-RA	Trypanosoma cruzi Y C6	TcYC6_Chr3:1,352,218..1,354,005(-)	hypothetical protein, conserved	N/A	N/A	IEA	GO:0005737;GO:0005856	cytoplasm;cytoskeleton	N/A	N/A	N/A	N/A	N/A	N/A	N/A	N/A		+	3	3	3	6.6	6.6	6.6	69.015	0	18.056	471570000	14	25.3203	26.0078	25.6435	25.8803	25.7044	25.8395	41897000	67474000	52415000	61764000	54677000
	1.1231	0.352833	TcYC6_0123380-RA-p1	TcYC6_0123380-RA-p1	TcYC6_0123380	3612	TcYC6_0123380-RA-p1 | transcript=TcYC6_0123380-RA | gene=TcYC6_0123380 | organism=Trypanosoma_cruzi_Y_C6 | gene_product=hypothetical protein, conserved | transcript_product=hypothetical protein, conserved | location=TcYC6_Chr4:581967-585206(+) | protein_le	TcYC6_0123380	TcYC6_0123380-RA	Trypanosoma cruzi Y C6	TcYC6_Chr4:581,967..585,206(+)	hypothetical protein, conserved	N/A	protein binding	IEA	N/A	N/A	GO:0005515	N/A	N/A	N/A	N/A	N/A	N/A	N/A		+	22	22	22	28.3	28.3	28.3	119.53	0	117.47	3212000000	42	28.4049	28.4746	28.3808	28.6371	28.0243	28.7568	355420000	373009984	349529984	417470016	273000000
	0.821927	0.352701	TcYC6_0122700-RA-p1	TcYC6_0122700-RA-p1	TcYC6_0122700	3583	TcYC6_0122700-RA-p1 | transcript=TcYC6_0122700-RA | gene=TcYC6_0122700 | organism=Trypanosoma_cruzi_Y_C6 | gene_product=hypothetical protein, conserved | transcript_product=hypothetical protein, conserved | location=TcYC6_Chr4:421754-423859(+) | protein_le																					12	12	12	23.4	23.4	23.4	79.345	0	72.507	3247900000	35	28.018	28.777	28.4655	28.4223	28.4851	28.8274	271800000	459990016	370649984	359710016	375729984
	0.73122	0.351476	TcYC6_0032640-RA-p1	TcYC6_0032640-RA-p1	TcYC6_0032640	849	TcYC6_0032640-RA-p1 | transcript=TcYC6_0032640-RA | gene=TcYC6_0032640 | organism=Trypanosoma_cruzi_Y_C6 | gene_product=hypothetical protein, conserved | transcript_product=hypothetical protein, conserved | location=TcYC6_Chr17:198820-200049(-) | protein_l	TcYC6_0032640	TcYC6_0032640-RA	Trypanosoma cruzi Y C6	TcYC6_Chr17:198,820..200,049(-)	hypothetical protein, conserved	N/A	catalytic activity	IEA	N/A	N/A	GO:0003824	N/A	N/A	N/A	N/A	N/A	N/A	N/A		+	5	5	5	20	20	20	45.258	0	11.73	746480000	7	25.8153	26.5195	26.4132	26.4256	26.4086	26.7464	0	96201000	89362000	90134000	89078000
	0.500694	0.350206	TcYC6_0090580-RA-p1	TcYC6_0090580-RA-p1	TcYC6_0090580	2536	TcYC6_0090580-RA-p1 | transcript=TcYC6_0090580-RA | gene=TcYC6_0090580 | organism=Trypanosoma_cruzi_Y_C6 | gene_product=DNA topoisomerase I [Source:UniProtKB/TrEMBL;Acc:A0A2V2X3T6] | transcript_product=DNA topoisomerase IB, large subunit, putative | locati	TcYC6_0090580	TcYC6_0090580-RA	Trypanosoma cruzi Y C6	TcYC6_Chr7:786,301..788,298(+)	DNA topoisomerase IB, large subunit, putative	N/A	DNA binding;DNA topoisomerase type I (single strand cut, ATP-independent) activity	IEA	GO:0005694	chromosome	GO:0003677;GO:0003917	GO:0006265	DNA topological change	N/A	N/A	N/A	N/A	N/A		+	6	6	6	9.2	9.2	9.2	77.621	0	13.104	740960000	11	25.8045	26.3568	26.5291	26.3899	26.3715	27.009	0	85937000	96842000	87931000	86817000
	1.88304	0.350166	TcYC6_0021590-RA-p1	TcYC6_0021590-RA-p1	TcYC6_0021590	570	TcYC6_0021590-RA-p1 | transcript=TcYC6_0021590-RA | gene=TcYC6_0021590 | organism=Trypanosoma_cruzi_Y_C6 | gene_product=adenylate kinase, putative | transcript_product=adenylate kinase, putative | location=TcYC6_Chr27:163143-163925(-) | protein_length=260	TcYC6_0021590	TcYC6_0021590-RA	Trypanosoma cruzi Y C6	TcYC6_Chr27:163,143..163,925(-)	adenylate kinase, putative	N/A	ATP binding;adenylate kinase activity;nucleobase-containing compound kinase activity;phosphotransferase activity, phosphate group as acceptor	IEA	N/A	N/A	GO:0005524;GO:0004017;GO:0019205;GO:0016776	GO:0006139	nucleobase-containing compound metabolic process	N/A	N/A	N/A	N/A	N/A		+	13	13	13	71.2	71.2	71.2	29.327	0	64.852	11592000000	64	30.2296	30.4414	30.2098	30.5085	30.1687	30.7087	1259000064	1458099968	1241799936	1527500032	1206899968
	1.46303	0.3493	TcYC6_0056160-RA-p1	TcYC6_0056160-RA-p1	TcYC6_0056160	1483	TcYC6_0056160-RA-p1 | transcript=TcYC6_0056160-RA | gene=TcYC6_0056160 | organism=Trypanosoma_cruzi_Y_C6 | gene_product=putative protein kinase C substrate protein, heavy chain | transcript_product=putative protein kinase C substrate protein, heavy chain |																					7	7	7	20.8	20.8	20.8	55.417	0	46.382	2089800000	20	27.7871	28.0801	27.6481	28.2136	27.6734	27.8628	231600000	283769984	210330000	311280000	214060000
	0.37154	0.3485	TcYC6_0040600-RA-p1	TcYC6_0040600-RA-p1	TcYC6_0040600	950	TcYC6_0040600-RA-p1 | transcript=TcYC6_0040600-RA | gene=TcYC6_0040600 | organism=Trypanosoma_cruzi_Y_C6 | gene_product=rhodanese-like domain containing protein, putative | transcript_product=rhodanese-like domain containing protein, putative | location=Tc																					7	7	7	74.2	74.2	74.2	14.05	0	133.71	8817800000	26	29.5487	29.5436	30.0405	29.8937	29.5481	30.7455	785320000	782560000	1104300032	997459968	784990016
	0.750633	0.348333	TcYC6_0028500-RA-p1	TcYC6_0028500-RA-p1	TcYC6_0028500	750	TcYC6_0028500-RA-p1 | transcript=TcYC6_0028500-RA | gene=TcYC6_0028500 | organism=Trypanosoma_cruzi_Y_C6 | gene_product=Phosphodiesterase [Source:UniProtKB/TrEMBL;Acc:A0A6B7FRD4] | transcript_product=cAMP specific phosphodiesterase, putative | location=TcY	TcYC6_0028500	TcYC6_0028500-RA	Trypanosoma cruzi Y C6	TcYC6_Chr38:232,845..235,634(-)	cAMP specific phosphodiesterase, putative	N/A	3',5'-cyclic-nucleotide phosphodiesterase activity;metal ion binding;phosphoric diester hydrolase activity;protein binding	IEA	N/A	N/A	GO:0004114;GO:0046872;GO:0008081;GO:0005515	GO:0007165	signal transduction	N/A	N/A	N/A	N/A	N/A		+	24	8	8	36.1	17.4	17.4	103.38	0	92.332	2071700000	29	27.9872	27.8212	27.3223	28.1067	27.6644	28.091	266070000	237150000	167810000	289040000	212720000
	1.48684	0.348133	TcYC6_0107360-RA-p1	TcYC6_0107360-RA-p1	TcYC6_0107360	3071	TcYC6_0107360-RA-p1 | transcript=TcYC6_0107360-RA | gene=TcYC6_0107360 | organism=Trypanosoma_cruzi_Y_C6 | gene_product=cytoskeleton-associated protein CAP5.5, putative | transcript_product=cytoskeleton-associated protein CAP5.5, putative | location=TcYC6_	TcYC6_0107360	TcYC6_0107360-RA	Trypanosoma cruzi Y C6	TcYC6_Chr10:1,029,650..1,032,070(+)	cytoskeleton-associated protein CAP5.5, putative	N/A	calcium-dependent cysteine-type endopeptidase activity	IEA	N/A	N/A	GO:0004198	GO:0006508	proteolysis	N/A	N/A	N/A	N/A	N/A		+	62	62	62	79.4	79.4	79.4	89.67	0	323.31	108630000000	392	33.3544	33.6623	33.4534	33.6296	33.3982	33.9585	10981999616	13594000384	11761999872	13290000384	11320000512
	1.05917	0.347933	TcYC6_0122300-RA-p1;TcYC6_0122110-RA-p1	TcYC6_0122300-RA-p1;TcYC6_0122110-RA-p1	TcYC6_0122300;TcYC6_0122110	3565	TcYC6_0122300-RA-p1 | transcript=TcYC6_0122300-RA | gene=TcYC6_0122300 | organism=Trypanosoma_cruzi_Y_C6 | gene_product=chaperone DNAJ protein, putative | transcript_product=chaperone DNAJ protein, putative | location=TcYC6_Chr4:333195-334211(+) | protein_	TcYC6_0122110;TcYC6_0122300	TcYC6_0122110-RA;TcYC6_0122300-RA	Trypanosoma cruzi Y C6;Trypanosoma cruzi Y C6	TcYC6_Chr4:290,087..291,103(+);TcYC6_Chr4:333,195..334,211(+)	chaperone DNAJ protein, putative;chaperone DNAJ protein, putative	N/A;N/A	unfolded protein binding;unfolded protein binding	IEA;IEA	N/A;N/A	N/A;N/A	GO:0051082;GO:0051082	GO:0006457;GO:0006457	protein folding;protein folding	N/A;N/A	N/A;N/A	N/A;N/A	N/A;N/A	N/A;N/A		+	10	10	10	51.8	51.8	51.8	36.487	0	271.62	7336100000	61	29.511	29.7782	29.5198	29.7006	29.5948	30.1906	765059968	920729984	769720000	872499968	810819968
	0.696312	0.347534	TcYC6_0028030-RA-p1	TcYC6_0028030-RA-p1	TcYC6_0028030	721	TcYC6_0028030-RA-p1 | transcript=TcYC6_0028030-RA | gene=TcYC6_0028030 | organism=Trypanosoma_cruzi_Y_C6 | gene_product=ERV/ALR sulfhydryl oxidase domain-containing protein | transcript_product=ERV/ALR sulfhydryl oxidase domain-containing protein | locatio	TcYC6_0028030	TcYC6_0028030-RA	Trypanosoma cruzi Y C6	TcYC6_Chr38:111,224..112,132(-)	ERV/ALR sulfhydryl oxidase domain-containing protein	N/A	flavin-linked sulfhydryl oxidase activity;thiol oxidase activity	IEA	N/A	N/A	GO:0016971;GO:0016972	GO:0055114	obsolete oxidation-reduction process	N/A	N/A	N/A	N/A	N/A		+	3	3	3	15.6	15.6	15.6	33.297	0	56.409	621350000	8	25.9429	26.0684	25.7019	26.061	26.0959	26.6539	64503000	70365000	54582000	70006000	71719000
	0.44379	0.346887	TcYC6_0104010-RA-p1	TcYC6_0104010-RA-p1	TcYC6_0104010	2998	TcYC6_0104010-RA-p1 | transcript=TcYC6_0104010-RA | gene=TcYC6_0104010 | organism=Trypanosoma_cruzi_Y_C6 | gene_product=hypothetical protein, conserved | transcript_product=hypothetical protein, conserved | location=TcYC6_Chr10:82319-85771(+) | protein_len	TcYC6_0104010	TcYC6_0104010-RA	Trypanosoma cruzi Y C6	TcYC6_Chr10:82,319..85,771(+)	hypothetical protein, conserved	N/A	protein binding	IEA	N/A	N/A	GO:0005515	GO:0006886;GO:0016192	intracellular protein transport;vesicle-mediated transport	N/A	N/A	N/A	N/A	N/A		+	7	7	7	8.4	8.4	8.4	128.83	0	19.878	275280000	6	24.9644	25.3054	24.6819	24.7056	25.107	25.783	32736000	41464000	26915000	27361000	36137000
	2.7933	0.3455	TcYC6_0079600-RA-p1	TcYC6_0079600-RA-p1	TcYC6_0079600	2174	TcYC6_0079600-RA-p1 | transcript=TcYC6_0079600-RA | gene=TcYC6_0079600 | organism=Trypanosoma_cruzi_Y_C6 | gene_product=hypothetical protein, conserved | transcript_product=hypothetical protein, conserved | location=TcYC6_Chr23:497501-499045(-) | protein_l																					7	7	7	21	21	21	58.412	0	52.39	1574300000	23	27.3738	27.6351	27.3055	27.6258	27.2857	27.7406	173920000	208440000	165870000	207110000	163610000
	0.317414	0.344542	TcYC6_0096070-RA-p1	TcYC6_0096070-RA-p1	TcYC6_0096070	2724	TcYC6_0096070-RA-p1 | transcript=TcYC6_0096070-RA | gene=TcYC6_0096070 | organism=Trypanosoma_cruzi_Y_C6 | gene_product=hypothetical protein, conserved | transcript_product=hypothetical protein, conserved | location=TcYC6_Chr13:448923-449840(+) | protein_l	TcYC6_0096070	TcYC6_0096070-RA	Trypanosoma cruzi Y C6	TcYC6_Chr13:448,923..449,840(+)	hypothetical protein, conserved	N/A	N/A	IEA	GO:0016021	integral component of membrane	N/A	N/A	N/A	N/A	N/A	N/A	N/A	N/A		+	3	3	3	15.4	15.4	15.4	33.635	0	6.9449	461900000	11	24.8019	26.3135	26.0674	25.8502	25.9298	25.669	0	83398000	70318000	60491000	63923000
	1.58821	0.344166	TcYC6_0072780-RA-p1	TcYC6_0072780-RA-p1	TcYC6_0072780	1960	TcYC6_0072780-RA-p1 | transcript=TcYC6_0072780-RA | gene=TcYC6_0072780 | organism=Trypanosoma_cruzi_Y_C6 | gene_product=aminopeptidase, putative,metallo-peptidase, Clan MF, Family M17, putative | transcript_product=aminopeptidase, putative,metallo-peptidas	TcYC6_0072780	TcYC6_0072780-RA	Trypanosoma cruzi Y C6	TcYC6_Chr2:1,239,265..1,240,938(+)	aminopeptidase, putative,metallo-peptidase, Clan MF, Family M17, putative	N/A	manganese ion binding;metalloaminopeptidase activity	IEA	GO:0005737	cytoplasm	GO:0030145;GO:0070006	GO:0019538;GO:0006508	protein metabolic process;proteolysis	N/A	N/A	N/A	N/A	N/A		+	16	16	16	37.3	37.3	37.3	59.882	0	245.81	12386000000	87	30.3327	30.501	30.2365	30.6049	30.326	30.8218	1352199936	1519600000	1264999936	1632999936	1346000000
	3.09752	0.344166	TcYC6_0031420-RA-p1	TcYC6_0031420-RA-p1	TcYC6_0031420	815	TcYC6_0031420-RA-p1 | transcript=TcYC6_0031420-RA | gene=TcYC6_0031420 | organism=Trypanosoma_cruzi_Y_C6 | gene_product=aldose 1-epimerase-like protein, putative | transcript_product=aldose 1-epimerase-like protein, putative | location=TcYC6_Chr17:443761-4	TcYC6_0031420	TcYC6_0031420-RA	Trypanosoma cruzi Y C6	TcYC6_Chr17:443,761..444,903(-)	aldose 1-epimerase-like protein, putative	N/A	carbohydrate binding;catalytic activity;isomerase activity	IEA	N/A	N/A	GO:0030246;GO:0003824;GO:0016853	GO:0005975;GO:0019318	carbohydrate metabolic process;hexose metabolic process	N/A	N/A	N/A	N/A	N/A		+	14	14	14	43.4	43.4	43.4	42.135	0	179	5576600000	27	29.0764	29.5195	29.1161	29.4382	29.1523	29.4196	566060032	769560000	581880000	727400000	596649984
	1.72531	0.344067	TcYC6_0004930-RA-p1;TcYC6_0065620-RA-p1;TcYC6_0065630-RA-p1	TcYC6_0004930-RA-p1	TcYC6_0004930	144	TcYC6_0004930-RA-p1 | transcript=TcYC6_0004930-RA | gene=TcYC6_0004930 | organism=Trypanosoma_cruzi_Y_C6 | gene_product=mitochondrial DNA polymerase beta-PAK, putative | transcript_product=mitochondrial DNA polymerase beta-PAK, putative | location=TcYC6_Co	TcYC6_0004930	TcYC6_0004930-RA	Trypanosoma cruzi Y C6	TcYC6_Contig121:59,664..61,553(+)	mitochondrial DNA polymerase beta-PAK, putative	N/A	DNA binding;DNA-directed DNA polymerase activity	IEA	N/A	N/A	GO:0003677;GO:0003887	GO:0006281	DNA repair	N/A	N/A	N/A	N/A	N/A		+	4	4	4	9.4	9.4	9.4	69.015	0	16.207	1103500000	14	27.0241	27.16	26.7659	27.178	26.7701	27.2543	136480000	149960000	114110000	151840000	114450000
	2.1514	0.3428	TcYC6_0108590-RA-p1	TcYC6_0108590-RA-p1	TcYC6_0108590	3114	TcYC6_0108590-RA-p1 | transcript=TcYC6_0108590-RA | gene=TcYC6_0108590 | organism=Trypanosoma_cruzi_Y_C6 | gene_product=heat shock protein 90, putative | transcript_product=heat shock protein 90, putative | location=TcYC6_Chr8:205731-208016(-) | protein_le	TcYC6_0108590	TcYC6_0108590-RA	Trypanosoma cruzi Y C6	TcYC6_Chr8:205,731..208,016(-)	heat shock protein 90, putative	N/A	ATP binding;unfolded protein binding	IEA	N/A	N/A	GO:0005524;GO:0051082	GO:0006457	protein folding	N/A	N/A	N/A	N/A	N/A		+	40	40	40	40.6	40.6	40.6	86.961	0	323.31	45146000000	199	32.1802	32.4537	32.1575	32.4379	32.1721	32.6466	4866299904	5882200064	4790300160	5818100224	4839099904
	3.4811	0.342633	TcYC6_0011340-RA-p1	TcYC6_0011340-RA-p1	TcYC6_0011340	304	TcYC6_0011340-RA-p1 | transcript=TcYC6_0011340-RA | gene=TcYC6_0011340 | organism=Trypanosoma_cruzi_Y_C6 | gene_product=Malate dehydrogenase [Source:UniProtKB/TrEMBL;Acc:Q9NJT1] | transcript_product=cytosolic malate dehydrogenase, putative | location=TcYC6	TcYC6_0011340	TcYC6_0011340-RA	Trypanosoma cruzi Y C6	TcYC6_Chr12:227,555..228,553(+)	cytosolic malate dehydrogenase, putative	N/A	L-malate dehydrogenase activity;catalytic activity;malate dehydrogenase activity;oxidoreductase activity;oxidoreductase activity, acting on the CH-OH group of donors, NAD or NADP as acceptor	IEA	N/A	N/A	GO:0030060;GO:0003824;GO:0016615;GO:0016491;GO:0016616	GO:0005975;GO:0019752;GO:0006108;GO:0055114;GO:0006099	carbohydrate metabolic process;carboxylic acid metabolic process;malate metabolic process;obsolete oxidation-reduction process;tricarboxylic acid cycle	N/A	N/A	N/A	N/A	N/A		+	11	11	11	39.8	39.8	39.8	35.589	0	323.31	29982000000	91	31.5519	31.92	31.6273	31.8915	31.5478	31.9434	3148199936	4063300096	3317100032	3983699968	3139300096
	1.19729	0.341901	TcYC6_0049180-RA-p1	TcYC6_0049180-RA-p1	TcYC6_0049180	1267	TcYC6_0049180-RA-p1 | transcript=TcYC6_0049180-RA | gene=TcYC6_0049180 | organism=Trypanosoma_cruzi_Y_C6 | gene_product=L-galactonolactone oxidase | transcript_product=L-galactonolactone oxidase | location=TcYC6_Chr26:503810-505309(+) | protein_length=499	TcYC6_0049180	TcYC6_0049180-RA	Trypanosoma cruzi Y C6	TcYC6_Chr26:503,810..505,309(+)	L-galactonolactone oxidase	N/A	D-arabinono-1,4-lactone oxidase activity;FAD binding;flavin adenine dinucleotide binding;oxidoreductase activity;oxidoreductase activity, acting on the CH-OH group of donors, oxygen as acceptor	IEA	GO:0016020	membrane	GO:0003885;GO:0071949;GO:0050660;GO:0016491;GO:0016899	GO:0055114	obsolete oxidation-reduction process	N/A	N/A	N/A	N/A	N/A		+	22	22	22	50.9	50.9	50.9	56.172	0	219.93	11385000000	75	30.0393	30.3026	30.1274	30.41	30.2312	30.711	1103399936	1324300032	1172899968	1426700032	1260400000
	1.16193	0.340766	TcYC6_0061710-RA-p1	TcYC6_0061710-RA-p1	TcYC6_0061710	1607	TcYC6_0061710-RA-p1 | transcript=TcYC6_0061710-RA | gene=TcYC6_0061710 | organism=Trypanosoma_cruzi_Y_C6 | gene_product=PITH domain-containing protein [Source:UniProtKB/TrEMBL;Acc:A0A2V2VXX4] | transcript_product=PITH domain-containing protein | location=T																					8	8	8	57.2	57.2	57.2	24.019	0	43.661	2467200000	24	28.1872	28.2727	27.8089	28.1889	27.8911	28.4479	305630016	324280000	235140000	305980000	248920000
	1.73719	0.340534	TcYC6_0066290-RA-p1	TcYC6_0066290-RA-p1	TcYC6_0066290	1712	TcYC6_0066290-RA-p1 | transcript=TcYC6_0066290-RA | gene=TcYC6_0066290 | organism=Trypanosoma_cruzi_Y_C6 | gene_product=V-SNARE coiled-coil homology domain-containing protein [Source:UniProtKB/TrEMBL;Acc:A0A2V2W240] | transcript_product=vesicle-associated	TcYC6_0066290	TcYC6_0066290-RA	Trypanosoma cruzi Y C6	TcYC6_Chr21:481,339..481,986(-)	vesicle-associated membrane protein, putative	N/A	N/A	IEA	GO:0016021	integral component of membrane	N/A	GO:0016192	vesicle-mediated transport	N/A	N/A	N/A	N/A	N/A		+	11	11	11	48.4	48.4	48.4	24.12	0	198.1	8140900000	64	29.7195	29.8391	29.519	30.0547	29.6483	30.0146	884040000	960400000	769310016	1115200000	841420032
	0.567744	0.340134	TcYC6_0100420-RA-p1	TcYC6_0100420-RA-p1	TcYC6_0100420	2888	TcYC6_0100420-RA-p1 | transcript=TcYC6_0100420-RA | gene=TcYC6_0100420 | organism=Trypanosoma_cruzi_Y_C6 | gene_product=Putative splicing factor TSR1 [Source:UniProtKB/TrEMBL;Acc:A0A2V2XH31] | transcript_product=splicing factor TSR1, putative | location=Tc	TcYC6_0100420	TcYC6_0100420-RA	Trypanosoma cruzi Y C6	TcYC6_Chr28:438,796..439,707(+)	splicing factor TSR1, putative	N/A	RNA binding;nucleic acid binding	IEA	N/A	N/A	GO:0003723;GO:0003676	N/A	N/A	N/A	N/A	N/A	N/A	N/A		+	13	13	13	45.2	45.2	45.2	34.666	0	74.568	6074300000	46	29.2873	29.1144	29.2468	29.7136	29.2932	30.0197	655169984	581169984	637040000	880409984	657859968
	1.50178	0.339767	TcYC6_0090540-RA-p1	TcYC6_0090540-RA-p1	TcYC6_0090540	2534	TcYC6_0090540-RA-p1 | transcript=TcYC6_0090540-RA | gene=TcYC6_0090540 | organism=Trypanosoma_cruzi_Y_C6 | gene_product=aldose 1-epimerase, putative | transcript_product=aldose 1-epimerase, putative | location=TcYC6_Chr7:775828-776694(+) | protein_length=2	TcYC6_0090540	TcYC6_0090540-RA	Trypanosoma cruzi Y C6	TcYC6_Chr7:775,828..776,694(+)	aldose 1-epimerase, putative	N/A	carbohydrate binding;catalytic activity;isomerase activity	IEA	N/A	N/A	GO:0030246;GO:0003824;GO:0016853	GO:0005975	carbohydrate metabolic process	N/A	N/A	N/A	N/A	N/A		+	17	17	17	63.9	63.9	63.9	32.218	0	214.62	12248000000	70	30.3466	30.6287	30.3932	30.5647	30.0654	30.6311	1365299968	1660199936	1410099968	1588099968	1123500032
	0.264746	0.337934	TcYC6_0064150-RA-p1	TcYC6_0064150-RA-p1	TcYC6_0064150	1660	TcYC6_0064150-RA-p1 | transcript=TcYC6_0064150-RA | gene=TcYC6_0064150 | organism=Trypanosoma_cruzi_Y_C6 | gene_product=hypothetical protein, conserved | transcript_product=hypothetical protein, conserved | location=TcYC6_Chr25:540029-540553(-) | protein_l																					4	4	4	36.8	36.8	36.8	19.243	0	10.26	1201200000	8	27.535	26.5419	26.1609	27.6088	26.7633	27.3223	194470000	97704000	75027000	204680000	113910000
	1.12136	0.337833	TcYC6_0099600-RA-p1	TcYC6_0099600-RA-p1	TcYC6_0099600	2859	TcYC6_0099600-RA-p1 | transcript=TcYC6_0099600-RA | gene=TcYC6_0099600 | organism=Trypanosoma_cruzi_Y_C6 | gene_product=Leucine-rich repeat-containing protein 51 [Source:UniProtKB/TrEMBL;Acc:A0A2V2XAX0] | transcript_product=hypothetical protein, conserved	TcYC6_0099600	TcYC6_0099600-RA	Trypanosoma cruzi Y C6	TcYC6_Chr28:186,421..188,157(-)	hypothetical protein, conserved	N/A	protein binding	IEA	N/A	N/A	GO:0005515	N/A	N/A	N/A	N/A	N/A	N/A	N/A		+	8	8	8	20.9	20.9	20.9	65.289	0	30.431	3149700000	17	28.1984	28.5262	28.4892	28.8817	28.4778	28.771	308020000	386590016	376800000	494609984	373840000
	0.78236	0.337433	TcYC6_0081080-RA-p1	TcYC6_0081080-RA-p1	TcYC6_0081080	2245	TcYC6_0081080-RA-p1 | transcript=TcYC6_0081080-RA | gene=TcYC6_0081080 | organism=Trypanosoma_cruzi_Y_C6 | gene_product=hypothetical protein, conserved | transcript_product=hypothetical protein, conserved | location=TcYC6_Chr19:81586-82395(+) | protein_len																					8	8	8	43.5	43.5	43.5	30.325	0	268.13	2214700000	19	28.0093	27.8467	27.5571	28.1024	27.7339	28.3635	270169984	241370000	197470000	288190016	223220000
	0.992075	0.335667	TcYC6_0006400-RA-p1	TcYC6_0006400-RA-p1	TcYC6_0006400	202	TcYC6_0006400-RA-p1 | transcript=TcYC6_0006400-RA | gene=TcYC6_0006400 | organism=Trypanosoma_cruzi_Y_C6 | gene_product=short-chain dehydrogenase | transcript_product=short-chain dehydrogenase | location=TcYC6_Chr5:560669-561574(-) | protein_length=301 | s	TcYC6_0006400	TcYC6_0006400-RA	Trypanosoma cruzi Y C6	TcYC6_Chr5:560,669..561,574(-)	short-chain dehydrogenase	N/A	oxidoreductase activity	IEA	N/A	N/A	GO:0016491	GO:0055114	obsolete oxidation-reduction process	N/A	N/A	N/A	N/A	N/A		+	8	8	8	34.2	34.2	34.2	32.236	0	41.559	1687500000	25	27.5636	27.8281	27.3384	27.9515	27.3515	27.4809	198370000	238280000	169700000	259560000	171250000
	1.38925	0.334934	TcYC6_0097340-RA-p1	TcYC6_0097340-RA-p1	TcYC6_0097340	2767	TcYC6_0097340-RA-p1 | transcript=TcYC6_0097340-RA | gene=TcYC6_0097340 | organism=Trypanosoma_cruzi_Y_C6 | gene_product=SET domain containing protein, putative | transcript_product=SET domain containing protein, putative | location=TcYC6_Chr13:757765-75875	TcYC6_0097340	TcYC6_0097340-RA	Trypanosoma cruzi Y C6	TcYC6_Chr13:757,765..758,757(-)	SET domain containing protein, putative	N/A	protein binding	IEA	N/A	N/A	GO:0005515	N/A	N/A	N/A	N/A	N/A	N/A	N/A		+	3	3	3	13	13	13	37.474	0	10.373	1487100000	16	27.2114	27.5069	27.2991	27.5359	27.3596	27.8321	155400000	190720000	165140000	194590000	172210000
	0.797354	0.3347	TcYC6_0122750-RA-p1	TcYC6_0122750-RA-p1	TcYC6_0122750	3588	TcYC6_0122750-RA-p1 | transcript=TcYC6_0122750-RA | gene=TcYC6_0122750 | organism=Trypanosoma_cruzi_Y_C6 | gene_product=kinetoplast-associated protein | transcript_product=kinetoplast-associated protein | location=TcYC6_Chr4:432043-432429(+) | protein_leng																					3	3	3	17.2	17.2	17.2	14.608	0	11.448	4052200000	15	28.9639	28.9614	28.3962	29.2092	28.9049	29.0985	523609984	522680000	353280000	620649984	502609984
	1.6645	0.333267	TcYC6_0028080-RA-p1	TcYC6_0028080-RA-p1	TcYC6_0028080	726	TcYC6_0028080-RA-p1 | transcript=TcYC6_0028080-RA | gene=TcYC6_0028080 | organism=Trypanosoma_cruzi_Y_C6 | gene_product=solanesyl-diphosphate synthase, putative | transcript_product=solanesyl-diphosphate synthase, putative | location=TcYC6_Chr38:124334-125	TcYC6_0028080	TcYC6_0028080-RA	Trypanosoma cruzi Y C6	TcYC6_Chr38:124,334..125,425(-)	solanesyl-diphosphate synthase, putative	N/A	N/A	IEA	N/A	N/A	N/A	GO:0008299	isoprenoid biosynthetic process	N/A	N/A	N/A	N/A	N/A		+	9	9	9	29.8	29.8	29.8	39.345	0	23.72	2879900000	31	28.1795	28.6634	28.1074	28.4462	28.1971	28.3742	304000000	425160000	289190016	365729984	307740000
	0.690839	0.332566	TcYC6_0049680-RA-p1	TcYC6_0049680-RA-p1	TcYC6_0049680	1280	TcYC6_0049680-RA-p1 | transcript=TcYC6_0049680-RA | gene=TcYC6_0049680 | organism=Trypanosoma_cruzi_Y_C6 | gene_product=Kinetoplast-associated protein 3 [Source:UniProtKB/TrEMBL;Acc:A0A2V2WQM8] | transcript_product=kinetoplast-associated protein 3 | locati																					8	8	8	30.8	30.8	30.8	22.5	0	22.686	7036400000	41	29.749	29.4987	29.4115	29.8673	29.2961	30.0883	902280000	758560000	714080000	979379968	659160000
	0.122811	0.331662	TcYC6_0036020-RA-p1	TcYC6_0036020-RA-p1	TcYC6_0036020	901	TcYC6_0036020-RA-p1 | transcript=TcYC6_0036020-RA | gene=TcYC6_0036020 | organism=Trypanosoma_cruzi_Y_C6 | gene_product=FHA domain containing protein, putative | transcript_product=FHA domain containing protein, putative | location=TcYC6_Chr1:160249-161844	TcYC6_0036020	TcYC6_0036020-RA	Trypanosoma cruzi Y C6	TcYC6_Chr1:160,249..161,844(+)	FHA domain containing protein, putative	N/A	metal ion binding;protein binding	IEA	N/A	N/A	GO:0046872;GO:0005515	N/A	N/A	N/A	N/A	N/A	N/A	N/A		+	3	3	3	7.7	7.7	7.7	59.306	0	6.2456	360710000	7	26.2176	25.4629	23.1247	25.4088	25.9304	25.396	0	46247000	0	0	63949000
	0.414929	0.331533	TcYC6_0078910-RA-p1;TcYC6_0078900-RA-p1;TcYC6_0078890-RA-p1;TcYC6_0078880-RA-p1;TcYC6_0078870-RA-p1;TcYC6_0078860-RA-p1;TcYC6_0078850-RA-p1	TcYC6_0078910-RA-p1;TcYC6_0078900-RA-p1;TcYC6_0078890-RA-p1;TcYC6_0078880-RA-p1;TcYC6_0078870-RA-p1;TcYC6_0078860-RA-p1;TcYC6_0078850-RA-p1	TcYC6_0078910;TcYC6_0078900;TcYC6_0078890;TcYC6_0078880;TcYC6_0078870;TcYC6_0078860;TcYC6_0078850	2152	TcYC6_0078910-RA-p1 | transcript=TcYC6_0078910-RA | gene=TcYC6_0078910 | organism=Trypanosoma_cruzi_Y_C6 | gene_product=RRM domain-containing protein [Source:UniProtKB/TrEMBL;Acc:A0A2V2VPD0] | transcript_product=RNA-binding protein, putative | location=TcY	TcYC6_0078850;TcYC6_0078860;TcYC6_0078870;TcYC6_0078880;TcYC6_0078890;TcYC6_0078900;TcYC6_0078910	TcYC6_0078850-RA;TcYC6_0078860-RA;TcYC6_0078870-RA;TcYC6_0078880-RA;TcYC6_0078890-RA;TcYC6_0078900-RA;TcYC6_0078910-RA	Trypanosoma cruzi Y C6;Trypanosoma cruzi Y C6;Trypanosoma cruzi Y C6;Trypanosoma cruzi Y C6;Trypanosoma cruzi Y C6;Trypanosoma cruzi Y C6;Trypanosoma cruzi Y C6	TcYC6_Chr23:341,867..342,223(-);TcYC6_Chr23:342,822..343,178(-);TcYC6_Chr23:343,774..344,130(-);TcYC6_Chr23:344,742..345,098(-);TcYC6_Chr23:345,706..346,062(-);TcYC6_Chr23:346,668..347,024(-);TcYC6_Chr23:347,644..348,000(-)	RNA-binding protein, putative;RNA-binding protein, putative;RNA-binding protein, putative;RNA-binding protein, putative;RNA-binding protein, putative;RNA-binding protein, putative;RNA-binding protein, putative	N/A;N/A;N/A;N/A;N/A;N/A;N/A	RNA binding;nucleic acid binding;RNA binding;nucleic acid binding;RNA binding;nucleic acid binding;RNA binding;nucleic acid binding;RNA binding;nucleic acid binding;RNA binding;nucleic acid binding;RNA binding;nucleic acid binding	IEA;IEA;IEA;IEA;IEA;IEA;IEA	N/A;N/A;N/A;N/A;N/A;N/A;N/A	N/A;N/A;N/A;N/A;N/A;N/A;N/A	GO:0003723;GO:0003676;GO:0003723;GO:0003676;GO:0003723;GO:0003676;GO:0003723;GO:0003676;GO:0003723;GO:0003676;GO:0003723;GO:0003676;GO:0003723;GO:0003676	N/A;N/A;N/A;N/A;N/A;N/A;N/A	N/A;N/A;N/A;N/A;N/A;N/A;N/A	N/A;N/A;N/A;N/A;N/A;N/A;N/A	N/A;N/A;N/A;N/A;N/A;N/A;N/A	N/A;N/A;N/A;N/A;N/A;N/A;N/A	N/A;N/A;N/A;N/A;N/A;N/A;N/A	N/A;N/A;N/A;N/A;N/A;N/A;N/A		+	3	3	3	21.2	21.2	21.2	13.406	0	9.5372	1167600000	13	27.3515	26.869	26.7199	27.076	26.3821	27.5031	171250000	122570000	110530000	141480000	87458000
	0.689976	0.331134	TcYC6_0108080-RA-p1	TcYC6_0108080-RA-p1	TcYC6_0108080	3091	TcYC6_0108080-RA-p1 | transcript=TcYC6_0108080-RA | gene=TcYC6_0108080 | organism=Trypanosoma_cruzi_Y_C6 | gene_product=protein transport protein Sec24A, putative | transcript_product=protein transport protein Sec24A, putative | location=TcYC6_Chr8:94925-9	TcYC6_0108080	TcYC6_0108080-RA	Trypanosoma cruzi Y C6	TcYC6_Chr8:94,925..97,648(-)	protein transport protein Sec24A, putative	N/A	zinc ion binding	IEA	GO:0030127	COPII vesicle coat	GO:0008270	GO:0006888;GO:0006886	endoplasmic reticulum to Golgi vesicle-mediated transport;intracellular protein transport	N/A	N/A	N/A	N/A	N/A		+	17	17	17	28.7	28.7	28.7	101.16	0	64.526	2736400000	50	27.7848	28.5181	28.0723	28.2343	28.4541	28.5522	231230000	384409984	282230016	315769984	367740000
	0.257513	0.330443	TcYC6_0025550-RA-p1	TcYC6_0025550-RA-p1	TcYC6_0025550	694	TcYC6_0025550-RA-p1 | transcript=TcYC6_0025550-RA | gene=TcYC6_0025550 | organism=Trypanosoma_cruzi_Y_C6 | gene_product=hypothetical protein, conserved | transcript_product=hypothetical protein, conserved | location=TcYC6_Chr20:615913-616479(-) | protein_l																					2	2	2	19.1	19.1	19.1	20.428	0	17.545	285150000	6	25.2261	25.4766	24.3778	25.4183	26.098	25.7984	0	46691000	0	44840000	0
	1.42964	0.330099	TcYC6_0114730-RA-p1	TcYC6_0114730-RA-p1	TcYC6_0114730	3342	TcYC6_0114730-RA-p1 | transcript=TcYC6_0114730-RA | gene=TcYC6_0114730 | organism=Trypanosoma_cruzi_Y_C6 | gene_product=hypothetical protein, conserved | transcript_product=hypothetical protein, conserved | location=TcYC6_Chr9:538890-540098(+) | protein_le																					18	18	18	57.2	57.2	57.2	42.927	0	323.31	8321000000	73	29.6804	29.9191	29.8768	30.0885	29.6653	30.2052	860390016	1015200000	985840000	1141699968	851420032
	0.835349	0.3295	TcYC6_0117850-RA-p1	TcYC6_0117850-RA-p1	TcYC6_0117850	3453	TcYC6_0117850-RA-p1 | transcript=TcYC6_0117850-RA | gene=TcYC6_0117850 | organism=Trypanosoma_cruzi_Y_C6 | gene_product=Putative heat shock protein DNAJ [Source:UniProtKB/TrEMBL;Acc:A0A2V2WNT4] | transcript_product=heat shock protein DNAJ, putative | locat	TcYC6_0117850	TcYC6_0117850-RA	Trypanosoma cruzi Y C6	TcYC6_Chr3:194,468..195,652(-)	heat shock protein DNAJ, putative	N/A	heat shock protein binding;metal ion binding;unfolded protein binding	IEA	N/A	N/A	GO:0031072;GO:0046872;GO:0051082	GO:0006457	protein folding	N/A	N/A	N/A	N/A	N/A		+	5	5	5	19.8	19.8	19.8	44.014	0	17.594	1564700000	25	27.45	27.4219	27.156	27.4305	27.1434	27.8855	183350000	179810000	149540000	180880000	148240000
	2.99513	0.327367	TcYC6_0069800-RA-p1	TcYC6_0069800-RA-p1	TcYC6_0069800	1832	TcYC6_0069800-RA-p1 | transcript=TcYC6_0069800-RA | gene=TcYC6_0069800 | organism=Trypanosoma_cruzi_Y_C6 | gene_product=galactokinase, putative | transcript_product=galactokinase, putative | location=TcYC6_Chr2:552991-554379(-) | protein_length=462 | seque	TcYC6_0069800	TcYC6_0069800-RA	Trypanosoma cruzi Y C6	TcYC6_Chr2:552,991..554,379(-)	galactokinase, putative	N/A	ATP binding;galactokinase activity;kinase activity;phosphotransferase activity, alcohol group as acceptor	IEA	GO:0005737	cytoplasm	GO:0005524;GO:0004335;GO:0016301;GO:0016773	GO:0046835;GO:0006012	carbohydrate phosphorylation;galactose metabolic process	N/A	N/A	N/A	N/A	N/A		+	18	18	18	41.1	41.1	41.1	51.333	0	156.97	15649000000	80	30.665	30.9992	30.6244	30.9051	30.6562	31.0234	1702499968	2146300032	1655200000	2010800000	1692099968
	0.236743	0.32712	TcYC6_0072580-RA-p1	TcYC6_0072580-RA-p1	TcYC6_0072580	1947	TcYC6_0072580-RA-p1 | transcript=TcYC6_0072580-RA | gene=TcYC6_0072580 | organism=Trypanosoma_cruzi_Y_C6 | gene_product=ATP synthase regulation protein NCA2, putative | transcript_product=ATP synthase regulation protein NCA2, putative | location=TcYC6_Chr2																					4	4	4	5.7	5.7	5.7	80.402	0	4.5713	271380000	4	24.9411	24.39	24.9997	25.1511	24.8774	26.2584	32213000	0	33547000	37259000	0
	0.559744	0.325966	TcYC6_0088060-RA-p1	TcYC6_0088060-RA-p1	TcYC6_0088060	2442	TcYC6_0088060-RA-p1 | transcript=TcYC6_0088060-RA | gene=TcYC6_0088060 | organism=Trypanosoma_cruzi_Y_C6 | gene_product=hypothetical protein, conserved | transcript_product=hypothetical protein, conserved | location=TcYC6_Chr7:202334-202984(-) | protein_le	TcYC6_0088060	TcYC6_0088060-RA	Trypanosoma cruzi Y C6	TcYC6_Chr7:202,334..202,984(-)	hypothetical protein, conserved	N/A	protein binding	IEA	N/A	N/A	GO:0005515	N/A	N/A	N/A	N/A	N/A	N/A	N/A		+	3	3	3	21.3	21.3	21.3	24.166	0	8.9536	767410000	16	26.1098	26.084	26.3453	26.5192	26.106	26.9358	72417000	71132000	85259000	96177000	72224000
	0.892198	0.3246	TcYC6_0008840-RA-p1	TcYC6_0008840-RA-p1	TcYC6_0008840	252	TcYC6_0008840-RA-p1 | transcript=TcYC6_0008840-RA | gene=TcYC6_0008840 | organism=Trypanosoma_cruzi_Y_C6 | gene_product=V-type proton ATPase subunit D, putative | transcript_product=V-type proton ATPase subunit D, putative | location=TcYC6_Chr40:40897-4196	TcYC6_0008840	TcYC6_0008840-RA	Trypanosoma cruzi Y C6	TcYC6_Chr40:40,897..41,967(-)	V-type proton ATPase subunit D, putative	N/A	proton transmembrane transporter activity	IEA	GO:0033179	proton-transporting V-type ATPase, V0 domain	GO:0015078	GO:1902600	proton transmembrane transport	N/A	N/A	N/A	N/A	N/A		+	7	7	7	28.7	28.7	28.7	41.054	0	40.593	1161900000	17	26.828	27.2462	26.7808	26.8363	26.8925	27.3926	119130000	159190000	115300000	119820000	124580000
	2.35788	0.323833	TcYC6_0101710-RA-p1	TcYC6_0101710-RA-p1	TcYC6_0101710	2924	TcYC6_0101710-RA-p1 | transcript=TcYC6_0101710-RA | gene=TcYC6_0101710 | organism=Trypanosoma_cruzi_Y_C6 | gene_product=Protein kinase A regulatory subunit [Source:UniProtKB/TrEMBL;Acc:Q86RB0] | transcript_product=protein kinase A regulatory subunit | loca	TcYC6_0101710	TcYC6_0101710-RA	Trypanosoma cruzi Y C6	TcYC6_Chr24:211,291..212,802(+)	protein kinase A regulatory subunit	N/A	kinase activity	IEA	N/A	N/A	GO:0016301	N/A	N/A	N/A	N/A	N/A	N/A	N/A		+	27	27	27	59.6	59.6	59.6	56.738	0	248.2	11969000000	103	30.3328	30.6052	30.2036	30.5018	30.2305	30.6314	1352300032	1633400064	1236499968	1520400000	1259800064
	0.550744	0.323367	TcYC6_0121240-RA-p1	TcYC6_0121240-RA-p1	TcYC6_0121240	3531	TcYC6_0121240-RA-p1 | transcript=TcYC6_0121240-RA | gene=TcYC6_0121240 | organism=Trypanosoma_cruzi_Y_C6 | gene_product=Ribosomal protein L1p/L10e family, putative | transcript_product=Ribosomal protein L1p/L10e family, putative | location=TcYC6_Chr4:10371																					6	6	6	33	33	33	30.128	0	37.417	1233500000	16	26.9078	26.9879	27.254	27.1585	26.623	27.6085	125910000	133100000	160060000	149800000	103350000
	2.08018	0.322498	TcYC6_0018630-RA-p1;TcYC6_0018620-RA-p1	TcYC6_0018630-RA-p1;TcYC6_0018620-RA-p1	TcYC6_0018630;TcYC6_0018620	522	TcYC6_0018630-RA-p1 | transcript=TcYC6_0018630-RA | gene=TcYC6_0018630 | organism=Trypanosoma_cruzi_Y_C6 | gene_product=Putative calpain-like cysteine peptidase [Source:UniProtKB/TrEMBL;Acc:A0A2V2WFX0] | transcript_product=calpain-like cysteine peptidase,																					18	18	18	99.1	99.1	99.1	12.806	0	323.31	62592000000	122	32.6497	32.8895	32.7359	32.9856	32.5796	33.0576	6738200064	7956400128	7153200128	8504699904	6418599936
	0.21604	0.322492	TcYC6_0070740-RA-p1	TcYC6_0070740-RA-p1	TcYC6_0070740	1876	TcYC6_0070740-RA-p1 | transcript=TcYC6_0070740-RA | gene=TcYC6_0070740 | organism=Trypanosoma_cruzi_Y_C6 | gene_product=HAD hydrolase, TIGR01456 family/HAD hydrolase, family IIA, putative | transcript_product=HAD hydrolase, TIGR01456 family/HAD hydrolase,																					6	6	6	20.1	20.1	20.1	59.96	0	9.9343	523940000	8	26.0852	25.6929	24.4124	25.8725	26.1609	26.0606	71193000	54240000	0	61433000	75026000
	0.736514	0.321634	TcYC6_0012970-RA-p1	TcYC6_0012970-RA-p1	TcYC6_0012970	355	TcYC6_0012970-RA-p1 | transcript=TcYC6_0012970-RA | gene=TcYC6_0012970 | organism=Trypanosoma_cruzi_Y_C6 | gene_product=hypothetical protein, conserved | transcript_product=hypothetical protein, conserved | location=TcYC6_Chr12:764885-765670(-) | protein_l																					8	8	1	47.1	47.1	12.3	28.693	0	211.06	7790400000	57	29.4986	29.7963	29.653	29.6138	29.5623	30.2687	758529984	932369984	844200000	821590016	792780032
	0.278209	0.32051	TcYC6_0054890-RA-p1	TcYC6_0054890-RA-p1	TcYC6_0054890	1444	TcYC6_0054890-RA-p1 | transcript=TcYC6_0054890-RA | gene=TcYC6_0054890 | organism=Trypanosoma_cruzi_Y_C6 | gene_product=hypothetical protein | transcript_product=hypothetical protein | location=TcYC6_Chr22:273835-275847(-) | protein_length=670 | sequence_S	TcYC6_0054890	TcYC6_0054890-RA	Trypanosoma cruzi Y C6	TcYC6_Chr22:273,835..275,847(-)	hypothetical protein	N/A	N/A	IEA	GO:0030688	preribosome, small subunit precursor	N/A	GO:0006364	rRNA processing	N/A	N/A	N/A	N/A	N/A		+	5	5	5	8.7	8.7	8.7	75.716	0	45.994	569800000	7	24.9462	25.9578	25.6718	26.0879	26.5419	26.0757	0	0	53453000	71323000	97701000
	0.551261	0.3197	TcYC6_0086930-RA-p1	TcYC6_0086930-RA-p1	TcYC6_0086930	2418	TcYC6_0086930-RA-p1 | transcript=TcYC6_0086930-RA | gene=TcYC6_0086930 | organism=Trypanosoma_cruzi_Y_C6 | gene_product=hypothetical protein, conserved | transcript_product=hypothetical protein, conserved | location=TcYC6_Chr14:972565-972825(-) | protein_l																					6	6	6	89.5	89.5	89.5	9.8732	0	62.097	10942000000	45	30.0049	29.9246	29.8622	30.4538	30.2555	30.7033	1077400064	1019100032	975910016	1470599936	1281799936
	1.57636	0.319166	TcYC6_0047980-RA-p1	TcYC6_0047980-RA-p1	TcYC6_0047980	1225	TcYC6_0047980-RA-p1 | transcript=TcYC6_0047980-RA | gene=TcYC6_0047980 | organism=Trypanosoma_cruzi_Y_C6 | gene_product=metallo-peptidase, Clan MK, Family M67 | transcript_product=metallo-peptidase, Clan MK, Family M67 | location=TcYC6_Chr26:111576-112697(	TcYC6_0047980	TcYC6_0047980-RA	Trypanosoma cruzi Y C6	TcYC6_Chr26:111,576..112,697(+)	metallo-peptidase, Clan MK, Family M67	N/A	N/A	IEA	GO:0000408	EKC/KEOPS complex	N/A	GO:0002949	tRNA threonylcarbamoyladenosine modification	N/A	N/A	N/A	N/A	N/A		+	6	6	6	27.3	27.3	27.3	40.602	0	44.706	923620000	19	26.7479	26.9959	26.6413	26.8972	26.4493	26.9029	112700000	133840000	104670000	124990000	91626000
	1.05242	0.3189	TcYC6_0087930-RA-p1	TcYC6_0087930-RA-p1	TcYC6_0087930	2437	TcYC6_0087930-RA-p1 | transcript=TcYC6_0087930-RA | gene=TcYC6_0087930 | organism=Trypanosoma_cruzi_Y_C6 | gene_product=N2227 domain-containing protein [Source:UniProtKB/TrEMBL;Acc:A0A2V2X5Q3] | transcript_product=Carnosine N-methyltransferase, putative |	TcYC6_0087930	TcYC6_0087930-RA	Trypanosoma cruzi Y C6	TcYC6_Chr7:173,262..174,548(+)	Carnosine N-methyltransferase, putative	N/A	methyltransferase activity	IEA	N/A	N/A	GO:0008168	GO:0032259	methylation	N/A	N/A	N/A	N/A	N/A		+	3	3	3	9.8	9.8	9.8	49.197	0	7.4381	783540000	16	26.1882	26.5477	26.3318	26.4948	26.4473	26.8815	76459000	98096000	84460000	94564000	91505000
	1.94669	0.318434	TcYC6_0089760-RA-p1	TcYC6_0089760-RA-p1	TcYC6_0089760	2503	TcYC6_0089760-RA-p1 | transcript=TcYC6_0089760-RA | gene=TcYC6_0089760 | organism=Trypanosoma_cruzi_Y_C6 | gene_product=ruvB-like DNA helicase, putative | transcript_product=ruvB-like DNA helicase, putative | location=TcYC6_Chr7:614490-615914(+) | protein_	TcYC6_0089760	TcYC6_0089760-RA	Trypanosoma cruzi Y C6	TcYC6_Chr7:614,490..615,914(+)	ruvB-like DNA helicase, putative	N/A	5'-3' DNA helicase activity;ATP binding;DNA helicase activity	IEA	GO:0031011;GO:0035267;GO:0097255	Ino80 complex;NuA4 histone acetyltransferase complex;R2TP complex	GO:0043139;GO:0005524;GO:0003678	N/A	N/A	N/A	N/A	N/A	N/A	N/A		+	21	21	21	48.7	48.7	48.7	52.681	0	126.09	10623000000	68	30.0711	30.34	30.1597	30.3448	30.015	30.5163	1128000000	1359100032	1199399936	1363600000	1084999936
	1.36015	0.318333	TcYC6_0028490-RA-p1	TcYC6_0028490-RA-p1	TcYC6_0028490	749	TcYC6_0028490-RA-p1 | transcript=TcYC6_0028490-RA | gene=TcYC6_0028490 | organism=Trypanosoma_cruzi_Y_C6 | gene_product=Ribonucloprotein [Source:UniProtKB/TrEMBL;Acc:A0A2V2W9H2] | transcript_product=ribosomal protein S6, putative | location=TcYC6_Chr38:231	TcYC6_0028490	TcYC6_0028490-RA	Trypanosoma cruzi Y C6	TcYC6_Chr38:231,800..232,180(-)	ribosomal protein S6, putative	N/A	RNA binding	IEA	GO:0005730;GO:1990904;GO:0005840	nucleolus;ribonucleoprotein complex;ribosome	GO:0003723	GO:0042254	ribosome biogenesis	N/A	N/A	N/A	N/A	N/A		+	5	5	5	41.3	41.3	41.3	13.5	0	84.449	4797000000	47	29.09	29.3667	28.9631	29.13	28.8056	29.317	571440000	692240000	523320000	587489984	469180000
	0.389829	0.3183	TcYC6_0014160-RA-p1	TcYC6_0014160-RA-p1	TcYC6_0014160	407	TcYC6_0014160-RA-p1 | transcript=TcYC6_0014160-RA | gene=TcYC6_0014160 | organism=Trypanosoma_cruzi_Y_C6 | gene_product=CSD domain-containing protein [Source:UniProtKB/TrEMBL;Acc:A0A2V2VX16] | transcript_product=mitochondrial RNA binding protein 16 | locat	TcYC6_0014160	TcYC6_0014160-RA	Trypanosoma cruzi Y C6	TcYC6_Chr12:837,839..838,267(-)	mitochondrial RNA binding protein 16	N/A	nucleic acid binding	IEA	N/A	N/A	GO:0003676	N/A	N/A	N/A	N/A	N/A	N/A	N/A		+	6	6	6	47.9	47.9	47.9	14.889	0	130.3	5624100000	36	28.4487	29.4815	29.307	29.1153	29.4594	29.5732	366369984	749580032	664179968	581539968	738169984
	1.09216	0.318101	TcYC6_0071280-RA-p1	TcYC6_0071280-RA-p1	TcYC6_0071280	1894	TcYC6_0071280-RA-p1 | transcript=TcYC6_0071280-RA | gene=TcYC6_0071280 | organism=Trypanosoma_cruzi_Y_C6 | gene_product=hypothetical protein, conserved | transcript_product=hypothetical protein, conserved | location=TcYC6_Chr2:910046-910501(+) | protein_le																					3	3	3	24.5	24.5	24.5	16.537	0	17.239	2340700000	20	27.8636	28.5062	27.9312	28.2413	28.1385	28.1401	244220000	381260000	255930000	317310016	295489984
	0.468939	0.318033	TcYC6_0091100-RA-p1	TcYC6_0091100-RA-p1	TcYC6_0091100	2552	TcYC6_0091100-RA-p1 | transcript=TcYC6_0091100-RA | gene=TcYC6_0091100 | organism=Trypanosoma_cruzi_Y_C6 | gene_product=TPR repeat, putative | transcript_product=TPR repeat, putative | location=TcYC6_Chr7:888255-889046(+) | protein_length=263 | sequence_SO	TcYC6_0091100	TcYC6_0091100-RA	Trypanosoma cruzi Y C6	TcYC6_Chr7:888,255..889,046(+)	TPR repeat, putative	N/A	protein binding	IEA	N/A	N/A	GO:0005515	N/A	N/A	N/A	N/A	N/A	N/A	N/A		+	6	6	6	26.6	26.6	26.6	28.77	0	13.595	1325400000	14	27.3118	26.9478	27.215	27.6008	26.6918	27.6241	166600000	129450000	155790000	203550000	108400000
	1.57398	0.317966	TcYC6_0030410-RA-p1	TcYC6_0030410-RA-p1	TcYC6_0030410	777	TcYC6_0030410-RA-p1 | transcript=TcYC6_0030410-RA | gene=TcYC6_0030410 | organism=Trypanosoma_cruzi_Y_C6 | gene_product=hypothetical protein, conserved | transcript_product=hypothetical protein, conserved | location=TcYC6_Chr17:74247-74684(-) | protein_len																					4	4	4	25.5	25.5	25.5	17.525	0	14.893	1169600000	14	26.7357	27.2032	26.9175	27.288	27.0053	27.1212	111750000	154520000	126760000	163870000	134710000
	1.32423	0.316934	TcYC6_0043870-RA-p1	TcYC6_0043870-RA-p1	TcYC6_0043870	1055	TcYC6_0043870-RA-p1 | transcript=TcYC6_0043870-RA | gene=TcYC6_0043870 | organism=Trypanosoma_cruzi_Y_C6 | gene_product=cytochrome b5 | transcript_product=cytochrome b5 | location=TcYC6_Chr16:254826-255227(-) | protein_length=133 | sequence_SO=chromosome |																					8	8	8	63.9	63.9	63.9	14.942	0	323.31	41163000000	67	32.2114	32.3142	31.9478	32.2543	31.9379	32.4794	4972800000	5340100096	4142400000	5122899968	4113900032
	0.731149	0.316367	TcYC6_0052930-RA-p1	TcYC6_0052930-RA-p1	TcYC6_0052930	1378	TcYC6_0052930-RA-p1 | transcript=TcYC6_0052930-RA | gene=TcYC6_0052930 | organism=Trypanosoma_cruzi_Y_C6 | gene_product=Putative G5-interacting protein [Source:UniProtKB/TrEMBL;Acc:A0A2V2WZM1] | transcript_product=G5-interacting protein, putative | locatio																					8	8	8	18.5	18.5	18.5	71.355	0	27.635	1643800000	22	27.7123	27.6133	27.0409	27.7262	27.2996	27.6624	219910000	205320000	138080000	222030000	165190000
	2.06939	0.314533	TcYC6_0100550-RA-p1	TcYC6_0100550-RA-p1	TcYC6_0100550	2893	TcYC6_0100550-RA-p1 | transcript=TcYC6_0100550-RA | gene=TcYC6_0100550 | organism=Trypanosoma_cruzi_Y_C6 | gene_product=radial spoke protein RSP9, putative | transcript_product=radial spoke protein RSP9, putative | location=TcYC6_Chr28:481462-482469(+) | p																					10	10	10	44.5	44.5	44.5	37.717	0	43.374	3333300000	33	28.5494	28.8104	28.3712	28.693	28.3959	28.7567	392860000	470750016	347209984	433960000	353200000
	0.847475	0.3126	TcYC6_0100840-RA-p1	TcYC6_0100840-RA-p1	TcYC6_0100840	2906	TcYC6_0100840-RA-p1 | transcript=TcYC6_0100840-RA | gene=TcYC6_0100840 | organism=Trypanosoma_cruzi_Y_C6 | gene_product=Peptide-methionine (S)-S-oxide reductase [Source:UniProtKB/TrEMBL;Acc:A0A2V2XH65] | transcript_product=peptide methionine sulfoxide redu	TcYC6_0100840	TcYC6_0100840-RA	Trypanosoma cruzi Y C6	TcYC6_Chr28:553,213..553,746(+)	peptide methionine sulfoxide reductase, putative	N/A	peptide-methionine (S)-S-oxide reductase activity	IEA	N/A	N/A	GO:0008113	GO:0055114	obsolete oxidation-reduction process	N/A	N/A	N/A	N/A	N/A		+	16	16	16	93.2	93.2	93.2	20.09	0	222.13	34689000000	96	31.4817	32.091	32.0435	32.0253	31.8439	32.1906	2998799872	4574499840	4426500096	4370899968	3854400000
	0.615554	0.312266	TcYC6_0068230-RA-p1;TcYC6_0068220-RA-p1;TcYC6_0068210-RA-p1;TcYC6_0068200-RA-p1	TcYC6_0068230-RA-p1;TcYC6_0068220-RA-p1;TcYC6_0068210-RA-p1;TcYC6_0068200-RA-p1	TcYC6_0068230;TcYC6_0068220;TcYC6_0068210;TcYC6_0068200	1768	TcYC6_0068230-RA-p1 | transcript=TcYC6_0068230-RA | gene=TcYC6_0068230 | organism=Trypanosoma_cruzi_Y_C6 | gene_product=Kinetoplastid membrane protein 11 [Source:UniProtKB/Swiss-Prot;Acc:Q9U6Z1] | transcript_product=kinetoplastid membrane protein 11 | loca	TcYC6_0068200;TcYC6_0068210;TcYC6_0068220;TcYC6_0068230	TcYC6_0068200-RA;TcYC6_0068210-RA;TcYC6_0068220-RA;TcYC6_0068230-RA	Trypanosoma cruzi Y C6;Trypanosoma cruzi Y C6;Trypanosoma cruzi Y C6;Trypanosoma cruzi Y C6	TcYC6_Chr2:205,891..206,166(+);TcYC6_Chr2:206,439..206,714(+);TcYC6_Chr2:207,005..207,280(+);TcYC6_Chr2:207,554..207,832(+)	kinetoplastid membrane protein 11;kinetoplastid membrane protein 11;kinetoplastid membrane protein 11;kinetoplastid membrane protein 11	N/A;N/A;N/A;N/A	N/A;N/A;N/A;N/A	IEA;IEA;IEA;IDA, IEA, NAS	GO:0005737;GO:0005874;GO:0005737;GO:0005874;GO:0005737;GO:0005874;GO:0005737;GO:0005874	cytoplasm;microtubule;cytoplasm;microtubule;cytoplasm;microtubule;cytoplasm;microtubule	N/A;N/A;N/A;N/A	GO:0006952;GO:0008284;GO:0006952;GO:0008284;GO:0006952;GO:0008284;GO:0006952;GO:0008284	defense response;positive regulation of cell population proliferation;defense response;positive regulation of cell population proliferation;defense response;positive regulation of cell population proliferation;defense response;positive regulation of cell population proliferation	N/A;N/A;N/A;GO:0015630	N/A;N/A;N/A;microtubule cytoskeleton	N/A;N/A;N/A;N/A	N/A;N/A;N/A;GO:0060285;GO:0007010;GO:0044409	N/A;N/A;N/A;cilium-dependent cell motility;cytoskeleton organization;entry into host		+	11	11	11	55.4	55.4	55.4	11.011	0	71.62	16984000000	55	30.829	30.7561	30.9288	31.411	30.5103	31.0378	1907500032	1813400064	2044099968	2855399936	1529400064
	0.265692	0.310957	TcYC6_0064640-RA-p1	TcYC6_0064640-RA-p1	TcYC6_0064640	1686	TcYC6_0064640-RA-p1 | transcript=TcYC6_0064640-RA | gene=TcYC6_0064640 | organism=Trypanosoma_cruzi_Y_C6 | gene_product=flagellar protofilament ribbon protein, putative | transcript_product=flagellar protofilament ribbon protein, putative | location=TcYC6_																					4	4	4	13.3	13.3	13.3	46.205	0	13.514	729710000	8	25.6465	26.7398	26.3998	27.0529	26.7155	25.9019	0	112070000	88539000	139230000	110200000
	0.649264	0.310467	TcYC6_0024680-RA-p1	TcYC6_0024680-RA-p1	TcYC6_0024680	653	TcYC6_0024680-RA-p1 | transcript=TcYC6_0024680-RA | gene=TcYC6_0024680 | organism=Trypanosoma_cruzi_Y_C6 | gene_product=hypothetical protein, conserved | transcript_product=hypothetical protein, conserved | location=TcYC6_Chr20:363297-363659(+) | protein_l																					4	4	4	40	40	40	13.204	0	20.851	1186200000	20	27.3435	27.3552	26.6172	27.2112	26.9017	27.2274	170300000	171690000	102940000	155380000	125380000
	0.460698	0.308299	TcYC6_0052170-RA-p1	TcYC6_0052170-RA-p1	TcYC6_0052170	1358	TcYC6_0052170-RA-p1 | transcript=TcYC6_0052170-RA | gene=TcYC6_0052170 | organism=Trypanosoma_cruzi_Y_C6 | gene_product=DnaJ-like protein, putative | transcript_product=DnaJ-like protein, putative | location=TcYC6_Chr11:742923-743882(+) | protein_length=31	TcYC6_0052170	TcYC6_0052170-RA	Trypanosoma cruzi Y C6	TcYC6_Chr11:742,923..743,882(+)	DnaJ-like protein, putative	N/A	unfolded protein binding	IEA	N/A	N/A	GO:0051082	GO:0006457	protein folding	N/A	N/A	N/A	N/A	N/A		+	10	10	10	38.9	38.9	38.9	35.8	0	130.02	2340000000	25	27.9478	27.9616	28.339	28.3989	27.4517	28.3029	258900000	261390000	339540000	353929984	183560000
	1.37139	0.3081	TcYC6_0095840-RA-p1	TcYC6_0095840-RA-p1	TcYC6_0095840	2712	TcYC6_0095840-RA-p1 | transcript=TcYC6_0095840-RA | gene=TcYC6_0095840 | organism=Trypanosoma_cruzi_Y_C6 | gene_product=Putative amastin [Source:UniProtKB/TrEMBL;Acc:A0A2V2WYX0] | transcript_product=amastin | location=TcYC6_Chr13:402180-402737(+) | protein	TcYC6_0095840	TcYC6_0095840-RA	Trypanosoma cruzi Y C6	TcYC6_Chr13:402,180..402,737(+)	amastin	N/A	N/A	IEA	GO:0016021	integral component of membrane	N/A	N/A	N/A	N/A	N/A	N/A	N/A	N/A		+	7	7	7	23.2	23.2	23.2	20.334	0	190.53	25237000000	53	31.3222	31.8508	31.3132	31.6193	31.532	31.6216	2684900096	3872900096	2668100096	3298700032	3105100032
	0.115714	0.307767	TcYC6_0122400-RA-p1	TcYC6_0122400-RA-p1	TcYC6_0122400	3570	TcYC6_0122400-RA-p1 | transcript=TcYC6_0122400-RA | gene=TcYC6_0122400 | organism=Trypanosoma_cruzi_Y_C6 | gene_product=hypothetical protein, conserved | transcript_product=hypothetical protein, conserved | location=TcYC6_Chr4:355921-356892(+) | protein_le	TcYC6_0122400	TcYC6_0122400-RA	Trypanosoma cruzi Y C6	TcYC6_Chr4:355,921..356,892(+)	hypothetical protein, conserved	N/A	N/A	IEA	N/A	N/A	N/A	GO:0046907	intracellular transport	N/A	N/A	N/A	N/A	N/A		+	5	5	5	21.1	21.1	21.1	34.336	0	8.4805	555760000	10	26.0649	25.978	24.0349	24.4546	26.1583	26.7488	70196000	66094000	0	0	74890000
	1.13141	0.307734	TcYC6_0011370-RA-p1	TcYC6_0011370-RA-p1	TcYC6_0011370	306	TcYC6_0011370-RA-p1 | transcript=TcYC6_0011370-RA | gene=TcYC6_0011370 | organism=Trypanosoma_cruzi_Y_C6 | gene_product=heat shock protein 70 | transcript_product=heat shock protein 70 | location=TcYC6_Chr12:238217-240259(+) | protein_length=680 | sequence																					12	12	12	21	21	21	73.744	0	42.245	2571700000	32	28.2863	28.4314	27.9074	28.3241	27.9389	28.3003	327360000	362000000	251740000	336049984	257310000
	0.806422	0.305133	TcYC6_0026380-RA-p1;TcYC6_0017080-RA-p1	TcYC6_0026380-RA-p1;TcYC6_0017080-RA-p1	TcYC6_0026380;TcYC6_0017080	472	TcYC6_0026380-RA-p1 | transcript=TcYC6_0026380-RA | gene=TcYC6_0026380 | organism=Trypanosoma_cruzi_Y_C6 | gene_product=Putative calpain-like cysteine peptidase [Source:UniProtKB/TrEMBL;Acc:A0A2V2WAK8] | transcript_product=calpain-like cysteine peptidase,																					9	9	9	72.9	72.9	72.9	15.858	0	141.37	6473900000	40	29.4831	29.6216	29.4305	29.4337	29.1005	29.8742	750419968	826000000	723550016	725160000	575600000
	1.74732	0.3038	TcYC6_0028640-RA-p1	TcYC6_0028640-RA-p1	TcYC6_0028640	755	TcYC6_0028640-RA-p1 | transcript=TcYC6_0028640-RA | gene=TcYC6_0028640 | organism=Trypanosoma_cruzi_Y_C6 | gene_product=putative glutamate dehydrogenase | transcript_product=putative glutamate dehydrogenase | location=TcYC6_Chr38:120663-123644(-) | protein	TcYC6_0028640	TcYC6_0028640-RA	Trypanosoma cruzi Y C6	TcYC6_Chr38:120,663..123,644(-)	putative glutamate dehydrogenase	N/A	glutamate dehydrogenase (NAD+) activity;oxidoreductase activity	IEA	N/A	N/A	GO:0004352;GO:0016491	GO:0006520;GO:0019551;GO:0055114	cellular amino acid metabolic process;glutamate catabolic process to 2-oxoglutarate;obsolete oxidation-reduction process	N/A	N/A	N/A	N/A	N/A		+	64	64	64	66.7	66.7	66.7	112.13	0	323.31	148280000000	415	33.8037	34.264	33.912	34.1364	34.0331	34.2598	14993999872	20629999616	16163000320	18883000320	17578000384
	0.259038	0.303221	TcYC6_0122550-RA-p1	TcYC6_0122550-RA-p1	TcYC6_0122550	3575	TcYC6_0122550-RA-p1 | transcript=TcYC6_0122550-RA | gene=TcYC6_0122550 | organism=Trypanosoma_cruzi_Y_C6 | gene_product=Ubiquitin thioesterase OTU1 [Source:UniProtKB/TrEMBL;Acc:A0A2V2X4H4] | transcript_product=OTU-like cysteine protease, putative | locatio	TcYC6_0122550	TcYC6_0122550-RA	Trypanosoma cruzi Y C6	TcYC6_Chr4:383,465..384,250(+)	OTU-like cysteine protease, putative	N/A	cysteine-type peptidase activity;deubiquitinase activity;thiol-dependent deubiquitinase	IEA	GO:0005737	cytoplasm	GO:0008234;GO:0101005;GO:0004843	GO:0016579;GO:0030433	protein deubiquitination;ubiquitin-dependent ERAD pathway	N/A	N/A	N/A	N/A	N/A		+	3	3	3	21.5	21.5	21.5	29.921	0	19.995	494640000	7	26.1659	25.8482	24.622	25.891	25.7789	25.7373	75287000	60405000	0	62226000	57572000
	0.749615	0.301866	TcYC6_0043230-RA-p1	TcYC6_0043230-RA-p1	TcYC6_0043230	1021	TcYC6_0043230-RA-p1 | transcript=TcYC6_0043230-RA | gene=TcYC6_0043230 | organism=Trypanosoma_cruzi_Y_C6 | gene_product=Plug_translocon domain-containing protein [Source:UniProtKB/TrEMBL;Acc:A0A2V2W4R4] | transcript_product=protein transport protein SEC61	TcYC6_0043230	TcYC6_0043230-RA	Trypanosoma cruzi Y C6	TcYC6_Chr16:80,899..82,344(-)	protein transport protein SEC61 subunit alpha, putative	N/A	N/A	IEA	GO:0016021;GO:0016020	integral component of membrane;membrane	N/A	GO:0015031	protein transport	N/A	N/A	N/A	N/A	N/A		+	9	9	9	15.8	15.8	15.8	53.533	0	21.201	5689400000	29	28.9174	29.4795	29.0508	29.4226	29.5228	29.4945	506980000	748540032	556129984	719569984	771369984
	0.813636	0.3016	TcYC6_0103980-RA-p1	TcYC6_0103980-RA-p1	TcYC6_0103980	2996	TcYC6_0103980-RA-p1 | transcript=TcYC6_0103980-RA | gene=TcYC6_0103980 | organism=Trypanosoma_cruzi_Y_C6 | gene_product=inositol polyphosphate 1-phosphatase, putative | transcript_product=inositol polyphosphate 1-phosphatase, putative | location=TcYC6_Chr1	TcYC6_0103980	TcYC6_0103980-RA	Trypanosoma cruzi Y C6	TcYC6_Chr10:76,728..77,897(+)	inositol polyphosphate 1-phosphatase, putative	N/A	N/A	IEA	N/A	N/A	N/A	GO:0046855	inositol phosphate dephosphorylation	N/A	N/A	N/A	N/A	N/A		+	8	8	8	31.9	31.9	31.9	42.575	0	20.578	1814900000	13	27.6385	27.631	27.6555	27.8062	27.3446	28.1062	208940000	207860000	211420000	234700000	170430000
	0.11544	0.301444	TcYC6_0082130-RA-p1	TcYC6_0082130-RA-p1	TcYC6_0082130	2281	TcYC6_0082130-RA-p1 | transcript=TcYC6_0082130-RA | gene=TcYC6_0082130 | organism=Trypanosoma_cruzi_Y_C6 | gene_product=DNA-directed RNA polymerase, mitochondrial | transcript_product=DNA-directed RNA polymerase, mitochondrial | location=TcYC6_Chr19:323050	TcYC6_0082130	TcYC6_0082130-RA	Trypanosoma cruzi Y C6	TcYC6_Chr19:323,050..326,889(+)	DNA-directed RNA polymerase, mitochondrial	N/A	DNA binding;DNA-directed 5'-3' RNA polymerase activity	IEA	N/A	N/A	GO:0003677;GO:0003899	GO:0006351	transcription, DNA-templated	N/A	N/A	N/A	N/A	N/A		+	6	6	6	7.8	7.8	7.8	143.94	0	13.291	404100000	8	26.0554	24.1965	25.7861	26.0975	24.0493	26.5011	69736000	0	57860000	0	0
	1.46747	0.3014	TcYC6_0071270-RA-p1	TcYC6_0071270-RA-p1	TcYC6_0071270	1893	TcYC6_0071270-RA-p1 | transcript=TcYC6_0071270-RA | gene=TcYC6_0071270 | organism=Trypanosoma_cruzi_Y_C6 | gene_product=glyceraldehyde-3-phosphate dehydrogenase, putative | transcript_product=glyceraldehyde-3-phosphate dehydrogenase, putative | location=Tc	TcYC6_0071270	TcYC6_0071270-RA	Trypanosoma cruzi Y C6	TcYC6_Chr2:908,453..909,496(+)	glyceraldehyde-3-phosphate dehydrogenase, putative	N/A	NAD binding;oxidoreductase activity, acting on the aldehyde or oxo group of donors, NAD or NADP as acceptor	IEA	N/A	N/A	GO:0051287;GO:0016620	GO:0055114	obsolete oxidation-reduction process	N/A	N/A	N/A	N/A	N/A		+	9	9	9	34	34	34	37.262	0	160.17	2064200000	18	27.8246	28.1472	27.6028	28.0252	27.7465	27.9057	237700000	297280000	203830000	273169984	225180000
	0.939011	0.300567	TcYC6_0091170-RA-p1	TcYC6_0091170-RA-p1	TcYC6_0091170	2556	TcYC6_0091170-RA-p1 | transcript=TcYC6_0091170-RA | gene=TcYC6_0091170 | organism=Trypanosoma_cruzi_Y_C6 | gene_product=hypothetical protein, conserved | transcript_product=hypothetical protein, conserved | location=TcYC6_Chr7:910350-911249(+) | protein_le																					5	5	5	23.1	23.1	23.1	33.927	0	22.845	742140000	19	26.2158	26.3723	26.0989	26.4829	26.4103	26.7715	77939000	86867000	71870000	93790000	89184000
	0.846433	0.299567	TcYC6_0089710-RA-p1	TcYC6_0089710-RA-p1	TcYC6_0089710	2499	TcYC6_0089710-RA-p1 | transcript=TcYC6_0089710-RA | gene=TcYC6_0089710 | organism=Trypanosoma_cruzi_Y_C6 | gene_product=hypothetical protein | transcript_product=hypothetical protein | location=TcYC6_Chr7:604249-605997(+) | protein_length=582 | sequence_SO																					10	10	10	21.1	21.1	21.1	67.491	0	49.77	1547800000	27	27.6342	27.5312	27.1234	27.767	27.3045	27.6626	208310000	193960000	146200000	228400000	165760000
	0.105499	0.298873	TcYC6_0043350-RA-p1	TcYC6_0043350-RA-p1	TcYC6_0043350	1028	TcYC6_0043350-RA-p1 | transcript=TcYC6_0043350-RA | gene=TcYC6_0043350 | organism=Trypanosoma_cruzi_Y_C6 | gene_product=zinc finger ccch and cchc domain-containing protein | transcript_product=zinc finger ccch and cchc domain-containing protein | location=	TcYC6_0043350	TcYC6_0043350-RA	Trypanosoma cruzi Y C6	TcYC6_Chr16:108,452..109,849(-)	zinc finger ccch and cchc domain-containing protein	N/A	metal ion binding	IEA	N/A	N/A	GO:0046872	N/A	N/A	N/A	N/A	N/A	N/A	N/A		+	3	3	3	12.9	12.9	12.9	53.058	0	15.897	394050000	10	24.1599	25.9608	25.517	26.1164	24.7187	23.2151	0	65311000	48015000	72746000	0
	1.32093	0.298532	TcYC6_0062350-RA-p1	TcYC6_0062350-RA-p1	TcYC6_0062350	1620	TcYC6_0062350-RA-p1 | transcript=TcYC6_0062350-RA | gene=TcYC6_0062350 | organism=Trypanosoma_cruzi_Y_C6 | gene_product=Putative mitochondrial processing peptidase, beta subunit [Source:UniProtKB/TrEMBL;Acc:A0A2V2W0Q8] | transcript_product=mitochondrial pr	TcYC6_0062350	TcYC6_0062350-RA	Trypanosoma cruzi Y C6	TcYC6_Chr36:418,048..419,517(+)	mitochondrial processing peptidase, beta subunit, putative	N/A	metal ion binding	IEA	N/A	N/A	GO:0046872	N/A	N/A	N/A	N/A	N/A	N/A	N/A		+	28	28	28	76.3	76.3	76.3	54.239	0	323.31	55336000000	164	32.5983	32.7035	32.4281	32.7096	32.4763	32.9852	6502199808	6993999872	5778699776	7023699968	5974900224
	1.24728	0.298433	TcYC6_0017090-RA-p1	TcYC6_0017090-RA-p1	TcYC6_0017090	473	TcYC6_0017090-RA-p1 | transcript=TcYC6_0017090-RA | gene=TcYC6_0017090 | organism=Trypanosoma_cruzi_Y_C6 | gene_product=Putative calpain-like cysteine peptidase [Source:UniProtKB/TrEMBL;Acc:A0A2V2W9Q2] | transcript_product=calpain-like cysteine peptidase ,																					5	5	5	62.3	62.3	62.3	14.671	0	29.353	3616400000	21	28.6476	28.8361	28.6662	28.8206	28.324	28.8764	420510016	479200000	425969984	474110016	336020000
	1.46143	0.297033	TcYC6_0027680-RA-p1	TcYC6_0027680-RA-p1	TcYC6_0027680	704	TcYC6_0027680-RA-p1 | transcript=TcYC6_0027680-RA | gene=TcYC6_0027680 | organism=Trypanosoma_cruzi_Y_C6 | gene_product=hypothetical protein, conserved | transcript_product=hypothetical protein, conserved | location=TcYC6_Chr38:16735-17340(-) | protein_len																					6	6	6	31.8	31.8	31.8	24.506	0	11.64	1627000000	15	27.607	27.7323	27.3368	27.7079	27.3145	27.7092	204430000	222980000	169510000	219240000	166910000
	1.14523	0.296967	TcYC6_0065810-RA-p1;TcYC6_0065790-RA-p1	TcYC6_0065810-RA-p1;TcYC6_0065790-RA-p1	TcYC6_0065810;TcYC6_0065790	1694	TcYC6_0065810-RA-p1 | transcript=TcYC6_0065810-RA | gene=TcYC6_0065810 | organism=Trypanosoma_cruzi_Y_C6 | gene_product=Ubiquitin-like domain-containing protein [Source:UniProtKB/TrEMBL;Acc:A0A2V2X2R2] | transcript_product=small ubiquitin protein, putative	TcYC6_0065790;TcYC6_0065810	TcYC6_0065790-RA;TcYC6_0065810-RA	Trypanosoma cruzi Y C6;Trypanosoma cruzi Y C6	TcYC6_Chr21:335,595..335,918(-);TcYC6_Chr21:336,803..337,126(-)	small ubiquitin protein, putative;small ubiquitin protein, putative	N/A;N/A	protein binding;protein binding	IEA;IEA	N/A;N/A	N/A;N/A	GO:0005515;GO:0005515	N/A;N/A	N/A;N/A	N/A;N/A	N/A;N/A	N/A;N/A	N/A;N/A	N/A;N/A		+	6	6	1	60.7	60.7	21.5	11.749	0	24.746	2278400000	13	28.0464	28.0776	27.7206	28.0795	27.7918	28.2926	277200000	283270016	221180000	283640000	232360000
	0.137262	0.295847	TcYC6_0048640-RA-p1	TcYC6_0048640-RA-p1	TcYC6_0048640	1245	TcYC6_0048640-RA-p1 | transcript=TcYC6_0048640-RA | gene=TcYC6_0048640 | organism=Trypanosoma_cruzi_Y_C6 | gene_product=ATP-dependent RNA helicase, putative | transcript_product=ATP-dependent RNA helicase, putative | location=TcYC6_Chr26:305332-312054(+) |	TcYC6_0048640	TcYC6_0048640-RA	Trypanosoma cruzi Y C6	TcYC6_Chr26:305,332..312,054(+)	ATP-dependent RNA helicase, putative	N/A	ATP binding;nucleic acid binding	IEA	N/A	N/A	GO:0005524;GO:0003676	N/A	N/A	N/A	N/A	N/A	N/A	N/A		+	3	3	3	1.6	1.6	1.6	249.5	0.0012334	1.9675	474920000	7	24.2912	26.1114	25.7744	26.3907	26.1278	24.5788	0	72494000	57395000	87980000	73324000
	0.669938	0.294067	TcYC6_0028310-RA-p1	TcYC6_0028310-RA-p1	TcYC6_0028310	740	TcYC6_0028310-RA-p1 | transcript=TcYC6_0028310-RA | gene=TcYC6_0028310 | organism=Trypanosoma_cruzi_Y_C6 | gene_product=Eukaryotic translation initiation factor 4 gamma 2 | transcript_product=Eukaryotic translation initiation factor 4 gamma 2 | location=Tc	TcYC6_0028310	TcYC6_0028310-RA	Trypanosoma cruzi Y C6	TcYC6_Chr38:193,628..196,672(-)	Eukaryotic translation initiation factor 4 gamma 2	N/A	RNA binding;protein binding	IEA	N/A	N/A	GO:0003723;GO:0005515	N/A	N/A	N/A	N/A	N/A	N/A	N/A		+	15	15	15	17.3	17.3	17.3	112.67	0	34.742	1533700000	25	26.8894	27.3756	27.3582	27.6865	27.4696	27.5373	124310000	174130000	172040000	216000000	185850000
	0.187492	0.292708	TcYC6_0068030-RA-p1	TcYC6_0068030-RA-p1	TcYC6_0068030	1762	TcYC6_0068030-RA-p1 | transcript=TcYC6_0068030-RA | gene=TcYC6_0068030 | organism=Trypanosoma_cruzi_Y_C6 | gene_product=hypothetical protein, conserved | transcript_product=hypothetical protein, conserved | location=TcYC6_Chr2:173551-176364(+) | protein_le																					9	9	9	13.1	13.1	13.1	107.04	0	17.448	947470000	9	26.9184	26.7651	26.7572	26.7714	25.1557	26.1729	126840000	114050000	113430000	114550000	0
	0.164891	0.291501	TcYC6_0027740-RA-p1	TcYC6_0027740-RA-p1	TcYC6_0027740	708	TcYC6_0027740-RA-p1 | transcript=TcYC6_0027740-RA | gene=TcYC6_0027740 | organism=Trypanosoma_cruzi_Y_C6 | gene_product=peroxisomal membrane protein (Pex16), putative | transcript_product=peroxisomal membrane protein (Pex16), putative | location=TcYC6_Chr3																					4	4	4	11.7	11.7	11.7	53.246	0	30.014	261780000	11	25.3208	25.9528	26.0569	25.331	24.0029	24.9713	0	0	69810000	42207000	0
	0.565107	0.291019	TcYC6_0106340-RA-p1	TcYC6_0106340-RA-p1	TcYC6_0106340	3038	TcYC6_0106340-RA-p1 | transcript=TcYC6_0106340-RA | gene=TcYC6_0106340 | organism=Trypanosoma_cruzi_Y_C6 | gene_product=Protein of unknown function DUF84, putative | transcript_product=Protein of unknown function DUF84, putative | location=TcYC6_Chr10:7143																					3	3	3	24.4	24.4	24.4	19.97	0	19.228	372200000	9	25.7369	25.6778	25.9547	26.287	25.4566	26.0564	0	0	65035000	81881000	0
	0.0655697	0.290864	TcYC6_0022710-RA-p1	TcYC6_0022710-RA-p1	TcYC6_0022710	616	TcYC6_0022710-RA-p1 | transcript=TcYC6_0022710-RA | gene=TcYC6_0022710 | organism=Trypanosoma_cruzi_Y_C6 | gene_product=hypothetical protein, conserved | transcript_product=hypothetical protein, conserved | location=TcYC6_Chr27:534725-542884(-) | protein_l																					9	9	2	11.8	11.8	1.1	302.76	0	61.889	2260400000	13	24.5194	27.9581	27.9678	25.3059	28.2945	28.3903	0	260760000	262510000	0	329220000
	1.05853	0.290367	TcYC6_0050610-RA-p1	TcYC6_0050610-RA-p1	TcYC6_0050610	1314	TcYC6_0050610-RA-p1 | transcript=TcYC6_0050610-RA | gene=TcYC6_0050610 | organism=Trypanosoma_cruzi_Y_C6 | gene_product=Nucleoside diphosphate kinase [Source:UniProtKB/TrEMBL;Acc:A0A2V2WVR0] | transcript_product=Nucleoside diphosphate kinase 1 | location=T	TcYC6_0050610	TcYC6_0050610-RA	Trypanosoma cruzi Y C6	TcYC6_Chr11:327,811..328,272(+)	Nucleoside diphosphate kinase 1	N/A	ATP binding;nucleoside diphosphate kinase activity	IEA	N/A	N/A	GO:0005524;GO:0004550	GO:0006241;GO:0006183;GO:0006228;GO:0006165	CTP biosynthetic process;GTP biosynthetic process;UTP biosynthetic process;nucleoside diphosphate phosphorylation	N/A	N/A	N/A	N/A	N/A		+	11	11	11	83	83	83	16.878	0	111.6	55096000000	95	32.4264	32.5604	32.5103	32.6794	32.4133	32.9813	5771899904	6333499904	6117700096	6878400000	5719699968
	0.834837	0.2889	TcYC6_0019200-RA-p1;REV__TcYC6_0089090-RA-p1	TcYC6_0019200-RA-p1	TcYC6_0019200	543	TcYC6_0019200-RA-p1 | transcript=TcYC6_0019200-RA | gene=TcYC6_0019200 | organism=Trypanosoma_cruzi_Y_C6 | gene_product=Putative 60S ribosomal protein [Source:UniProtKB/TrEMBL;Acc:A0A2V2V4E5] | transcript_product=60S ribosomal protein, putative | location=	TcYC6_0019200	TcYC6_0019200-RA	Trypanosoma cruzi Y C6	TcYC6_Chr32:409,462..410,016(-)	60S ribosomal protein, putative	N/A	structural constituent of ribosome	IEA	GO:0005840	ribosome	GO:0003735	GO:0006412	translation	N/A	N/A	N/A	N/A	N/A		+	3	3	3	15.2	15.2	15.2	19.644	0	15.032	1621600000	16	27.5551	27.5409	27.2841	27.6046	27.4291	27.9895	197200000	195270000	163430000	204090000	180710000
	1.33267	0.288734	TcYC6_0094870-RA-p1	TcYC6_0094870-RA-p1	TcYC6_0094870	2669	TcYC6_0094870-RA-p1 | transcript=TcYC6_0094870-RA | gene=TcYC6_0094870 | organism=Trypanosoma_cruzi_Y_C6 | gene_product=Leucine-rich repeat, ribonuclease inhibitor subtype domain-containing protein | transcript_product=Leucine-rich repeat, ribonuclease inh	TcYC6_0094870	TcYC6_0094870-RA	Trypanosoma cruzi Y C6	TcYC6_Chr13:202,038..203,093(-)	Leucine-rich repeat, ribonuclease inhibitor subtype domain-containing protein	N/A	protein binding	IEA	N/A	N/A	GO:0005515	N/A	N/A	N/A	N/A	N/A	N/A	N/A		+	8	8	8	33.3	33.3	33.3	38.589	0	39.024	1187100000	15	26.8753	27.315	26.8827	27.0137	26.9842	27.2797	123100000	166970000	123740000	135500000	132760000
	1.35212	0.287267	TcYC6_0061530-RA-p1	TcYC6_0061530-RA-p1	TcYC6_0061530	1603	TcYC6_0061530-RA-p1 | transcript=TcYC6_0061530-RA | gene=TcYC6_0061530 | organism=Trypanosoma_cruzi_Y_C6 | gene_product=AAA domain-containing protein [Source:UniProtKB/TrEMBL;Acc:Q8T2Y8] | transcript_product=proteasome regulatory ATPase subunit 3, putative	TcYC6_0061530	TcYC6_0061530-RA	Trypanosoma cruzi Y C6	TcYC6_Chr35:466,544..467,755(-)	proteasome regulatory ATPase subunit 3, putative	N/A	ATP binding;ATP hydrolysis activity;hydrolase activity	IEA	GO:0005737;GO:0005634;GO:0000502	cytoplasm;nucleus;proteasome complex	GO:0005524;GO:0016887;GO:0016787	GO:0030163	protein catabolic process	N/A	N/A	N/A	N/A	N/A		+	21	20	20	60.5	60.5	60.5	44.755	0	249.08	10931000000	86	30.1994	30.2894	30.0865	30.3952	30.1453	30.6084	1232899968	1312300032	1140099968	1412099968	1187500032
	1.31434	0.286734	TcYC6_0105140-RA-p1	TcYC6_0105140-RA-p1	TcYC6_0105140	3019	TcYC6_0105140-RA-p1 | transcript=TcYC6_0105140-RA | gene=TcYC6_0105140 | organism=Trypanosoma_cruzi_Y_C6 | gene_product=hypothetical protein, conserved | transcript_product=hypothetical protein, conserved | location=TcYC6_Chr10:427764-429491(+) | protein_l																					29	29	29	59.8	59.8	59.8	65.523	0	323.31	24189000000	142	31.1108	31.6118	31.4329	31.6236	31.3482	31.5167	2318899968	3281600000	2899000064	3308699904	2733600000
	0.798699	0.285834	TcYC6_0108410-RA-p1	TcYC6_0108410-RA-p1	TcYC6_0108410	3104	TcYC6_0108410-RA-p1 | transcript=TcYC6_0108410-RA | gene=TcYC6_0108410 | organism=Trypanosoma_cruzi_Y_C6 | gene_product=hypothetical protein, conserved | transcript_product=hypothetical protein, conserved | location=TcYC6_Chr8:169259-169777(-) | protein_le																					6	6	6	59.3	59.3	59.3	18.809	0	52.966	5154500000	25	29.1076	29.0669	28.8405	29.3558	29.1456	29.5285	578460032	562360000	480680000	687020032	593889984
	0.358107	0.285723	TcYC6_0062480-RA-p1;TcYC6_0062450-RA-p1	TcYC6_0062480-RA-p1;TcYC6_0062450-RA-p1	TcYC6_0062480;TcYC6_0062450	1627	TcYC6_0062480-RA-p1 | transcript=TcYC6_0062480-RA | gene=TcYC6_0062480 | organism=Trypanosoma_cruzi_Y_C6 | gene_product=putative choline/ethanolamine kinase | transcript_product=putative choline/ethanolamine kinase | location=TcYC6_Chr36:457578-459449(+) |																					2	2	2	5.8	5.8	5.8	68.627	0	6.5853	340400000	6	25.5335	25.2119	24.6522	25.4635	25.4538	25.8213	0	38864000	0	0	45959000
	0.180215	0.285305	TcYC6_0095100-RA-p1	TcYC6_0095100-RA-p1	TcYC6_0095100	2677	TcYC6_0095100-RA-p1 | transcript=TcYC6_0095100-RA | gene=TcYC6_0095100 | organism=Trypanosoma_cruzi_Y_C6 | gene_product=Kinesin-like protein [Source:UniProtKB/TrEMBL;Acc:A0A2V2WZ34] | transcript_product=kinesin, putative | location=TcYC6_Chr13:244201-24609	TcYC6_0095100	TcYC6_0095100-RA	Trypanosoma cruzi Y C6	TcYC6_Chr13:244,201..246,099(-)	kinesin, putative	N/A	ATP binding;microtubule binding;microtubule motor activity	IEA	GO:0005874	microtubule	GO:0005524;GO:0008017;GO:0003777	GO:0007018	microtubule-based movement	N/A	N/A	N/A	N/A	N/A		+	4	4	4	8.2	8.2	8.2	70.573	0	31.844	460030000	4	24.9871	26.0631	26.0211	26.2157	25.0561	24.6415	0	70107000	68097000	77932000	0
	0.603447	0.284665	TcYC6_0122540-RA-p1	TcYC6_0122540-RA-p1	TcYC6_0122540	3574	TcYC6_0122540-RA-p1 | transcript=TcYC6_0122540-RA | gene=TcYC6_0122540 | organism=Trypanosoma_cruzi_Y_C6 | gene_product=AAA domain containing protein, putative | transcript_product=AAA domain containing protein, putative | location=TcYC6_Chr4:376584-383195	TcYC6_0122540	TcYC6_0122540-RA	Trypanosoma cruzi Y C6	TcYC6_Chr4:376,584..383,195(+)	AAA domain containing protein, putative	N/A	ATP binding;nucleobase-containing compound kinase activity	IEA	N/A	N/A	GO:0005524;GO:0019205	GO:0006139	nucleobase-containing compound metabolic process	N/A	N/A	N/A	N/A	N/A		+	9	9	9	6.8	6.8	6.8	249.15	0	38.388	802420000	20	25.9244	26.6433	26.5209	26.668	26.5785	26.5665	63681000	104820000	96292000	106630000	100210000
	2.30444	0.284633	TcYC6_0066360-RA-p1	TcYC6_0066360-RA-p1	TcYC6_0066360	1715	TcYC6_0066360-RA-p1 | transcript=TcYC6_0066360-RA | gene=TcYC6_0066360 | organism=Trypanosoma_cruzi_Y_C6 | gene_product=structural maintenance of chromosome 3 protein, putative | transcript_product=structural maintenance of chromosome 3 protein, putative |	TcYC6_0066360	TcYC6_0066360-RA	Trypanosoma cruzi Y C6	TcYC6_Chr21:496,607..500,209(-)	structural maintenance of chromosome 3 protein, putative	N/A	ATP binding;protein binding	IEA	GO:0005694	chromosome	GO:0005524;GO:0005515	GO:0051276	chromosome organization	N/A	N/A	N/A	N/A	N/A		+	12	12	12	11.1	11.1	11.1	137.7	0	31.416	1792400000	26	27.5422	27.8035	27.5017	27.8557	27.4629	27.7015	195440000	234260000	190030000	242880000	184990000
	1.67248	0.2843	TcYC6_0119680-RA-p1	TcYC6_0119680-RA-p1	TcYC6_0119680	3503	TcYC6_0119680-RA-p1 | transcript=TcYC6_0119680-RA | gene=TcYC6_0119680 | organism=Trypanosoma_cruzi_Y_C6 | gene_product=hypothetical protein, conserved | transcript_product=hypothetical protein, conserved | location=TcYC6_Chr3:1271601-1276106(-) | protein_																					9	9	9	7.9	7.9	7.9	164.21	0	20.376	1129400000	21	26.9004	27.2154	26.8788	27.0751	26.9789	27.3205	125260000	155830000	123400000	141390000	132270000
	1.31406	0.282667	TcYC6_0090270-RA-p1	TcYC6_0090270-RA-p1	TcYC6_0090270	2526	TcYC6_0090270-RA-p1 | transcript=TcYC6_0090270-RA | gene=TcYC6_0090270 | organism=Trypanosoma_cruzi_Y_C6 | gene_product=hypothetical protein | transcript_product=hypothetical protein | location=TcYC6_Chr7:717863-718621(+) | protein_length=252 | sequence_SO	TcYC6_0090270	TcYC6_0090270-RA	Trypanosoma cruzi Y C6	TcYC6_Chr7:717,863..718,621(+)	hypothetical protein	N/A	N/A	IEA	GO:0016021	integral component of membrane	N/A	N/A	N/A	N/A	N/A	N/A	N/A	N/A		+	8	8	8	28.6	28.6	28.6	28.75	0	24.412	1620900000	18	27.5868	27.6895	27.3636	27.7468	27.2666	27.6287	201590000	216450000	172690000	225230000	161460000
	1.17408	0.282601	TcYC6_0005610-RA-p1	TcYC6_0005610-RA-p1	TcYC6_0005610	162	TcYC6_0005610-RA-p1 | transcript=TcYC6_0005610-RA | gene=TcYC6_0005610 | organism=Trypanosoma_cruzi_Y_C6 | gene_product=translation initiation factor 2 subunit, putative | transcript_product=translation initiation factor 2 subunit, putative | location=TcYC	TcYC6_0005610	TcYC6_0005610-RA	Trypanosoma cruzi Y C6	TcYC6_Chr5:253,922..255,040(-)	translation initiation factor 2 subunit, putative	N/A	N/A	IEA	N/A	N/A	N/A	GO:0044249;GO:0044237	cellular biosynthetic process;cellular metabolic process	N/A	N/A	N/A	N/A	N/A		+	11	11	11	38.4	38.4	38.4	39.915	0	47.121	2606600000	20	28.247	28.2693	28.095	28.3505	27.9616	28.5316	318560000	323529984	286700000	342249984	261390000
	3.24164	0.282467	TcYC6_0090640-RA-p1	TcYC6_0090640-RA-p1	TcYC6_0090640	2539	TcYC6_0090640-RA-p1 | transcript=TcYC6_0090640-RA | gene=TcYC6_0090640 | organism=Trypanosoma_cruzi_Y_C6 | gene_product=ruvB-like DNA helicase, putative | transcript_product=ruvB-like DNA helicase, putative | location=TcYC6_Chr7:798340-799719(+) | protein_	TcYC6_0090640	TcYC6_0090640-RA	Trypanosoma cruzi Y C6	TcYC6_Chr7:798,340..799,719(+)	ruvB-like DNA helicase, putative	N/A	5'-3' DNA helicase activity;ATP binding;DNA helicase activity	IEA	GO:0031011;GO:0035267;GO:0097255	Ino80 complex;NuA4 histone acetyltransferase complex;R2TP complex	GO:0043139;GO:0005524;GO:0003678	N/A	N/A	N/A	N/A	N/A	N/A	N/A		+	18	18	18	59.9	59.9	59.9	50.108	0	166.56	15586000000	93	30.6475	30.9214	30.6917	30.9116	30.6127	30.9663	1682000000	2033600000	1734300032	2019800064	1641900032
	0.818955	0.281934	TcYC6_0006150-RA-p1	TcYC6_0006150-RA-p1	TcYC6_0006150	186	TcYC6_0006150-RA-p1 | transcript=TcYC6_0006150-RA | gene=TcYC6_0006150 | organism=Trypanosoma_cruzi_Y_C6 | gene_product=hypothetical protein, conserved | transcript_product=hypothetical protein, conserved | location=TcYC6_Chr5:422141-423826(-) | protein_le	TcYC6_0006150	TcYC6_0006150-RA	Trypanosoma cruzi Y C6	TcYC6_Chr5:422,141..423,826(-)	hypothetical protein, conserved	N/A	protein binding	IEA	N/A	N/A	GO:0005515	N/A	N/A	N/A	N/A	N/A	N/A	N/A		+	6	6	6	17.1	17.1	17.1	64.026	0	42.227	731940000	13	26.4488	26.429	26.0313	26.7468	26.302	26.4521	91599000	90350000	68583000	112610000	82737000
	2.03923	0.281666	TcYC6_0045310-RA-p1	TcYC6_0045310-RA-p1	TcYC6_0045310	1113	TcYC6_0045310-RA-p1 | transcript=TcYC6_0045310-RA | gene=TcYC6_0045310 | organism=Trypanosoma_cruzi_Y_C6 | gene_product=hypothetical protein, conserved | transcript_product=hypothetical protein, conserved | location=TcYC6_Chr16:644087-646081(-) | protein_l	TcYC6_0045310	TcYC6_0045310-RA	Trypanosoma cruzi Y C6	TcYC6_Chr16:644,087..646,081(-)	hypothetical protein, conserved	N/A	protein binding	IEA	N/A	N/A	GO:0005515	N/A	N/A	N/A	N/A	N/A	N/A	N/A		+	6	6	6	17.2	17.2	17.2	72.929	0	14.035	970360000	21	26.1902	26.3797	26.0747	26.5068	26.1212	26.3446	76566000	87313000	70674000	95354000	72988000
	1.848	0.280867	TcYC6_0112490-RA-p1	TcYC6_0112490-RA-p1	TcYC6_0112490	3254	TcYC6_0112490-RA-p1 | transcript=TcYC6_0112490-RA | gene=TcYC6_0112490 | organism=Trypanosoma_cruzi_Y_C6 | gene_product=Putative eukaryotic translation initiation factor 5 [Source:UniProtKB/TrEMBL;Acc:A0A2V2VAG4] | transcript_product=eukaryotic translation	TcYC6_0112490	TcYC6_0112490-RA	Trypanosoma cruzi Y C6	TcYC6_Chr8:1,124,025..1,125,164(-)	eukaryotic translation initiation factor 5, putative	N/A	GTP binding;protein binding;translation initiation factor activity	IEA	N/A	N/A	GO:0005525;GO:0005515;GO:0003743	GO:0006413	translational initiation	N/A	N/A	N/A	N/A	N/A		+	18	18	17	52	52	48.8	42.881	0	192.88	8775600000	61	29.8987	30.0491	29.7987	30.0527	29.7843	30.2225	1000899968	1110899968	933889984	1113699968	924609984
	1.12513	0.279634	TcYC6_0060470-RA-p1	TcYC6_0060470-RA-p1	TcYC6_0060470	1588	TcYC6_0060470-RA-p1 | transcript=TcYC6_0060470-RA | gene=TcYC6_0060470 | organism=Trypanosoma_cruzi_Y_C6 | gene_product=Glucose-6-phosphate isomerase [Source:UniProtKB/TrEMBL;Acc:O61113] | transcript_product=glucose-6-phosphate isomerase, glycosomal, putat	TcYC6_0060470	TcYC6_0060470-RA	Trypanosoma cruzi Y C6	TcYC6_Chr35:225,778..227,604(-)	glucose-6-phosphate isomerase, glycosomal, putative	N/A	glucose-6-phosphate isomerase activity	IEA	N/A	N/A	GO:0004347	GO:0006094;GO:0006096	gluconeogenesis;glycolytic process	N/A	N/A	N/A	N/A	N/A		+	27	27	27	56.6	56.6	56.6	68.365	0	323.31	42099000000	152	32.0486	32.3367	32.0852	32.1646	32.0939	32.5653	4442100224	5424000000	4556299776	4814199808	4583799808
	0.158627	0.279546	TcYC6_0094860-RA-p1	TcYC6_0094860-RA-p1	TcYC6_0094860	2668	TcYC6_0094860-RA-p1 | transcript=TcYC6_0094860-RA | gene=TcYC6_0094860 | organism=Trypanosoma_cruzi_Y_C6 | gene_product=Yip1 domain containing protein, putative | transcript_product=Yip1 domain containing protein, putative | location=TcYC6_Chr13:200583-201	TcYC6_0094860	TcYC6_0094860-RA	Trypanosoma cruzi Y C6	TcYC6_Chr13:200,583..201,632(-)	Yip1 domain containing protein, putative	N/A	N/A	IEA	GO:0005794;GO:0016020	Golgi apparatus;membrane	N/A	GO:0016192	vesicle-mediated transport	N/A	N/A	N/A	N/A	N/A		+	3	3	3	9.2	9.2	9.2	40.205	0	9.1625	577620000	7	24.3791	25.5849	26.2443	25.8538	26.2761	26.2994	0	0	79489000	60643000	81266000
	1.60545	0.2794	TcYC6_0088650-RA-p1;TcYC6_0088510-RA-p1;TcYC6_0088480-RA-p1;TcYC6_0088450-RA-p1;TcYC6_0088610-RA-p1	TcYC6_0088650-RA-p1;TcYC6_0088510-RA-p1;TcYC6_0088480-RA-p1;TcYC6_0088450-RA-p1	TcYC6_0088650;TcYC6_0088510;TcYC6_0088480;TcYC6_0088450	2457	TcYC6_0088650-RA-p1 | transcript=TcYC6_0088650-RA | gene=TcYC6_0088650 | organism=Trypanosoma_cruzi_Y_C6 | gene_product=D-isomer specific 2-hydroxyacid dehydrogenase-protein, putative | transcript_product=D-isomer specific 2-hydroxyacid dehydrogenase-prote	TcYC6_0088450;TcYC6_0088480;TcYC6_0088510;TcYC6_0088650	TcYC6_0088450-RA;TcYC6_0088480-RA;TcYC6_0088510-RA;TcYC6_0088650-RA	Trypanosoma cruzi Y C6;Trypanosoma cruzi Y C6;Trypanosoma cruzi Y C6;Trypanosoma cruzi Y C6	TcYC6_Chr7:312,063..313,139(-);TcYC6_Chr7:316,409..317,431(-);TcYC6_Chr7:320,697..321,719(-);TcYC6_Chr7:338,333..339,355(-)	D-isomer specific 2-hydroxyacid dehydrogenase-protein, putative;D-isomer specific 2-hydroxyacid dehydrogenase-protein, putative;D-isomer specific 2-hydroxyacid dehydrogenase-protein, putative;D-isomer specific 2-hydroxyacid dehydrogenase-protein, putative	N/A;N/A;N/A;N/A	NAD binding;NAD binding;NAD binding;NAD binding	IEA;IEA;IEA;IEA	N/A;N/A;N/A;N/A	N/A;N/A;N/A;N/A	GO:0051287;GO:0051287;GO:0051287;GO:0051287	GO:0055114;GO:0055114;GO:0055114;GO:0055114	obsolete oxidation-reduction process;obsolete oxidation-reduction process;obsolete oxidation-reduction process;obsolete oxidation-reduction process	N/A;N/A;N/A;N/A	N/A;N/A;N/A;N/A	N/A;N/A;N/A;N/A	N/A;N/A;N/A;N/A	N/A;N/A;N/A;N/A		+	51	51	0	95.6	95.6	0	38.478	0	323.31	752620000000	637	36.1193	36.6008	36.2688	36.4426	36.3413	36.5242	74644996096	104220000256	82792996864	93395001344	87062003712
	0.580444	0.279133	TcYC6_0127270-RA-p1;TcYC6_0029450-RA-p1	TcYC6_0127270-RA-p1;TcYC6_0029450-RA-p1	TcYC6_0127270;TcYC6_0029450	764	TcYC6_0127270-RA-p1 | transcript=TcYC6_0127270-RA | gene=TcYC6_0127270 | organism=Trypanosoma_cruzi_Y_C6 | gene_product=Putative membrane-bound acid phosphatase 2 [Source:UniProtKB/TrEMBL;Acc:A0A2V2WJ97] | transcript_product=membrane-bound acid phosphatase	TcYC6_0029450;TcYC6_0127270	TcYC6_0029450-RA;TcYC6_0127270-RA	Trypanosoma cruzi Y C6;Trypanosoma cruzi Y C6	TcYC6_Contig159:79,626..81,182(+);TcYC6_Chr39:49,325..50,881(+)	membrane-bound acid phosphatase 2, putative;membrane-bound acid phosphatase 2, putative	N/A;N/A	N/A;N/A	IEA;IEA	GO:0016021;GO:0016021	integral component of membrane;integral component of membrane	N/A;N/A	N/A;N/A	N/A;N/A	N/A;N/A	N/A;N/A	N/A;N/A	N/A;N/A	N/A;N/A		+	3	3	3	8.1	8.1	8.1	57.539	0	4.7708	550620000	10	25.6217	25.7258	25.7002	25.9528	25.9126	26.3933	51630000	55492000	54517000	64949000	63162000
	0.642689	0.274867	TcYC6_0071160-RA-p1	TcYC6_0071160-RA-p1	TcYC6_0071160	1890	TcYC6_0071160-RA-p1 | transcript=TcYC6_0071160-RA | gene=TcYC6_0071160 | organism=Trypanosoma_cruzi_Y_C6 | gene_product=parkin coregulated gene protein | transcript_product=parkin coregulated gene protein | location=TcYC6_Chr2:847951-848910(+) | protein_le																					13	13	13	42.3	42.3	42.3	35.214	0	97.237	3920100000	42	28.5674	28.902	28.4254	28.6863	28.907	29.1361	397780000	501600000	360489984	431940000	503360000
	0.926622	0.274733	TcYC6_0111330-RA-p1	TcYC6_0111330-RA-p1	TcYC6_0111330	3213	TcYC6_0111330-RA-p1 | transcript=TcYC6_0111330-RA | gene=TcYC6_0111330 | organism=Trypanosoma_cruzi_Y_C6 | gene_product=radial spoke protein RSP10, putative | transcript_product=radial spoke protein RSP10, putative | location=TcYC6_Chr8:812260-813231(+) |																					7	7	7	35.3	35.3	35.3	36.824	0	26.984	1544200000	19	27.4417	27.7096	27.415	27.4	27.1795	27.7508	182300000	219490000	178950000	177100000	152000000
	0.325548	0.274425	TcYC6_0105310-RA-p1	TcYC6_0105310-RA-p1	TcYC6_0105310	3023	TcYC6_0105310-RA-p1 | transcript=TcYC6_0105310-RA | gene=TcYC6_0105310 | organism=Trypanosoma_cruzi_Y_C6 | gene_product=hypothetical protein, conserved | transcript_product=hypothetical protein, conserved | location=TcYC6_Chr10:467736-472085(+) | protein_l																					10	10	10	8.8	8.8	8.8	159.14	0	12.729	834980000	11	25.6583	26.6168	26.7317	26.3168	26.4633	26.743	0	102910000	111440000	83587000	92522000
	0.961117	0.274133	TcYC6_0115690-RA-p1	TcYC6_0115690-RA-p1	TcYC6_0115690	3381	TcYC6_0115690-RA-p1 | transcript=TcYC6_0115690-RA | gene=TcYC6_0115690 | organism=Trypanosoma_cruzi_Y_C6 | gene_product=tubulin cofactor C domain-containing protein RP2, putative | transcript_product=tubulin cofactor C domain-containing protein RP2, putati	TcYC6_0115690	TcYC6_0115690-RA	Trypanosoma cruzi Y C6	TcYC6_Chr9:778,983..780,359(-)	tubulin cofactor C domain-containing protein RP2, putative	N/A	GTPase activator activity;protein binding	IEA	N/A	N/A	GO:0005096;GO:0005515	GO:0000902	cell morphogenesis	N/A	N/A	N/A	N/A	N/A		+	7	7	7	24.5	24.5	24.5	50.466	0	51.415	1416500000	14	27.1839	27.3761	27.2864	27.4383	27.3088	27.7871	152460000	174190000	163690000	181870000	166250000
	0.728473	0.273534	TcYC6_0089350-RA-p1	TcYC6_0089350-RA-p1	TcYC6_0089350	2482	TcYC6_0089350-RA-p1 | transcript=TcYC6_0089350-RA | gene=TcYC6_0089350 | organism=Trypanosoma_cruzi_Y_C6 | gene_product=sarcoplasmic reticulum glycoprotein, putative | transcript_product=sarcoplasmic reticulum glycoprotein, putative | location=TcYC6_Chr7:5	TcYC6_0089350	TcYC6_0089350-RA	Trypanosoma cruzi Y C6	TcYC6_Chr7:502,839..504,476(-)	sarcoplasmic reticulum glycoprotein, putative	N/A	GTP binding	IEA	N/A	N/A	GO:0005525	N/A	N/A	N/A	N/A	N/A	N/A	N/A		+	10	10	10	28.3	28.3	28.3	62.526	0	33.664	2361500000	27	28.0123	27.8778	27.9027	28.4323	27.8277	28.2532	270729984	246630000	250930000	362220000	238210000
	1.17394	0.273267	TcYC6_0114550-RA-p1	TcYC6_0114550-RA-p1	TcYC6_0114550	3332	TcYC6_0114550-RA-p1 | transcript=TcYC6_0114550-RA | gene=TcYC6_0114550 | organism=Trypanosoma_cruzi_Y_C6 | gene_product=Putative prostaglandin F synthase [Source:UniProtKB/TrEMBL;Acc:A0A2V2XTT3] | transcript_product=aldo-keto reductase | location=TcYC6_Chr	TcYC6_0114550	TcYC6_0114550-RA	Trypanosoma cruzi Y C6	TcYC6_Chr9:501,780..502,628(+)	aldo-keto reductase	N/A	oxidoreductase activity	IEA	N/A	N/A	GO:0016491	GO:0055114	obsolete oxidation-reduction process	N/A	N/A	N/A	N/A	N/A		+	34	34	8	97.2	97.2	37.2	32.681	0	323.31	190660000000	259	34.282	34.4406	34.2035	34.3855	34.2514	34.7306	20888999936	23316000768	19783000064	22442999808	20450000896
	2.76677	0.271967	TcYC6_0031180-RA-p1	TcYC6_0031180-RA-p1	TcYC6_0031180	805	TcYC6_0031180-RA-p1 | transcript=TcYC6_0031180-RA | gene=TcYC6_0031180 | organism=Trypanosoma_cruzi_Y_C6 | gene_product=ubiquitin-activating enzyme E1, putative | transcript_product=ubiquitin-activating enzyme E1, putative | location=TcYC6_Chr17:377517-380	TcYC6_0031180	TcYC6_0031180-RA	Trypanosoma cruzi Y C6	TcYC6_Chr17:377,517..380,633(+)	ubiquitin-activating enzyme E1, putative	N/A	ubiquitin-like modifier activating enzyme activity	IEA	N/A	N/A	GO:0008641	GO:0006464	cellular protein modification process	N/A	N/A	N/A	N/A	N/A		+	38	38	38	54.9	54.9	54.9	114.39	0	323.31	25309000000	185	31.3767	31.5854	31.3835	31.6246	31.3289	31.695	2788199936	3222200064	2801400064	3310899968	2697400064
	1.39086	0.271233	TcYC6_0081230-RA-p1	TcYC6_0081230-RA-p1	TcYC6_0081230	2252	TcYC6_0081230-RA-p1 | transcript=TcYC6_0081230-RA | gene=TcYC6_0081230 | organism=Trypanosoma_cruzi_Y_C6 | gene_product=fumarate hydratase, putative | transcript_product=fumarate hydratase, putative | location=TcYC6_Chr19:113578-115245(+) | protein_length=	TcYC6_0081230	TcYC6_0081230-RA	Trypanosoma cruzi Y C6	TcYC6_Chr19:113,578..115,245(+)	fumarate hydratase, putative	N/A	catalytic activity;fumarate hydratase activity;hydro-lyase activity;lyase activity	IEA	N/A	N/A	GO:0003824;GO:0004333;GO:0016836;GO:0016829	GO:0006091	generation of precursor metabolites and energy	N/A	N/A	N/A	N/A	N/A		+	28	28	28	58	58	58	60.846	0	323.31	16004000000	127	30.6911	30.972	30.7589	30.8385	30.6895	31.1427	1733600000	2106200064	1816999936	1920000000	1731600000
	0.862688	0.271	TcYC6_0146470-RA-p1	TcYC6_0146470-RA-p1	TcYC6_0146470	3805	TcYC6_0146470-RA-p1 | transcript=TcYC6_0146470-RA | gene=TcYC6_0146470 | organism=Trypanosoma_cruzi_Y_C6 | gene_product=retrotransposon hot spot protein (RHS), putative (fragment) | transcript_product=retrotransposon hot spot protein (RHS), putative (fragm																					9	8	8	48.2	44.7	44.7	22.534	0	31.83	4239300000	23	28.9101	28.8403	28.7034	29.3014	28.8098	29.0946	504430016	480600000	437100000	661630016	470550016
	2.16416	0.2703	TcYC6_0045370-RA-p1	TcYC6_0045370-RA-p1	TcYC6_0045370	1114	TcYC6_0045370-RA-p1 | transcript=TcYC6_0045370-RA | gene=TcYC6_0045370 | organism=Trypanosoma_cruzi_Y_C6 | gene_product=Monooxygenase, putative | transcript_product=Monooxygenase, putative | location=TcYC6_Chr16:652996-654495(-) | protein_length=499 | sequ	TcYC6_0045370	TcYC6_0045370-RA	Trypanosoma cruzi Y C6	TcYC6_Chr16:652,996..654,495(-)	Monooxygenase, putative	N/A	FAD binding	IEA	N/A	N/A	GO:0071949	N/A	N/A	N/A	N/A	N/A	N/A	N/A		+	15	15	15	36.3	36.3	36.3	54.18	0	132.01	5836000000	56	29.3675	29.6018	29.2644	29.5483	29.2145	29.5072	692640000	814750016	644840000	785110016	622929984
	2.28072	0.27	TcYC6_0013020-RA-p1	TcYC6_0013020-RA-p1	TcYC6_0013020	356	TcYC6_0013020-RA-p1 | transcript=TcYC6_0013020-RA | gene=TcYC6_0013020 | organism=Trypanosoma_cruzi_Y_C6 | gene_product=Putative NADPH--cytochrome P450 reductase [Source:UniProtKB/TrEMBL;Acc:A0A2V2XG12] | transcript_product=p450 reductase, putative | locat	TcYC6_0013020	TcYC6_0013020-RA	Trypanosoma cruzi Y C6	TcYC6_Chr12:777,209..779,098(-)	p450 reductase, putative	N/A	FMN binding;oxidoreductase activity	IEA	N/A	N/A	GO:0010181;GO:0016491	GO:0055114	obsolete oxidation-reduction process	N/A	N/A	N/A	N/A	N/A		+	14	14	14	25.4	25.4	25.4	71.388	0	21.669	4250000000	31	28.8081	29.0969	28.7358	29.1024	28.8943	29.0489	470000000	574169984	447020000	576360000	498940000
	0.629897	0.269	TcYC6_0098490-RA-p1	TcYC6_0098490-RA-p1	TcYC6_0098490	2808	TcYC6_0098490-RA-p1 | transcript=TcYC6_0098490-RA | gene=TcYC6_0098490 | organism=Trypanosoma_cruzi_Y_C6 | gene_product=conserved repeat domain containing protein, putative | transcript_product=conserved repeat domain containing protein, putative | locatio																					8	8	8	30.5	30.5	30.5	23.001	0	67.012	4688900000	31	28.7376	29.2844	28.9984	29.4587	29.1438	28.9437	447590016	653859968	536280000	737800000	593139968
	2.96437	0.268867	TcYC6_0008340-RA-p1	TcYC6_0008340-RA-p1	TcYC6_0008340	246	TcYC6_0008340-RA-p1 | transcript=TcYC6_0008340-RA | gene=TcYC6_0008340 | organism=Trypanosoma_cruzi_Y_C6 | gene_product=phosphoenolpyruvate mutase, putative | transcript_product=phosphoenolpyruvate mutase, putative | location=TcYC6_Chr5:1309980-1310879(+)	TcYC6_0008340	TcYC6_0008340-RA	Trypanosoma cruzi Y C6	TcYC6_Chr5:1,309,980..1,310,879(+)	phosphoenolpyruvate mutase, putative	N/A	catalytic activity;phosphoenolpyruvate mutase activity	IEA	N/A	N/A	GO:0003824;GO:0050188	N/A	N/A	N/A	N/A	N/A	N/A	N/A		+	14	14	14	55.9	55.9	55.9	33.195	0	48.651	6343700000	42	29.3904	29.6038	29.3729	29.6525	29.3976	29.7112	703699968	815910016	695209984	843900032	707240000
	0.881045	0.268634	TcYC6_0029650-RA-p1;TcYC6_0024170-RA-p1;TcYC6_0004090-RA-p1;TcYC6_0002740-RA-p1	TcYC6_0029650-RA-p1;TcYC6_0024170-RA-p1;TcYC6_0004090-RA-p1;TcYC6_0002740-RA-p1	TcYC6_0029650;TcYC6_0024170;TcYC6_0004090;TcYC6_0002740	121	TcYC6_0029650-RA-p1 | transcript=TcYC6_0029650-RA | gene=TcYC6_0029650 | organism=Trypanosoma_cruzi_Y_C6 | gene_product=ABC transporter, putative | transcript_product=ABC transporter, putative | location=TcYC6_Contig149:8816-10987(-) | protein_length=723 |	TcYC6_0002740;TcYC6_0004090;TcYC6_0024170;TcYC6_0029650	TcYC6_0002740-RA;TcYC6_0004090-RA;TcYC6_0024170-RA;TcYC6_0029650-RA	Trypanosoma cruzi Y C6;Trypanosoma cruzi Y C6;Trypanosoma cruzi Y C6;Trypanosoma cruzi Y C6	TcYC6_Contig59:8,815..10,986(-);TcYC6_Contig53:41,595..43,766(-);TcYC6_Contig56:8,817..10,988(-);TcYC6_Contig149:8,816..10,987(-)	ABC transporter, putative;ABC transporter, putative;ABC transporter, putative;ABC transporter, putative	N/A;N/A;N/A;N/A	ATP binding;ATP hydrolysis activity;ATP binding;ATP hydrolysis activity;ATP binding;ATP hydrolysis activity;ATP binding;ATP hydrolysis activity	IEA;IEA;IEA;IEA	N/A;N/A;N/A;N/A	N/A;N/A;N/A;N/A	GO:0005524;GO:0016887;GO:0005524;GO:0016887;GO:0005524;GO:0016887;GO:0005524;GO:0016887	N/A;N/A;N/A;N/A	N/A;N/A;N/A;N/A	N/A;N/A;N/A;N/A	N/A;N/A;N/A;N/A	N/A;N/A;N/A;N/A	N/A;N/A;N/A;N/A	N/A;N/A;N/A;N/A		+	11	11	11	18.5	18.5	18.5	82.864	0	60.188	1884900000	26	27.7071	27.7423	27.3881	27.8531	27.7371	28.0428	219110000	224520000	175650000	242450000	223710000
	0.789744	0.266867	TcYC6_0030460-RA-p1	TcYC6_0030460-RA-p1	TcYC6_0030460	779	TcYC6_0030460-RA-p1 | transcript=TcYC6_0030460-RA | gene=TcYC6_0030460 | organism=Trypanosoma_cruzi_Y_C6 | gene_product=Putative Ran-binding protein [Source:UniProtKB/TrEMBL;Acc:A0A2V2VLA8] | transcript_product=Ran-binding protein | location=TcYC6_Chr17:91	TcYC6_0030460	TcYC6_0030460-RA	Trypanosoma cruzi Y C6	TcYC6_Chr17:91,024..91,668(-)	Ran-binding protein	N/A	N/A	IEA	N/A	N/A	N/A	GO:0015031	protein transport	N/A	N/A	N/A	N/A	N/A		+	7	7	7	33.6	33.6	33.6	23.665	0	11.283	1172500000	11	27.085	27.0647	26.6287	27.1275	26.9834	27.3055	142360000	140370000	103760000	146620000	132680000
	1.11364	0.266467	TcYC6_0074660-RA-p1	TcYC6_0074660-RA-p1	TcYC6_0074660	2029	TcYC6_0074660-RA-p1 | transcript=TcYC6_0074660-RA | gene=TcYC6_0074660 | organism=Trypanosoma_cruzi_Y_C6 | gene_product=heat shock protein DnaJ | transcript_product=heat shock protein DnaJ | location=TcYC6_Chr2:1721309-1722433(-) | protein_length=374 | seq																					4	4	4	16.6	16.6	16.6	42.076	0	18.77	824440000	10	26.2396	26.6893	26.4915	26.5135	26.4592	26.7869	79232000	108210000	94351000	95800000	92258000
	1.05596	0.266024	TcYC6_0068260-RA-p1	TcYC6_0068260-RA-p1	TcYC6_0068260	1771	TcYC6_0068260-RA-p1 | transcript=TcYC6_0068260-RA | gene=TcYC6_0068260 | organism=Trypanosoma_cruzi_Y_C6 | gene_product=Protein kinase domain-containing protein [Source:UniProtKB/TrEMBL;Acc:A0A2V2VFR0] | transcript_product=hypothetical protein | location=T	TcYC6_0068260	TcYC6_0068260-RA	Trypanosoma cruzi Y C6	TcYC6_Chr2:210,814..211,737(+)	hypothetical protein	N/A	ATP binding;protein kinase activity	IEA	N/A	N/A	GO:0005524;GO:0004672	GO:0006468	protein phosphorylation	N/A	N/A	N/A	N/A	N/A		+	2	2	2	7.8	7.8	7.8	34.883	0	4.1303	217690000	9	25.2398	25.2463	25.0543	25.5599	25.0178	25.3038	0	39800000	34842000	0	0
	1.83011	0.265567	TcYC6_0118230-RA-p1	TcYC6_0118230-RA-p1	TcYC6_0118230	3472	TcYC6_0118230-RA-p1 | transcript=TcYC6_0118230-RA | gene=TcYC6_0118230 | organism=Trypanosoma_cruzi_Y_C6 | gene_product=cAMP response protein, putative | transcript_product=cAMP response protein, putative | location=TcYC6_Chr3:294303-296651(-) | protein_le																					12	12	12	20.7	20.7	20.7	90.302	0	120.42	1447300000	35	27.2056	27.4389	27.3149	27.4587	27.174	27.5936	154770000	181940000	166960000	184450000	151420000
	0.179685	0.264977	TcYC6_0110180-RA-p1	TcYC6_0110180-RA-p1	TcYC6_0110180	3165	TcYC6_0110180-RA-p1 | transcript=TcYC6_0110180-RA | gene=TcYC6_0110180 | organism=Trypanosoma_cruzi_Y_C6 | gene_product=pre-RNA processing PIH1/Nop17, putative | transcript_product=pre-RNA processing PIH1/Nop17, putative | location=TcYC6_Chr8:556969-557664																					2	2	2	10.8	10.8	10.8	25.073	0.00092764	1.9864	317790000	5	26.1086	25.2917	24.3987	25.9632	25.7675	25.8148	72357000	0	0	0	57120000
	0.497149	0.262899	TcYC6_0093130-RA-p1	TcYC6_0093130-RA-p1	TcYC6_0093130	2613	TcYC6_0093130-RA-p1 | transcript=TcYC6_0093130-RA | gene=TcYC6_0093130 | organism=Trypanosoma_cruzi_Y_C6 | gene_product=UBC core domain-containing protein [Source:UniProtKB/TrEMBL;Acc:A0A2V2XCU0] | transcript_product=ubiquitin-conjugating enzyme E2, putati	TcYC6_0093130	TcYC6_0093130-RA	Trypanosoma cruzi Y C6	TcYC6_Chr34:201,099..201,773(-)	ubiquitin-conjugating enzyme E2, putative	N/A	ATP binding;transferase activity	IEA	N/A	N/A	GO:0005524;GO:0016740	N/A	N/A	N/A	N/A	N/A	N/A	N/A		+	5	5	5	31.2	31.2	31.2	25.703	0	16.399	1299200000	14	26.8931	27.4285	27.1872	26.8836	27.0373	27.5942	124630000	180630000	152810000	123810000	137730000
	0.198216	0.262708	TcYC6_0094740-RA-p1	TcYC6_0094740-RA-p1	TcYC6_0094740	2661	TcYC6_0094740-RA-p1 | transcript=TcYC6_0094740-RA | gene=TcYC6_0094740 | organism=Trypanosoma_cruzi_Y_C6 | gene_product=cyclophilin, putative | transcript_product=cyclophilin, putative | location=TcYC6_Chr13:177715-178512(-) | protein_length=265 | sequence	TcYC6_0094740	TcYC6_0094740-RA	Trypanosoma cruzi Y C6	TcYC6_Chr13:177,715..178,512(-)	cyclophilin, putative	N/A	peptidyl-prolyl cis-trans isomerase activity	IEA	N/A	N/A	GO:0003755	GO:0000413	protein peptidyl-prolyl isomerization	N/A	N/A	N/A	N/A	N/A		+	3	3	3	20.8	20.8	20.8	29.067	0	34.933	280080000	12	24.4951	25.1232	25.7032	26.1661	25.7096	25.4067	0	0	54630000	0	54874000
	1.30483	0.2622	TcYC6_0098550-RA-p1	TcYC6_0098550-RA-p1	TcYC6_0098550	2812	TcYC6_0098550-RA-p1 | transcript=TcYC6_0098550-RA | gene=TcYC6_0098550 | organism=Trypanosoma_cruzi_Y_C6 | gene_product=3-hydroxy-3-methylglutaryl coenzyme A reductase [Source:UniProtKB/TrEMBL;Acc:A0A2V2XA27] | transcript_product=3-hydroxy-3-methylglutaryl	TcYC6_0098550	TcYC6_0098550-RA	Trypanosoma cruzi Y C6	TcYC6_Chr13:967,448..968,755(-)	3-hydroxy-3-methylglutaryl-CoA reductase	N/A	hydroxymethylglutaryl-CoA reductase (NADPH) activity;oxidoreductase activity, acting on the CH-OH group of donors, NAD or NADP as acceptor;protein binding	IEA	GO:0005789;GO:0016021	endoplasmic reticulum membrane;integral component of membrane	GO:0004420;GO:0016616;GO:0005515	GO:0015936;GO:0008299;GO:0055114	coenzyme A metabolic process;isoprenoid biosynthetic process;obsolete oxidation-reduction process	N/A	N/A	N/A	N/A	N/A		+	20	20	20	54.5	54.5	54.5	46.113	0	323.31	13838000000	93	30.4977	30.8545	30.3447	30.6336	30.5795	30.7204	1516099968	1941500032	1363500032	1665799936	1604499968
	0.34099	0.2616	TcYC6_0014120-RA-p1	TcYC6_0014120-RA-p1	TcYC6_0014120	404	TcYC6_0014120-RA-p1 | transcript=TcYC6_0014120-RA | gene=TcYC6_0014120 | organism=Trypanosoma_cruzi_Y_C6 | gene_product=phosphonopyruvate decarboxylase, putative | transcript_product=phosphonopyruvate decarboxylase, putative | location=TcYC6_Chr12:690587-6	TcYC6_0014120	TcYC6_0014120-RA	Trypanosoma cruzi Y C6	TcYC6_Chr12:690,587..691,945(+)	phosphonopyruvate decarboxylase, putative	N/A	catalytic activity;phosphonopyruvate decarboxylase activity;thiamine pyrophosphate binding	IEA	N/A	N/A	GO:0003824;GO:0033980;GO:0030976	GO:0032923	organic phosphonate biosynthetic process	N/A	N/A	N/A	N/A	N/A		+	6	6	6	22.8	22.8	22.8	49.216	0	58.641	1855400000	22	27.1822	27.8754	27.472	27.2879	27.857	28.1327	152280000	246220000	186160000	163860000	243110000
	0.799141	0.260967	TcYC6_0098600-RA-p1	TcYC6_0098600-RA-p1	TcYC6_0098600	2815	TcYC6_0098600-RA-p1 | transcript=TcYC6_0098600-RA | gene=TcYC6_0098600 | organism=Trypanosoma_cruzi_Y_C6 | gene_product=glutamyl-tRNA synthetase, putative | transcript_product=glutamyl-tRNA synthetase, putative | location=TcYC6_Chr13:976942-978654(+) | pro	TcYC6_0098600	TcYC6_0098600-RA	Trypanosoma cruzi Y C6	TcYC6_Chr13:976,942..978,654(+)	glutamyl-tRNA synthetase, putative	N/A	ATP binding;aminoacyl-tRNA ligase activity;glutamate-tRNA ligase activity;nucleotide binding	IEA	GO:0005737	cytoplasm	GO:0005524;GO:0004812;GO:0004818;GO:0000166	GO:0006424;GO:0043039;GO:0006418;GO:0006412	glutamyl-tRNA aminoacylation;tRNA aminoacylation;tRNA aminoacylation for protein translation;translation	N/A	N/A	N/A	N/A	N/A		+	27	27	27	50.5	50.5	50.5	64.98	0	219.5	8244800000	86	29.5309	29.8691	29.7108	30.058	29.9923	30.0898	775670016	980600000	878720000	1117799936	1068000000
	1.49747	0.260567	TcYC6_0022410-RA-p1;TcYC6_0022400-RA-p1;TcYC6_0022390-RA-p1;TcYC6_0022380-RA-p1;TcYC6_0022370-RA-p1;TcYC6_0022360-RA-p1;TcYC6_0022350-RA-p1;TcYC6_0022340-RA-p1;TcYC6_0022330-RA-p1;TcYC6_0022320-RA-p1;TcYC6_0022310-RA-p1;TcYC6_0022300-RA-p1	TcYC6_0022410-RA-p1;TcYC6_0022400-RA-p1;TcYC6_0022390-RA-p1;TcYC6_0022380-RA-p1;TcYC6_0022370-RA-p1;TcYC6_0022360-RA-p1;TcYC6_0022350-RA-p1;TcYC6_0022340-RA-p1;TcYC6_0022330-RA-p1;TcYC6_0022320-RA-p1;TcYC6_0022310-RA-p1;TcYC6_0022300-RA-p1	TcYC6_0022410;TcYC6_0022400;TcYC6_0022390;TcYC6_0022380;TcYC6_0022370;TcYC6_0022360;TcYC6_0022350;TcYC6_0022340;TcYC6_0022330;TcYC6_0022320;TcYC6_0022310;TcYC6_0022300	602	TcYC6_0022410-RA-p1 | transcript=TcYC6_0022410-RA | gene=TcYC6_0022410 | organism=Trypanosoma_cruzi_Y_C6 | gene_product=Carboxypeptidase [Source:UniProtKB/TrEMBL;Acc:K9JF40] | transcript_product=serine peptidase, Clan SC, Family S10, putative | location=Tc	TcYC6_0022300;TcYC6_0022310;TcYC6_0022320;TcYC6_0022330;TcYC6_0022340;TcYC6_0022350;TcYC6_0022360;TcYC6_0022370;TcYC6_0022380;TcYC6_0022390;TcYC6_0022400;TcYC6_0022410	TcYC6_0022300-RA;TcYC6_0022310-RA;TcYC6_0022320-RA;TcYC6_0022330-RA;TcYC6_0022340-RA;TcYC6_0022350-RA;TcYC6_0022360-RA;TcYC6_0022370-RA;TcYC6_0022380-RA;TcYC6_0022390-RA;TcYC6_0022400-RA;TcYC6_0022410-RA	Trypanosoma cruzi Y C6;Trypanosoma cruzi Y C6;Trypanosoma cruzi Y C6;Trypanosoma cruzi Y C6;Trypanosoma cruzi Y C6;Trypanosoma cruzi Y C6;Trypanosoma cruzi Y C6;Trypanosoma cruzi Y C6;Trypanosoma cruzi Y C6;Trypanosoma cruzi Y C6;Trypanosoma cruzi Y C6;Trypanosoma cruzi Y C6	TcYC6_Chr27:418,052..419,452(-);TcYC6_Chr27:420,422..421,822(-);TcYC6_Chr27:422,792..424,192(-);TcYC6_Chr27:425,161..426,561(-);TcYC6_Chr27:427,530..428,930(-);TcYC6_Chr27:429,900..431,300(-);TcYC6_Chr27:432,269..433,669(-);TcYC6_Chr27:434,639..436,039(-);TcYC6_Chr27:437,009..438,409(-);TcYC6_Chr27:439,379..440,779(-);TcYC6_Chr27:441,749..443,149(-);TcYC6_Chr27:444,115..445,515(-)	serine peptidase, Clan SC, Family S10, putative;serine peptidase, Clan SC, Family S10, putative;serine peptidase, Clan SC, Family S10, putative;serine peptidase, Clan SC, Family S10, putative;serine peptidase, Clan SC, Family S10, putative;serine peptidase, Clan SC, Family S10, putative;serine peptidase, Clan SC, Family S10, putative;serine peptidase, Clan SC, Family S10, putative;serine peptidas…	N/A;N/A;N/A;N/A;N/A;N/A;N/A;N/A;N/A;N/A;N/A;N/A	serine-type carboxypeptidase activity;serine-type carboxypeptidase activity;serine-type carboxypeptidase activity;serine-type carboxypeptidase activity;serine-type carboxypeptidase activity;serine-type carboxypeptidase activity;serine-type carboxypeptidase activity;serine-type carboxypeptidase activity;serine-type carboxypeptidase activity;serine-type carboxypeptidase activity;serine-type carboxy…	IEA;IEA;IEA;IEA;IEA;IEA;IEA;IEA;IEA;IEA;IEA;IEA	N/A;N/A;N/A;N/A;N/A;N/A;N/A;N/A;N/A;N/A;N/A;N/A	N/A;N/A;N/A;N/A;N/A;N/A;N/A;N/A;N/A;N/A;N/A;N/A	GO:0004185;GO:0004185;GO:0004185;GO:0004185;GO:0004185;GO:0004185;GO:0004185;GO:0004185;GO:0004185;GO:0004185;GO:0004185;GO:0004185	GO:0006508;GO:0006508;GO:0006508;GO:0006508;GO:0006508;GO:0006508;GO:0006508;GO:0006508;GO:0006508;GO:0006508;GO:0006508;GO:0006508	proteolysis;proteolysis;proteolysis;proteolysis;proteolysis;proteolysis;proteolysis;proteolysis;proteolysis;proteolysis;proteolysis;proteolysis	N/A;N/A;N/A;N/A;N/A;N/A;N/A;N/A;N/A;N/A;N/A;N/A	N/A;N/A;N/A;N/A;N/A;N/A;N/A;N/A;N/A;N/A;N/A;N/A	N/A;N/A;N/A;N/A;N/A;N/A;N/A;N/A;N/A;N/A;N/A;N/A	N/A;N/A;N/A;N/A;N/A;N/A;N/A;N/A;N/A;N/A;N/A;N/A	N/A;N/A;N/A;N/A;N/A;N/A;N/A;N/A;N/A;N/A;N/A;N/A		+	17	17	17	37.8	37.8	37.8	51.789	0	323.31	78664000000	168	32.8951	33.1923	33.07	33.2214	33.0483	33.3814	7987800064	9815000064	9016899584	10014999552	8882100224
	0.676222	0.260233	TcYC6_0090410-RA-p1	TcYC6_0090410-RA-p1	TcYC6_0090410	2530	TcYC6_0090410-RA-p1 | transcript=TcYC6_0090410-RA | gene=TcYC6_0090410 | organism=Trypanosoma_cruzi_Y_C6 | gene_product=acetyl-CoA acetyltransferase, putative | transcript_product=acetyl-CoA acetyltransferase, putative | location=TcYC6_Chr7:755099-756289(+	TcYC6_0090410	TcYC6_0090410-RA	Trypanosoma cruzi Y C6	TcYC6_Chr7:755,099..756,289(+)	acetyl-CoA acetyltransferase, putative	N/A	acyltransferase activity;acyltransferase activity, transferring groups other than amino-acyl groups	IEA	N/A	N/A	GO:0016746;GO:0016747	N/A	N/A	N/A	N/A	N/A	N/A	N/A		+	7	7	7	21.5	21.5	21.5	42.416	0	68.674	3632800000	31	28.8661	28.6974	28.4484	28.7886	28.3748	28.984	489270016	435300000	366280000	463680000	348080000
	0.59072	0.260033	TcYC6_0076480-RA-p1	TcYC6_0076480-RA-p1	TcYC6_0076480	2099	TcYC6_0076480-RA-p1 | transcript=TcYC6_0076480-RA | gene=TcYC6_0076480 | organism=Trypanosoma_cruzi_Y_C6 | gene_product=SH3 domain-containing protein [Source:UniProtKB/TrEMBL;Acc:A0A2V2W918] | transcript_product=paraflagellar rod protein | location=TcYC6_C	TcYC6_0076480	TcYC6_0076480-RA	Trypanosoma cruzi Y C6	TcYC6_Chr15:360,979..363,204(+)	paraflagellar rod protein	N/A	calmodulin binding;protein binding	IEA	GO:0031514	motile cilium	GO:0005516;GO:0005515	N/A	N/A	N/A	N/A	N/A	N/A	N/A		+	11	11	11	17.9	17.9	17.9	85.859	0	24.828	1057900000	18	26.6831	26.8615	26.5165	27.2235	27.0723	26.967	107750000	121930000	95995000	156710000	141120000
	1.23026	0.258733	TcYC6_0101570-RA-p1	TcYC6_0101570-RA-p1	TcYC6_0101570	2920	TcYC6_0101570-RA-p1 | transcript=TcYC6_0101570-RA | gene=TcYC6_0101570 | organism=Trypanosoma_cruzi_Y_C6 | gene_product=Flagellar radial spoke protein 4/6 [Source:UniProtKB/TrEMBL;Acc:A0A2V2VDK6] | transcript_product=Flagellar radial spoke protein 4/6 | lo	TcYC6_0101570	TcYC6_0101570-RA	Trypanosoma cruzi Y C6	TcYC6_Chr24:179,411..181,201(+)	Flagellar radial spoke protein 4/6	N/A	N/A	IEA	GO:0031514;GO:0001534	motile cilium;radial spoke	N/A	GO:0060271;GO:0060294	cilium assembly;cilium movement involved in cell motility	N/A	N/A	N/A	N/A	N/A		+	13	13	13	28.5	28.5	28.5	67.653	0	60.527	3785600000	48	28.746	28.7848	28.5373	28.9571	28.7179	29.0355	450209984	462489984	389569984	521129984	441520000
	1.9683	0.2572	TcYC6_0049760-RA-p1;TcYC6_0049770-RA-p1	TcYC6_0049760-RA-p1	TcYC6_0049760	1282	TcYC6_0049760-RA-p1 | transcript=TcYC6_0049760-RA | gene=TcYC6_0049760 | organism=Trypanosoma_cruzi_Y_C6 | gene_product=enoyl-CoA hydratase/isomerase family protein, putative | transcript_product=enoyl-CoA hydratase/isomerase family protein, putative | loc	TcYC6_0049760	TcYC6_0049760-RA	Trypanosoma cruzi Y C6	TcYC6_Chr11:135,237..136,325(-)	enoyl-CoA hydratase/isomerase family protein, putative	N/A	3-hydroxyisobutyryl-CoA hydrolase activity	IEA	N/A	N/A	GO:0003860	N/A	N/A	N/A	N/A	N/A	N/A	N/A		+	23	23	23	58.8	58.8	58.8	40.58	0	218.04	14458000000	86	30.6892	30.8543	30.5759	30.9284	30.5468	30.8008	1731299968	1941200000	1600499968	2043500032	1568600064
	0.71424	0.257033	TcYC6_0119740-RA-p1	TcYC6_0119740-RA-p1	TcYC6_0119740	3508	TcYC6_0119740-RA-p1 | transcript=TcYC6_0119740-RA | gene=TcYC6_0119740 | organism=Trypanosoma_cruzi_Y_C6 | gene_product=hypothetical protein, conserved | transcript_product=hypothetical protein, conserved | location=TcYC6_Chr3:1289377-1290288(-) | protein_																					6	6	6	22.1	22.1	22.1	33.067	0	8.3986	836510000	8	26.1841	26.7074	26.7366	26.6734	26.3481	26.6591	76243000	109580000	111820000	107030000	85423000
	1.94272	0.257013	TcYC6_0025270-RA-p1	TcYC6_0025270-RA-p1	TcYC6_0025270	681	TcYC6_0025270-RA-p1 | transcript=TcYC6_0025270-RA | gene=TcYC6_0025270 | organism=Trypanosoma_cruzi_Y_C6 | gene_product=hypothetical protein, conserved | transcript_product=hypothetical protein, conserved | location=TcYC6_Chr20:555236-557035(-) | protein_l	TcYC6_0025270	TcYC6_0025270-RA	Trypanosoma cruzi Y C6	TcYC6_Chr20:555,236..557,035(-)	hypothetical protein, conserved	N/A	protein binding	IEA	N/A	N/A	GO:0005515	N/A	N/A	N/A	N/A	N/A	N/A	N/A		+	4	4	4	7	7	7	67.263	0	7.296	546290000	6	26.1363	26.35	25.9905	26.3637	26.054	26.2381	73758000	85535000	66668000	86353000	0
	0.314402	0.256635	TcYC6_0092800-RA-p1;TcYC6_0093470-RA-p1;TcYC6_0093460-RA-p1;TcYC6_0093450-RA-p1;TcYC6_0093440-RA-p1;TcYC6_0093430-RA-p1;TcYC6_0093420-RA-p1;TcYC6_0093410-RA-p1;TcYC6_0093400-RA-p1;TcYC6_0093390-RA-p1;TcYC6_0093380-RA-p1;TcYC6_0093370-RA-p1;TcYC6_0093360-RA-p1;TcYC6_0093350-RA-p1;TcYC6_0093340-RA-p1;TcYC6_0092960-RA-p1	TcYC6_0092800-RA-p1;TcYC6_0093470-RA-p1;TcYC6_0093460-RA-p1;TcYC6_0093450-RA-p1;TcYC6_0093440-RA-p1;TcYC6_0093430-RA-p1;TcYC6_0093420-RA-p1;TcYC6_0093410-RA-p1;TcYC6_0093400-RA-p1;TcYC6_0093390-RA-p1;TcYC6_0093380-RA-p1;TcYC6_0093370-RA-p1;TcYC6_0093360-RA-p1;TcYC6_0093350-RA-p1;TcYC6_0093340-RA-p1;TcYC6_0092960-RA-p1	TcYC6_0092800;TcYC6_0093470;TcYC6_0093460;TcYC6_0093450;TcYC6_0093440;TcYC6_0093430;TcYC6_0093420;TcYC6_0093410;TcYC6_0093400;TcYC6_0093390;TcYC6_0093380;TcYC6_0093370;TcYC6_0093360;TcYC6_0093350;TcYC6_0093340;TcYC6_0092960	2603	TcYC6_0092800-RA-p1 | transcript=TcYC6_0092800-RA | gene=TcYC6_0092800 | organism=Trypanosoma_cruzi_Y_C6 | gene_product=histone H2A, putative | transcript_product=histone H2A, putative | location=TcYC6_Chr34:143954-144358(-) | protein_length=134 | sequence	TcYC6_0092800;TcYC6_0092960;TcYC6_0093340;TcYC6_0093350;TcYC6_0093360;TcYC6_0093370;TcYC6_0093380;TcYC6_0093390;TcYC6_0093400;TcYC6_0093410;TcYC6_0093420;TcYC6_0093430;TcYC6_0093440;TcYC6_0093450;TcYC6_0093460;TcYC6_0093470	TcYC6_0092800-RA;TcYC6_0092960-RA;TcYC6_0093340-RA;TcYC6_0093350-RA;TcYC6_0093360-RA;TcYC6_0093370-RA;TcYC6_0093380-RA;TcYC6_0093390-RA;TcYC6_0093400-RA;TcYC6_0093410-RA;TcYC6_0093420-RA;TcYC6_0093430-RA;TcYC6_0093440-RA;TcYC6_0093450-RA;TcYC6_0093460-RA;TcYC6_0093470-RA	Trypanosoma cruzi Y C6;Trypanosoma cruzi Y C6;Trypanosoma cruzi Y C6;Trypanosoma cruzi Y C6;Trypanosoma cruzi Y C6;Trypanosoma cruzi Y C6;Trypanosoma cruzi Y C6;Trypanosoma cruzi Y C6;Trypanosoma cruzi Y C6;Trypanosoma cruzi Y C6;Trypanosoma cruzi Y C6;Trypanosoma cruzi Y C6;Trypanosoma cruzi Y C6;Trypanosoma cruzi Y C6;Trypanosoma cruzi Y C6;Trypanosoma cruzi Y C6	TcYC6_Chr34:143,954..144,358(-);TcYC6_Chr34:163,387..163,794(-);TcYC6_Chr34:240,746..241,153(+);TcYC6_Chr34:241,508..241,915(+);TcYC6_Chr34:242,269..242,676(+);TcYC6_Chr34:243,031..243,438(+);TcYC6_Chr34:243,792..244,199(+);TcYC6_Chr34:244,553..244,960(+);TcYC6_Chr34:245,315..245,722(+);TcYC6_Chr34:246,077..246,484(+);TcYC6_Chr34:246,838..247,245(+);TcYC6_Chr34:247,599..248,006(+);TcYC6_Chr34:248…	histone H2A, putative;histone H2A, putative;histone H2A, putative;histone H2A, putative;histone H2A, putative;histone H2A, putative;histone H2A, putative;histone H2A, putative;histone H2A, putative;histone H2A, putative;histone H2A, putative;histone H2A, putative;histone H2A, putative;histone H2A, putative;histone H2A, putative;histone H2A, putative	N/A;N/A;N/A;N/A;N/A;N/A;N/A;N/A;N/A;N/A;N/A;N/A;N/A;N/A;N/A;N/A	DNA binding;protein heterodimerization activity;DNA binding;protein heterodimerization activity;DNA binding;protein heterodimerization activity;DNA binding;protein heterodimerization activity;DNA binding;protein heterodimerization activity;DNA binding;protein heterodimerization activity;DNA binding;protein heterodimerization activity;DNA binding;protein heterodimerization activity;DNA binding;pro…	IEA;IEA;IEA;IEA;IEA;IEA;IEA;IEA;IEA;IEA;IEA;IEA;IEA;IEA;IEA;IEA	GO:0000786;GO:0000786;GO:0005634;GO:0000786;GO:0005634;GO:0000786;GO:0005634;GO:0000786;GO:0005634;GO:0000786;GO:0005634;GO:0000786;GO:0005634;GO:0000786;GO:0005634;GO:0000786;GO:0005634;GO:0000786;GO:0005634;GO:0000786;GO:0005634;GO:0000786;GO:0005634;GO:0000786;GO:0005634;GO:0000786;GO:0005634;GO:0000786;GO:0005634;GO:0000786;GO:0005634	nucleosome;nucleosome;nucleus;nucleosome;nucleus;nucleosome;nucleus;nucleosome;nucleus;nucleosome;nucleus;nucleosome;nucleus;nucleosome;nucleus;nucleosome;nucleus;nucleosome;nucleus;nucleosome;nucleus;nucleosome;nucleus;nucleosome;nucleus;nucleosome;nucleus;nucleosome;nucleus;nucleosome;nucleus	GO:0003677;GO:0046982;GO:0003677;GO:0046982;GO:0003677;GO:0046982;GO:0003677;GO:0046982;GO:0003677;GO:0046982;GO:0003677;GO:0046982;GO:0003677;GO:0046982;GO:0003677;GO:0046982;GO:0003677;GO:0046982;GO:0003677;GO:0046982;GO:0003677;GO:0046982;GO:0003677;GO:0046982;GO:0003677;GO:0046982;GO:0003677;GO:0046982;GO:0003677;GO:0046982;GO:0003677;GO:0046982	N/A;N/A;N/A;N/A;N/A;N/A;N/A;N/A;N/A;N/A;N/A;N/A;N/A;N/A;N/A;N/A	N/A;N/A;N/A;N/A;N/A;N/A;N/A;N/A;N/A;N/A;N/A;N/A;N/A;N/A;N/A;N/A	N/A;N/A;N/A;N/A;N/A;N/A;N/A;N/A;N/A;N/A;N/A;N/A;N/A;N/A;N/A;N/A	N/A;N/A;N/A;N/A;N/A;N/A;N/A;N/A;N/A;N/A;N/A;N/A;N/A;N/A;N/A;N/A	N/A;N/A;N/A;N/A;N/A;N/A;N/A;N/A;N/A;N/A;N/A;N/A;N/A;N/A;N/A;N/A	N/A;N/A;N/A;N/A;N/A;N/A;N/A;N/A;N/A;N/A;N/A;N/A;N/A;N/A;N/A;N/A	N/A;N/A;N/A;N/A;N/A;N/A;N/A;N/A;N/A;N/A;N/A;N/A;N/A;N/A;N/A;N/A		+	10	10	4	38.1	38.1	17.2	14.208	0	153.92	124080000000	119	33.812	33.3939	33.662	33.8198	33.4539	34.4841	15080999936	11287000064	13592000512	15162999808	11765999616
	0.71386	0.256166	TcYC6_0071870-RA-p1	TcYC6_0071870-RA-p1	TcYC6_0071870	1915	TcYC6_0071870-RA-p1 | transcript=TcYC6_0071870-RA | gene=TcYC6_0071870 | organism=Trypanosoma_cruzi_Y_C6 | gene_product=Lsm12 protein, putative | transcript_product=Lsm12 protein, putative | location=TcYC6_Chr2:1032482-1033060(+) | protein_length=192 | seq																					7	7	7	49	49	49	21.25	0	113.1	4532400000	30	29.1445	29.0998	28.9839	29.175	28.6057	29.2278	593420032	575320000	530929984	606089984	408470016
	3.16486	0.2561	TcYC6_0017060-RA-p1;TcYC6_0026370-RA-p1	TcYC6_0017060-RA-p1;TcYC6_0026370-RA-p1	TcYC6_0017060;TcYC6_0026370	471	TcYC6_0017060-RA-p1 | transcript=TcYC6_0017060-RA | gene=TcYC6_0017060 | organism=Trypanosoma_cruzi_Y_C6 | gene_product=Putative calpain cysteine peptidase [Source:UniProtKB/TrEMBL;Acc:A0A2V2WC70] | transcript_product=cysteine peptidase, Clan CA, family C2	TcYC6_0017060;TcYC6_0026370	TcYC6_0017060-RA;TcYC6_0026370-RA	Trypanosoma cruzi Y C6;Trypanosoma cruzi Y C6	TcYC6_Chr18:697,031..699,220(+);TcYC6_Contig195:9,208..10,989(+)	cysteine peptidase, Clan CA, family C2, putative;cysteine peptidase, Clan CA, family C2, putative	N/A;N/A	calcium-dependent cysteine-type endopeptidase activity;calcium-dependent cysteine-type endopeptidase activity	IEA;IEA	N/A;N/A	N/A;N/A	GO:0004198;GO:0004198	GO:0006508;GO:0006508	proteolysis;proteolysis	N/A;N/A	N/A;N/A	N/A;N/A	N/A;N/A	N/A;N/A		+	23	23	23	40.5	40.5	40.5	82.629	0	266.49	13191000000	86	30.4704	30.6676	30.4093	30.7093	30.4616	30.7327	1487699968	1705600000	1426000000	1755600000	1478599936
	1.0983	0.2557	TcYC6_0065870-RA-p1	TcYC6_0065870-RA-p1	TcYC6_0065870	1699	TcYC6_0065870-RA-p1 | transcript=TcYC6_0065870-RA | gene=TcYC6_0065870 | organism=Trypanosoma_cruzi_Y_C6 | gene_product=hypothetical protein, conserved | transcript_product=hypothetical protein, conserved | location=TcYC6_Chr21:356552-360601(-) | protein_l	TcYC6_0065870	TcYC6_0065870-RA	Trypanosoma cruzi Y C6	TcYC6_Chr21:356,552..360,601(-)	hypothetical protein, conserved	N/A	protein binding	IEA	N/A	N/A	GO:0005515	N/A	N/A	N/A	N/A	N/A	N/A	N/A		+	13	13	13	13.5	13.5	13.5	145.42	0	109.77	5833700000	33	29.5537	29.5257	29.2313	29.6966	29.3068	29.6366	788060032	772910016	630209984	870099968	664099968
	0.678898	0.255433	TcYC6_0065780-RA-p1	TcYC6_0065780-RA-p1	TcYC6_0065780	1693	TcYC6_0065780-RA-p1 | transcript=TcYC6_0065780-RA | gene=TcYC6_0065780 | organism=Trypanosoma_cruzi_Y_C6 | gene_product=hypothetical protein, conserved | transcript_product=hypothetical protein, conserved | location=TcYC6_Chr21:334684-335367(-) | protein_l																					5	5	5	20.7	20.7	20.7	25.573	0	68.103	2160900000	21	28.0201	27.9088	27.663	28.353	27.808	27.9956	272200000	251990000	212510000	342840000	234980000
	1.50192	0.255367	TcYC6_0014670-RA-p1	TcYC6_0014670-RA-p1	TcYC6_0014670	419	TcYC6_0014670-RA-p1 | transcript=TcYC6_0014670-RA | gene=TcYC6_0014670 | organism=Trypanosoma_cruzi_Y_C6 | gene_product=hypothetical protein, conserved | transcript_product=hypothetical protein, conserved | location=TcYC6_Chr12:1067724-1068761(-) | protein																					17	17	17	62.6	62.6	62.6	38.486	0	136.32	6695200000	57	29.6224	29.7535	29.3674	29.7197	29.4233	29.706	826460032	905089984	692600000	884129984	719960000
	0.78687	0.255334	TcYC6_0119440-RA-p1	TcYC6_0119440-RA-p1	TcYC6_0119440	3489	TcYC6_0119440-RA-p1 | transcript=TcYC6_0119440-RA | gene=TcYC6_0119440 | organism=Trypanosoma_cruzi_Y_C6 | gene_product=hypothetical protein, conserved | transcript_product=hypothetical protein, conserved | location=TcYC6_Chr3:1219597-1220481(-) | protein_																					5	4	3	30.6	24.8	19.7	33.773	0	25.266	1133600000	12	26.7849	27.2671	27.123	26.9773	26.726	27.1555	115630000	161520000	146160000	132120000	111000000
	0.967197	0.2548	TcYC6_0089430-RA-p1	TcYC6_0089430-RA-p1	TcYC6_0089430	2487	TcYC6_0089430-RA-p1 | transcript=TcYC6_0089430-RA | gene=TcYC6_0089430 | organism=Trypanosoma_cruzi_Y_C6 | gene_product=asparaginyl-tRNA synthetase, putative | transcript_product=asparaginyl-tRNA synthetase, putative | location=TcYC6_Chr7:515361-517598(-)	TcYC6_0089430	TcYC6_0089430-RA	Trypanosoma cruzi Y C6	TcYC6_Chr7:515,361..517,598(-)	asparaginyl-tRNA synthetase, putative	N/A	ATP binding;aminoacyl-tRNA ligase activity;nucleic acid binding;nucleotide binding	IEA	GO:0005737	cytoplasm	GO:0005524;GO:0004812;GO:0003676;GO:0000166	GO:0006418	tRNA aminoacylation for protein translation	N/A	N/A	N/A	N/A	N/A		+	37	37	37	52.8	52.8	52.8	84.499	0	292.75	31528000000	184	31.5562	31.9322	31.6208	31.8303	31.89	32.0689	3157700096	4097700096	3302299904	3818400000	3979599872
	3.66048	0.2533	TcYC6_0028450-RA-p1	TcYC6_0028450-RA-p1	TcYC6_0028450	746	TcYC6_0028450-RA-p1 | transcript=TcYC6_0028450-RA | gene=TcYC6_0028450 | organism=Trypanosoma_cruzi_Y_C6 | gene_product=Glutamine--tRNA ligase [Source:UniProtKB/TrEMBL;Acc:A0A2V2VWX1] | transcript_product=glutaminyl-tRNA synthetase, putative | location=TcY	TcYC6_0028450	TcYC6_0028450-RA	Trypanosoma cruzi Y C6	TcYC6_Chr38:224,716..226,431(-)	glutaminyl-tRNA synthetase, putative	N/A	ATP binding;aminoacyl-tRNA ligase activity;glutamine-tRNA ligase activity;nucleotide binding	IEA	GO:0005737	cytoplasm	GO:0005524;GO:0004812;GO:0004819;GO:0000166	GO:0006425;GO:0043039;GO:0006418;GO:0006412	glutaminyl-tRNA aminoacylation;tRNA aminoacylation;tRNA aminoacylation for protein translation;translation	N/A	N/A	N/A	N/A	N/A		+	26	26	26	51.1	51.1	51.1	66.263	0	210.44	15624000000	110	30.7405	30.9665	30.701	30.9428	30.68	30.9721	1793900032	2098200064	1745500032	2064000000	1720300032
	1.62031	0.252701	TcYC6_0121200-RA-p1	TcYC6_0121200-RA-p1	TcYC6_0121200	3529	TcYC6_0121200-RA-p1 | transcript=TcYC6_0121200-RA | gene=TcYC6_0121200 | organism=Trypanosoma_cruzi_Y_C6 | gene_product=protein disulfide isomerase | transcript_product=protein disulfide isomerase | location=TcYC6_Chr4:98176-99621(+) | protein_length=481 |	TcYC6_0121200	TcYC6_0121200-RA	Trypanosoma cruzi Y C6	TcYC6_Chr4:98,176..99,621(+)	protein disulfide isomerase	N/A	protein disulfide isomerase activity	IEA	N/A	N/A	GO:0003756	N/A	N/A	N/A	N/A	N/A	N/A	N/A		+	26	26	26	54.7	54.7	54.7	53.548	0	278.8	39035000000	133	32.0009	32.258	31.9464	32.1449	32.0612	32.3637	4297500160	5135900160	4138200064	4748899840	4480999936
	1.03936	0.251433	TcYC6_0027160-RA-p1;TcYC6_0018250-RA-p1	TcYC6_0027160-RA-p1;TcYC6_0018250-RA-p1	TcYC6_0027160;TcYC6_0018250	501	TcYC6_0027160-RA-p1 | transcript=TcYC6_0027160-RA | gene=TcYC6_0027160 | organism=Trypanosoma_cruzi_Y_C6 | gene_product=hypothetical protein, conserved | transcript_product=hypothetical protein, conserved | location=TcYC6_Contig199:27751-29328(-) | protein	TcYC6_0018250;TcYC6_0027160	TcYC6_0018250-RA;TcYC6_0027160-RA	Trypanosoma cruzi Y C6;Trypanosoma cruzi Y C6	TcYC6_Chr32:81,925..83,502(-);TcYC6_Contig199:27,751..29,328(-)	hypothetical protein, conserved;hypothetical protein, conserved	N/A;N/A	protein binding;protein binding	IEA;IEA	N/A;N/A	N/A;N/A	GO:0005515;GO:0005515	N/A;N/A	N/A;N/A	N/A;N/A	N/A;N/A	N/A;N/A	N/A;N/A	N/A;N/A		+	12	12	12	35.2	35.2	35.2	59.599	0	137.29	2839600000	49	28.4065	28.4618	28.2799	28.5182	28.0242	28.4849	355809984	369700000	325910016	384440000	272969984
	0.649368	0.2509	TcYC6_0070290-RA-p1	TcYC6_0070290-RA-p1	TcYC6_0070290	1857	TcYC6_0070290-RA-p1 | transcript=TcYC6_0070290-RA | gene=TcYC6_0070290 | organism=Trypanosoma_cruzi_Y_C6 | gene_product=Regulatory subunit of type II PKA R-subunit, putative | transcript_product=Regulatory subunit of type II PKA R-subunit, putative | locat	TcYC6_0070290	TcYC6_0070290-RA	Trypanosoma cruzi Y C6	TcYC6_Chr2:648,821..649,606(+)	Regulatory subunit of type II PKA R-subunit, putative	N/A	calcium ion binding	IEA	N/A	N/A	GO:0005509	N/A	N/A	N/A	N/A	N/A	N/A	N/A		+	8	8	8	37.5	37.5	37.5	30.027	0	36.117	2044200000	27	28.0075	28.1643	27.7595	27.8672	27.4832	27.9714	269830016	300820000	227210000	244830000	187620000
	1.54868	0.2502	TcYC6_0085860-RA-p1	TcYC6_0085860-RA-p1	TcYC6_0085860	2386	TcYC6_0085860-RA-p1 | transcript=TcYC6_0085860-RA | gene=TcYC6_0085860 | organism=Trypanosoma_cruzi_Y_C6 | gene_product=Engulfment and cell motility domain-containing protein | transcript_product=Engulfment and cell motility domain-containing protein | loc																					5	5	5	17.3	17.3	17.3	40.779	0	16.601	649770000	16	26.1851	26.2303	26.0499	26.4284	26.0672	26.3941	76298000	78722000	69471000	90311000	70309000
	0.540779	0.250167	TcYC6_0110480-RA-p1	TcYC6_0110480-RA-p1	TcYC6_0110480	3175	TcYC6_0110480-RA-p1 | transcript=TcYC6_0110480-RA | gene=TcYC6_0110480 | organism=Trypanosoma_cruzi_Y_C6 | gene_product=C-8 sterol isomerase-like protein [Source:UniProtKB/TrEMBL;Acc:A0A2V2XCC1] | transcript_product=C-8 sterol isomerase, putative | locatio	TcYC6_0110480	TcYC6_0110480-RA	Trypanosoma cruzi Y C6	TcYC6_Chr8:637,788..638,444(-)	C-8 sterol isomerase, putative	N/A	isomerase activity	IEA	GO:0005783;GO:0016021	endoplasmic reticulum;integral component of membrane	GO:0016853	N/A	N/A	N/A	N/A	N/A	N/A	N/A		+	4	4	4	19.7	19.7	19.7	24.283	0	11.916	3014800000	10	28.5973	28.3135	28.2498	28.5809	28.0988	28.802	406120000	333590016	319180000	401520000	287460000
	0.1635	0.249467	TcYC6_0091090-RA-p1	TcYC6_0091090-RA-p1	TcYC6_0091090	2551	TcYC6_0091090-RA-p1 | transcript=TcYC6_0091090-RA | gene=TcYC6_0091090 | organism=Trypanosoma_cruzi_Y_C6 | gene_product=Putative ribosomal protein L14 [Source:UniProtKB/TrEMBL;Acc:A0A2V2WSA9] | transcript_product=ribosomal protein L14, putative | location=	TcYC6_0091090	TcYC6_0091090-RA	Trypanosoma cruzi Y C6	TcYC6_Chr7:887,407..887,973(+)	ribosomal protein L14, putative	N/A	structural constituent of ribosome	IEA	GO:0005840	ribosome	GO:0003735	GO:0006412	translation	N/A	N/A	N/A	N/A	N/A		+	3	3	3	21.8	21.8	21.8	21.517	0	16.614	274530000	6	24.8619	25.5101	24.4583	24.0515	25.2329	25.7399	0	47787000	0	0	39433000
	0.413016	0.2492	TcYC6_0031360-RA-p1;TcYC6_0031350-RA-p1	TcYC6_0031360-RA-p1	TcYC6_0031360	812	TcYC6_0031360-RA-p1 | transcript=TcYC6_0031360-RA | gene=TcYC6_0031360 | organism=Trypanosoma_cruzi_Y_C6 | gene_product=hypothetical protein, conserved | transcript_product=hypothetical protein, conserved | location=TcYC6_Chr17:424125-424397(-) | protein_l																					7	7	7	61.1	61.1	61.1	10.607	0	46.451	3908800000	19	28.5465	28.5488	28.4101	28.9241	28.9777	29.209	392060000	392689984	356689984	509350016	528640000
	0.98564	0.248867	TcYC6_0065700-RA-p1	TcYC6_0065700-RA-p1	TcYC6_0065700	1689	TcYC6_0065700-RA-p1 | transcript=TcYC6_0065700-RA | gene=TcYC6_0065700 | organism=Trypanosoma_cruzi_Y_C6 | gene_product=Putative eukaryotic translation initiation factor 2 beta subunit [Source:UniProtKB/TrEMBL;Acc:A0A2V2X4T8] | transcript_product=eukaryoti	TcYC6_0065700	TcYC6_0065700-RA	Trypanosoma cruzi Y C6	TcYC6_Chr21:310,414..311,445(-)	eukaryotic translation initiation factor 2 beta subunit, putative	N/A	translation initiation factor activity	IEA	N/A	N/A	GO:0003743	GO:0006413	translational initiation	N/A	N/A	N/A	N/A	N/A		+	14	14	14	31.5	31.5	31.5	38.17	0	75.005	6202200000	37	29.557	29.5848	29.1492	29.6254	29.351	29.5936	789870016	805209984	595379968	828169984	684750016
	1.95869	0.248367	TcYC6_0069160-RA-p1	TcYC6_0069160-RA-p1	TcYC6_0069160	1806	TcYC6_0069160-RA-p1 | transcript=TcYC6_0069160-RA | gene=TcYC6_0069160 | organism=Trypanosoma_cruzi_Y_C6 | gene_product=glycerol kinase, glycosomal, putative | transcript_product=glycerol kinase, glycosomal, putative | location=TcYC6_Chr2:406258-407796(-)	TcYC6_0069160	TcYC6_0069160-RA	Trypanosoma cruzi Y C6	TcYC6_Chr2:406,258..407,796(-)	glycerol kinase, glycosomal, putative	N/A	glycerol kinase activity;phosphotransferase activity, alcohol group as acceptor	IEA	N/A	N/A	GO:0004370;GO:0016773	GO:0005975;GO:0006072	carbohydrate metabolic process;glycerol-3-phosphate metabolic process	N/A	N/A	N/A	N/A	N/A		+	11	11	11	30.5	30.5	30.5	56.733	0	24.904	3179600000	29	28.4458	28.6522	28.3894	28.7719	28.4368	28.593	365640000	421849984	351609984	458369984	363360000
	0.606021	0.248334	TcYC6_0078240-RA-p1	TcYC6_0078240-RA-p1	TcYC6_0078240	2139	TcYC6_0078240-RA-p1 | transcript=TcYC6_0078240-RA | gene=TcYC6_0078240 | organism=Trypanosoma_cruzi_Y_C6 | gene_product=hypothetical protein, conserved | transcript_product=hypothetical protein, conserved | location=TcYC6_Chr15:946924-948165(+) | protein_l																					8	8	8	19.4	19.4	19.4	46.922	0	38.056	4413400000	42	28.7729	28.8304	28.9135	29.1034	28.9417	29.4393	458689984	477329984	505620000	576750016	515609984
	1.06009	0.247034	TcYC6_0121230-RA-p1	TcYC6_0121230-RA-p1	TcYC6_0121230	3530	TcYC6_0121230-RA-p1 | transcript=TcYC6_0121230-RA | gene=TcYC6_0121230 | organism=Trypanosoma_cruzi_Y_C6 | gene_product=RNA editing complex protein MP63, putative | transcript_product=RNA editing complex protein MP63, putative | location=TcYC6_Chr4:101650-																					6	6	6	23.7	23.7	23.7	63.723	0	44.704	885900000	16	26.4938	26.8808	26.4807	26.5571	26.5829	26.8606	94501000	123570000	93645000	98736000	100520000
	1.69866	0.2464	TcYC6_0109610-RA-p1	TcYC6_0109610-RA-p1	TcYC6_0109610	3146	TcYC6_0109610-RA-p1 | transcript=TcYC6_0109610-RA | gene=TcYC6_0109610 | organism=Trypanosoma_cruzi_Y_C6 | gene_product=carnitine/choline acetyltransferase, putative | transcript_product=carnitine/choline acetyltransferase, putative | location=TcYC6_Chr8:4	TcYC6_0109610	TcYC6_0109610-RA	Trypanosoma cruzi Y C6	TcYC6_Chr8:421,550..423,382(+)	carnitine/choline acetyltransferase, putative	N/A	acyltransferase activity	IEA	N/A	N/A	GO:0016746	N/A	N/A	N/A	N/A	N/A	N/A	N/A		+	32	32	32	68.5	68.5	68.5	66.923	0	323.31	30768000000	154	31.7516	31.8874	31.6455	31.8441	31.6005	32.0053	3615600128	3972600064	3359200000	3855099904	3256100096
	0.49834	0.245667	TcYC6_0043620-RA-p1	TcYC6_0043620-RA-p1	TcYC6_0043620	1045	TcYC6_0043620-RA-p1 | transcript=TcYC6_0043620-RA | gene=TcYC6_0043620 | organism=Trypanosoma_cruzi_Y_C6 | gene_product=anion-transporting ATPase-like, putative | transcript_product=anion-transporting ATPase-like, putative | location=TcYC6_Chr16:175579-176	TcYC6_0043620	TcYC6_0043620-RA	Trypanosoma cruzi Y C6	TcYC6_Chr16:175,579..176,658(-)	anion-transporting ATPase-like, putative	N/A	ATP binding;ATP hydrolysis activity	IEA	N/A	N/A	GO:0005524;GO:0016887	N/A	N/A	N/A	N/A	N/A	N/A	N/A		+	14	14	14	57.1	57.1	57.1	39.286	0	67.793	6011300000	52	29.1181	29.3145	29.4	29.2673	29.2122	29.8855	582649984	667660032	708409984	646160000	621939968
	0.851901	0.244766	TcYC6_0112230-RA-p1	TcYC6_0112230-RA-p1	TcYC6_0112230	3240	TcYC6_0112230-RA-p1 | transcript=TcYC6_0112230-RA | gene=TcYC6_0112230 | organism=Trypanosoma_cruzi_Y_C6 | gene_product=26S proteasome regulatory subunit RPN11 [Source:UniProtKB/TrEMBL;Acc:A0A2V2VCC4] | transcript_product=proteasome regulatory non-ATPase s	TcYC6_0112230	TcYC6_0112230-RA	Trypanosoma cruzi Y C6	TcYC6_Chr8:1,043,875..1,044,807(-)	proteasome regulatory non-ATPase subunit 11, putative	N/A	Lys63-specific deubiquitinase activity;isopeptidase activity;metallopeptidase activity;protein binding	IEA	GO:0000502	proteasome complex	GO:0061578;GO:0070122;GO:0008237;GO:0005515	N/A	N/A	N/A	N/A	N/A	N/A	N/A		+	10	10	10	36.8	36.8	36.8	34.377	0	32.646	4831300000	31	29.0816	29.0926	28.9941	29.1259	28.8741	29.4656	568110016	572460032	534689984	585820032	492000000
	0.161603	0.2422	TcYC6_0005310-RA-p1	TcYC6_0005310-RA-p1	TcYC6_0005310	148	TcYC6_0005310-RA-p1 | transcript=TcYC6_0005310-RA | gene=TcYC6_0005310 | organism=Trypanosoma_cruzi_Y_C6 | gene_product=ER protein Pkr1, putative | transcript_product=ER protein Pkr1, putative | location=TcYC6_Chr5:149389-149703(+) | protein_length=104 | s	TcYC6_0005310	TcYC6_0005310-RA	Trypanosoma cruzi Y C6	TcYC6_Chr5:149,389..149,703(+)	ER protein Pkr1, putative	N/A	N/A	IEA	N/A	N/A	N/A	GO:0070072	vacuolar proton-transporting V-type ATPase complex assembly	N/A	N/A	N/A	N/A	N/A		+	2	2	2	21.2	21.2	21.2	11.945	0	4.7781	580320000	6	24.7316	26.3163	26.0943	25.9618	26.5346	25.809	0	83560000	71644000	65353000	97210000
	1.55288	0.241433	TcYC6_0028330-RA-p1	TcYC6_0028330-RA-p1	TcYC6_0028330	742	TcYC6_0028330-RA-p1 | transcript=TcYC6_0028330-RA | gene=TcYC6_0028330 | organism=Trypanosoma_cruzi_Y_C6 | gene_product=hypothetical protein, conserved | transcript_product=hypothetical protein, conserved | location=TcYC6_Chr38:198997-199887(-) | protein_l	TcYC6_0028330	TcYC6_0028330-RA	Trypanosoma cruzi Y C6	TcYC6_Chr38:198,997..199,887(-)	hypothetical protein, conserved	N/A	calcium ion binding	IEA	N/A	N/A	GO:0005509	N/A	N/A	N/A	N/A	N/A	N/A	N/A		+	6	6	6	18.2	18.2	18.2	33.889	0	12.522	1162200000	17	27.0763	27.2232	26.9316	27.3482	26.9889	27.1497	141510000	156670000	128000000	170860000	133190000
	0.778648	0.241367	TcYC6_0127970-RA-p1;TcYC6_0046120-RA-p1	TcYC6_0127970-RA-p1;TcYC6_0046120-RA-p1	TcYC6_0127970;TcYC6_0046120	1160	TcYC6_0127970-RA-p1 | transcript=TcYC6_0127970-RA | gene=TcYC6_0127970 | organism=Trypanosoma_cruzi_Y_C6 | gene_product=deoxyuridine triphosphatase, putative | transcript_product=deoxyuridine triphosphatase, putative | location=TcYC6_Contig93:5041-5892(-)																					9	9	9	34.3	34.3	34.3	32.177	0	65.172	3598700000	24	28.3241	28.9145	28.7458	28.7056	28.5063	28.6802	336049984	505969984	450150016	437760000	381280000
	0.447728	0.241366	TcYC6_0062470-RA-p1	TcYC6_0062470-RA-p1	TcYC6_0062470	1629	TcYC6_0062470-RA-p1 | transcript=TcYC6_0062470-RA | gene=TcYC6_0062470 | organism=Trypanosoma_cruzi_Y_C6 | gene_product=Degradation arginine-rich protein for mis-folding, putative | transcript_product=Degradation arginine-rich protein for mis-folding, puta																					12	12	12	54.1	54.1	54.1	26.237	0	59.167	3251100000	34	28.2397	28.6426	28.6263	28.2469	28.181	28.8816	316960000	419070016	414369984	318550016	304320000
	1.87578	0.240367	TcYC6_0033380-RA-p1	TcYC6_0033380-RA-p1	TcYC6_0033380	867	TcYC6_0033380-RA-p1 | transcript=TcYC6_0033380-RA | gene=TcYC6_0033380 | organism=Trypanosoma_cruzi_Y_C6 | gene_product=metallo-peptidase, Clan MF, Family M17, putative | transcript_product=metallo-peptidase, Clan MF, Family M17, putative | location=TcYC6_	TcYC6_0033380	TcYC6_0033380-RA	Trypanosoma cruzi Y C6	TcYC6_Chr17:175,762..177,516(-)	metallo-peptidase, Clan MF, Family M17, putative	N/A	manganese ion binding;metalloaminopeptidase activity	IEA	GO:0005737	cytoplasm	GO:0030145;GO:0070006	GO:0019538;GO:0006508	protein metabolic process;proteolysis	N/A	N/A	N/A	N/A	N/A		+	21	21	21	38.2	38.2	38.2	62.315	0	265.9	21711000000	103	31.2694	31.4256	31.2171	31.5106	31.1189	31.3903	2588400128	2884400128	2496199936	3059399936	2332000000
	0.734413	0.239133	TcYC6_0030450-RA-p1	TcYC6_0030450-RA-p1	TcYC6_0030450	778	TcYC6_0030450-RA-p1 | transcript=TcYC6_0030450-RA | gene=TcYC6_0030450 | organism=Trypanosoma_cruzi_Y_C6 | gene_product=succinate dehydrogenase iron-sulfur subunit | transcript_product=succinate dehydrogenase iron-sulfur subunit | location=TcYC6_Chr17:8998	TcYC6_0030450	TcYC6_0030450-RA	Trypanosoma cruzi Y C6	TcYC6_Chr17:89,986..90,708(-)	succinate dehydrogenase iron-sulfur subunit	N/A	electron transfer activity;iron-sulfur cluster binding;oxidoreductase activity	IEA	N/A	N/A	GO:0009055;GO:0051536;GO:0016491	GO:0055114;GO:0006099	obsolete oxidation-reduction process;tricarboxylic acid cycle	N/A	N/A	N/A	N/A	N/A		+	15	15	15	61.7	61.7	61.7	27.061	0	118.42	16559000000	94	31.0344	31.0464	30.7645	31.0781	30.5412	30.933	2199300096	2217600000	1824000000	2266899968	1562499968
	0.814419	0.238267	TcYC6_0006080-RA-p1	TcYC6_0006080-RA-p1	TcYC6_0006080	184	TcYC6_0006080-RA-p1 | transcript=TcYC6_0006080-RA | gene=TcYC6_0006080 | organism=Trypanosoma_cruzi_Y_C6 | gene_product=ubiquinone biosynthesis methyltransferase, putative | transcript_product=ubiquinone biosynthesis methyltransferase, putative | location=	TcYC6_0006080	TcYC6_0006080-RA	Trypanosoma cruzi Y C6	TcYC6_Chr5:404,222..405,079(-)	ubiquinone biosynthesis methyltransferase, putative	N/A	methyltransferase activity	IEA	N/A	N/A	GO:0008168	N/A	N/A	N/A	N/A	N/A	N/A	N/A		+	12	12	12	48.4	48.4	48.4	32.104	0	48.981	7071000000	59	29.3231	29.6442	29.5667	29.8676	29.7262	29.819	671649984	839049984	795160000	979569984	888150016
	0.907817	0.237709	TcYC6_0089820-RA-p1	TcYC6_0089820-RA-p1	TcYC6_0089820	2506	TcYC6_0089820-RA-p1 | transcript=TcYC6_0089820-RA | gene=TcYC6_0089820 | organism=Trypanosoma_cruzi_Y_C6 | gene_product=putative NADPH-dependent FMN/FAD containing oxidoreductase | transcript_product=putative NADPH-dependent FMN/FAD containing oxidoreducta	TcYC6_0089820	TcYC6_0089820-RA	Trypanosoma cruzi Y C6	TcYC6_Chr7:630,282..632,117(+)	putative NADPH-dependent FMN/FAD containing oxidoreductase	N/A	FMN binding;oxidoreductase activity	IEA	N/A	N/A	GO:0010181;GO:0016491	GO:0055114	obsolete oxidation-reduction process	N/A	N/A	N/A	N/A	N/A		+	7	7	7	14.9	14.9	14.9	68.558	0	12.889	618030000	7	25.7915	26.3252	26.1622	26.2508	26.1251	26.2159	0	84075000	75095000	79852000	73189000
	0.562866	0.237466	TcYC6_0112990-RA-p1;TcYC6_0025610-RA-p1	TcYC6_0112990-RA-p1;TcYC6_0025610-RA-p1	TcYC6_0112990;TcYC6_0025610	697	TcYC6_0112990-RA-p1 | transcript=TcYC6_0112990-RA | gene=TcYC6_0112990 | organism=Trypanosoma_cruzi_Y_C6 | gene_product=choline/carnitine O-acyltransferase , putative | transcript_product=choline/carnitine O-acyltransferase , putative | location=TcYC6_Chr9	TcYC6_0025610;TcYC6_0112990	TcYC6_0025610-RA;TcYC6_0112990-RA	Trypanosoma cruzi Y C6;Trypanosoma cruzi Y C6	TcYC6_Chr20:649,744..652,158(+);TcYC6_Chr9:95,053..97,467(-)	choline/carnitine O-acyltransferase , putative;choline/carnitine O-acyltransferase , putative	N/A;N/A	acyltransferase activity;acyltransferase activity	IEA;IEA	N/A;N/A	N/A;N/A	GO:0016746;GO:0016746	N/A;N/A	N/A;N/A	N/A;N/A	N/A;N/A	N/A;N/A	N/A;N/A	N/A;N/A		+	12	12	12	16	16	16	92.705	0	16.485	2818100000	21	28.5349	28.5241	28.2347	28.5292	27.9197	28.3484	388929984	386009984	315860000	387390016	253910000
	1.56873	0.237334	TcYC6_0099610-RA-p1	TcYC6_0099610-RA-p1	TcYC6_0099610	2860	TcYC6_0099610-RA-p1 | transcript=TcYC6_0099610-RA | gene=TcYC6_0099610 | organism=Trypanosoma_cruzi_Y_C6 | gene_product=hypothetical protein, conserved | transcript_product=hypothetical protein, conserved | location=TcYC6_Chr28:189952-192330(-) | protein_l	TcYC6_0099610	TcYC6_0099610-RA	Trypanosoma cruzi Y C6	TcYC6_Chr28:189,952..192,330(-)	hypothetical protein, conserved	N/A	calmodulin binding	IEA	GO:0031514	motile cilium	GO:0005516	N/A	N/A	N/A	N/A	N/A	N/A	N/A		+	24	24	24	30.8	30.8	30.8	90.571	0	180.89	7997100000	77	29.7713	29.851	29.6617	29.9617	29.7325	30.0648	916350016	968369984	849299968	1045600000	892000000
	0.843559	0.237267	TcYC6_0034770-RA-p1	TcYC6_0034770-RA-p1	TcYC6_0034770	884	TcYC6_0034770-RA-p1 | transcript=TcYC6_0034770-RA | gene=TcYC6_0034770 | organism=Trypanosoma_cruzi_Y_C6 | gene_product=Putative ribonucleoprotein p18, mitochondrial [Source:UniProtKB/TrEMBL;Acc:A0A2V2WAA5] | transcript_product=ribonucleoprotein p18, mitoc	TcYC6_0034770	TcYC6_0034770-RA	Trypanosoma cruzi Y C6	TcYC6_Chr33:424,525..425,097(-)	ribonucleoprotein p18, mitochondrial precursor, putative	N/A	protein binding	IEA	N/A	N/A	GO:0005515	N/A	N/A	N/A	N/A	N/A	N/A	N/A		+	13	13	13	73.2	73.2	73.2	21.623	0	207.29	17397000000	44	30.7452	31.1253	30.9809	30.9234	30.9153	31.3045	1799800064	2342299904	2119299968	2036499968	2025100032
	0.56463	0.2369	TcYC6_0054160-RA-p1;TcYC6_0120800-RA-p1;TcYC6_0120890-RA-p1;TcYC6_0065070-RA-p1;TcYC6_0065040-RA-p1;TcYC6_0120430-RA-p1	TcYC6_0054160-RA-p1	TcYC6_0054160	1424	TcYC6_0054160-RA-p1 | transcript=TcYC6_0054160-RA | gene=TcYC6_0054160 | organism=Trypanosoma_cruzi_Y_C6 | gene_product=glycine dehydrogenase [decarboxylating], putative | transcript_product=glycine dehydrogenase [decarboxylating], putative | location=TcYC	TcYC6_0054160	TcYC6_0054160-RA	Trypanosoma cruzi Y C6	TcYC6_Chr11:1,162,866..1,165,775(+)	glycine dehydrogenase [decarboxylating], putative	N/A	catalytic activity;glycine dehydrogenase (decarboxylating) activity	IEA	N/A	N/A	GO:0003824;GO:0004375	GO:0006546;GO:0006544;GO:0055114	glycine catabolic process;glycine metabolic process;obsolete oxidation-reduction process	N/A	N/A	N/A	N/A	N/A		+	10	10	10	17.1	17.1	17.1	106.16	0	30.452	693210000	15	25.9006	26.6136	26.1213	26.2611	26.3981	26.256	62640000	102680000	72997000	80420000	88436000
	0.67251	0.236833	TcYC6_0040380-RA-p1	TcYC6_0040380-RA-p1	TcYC6_0040380	943	TcYC6_0040380-RA-p1 | transcript=TcYC6_0040380-RA | gene=TcYC6_0040380 | organism=Trypanosoma_cruzi_Y_C6 | gene_product=Putative paraflagellar rod component [Source:UniProtKB/TrEMBL;Acc:A0A2V2W7I9] | transcript_product=paraflagellar rod component, putative	TcYC6_0040380	TcYC6_0040380-RA	Trypanosoma cruzi Y C6	TcYC6_Chr1:2,242,045..2,243,823(-)	paraflagellar rod component, putative	N/A	calmodulin binding	IEA	GO:0031514	motile cilium	GO:0005516	N/A	N/A	N/A	N/A	N/A	N/A	N/A		+	22	22	22	42.2	42.2	42.2	68.272	0	138.79	10417000000	73	30.4134	30.2648	29.9107	30.3715	30.0052	30.4035	1430000000	1290099968	1009299968	1389100032	1077600000
	1.73635	0.2356	TcYC6_0087960-RA-p1	TcYC6_0087960-RA-p1	TcYC6_0087960	2439	TcYC6_0087960-RA-p1 | transcript=TcYC6_0087960-RA | gene=TcYC6_0087960 | organism=Trypanosoma_cruzi_Y_C6 | gene_product=Putative uracil phosphoribosyltransferase [Source:UniProtKB/TrEMBL;Acc:A0A2V2X7R9] | transcript_product=uracil phosphoribosyltransferase	TcYC6_0087960	TcYC6_0087960-RA	Trypanosoma cruzi Y C6	TcYC6_Chr7:178,375..179,085(+)	uracil phosphoribosyltransferase, putative	N/A	glycosyltransferase activity	IEA	N/A	N/A	GO:0016757	GO:0009116	nucleoside metabolic process	N/A	N/A	N/A	N/A	N/A		+	18	18	18	81.8	81.8	81.8	26.543	0	181.07	10906000000	92	30.0691	30.4623	30.2113	30.3381	30.2234	30.4102	1126400000	1479299968	1243100032	1357299968	1253600000
	0.551103	0.233767	TcYC6_0090770-RA-p1;TcYC6_0128920-RA-p1;TcYC6_0130520-RA-p1;TcYC6_0129020-RA-p1	TcYC6_0090770-RA-p1	TcYC6_0090770	2542	TcYC6_0090770-RA-p1 | transcript=TcYC6_0090770-RA | gene=TcYC6_0090770 | organism=Trypanosoma_cruzi_Y_C6 | gene_product=ankyrin, putative | transcript_product=ankyrin, putative | location=TcYC6_Chr7:825951-826973(+) | protein_length=340 | sequence_SO=chrom	TcYC6_0090770	TcYC6_0090770-RA	Trypanosoma cruzi Y C6	TcYC6_Chr7:825,951..826,973(+)	ankyrin, putative	N/A	protein binding	IEA	N/A	N/A	GO:0005515	N/A	N/A	N/A	N/A	N/A	N/A	N/A		+	7	7	7	26.8	26.8	26.8	37.002	0	20.952	2073800000	10	27.7033	27.8124	27.7321	27.925	27.9653	28.3646	218530000	235710000	222940000	254830000	262060000
	0.81706	0.233266	TcYC6_0091440-RA-p1	TcYC6_0091440-RA-p1	TcYC6_0091440	2567	TcYC6_0091440-RA-p1 | transcript=TcYC6_0091440-RA | gene=TcYC6_0091440 | organism=Trypanosoma_cruzi_Y_C6 | gene_product=Alpha/beta hydrolase family, putative | transcript_product=Alpha/beta hydrolase family, putative | location=TcYC6_Chr7:971638-972594(+)																					11	11	11	55	55	55	34.871	0	56.499	3996200000	57	28.5093	29.102	28.8139	28.7851	28.7637	28.8996	382089984	576220032	471889984	462569984	455760000
	0.903824	0.2328	TcYC6_0005830-RA-p1	TcYC6_0005830-RA-p1	TcYC6_0005830	171	TcYC6_0005830-RA-p1 | transcript=TcYC6_0005830-RA | gene=TcYC6_0005830 | organism=Trypanosoma_cruzi_Y_C6 | gene_product=VHS domain containing protein, putative | transcript_product=VHS domain containing protein, putative | location=TcYC6_Chr5:313475-314980	TcYC6_0005830	TcYC6_0005830-RA	Trypanosoma cruzi Y C6	TcYC6_Chr5:313,475..314,980(-)	VHS domain containing protein, putative	N/A	N/A	IEA	N/A	N/A	N/A	GO:0006886	intracellular protein transport	N/A	N/A	N/A	N/A	N/A		+	10	10	10	22.2	22.2	22.2	54.762	0	171.54	1812000000	23	27.5281	27.8611	27.4517	27.6086	27.7045	27.913	193540000	243790000	183560000	204650000	218720000
	1.54246	0.2321	TcYC6_0049540-RA-p1	TcYC6_0049540-RA-p1	TcYC6_0049540	1276	TcYC6_0049540-RA-p1 | transcript=TcYC6_0049540-RA | gene=TcYC6_0049540 | organism=Trypanosoma_cruzi_Y_C6 | gene_product=Unconventional myosin [Source:UniProtKB/TrEMBL;Acc:A0A2V2W5E1] | transcript_product=Unconventional myosin | location=TcYC6_Chr11:84168-8	TcYC6_0049540	TcYC6_0049540-RA	Trypanosoma cruzi Y C6	TcYC6_Chr11:84,168..87,344(-)	Unconventional myosin	N/A	ATP binding;actin binding;cytoskeletal motor activity;protein binding	IEA	GO:0016459	myosin complex	GO:0005524;GO:0003779;GO:0003774;GO:0005515	N/A	N/A	N/A	N/A	N/A	N/A	N/A		+	26	26	26	32.1	32.1	32.1	120.42	0	213.55	6701900000	58	29.551	29.7847	29.4444	29.7552	29.442	29.5938	786590016	924889984	730540032	906169984	729340032
	1.678	0.231767	TcYC6_0043860-RA-p1	TcYC6_0043860-RA-p1	TcYC6_0043860	1054	TcYC6_0043860-RA-p1 | transcript=TcYC6_0043860-RA | gene=TcYC6_0043860 | organism=Trypanosoma_cruzi_Y_C6 | gene_product=3-methylcrotonoyl-CoA carboxylase beta subunit, putative | transcript_product=3-methylcrotonoyl-CoA carboxylase beta subunit, putative |	TcYC6_0043860	TcYC6_0043860-RA	Trypanosoma cruzi Y C6	TcYC6_Chr16:251,655..253,505(-)	3-methylcrotonoyl-CoA carboxylase beta subunit, putative	N/A	ligase activity	IEA	N/A	N/A	GO:0016874	N/A	N/A	N/A	N/A	N/A	N/A	N/A		+	22	22	22	44.3	44.3	44.3	67.156	0	219.99	9021100000	83	29.9173	30.0491	29.9801	30.233	29.8806	30.1912	1013900032	1110899968	1059000000	1261900032	988449984
	0.553395	0.231534	TcYC6_0047050-RA-p1	TcYC6_0047050-RA-p1	TcYC6_0047050	1202	TcYC6_0047050-RA-p1 | transcript=TcYC6_0047050-RA | gene=TcYC6_0047050 | organism=Trypanosoma_cruzi_Y_C6 | gene_product=nuclear transmembrane protein, putative | transcript_product=nuclear transmembrane protein, putative | location=TcYC6_Chr30:224674-22559																					4	4	4	25.9	25.9	25.9	33.003	0	133.47	938450000	14	26.3855	26.6406	26.5094	26.8596	26.8997	26.989	87668000	104620000	95524000	121770000	125200000
[truncated: 1,708 more rows]
[truncated: 1 more columns]

## Sheet: TCT
Significant	[-LOG(P-value)]	Difference	Protein IDs	Majority protein IDs	id	Gene ID	Fasta headers	Peptide sequences	Mod. peptide IDs	Evidence IDs	MS/MS IDs	Best MS/MS	Oxidation (M) site IDs	Gene ID_	source_id	Organism	Genomic Location (Gene)	Product Description	Curated GO Functions	Computed GO Functions	Evidence Code	Computed GO Component IDs	Computed GO Components	Computed GO Function IDs	Computed GO Process IDs	Computed GO Processes	Curated GO Component IDs	Curated GO Components	Curated GO Function IDs	Curated GO Process IDs	Curated GO Processes	Only identified by site	Reverse	Potential contaminant	Taxonomy IDs	matrix47	matrix40	Peptides	Razor + unique peptides	Unique peptides	Sequence coverage [%]	Unique + razor sequence coverage [%]	Unique sequence coverage [%]	Mol. weight [kDa]	Q-value	Score	Intensity	MS/MS count	#NAME?
[truncated: 1,505 more rows]
[truncated: 12 more columns]

[truncated: 1 more sheets: Ama]
