# Supplementary material for: Identification of inhibitors for the transmembrane Trypanosoma cruzi eIF2α kinase relevant for parasite proliferation
Source: J Biol Chem. 2023 May 23;299(7):104857. doi: 10.1016/j.jbc.2023.104857 (PMC10300260; doi:10.1016/j.jbc.2023.104857)
Supplement: Table S4 — Selleckchem compounds and DSF analysis of TcK2 KD5 showing the Tm and ΔTm for each tested compound. [file mmc4.xlsx]

## Sheet: Selleckchem_code
Selleckchem inhibotors code
	1	2	3	4	5	6	7	8	9	10	11	12													12
a	S1003	S1017	S1028	S1040	S1056	S1076	S1092	S1105	S1116	S1138	S1167	S7508
	Linifanib (ABT-869)	Cediranib (AZD2171)	Lapatinib (GW-572016) Ditosylate	Sorafenib Tosylate	AC480 (BMS-599626)	SB203580	KU-55933 (ATM Kinase Inhibitor)	LY294002	Palbociclib (PD-0332991) HCl	Brivanib Alaninate (BMS-582664)	CP-724714	JNK Inhibitor IX
b	S1005	S1018	S1032	S1042	S1064	S1077	S1093	S1106	S1117	S1143	S1169	S8003
	Axitinib	Dovitinib (TKI-258, CHIR-258)	Motesanib Diphosphate (AMG-706)	Sunitinib Malate	Masitinib (AB1010)	SB202190 (FHPI)	GSK1904529A	OSU-03012 (AR-12)	Triciribine	AG-490 (Tyrphostin B42)	TGX-221	PQ 401
c	S1006	S1020	S1033	S1043	S1065	S1078	S1094	S1107	S1118	S1145	S1170	S7525
	Saracatinib (AZD0530)	PD184352 (CI-1040)	Nilotinib (AMN-107)	Tandutinib (MLN518)	GDC-0941	MK-2206 2HCl	PF-04217903	Danusertib (PHA-739358)	XL147	SNS-032 (BMS-387032)	WZ3146	XMD8-92
d	S1008	S1021	S1034	S1044	S1066	S1080	S1100	S1109	S1119	S1147	S1171	S8004
	Selumetinib (AZD6244)	Dasatinib	NVP-AEW541	Temsirolimus (CCI-779, NSC 683864)	SL-327	SU11274	MLN8054	BI 2536	Cabozantinib (XL184, BMS-907351)	Barasertib (AZD1152-HQPA)	CYC116	ZM 39923 HCl
e	S1010	S1022	S1035	S1046	S1068	S1084	S1101	S1111	S1120	S1152	S1173	S7526
	Nintedanib (BIBF 1120)	Ridaforolimus (Deforolimus, MK-8669)	Pazopanib HCl (GW786034 HCl)	Vandetanib (ZD6474)	Crizotinib (PF-02341066)	Brivanib (BMS-540215)	Vatalanib (PTK787) 2HCl	Foretinib (GSK1363089)	Everolimus (RAD001)	PLX-4720	WZ4002	GNF-5
f	S1011	S1023	S1036	S1048	S1070	S1088	S1102	S1112	S1124	S1153	S1177	S8005
	Afatinib (BIBW2992)	Erlotinib HCl (OSI-744)	PD0325901	VX-680 (Tozasertib, MK-0457)	PHA-665752	NVP-ADW742	U0126-EtOH	SGX-523	BMS-754807	Roscovitine (Seliciclib,CYC202)	PD98059	SMI-4a
g	S1012	S1025	S1038	S1049	S1072	S1089	S1103	S1113	S1133	S1154	S1178	S7528
	BMS-536924	Gefitinib (ZD1839)	PI-103	Y-27632 2HCl	ZSTK474	Refametinib (RDEA119, Bay 86-9766)	ZM 447439	GSK690693	Alisertib (MLN8237)	SNS-314 Mesylate	Regorafenib (BAY 73-4506)	GNE-7915
h	S1014	S1026	S1039	S1055	S1075	S1091	S1104	S1114	S1134	S1164	S1179	S8007
	Bosutinib (SKI-606)	Imatinib Mesylate (STI571)	Rapamycin (Sirolimus)	Enzastaurin (LY317615)	SB216763	OSI-906 (Linsitinib)	GDC-0879	JNJ-38877605	AT9283	Lenvatinib (E7080)	WZ8040	VE-821
NEW Plate layout: Selleckchem 2 (from L1200-02 + L1200-05)
	1	2	3	4	5	6	7	8	9	10	11	12
a	S1181	S1244	S1352	S1454	S1485	S1524	S1555	S1573	S2134	S2193	S2216	S8024
	ENMD-2076	Amuvatinib (MP-470)	TG100-115	PHA-680632	HMN-214	AT7519	AZD8055	Fasudil (HA-1077) HCl	AZD8330	GSK461364	Mubritinib (TAK 165)	Tyrphostin AG 1296
b	S1194	S1249	S1360	S1458	S1486	S1526	S1556	S1574	S2158	S2194	S2218	S8058
	CUDC-101	JNJ-7706621	GSK1059615	VX-745	AEE788 (NVP-AEE788)	Quizartinib (AC220)	PHT-427	BIRB 796 (Doramapimod)	KW-2449	R406	PP242	P276-00
c	S1205	S1264	S1361	S1459	S1487	S1529	S1557	S1577	S2161	S2198	S2219	S8031
	PIK-75	PD173074	MGCD-265	Thiazovivin	PHA-793887	Hesperadin	KRN 633	Tie2 kinase inhibitor	RAF265 (CHIR-265)	SGI-1776 free base	CYT387	NSC 23766
d	S1207	S1266	S1362	S1460	S1489	S1530	S1558	S1582	S2162	S2201	S2220	S8078
	Tivozanib (AV-951)	WYE-354	Rigosertib (ON-01910)	SP600125	PIK-93	BIX 02188	AT7867	H 89 2HCl	AZD1480	BMS-794833	SB590885	Bardoxolone Methyl
e	S1219	S1267	S1363	S1462	S1490	S1531	S1561	S1590	S2163	S2202	S2221	S8032
	YM201636	Vemurafenib (PLX4032, RG7204)	Ki8751	AZD6482	Ponatinib (AP24534)	BIX 02189	BMS-777607	TWS119	PF-4708671	NVP-BHG712	Apatinib	PRT062607 (P505-15, BIIB057) HCl
f	S1220	S1274	S1378	S1470	S1494	S1532	S1568	S1802	S2179	S2205	S2226	0
	OSI-930	BX-795	Ruxolitinib (INCB018424)	TSU-68 (SU6668, Orantinib)	LY2228820	AZD7762	PD318088	Acadesine	LY2784544	OSI-420	CAL-101 (Idelalisib, GS-1101)
g	S1226	S1275	S1392	S1474	S1519	S1533	S1570	S2013	S2185	S2207	S2227	S8036
	KU-0063794	BX-912	Pelitinib (EKB-569)	GSK429286A	CCT129202	R406 (free base)	KU-60019	PF-573228	AST-1306	PIK-293	PIK-294	Butein
h	S1234	S1342	S1451	S1475	S1523	S1536	S1572	S2014	S2192	S2214	S2231	0
	AG-1024	Genistein	Aurora A Inhibitor I	Pimasertib (AS-703026)	SAR245409 (XL765)	CP-673451	BS-181 HCl	BMS-265246	AZD8931 (Sapitinib)	AZ 960	Telatinib
NEW Plate layout: Selleckchem 3 (from L1200-03 + L1200-5)
	1	2	3	4	5	6	7	8	9	10	11	12
a	S2235	S2406	S2626	S2671	S2686	S2703	S2730	S2749	S2768	S2796	S2817	S7565
	Volasertib (BI 6727)	Chrysophanic Acid	LY2603618	AS-252424	NVP-BSK805 2HCl	GSK1838705A	Crenolanib (CP-868596)	BGT226 (NVP-BGT226)	Dinaciclib (SCH727965)	WP1066	Torin 2	WH-4-023
b	S2238	S2475	S2634	S2672	S2688	S2718	S2735	S2751	S2769	S2801	S2820	S8009
	Palomid 529 (P529)	Imatinib (STI571)	DCC-2036 (Rebastinib)	PF-00562271	R547	TAK-901	MK-8776 (SCH 900776)	Milciclib (PHA-848125)	Dovitinib (TKI-258) Dilactic Acid	AZD4547	TAE226 (NVP-TAE226)	AG-18
c	S2243	S2542	S2635	S2673	S2689	S2719	S2736	S2752	S2770	S2806	S2824	S7566
	Degrasyn (WP1130)	Phenformin HCl	CCT128930	Trametinib (GSK1120212)	WAY-600	AMG-900	TG101348 (SAR302503)	HER2-Inhibitor-1	MK-5108 (VX-689)	CEP-33779	TPCA-1	IM-12
d	S2247	S2617	S2636	S2679	S2692	S2720	S2742	S2755	S2774	S2807	S2842	S8015
	BKM120 (NVP-BKM120, Buparlisib)	TAK-733	A66	Flavopiridol HCl	TG101209	ZM 336372	PHA-767491	Varlitinib	MK-2461	Dabrafenib (GSK2118436)	SAR131675	CEP-32496
e	S2266	S2621	S2638	S2680	S2696	S2726	S2743	S2758	S2783	S2808	S2843	S7605
	Asiatic Acid	AZD5438	NU7441 (KU-57788)	Ibrutinib (PCI-32765)	GDC-0980 (RG7422)	PH-797804	PF-04691502	Wortmannin	AZD2014	GDC-0068	BI-D1870	Filgotinib (GLPG0634)
f	S2310	S2622	S2658	S2681	S2697	S2727	S2744	S2759	S2784	S2811	S2845	S8019
	Honokiol	PP121	GSK2126458 (GSK458)	AS-604850	A-769662	Dacomitinib (PF299804, PF299)	CCT137690	CUDC-907	TAK-285	INK 128 (MLN0128)	Semaxanib (SU5416)	AZD5363
g	S2386	S2624	S2661	S2682	S2699	S2728	S2746	S2761	S2789	S2814	S2859	S8002
	Indirubin	OSI-027	WYE-125132 (WYE-132)	CAY10505	CH5132799	AG-1478 (Tyrphostin AG-1478)	AZ 628	NVP-BVU972	Tofacitinib (CP-690550,Tasocitinib)	BYL719	Golvatinib (E7050)	GSK2636771
h	S2391	S2625	S2670	S2683	S2700	S2729	S2747	S2767	S2791	S2816	S2864	S8023
	Quercetin	Fostamatinib (R788)	A-674563	CHIR-124	KX2-391	SB415286	AMG-458	3-Methyladenine	Sotrastaurin	Tyrphostin AG 879	IMD 0354	TCS 359
NEW Plate layout: Selleckchem 4 (from L1200-04 + L1200-5)
	1	2	3	4	5	6	7	8	9	10	11	12
a	S2867	S2899	S3012	S7000	S7041	S7093	S7145	S7195	S7248	S7293	S7367	S8040
	WHI-P154	GNF-2	Pazopanib	AP26113	CX-6258 HCl	IPA-3	AZD1080	RKI-1447	Ro3280	ZCL278	GNE-0877	GDC-0349
b	S2870	S2902	S3026	S7007	S7050	S7094	S7153	S7198	S7253	S7297	S7368	0
	TG100713	S-Ruxolitinib (INCB018424)	Piceatannol	MEK162 (ARRY-162, ARRY-438162)	AZ20	PF-3758309	10058-F4	BIO	AZD2858	AZD9291	GNE-9605
c	S2872	S2904	S4001	S7008	S7051	S7102	S7158	S7206	S7255	S7317	S7397	S8044
	GW5074	PF-477736	Cabozantinib malate (XL184)	PP2	CGI1746	VE-822	LY2835219	CNX-2006	NMS-P937 (NMS1286937)	WZ4003	Sorafenib	BMS-345541
d	S2882	S2911	S4901	S7016	S7060	S7104	S7167	S7207	S7257	S7319	S7422	0
	IKK-16 (IKK Inhibitor VII)	Go 6983	JNK-IN-8	VS-5584 (SB2343)	PP1	AZD1208	SSR128129E	Ro 31-8220 Mesylate	CNX-774	EHop-016	KN-62
e	S2890	S2913	S4907	S7018	S7065	S7106	S7173	S7208	S7269	S7320	S7423	S8050
	PF-562271	BAY 11-7082	SC-514	CZC24832	MK-8745	AZD3463	AVL-292	GF109203X	PD173955	TG003	KN-93 Phosphate	ETP-46464
f	S2895	S2922	S5001	S7028	S7083	S7114	S7176	S7209	S7284	S7330	S7435	0
	Tyrphostin 9	Icotinib	Tofacitinib (CP-690550) Citrate	IPI-145 (INK1197)	LDK378	NU6027	SKI II	GSK650394	CO-1686 (AVL-301)	6H05	AR-A014418
g	S2896	S2924	S5002	S7036	S7087	S7127	S7177	S7214	S7289	S7332	S7461	S8057
	ZM 323881 HCl	CHIR-99021 (CT99021) HCl	Fingolimod (FTY720) HCl	XL019	GSK2334470	TIC10	PF-543	Skepinone-L	PFK15	K-Ras(G12C) inhibitor 9	LDC000067	Pacritinib (SB1518)
h	S2897	S2928	S6005	S7039	S7091	S7136	S7194	S7215	S7291	S7356	S7482	0
	ZM 306416	TAK-715	VX-702	PD168393	Zotarolimus(ABT-578)	CGK 733	GZD824	Losmapimod (GW856553X)	TAK-632	HS-173	EHT 1864

## Sheet: DSF analysis
Compounds screened by DSF from Selleckchem box.
Ligand	Tm B	dTm B
GZD824	63.1436	15.6779
Dasatinib	56.5538	9.08807
PLX-4720	56.3635	8.89781
PF-477736	53.6075	6.14176
Dabrafenib (GSK2118436)	53.1166	5.65093
Ponatinib (AP24534)	52.7263	5.26063
Bosutinib (SKI-606)	52.6096	5.14388
Saracatinib (AZD0530)	51.7344	4.26872
Vandetanib (ZD6474)	51.6642	4.19851
Golvatinib (E7050)	51.2796	3.81386
Ibrutinib (PCI-32765)	51.2654	3.7997
WHI-P154	50.7446	3.27891
ENMD-2076	50.6941	3.22837
Foretinib (GSK1363089)	50.5591	3.09343
PP121	50.0571	2.5914
Vemurafenib (PLX4032)	50.0155	2.54979
Regorafenib (BAY 73-4506)	49.7713	2.30562
PF-3758309	49.723	2.25728
PF-562271	49.6673	2.20158
TAK-632	49.622	2.15629
PD173955	49.5733	2.10756
TPCA-1	49.5367	2.07096
Afatinib (BIBW2992)	49.4786	2.01291
PP242	49.4751	2.00943
Dovitinib (TKI-258) Dilactic Acid	49.4489	1.98319
PD173074	49.431	1.96528
Gefitinib (ZD1839)	49.4072	1.94145
TG101209	49.3809	1.91522
Cabozantinib (XL184)	49.3441	1.87835
AZ 628	49.3125	1.84677
Sorafenib	49.2983	1.83258
Cabozantinib malate (XL184)	49.2944	1.82869
NVP-BSK805 2HCl	49.2788	1.81306
Dovitinib (TKI-258)	49.2629	1.7972
TG101348 (SAR302503)	49.2182	1.75253
TWS119	49.1719	1.70624
OSI-420	49.0431	1.57739
AEE788 (NVP-AEE788)	48.8948	1.42912
Brivanib (BMS-540215)	48.8793	1.41355
AMG-458	48.8405	1.37475
JNJ-7706621	48.8171	1.35135
AG-1478 (Tyrphostin AG-1478)	48.8149	1.34915
AC480 (BMS-599626)	48.8026	1.33694
Milciclib (PHA-848125)	48.7961	1.33036
Hesperadin	48.7613	1.29557
CYC116	48.7565	1.29081
ZM 306416	48.7384	1.27265
Brivanib Alaninate (BMS-582664)	48.725	1.25928
Imatinib Mesylate (STI571)	48.6789	1.21316
Butein	48.6511	1.18544
PF-00562271	48.6348	1.16914
PP2	48.6064	1.14071
SP600125	48.5774	1.11172
PHA-665752	48.5726	1.10688
BMS-536924	48.5583	1.09256
GW5074	48.5469	1.08121
OSI-027	48.5245	1.05879
Cediranib (AZD2171)	48.5172	1.0515
Erlotinib HCl (OSI-744)	48.5165	1.05081
ZM 447439	48.4889	1.02322
PP1	48.4636	0.99786
WZ3146	48.4266	0.960918
VX-680 (Tozasertib)	48.4261	0.9604
Pazopanib HCl (GW786034 HCl)	48.4125	0.946838
Imatinib (STI571)	48.408	0.942318
Icotinib	48.4056	0.939899
Masitinib (AB1010)	48.3902	0.924538
PD184352 (CI-1040)	48.3879	0.922241
AZD7762	48.3733	0.907612
AZD8931 (Sapitinib)	48.3297	0.864006
TAK-901	48.3283	0.86264
Lapatinib (GW-572016) Ditosylate	48.3273	0.86161
IKK-16 (IKK Inhibitor VII)	48.3167	0.851036
BIX 02189	48.288	0.822288
BMS-777607	48.2872	0.821453
AT9283	48.2849	0.81918
VE-822	48.2713	0.805546
LDC000067	48.2503	0.784645
CCT137690	48.2393	0.773613
Tivozanib (AV-951)	48.2141	0.74839
R406	48.2068	0.741055
AZD4547	48.2023	0.73661
Dacomitinib (PF299804)	48.1712	0.705517
PHA-680632	48.1618	0.696053
Linifanib (ABT-869)	48.15	0.684303
OSI-930	48.1066	0.640915
NVP-BHG712	48.0948	0.629112
MLN8054	48.0911	0.625397
Danusertib (PHA-739358)	48.0765	0.610813
Axitinib	48.0755	0.609791
INK 128 (MLN0128)	48.0699	0.604221
AG-490 (Tyrphostin B42)	48.0658	0.600128
SNS-314 Mesylate	48.0635	0.597752
PD168393	48.0468	0.581116
BGT226 (NVP-BGT226)	48.035	0.569313
Crenolanib (CP-868596)	48.019	0.553314
Torin 2	48.0154	0.549652
VE-821	48.0118	0.546066
BX-912	47.9956	0.529861
Pelitinib (EKB-569)	47.9694	0.503696
R406 (free base)	47.9668	0.50108
Ki8751	47.9604	0.494659
BMS-794833	47.9596	0.493858
Barasertib (AZD1152-HQPA)	47.9594	0.493698
GSK650394	47.9563	0.49057
Aurora A Inhibitor I	47.9505	0.484783
OSU-03012 (AR-12)	47.9456	0.479866
PIK-75	47.9445	0.478783
XL019	47.9361	0.470398
AS-252424	47.9352	0.469532
AZD1080	47.9262	0.460499
AST-1306	47.8962	0.430492
UNC-AA-1-0013 (AAK1)	47.8948	0.429138
CP-724714	47.8938	0.428093
AZD5438	47.8823	0.416588
CUDC-101	47.8719	0.406174
Palomid 529 (P529)	47.8672	0.401543
Pacritinib (SB1518)	47.8649	0.39922
Varlitinib	47.8569	0.391178
Nintedanib (BIBF 1120)	47.8248	0.359123
BIX 02188	47.8012	0.335533
6H05	47.8	0.334244
CEP-33779	47.7928	0.327099
HER2-Inhibitor-1	47.7903	0.324596
MK-5108 (VX-689)	47.7883	0.322597
KW-2449	47.7788	0.313141
AVL-292	47.7715	0.30584
TAK-285	47.7628	0.297108
Palbociclib (PD-0332991) HCl	47.7609	0.295174
OSI-906 (Linsitinib)	47.7606	0.294891
GNF-2	47.7606	0.294861
GSK2126458 (GSK458)	47.7447	0.279003
Alisertib (MLN8237)	47.7425	0.276836
TG100713	47.7414	0.27573
Tie2 kinase inhibitor	47.7407	0.275021
CYT387	47.7384	0.272652
AZD3463	47.7363	0.270565
GDC-0879	47.7289	0.263199
MK-8776 (SCH 900776)	47.7194	0.253658
SB590885	47.7188	0.25314
S-Ruxolitinib (INCB018424)	47.7142	0.248539
SU11274	47.7135	0.247826
BI 2536	47.7121	0.24641
LY2784544	47.71	0.244331
Quercetin	47.7068	0.241085
KU-55933 (ATM Kinase Inhibitor)	47.7027	0.237
MK-2206 2HCl	47.6963	0.23064
Pazopanib	47.6875	0.221775
JNK-IN-8	47.685	0.219273
DMSO	47.68	0.214317
CHIR-124	47.6799	0.21418
GSK1904529A	47.6742	0.208485
PRT062607 (P505-15)	47.6706	0.204853
HS-173	47.6687	0.202999
PF-573228	47.6682	0.202469
Fostamatinib (R788)	47.6626	0.196892
GDC-0941	47.6572	0.191502
LY2835219	47.6471	0.181416
CNX-774	47.6411	0.175392
PHT-427	47.6359	0.170231
SGI-1776 free base	47.6305	0.164814
IMD 0354	47.6263	0.16058
Thiazovivin	47.6252	0.159515
PF-04217903	47.6065	0.140751
AZD6482	47.6044	0.138691
SB203580	47.6011	0.135368
Roscovitine (Seliciclib)	47.5969	0.131187
CX-6258 HCl	47.5855	0.119835
3-Methyladenine	47.5759	0.110188
Lenvatinib (E7080)	47.5748	0.109142
BIO	47.5748	0.109119
Ruxolitinib (INCB018424)	47.5662	0.10046
EHop-016	47.5632	0.0975227
GSK1059615	47.5601	0.0944099
NVP-BVU972	47.5582	0.0924606
Sunitinib Malate	47.5533	0.0875549
A-674563	47.5506	0.0848656
PF-04691502	47.5504	0.0847397
SC-514	47.5491	0.0834351
Tandutinib (MLN518)	47.5442	0.0784569
PHA-767491	47.543	0.0772629
Vatalanib (PTK787) 2HCl	47.5418	0.076088
Fasudil (HA-1077) HCl	47.539	0.0732727
Tyrphostin 9	47.5384	0.0726738
Tofacitinib (CP-690550)	47.5364	0.0707169
TSU-68 (SU6668)	47.5314	0.0657272
AT7519	47.5268	0.0610924
Sotrastaurin	47.5246	0.0588913
Semaxanib (SU5416)	47.5233	0.0575867
Go 6983	47.5227	0.0569839
TCS 359	47.5202	0.0544662
LY294002	47.5195	0.053772
Volasertib (BI 6727)	47.516	0.0503006
KX2-391	47.5108	0.0450668
SNS-032 (BMS-387032)	47.5084	0.0427361
AZD8330	47.5077	0.0419693
Temsirolimus (CCI-779)	47.5076	0.0418549
RAF265 (CHIR-265)	47.5071	0.0414238
Ro3280	47.5036	0.0378647
RKI-1447	47.5004	0.0346642
Indirubin	47.4984	0.0327263
GSK690693	47.4955	0.0298347
AZD8055	47.4926	0.0269203
Motesanib Diphosphate (AMG-706)	47.4918	0.0261002
Tyrphostin AG 1296	47.4917	0.0260048
PF-543	47.4878	0.0220947
H 89 2HCl	47.4846	0.0188713
DCC-2036 (Rebastinib)	47.4799	0.014183
CH5132799	47.478	0.0122643
NVP-AEW541	47.4727	0.00694656
AZD1480	47.4725	0.00679016
TGX-221	47.4721	0.00635147
EHT 1864	47.4712	0.00554275
KRN 633	47.4664	0.000656128
AT7867	47.4629	-0.00281906
HMN-214	47.4612	-0.0044899
NMS-P937 (NMS1286937)	47.4589	-0.0068016
CP-673451	47.4587	-0.00701904
Nilotinib (AMN-107)	47.4565	-0.00924683
SSR128129E	47.4538	-0.0118675
ZSTK474	47.4531	-0.0126457
GDC-0349	47.4478	-0.0178757
GDC-0980 (RG7422)	47.4442	-0.0215149
BKM120 (NVP-BKM120)	47.444	-0.021698
PHA-793887	47.4433	-0.0224533
CCT129202	47.4392	-0.0264893
KU-0063794	47.4365	-0.0291786
KU-60019	47.4359	-0.0298119
BIRB 796 (Doramapimod)	47.4328	-0.0329361
VX-702	47.432	-0.0336723
A-769662	47.4306	-0.0351067
Flavopiridol HCl	47.4271	-0.0385551
VS-5584 (SB2343)	47.4229	-0.0428505
AZD2014	47.4224	-0.043335
MK-2461	47.4223	-0.0433693
CGI1746	47.4202	-0.0454864
Apatinib	47.4187	-0.0469894
Ridaforolimus (Deforolimus)	47.4179	-0.0478439
AP26113	47.4168	-0.0488625
Triciribine	47.4153	-0.0503998
Zotarolimus(ABT-578)	47.4152	-0.0504646
Chrysophanic Acid	47.4124	-0.0533371
GF109203X	47.4122	-0.0535355
PIK-293	47.4114	-0.0543022
GDC-0068	47.4096	-0.0560608
Crizotinib (PF-02341066)	47.4091	-0.0566406
NSC 23766	47.4072	-0.0585098
PD98059	47.4048	-0.0608864
NU6027	47.4041	-0.0616074
GSK2636771	47.4021	-0.0636063
BYL719	47.4014	-0.0643311
PF-4708671	47.3937	-0.0719757
R547	47.3935	-0.0722084
TG003	47.393	-0.0727158
Dinaciclib (SCH727965)	47.388	-0.0777321
VX-745	47.3845	-0.0812492
Enzastaurin (LY317615)	47.3842	-0.0815163
Everolimus (RAD001)	47.3832	-0.0825577
Mubritinib (TAK 165)	47.383	-0.0826912
WYE-354	47.3822	-0.0835152
SAR131675	47.3811	-0.0845909
Rigosertib (ON-01910)	47.3791	-0.0866432
BMS-345541	47.3772	-0.0885086
PIK-93	47.3762	-0.0894814
WAY-600	47.3752	-0.0905342
CUDC-907	47.3726	-0.093071
Losmapimod (GW856553X)	47.3693	-0.0964279
KN-62	47.3659	-0.0998268
P276-00	47.3617	-0.103996
TIC10	47.3482	-0.117554
Filgotinib (GLPG0634)	47.3476	-0.118153
Pimasertib (AS-703026)	47.3472	-0.118515
CCT128930	47.3468	-0.118866
BS-181 HCl	47.3426	-0.123077
WZ8040	47.3419	-0.123817
XL147	47.3412	-0.124489
BMS-754807	47.3397	-0.126011
TG100-115	47.3338	-0.13195
GNE-9605	47.3331	-0.132637
Ro 31-8220 Mesylate	47.328	-0.137691
AZD1208	47.3256	-0.140118
SL-327	47.3221	-0.143616
MGCD-265	47.3216	-0.144119
Phenformin HCl	47.3197	-0.145992
MEK162 (ARRY-162)	47.3174	-0.14827
SB216763	47.317	-0.148701
K-Ras(G12C) inhibitor 9	47.316	-0.149757
AZD9291	47.312	-0.153671
SB415286	47.3101	-0.15564
ETP-46464	47.3088	-0.15691
AZ 960	47.3087	-0.157036
Asiatic Acid	47.3082	-0.157505
GNE-0877	47.3051	-0.160568
GSK461364	47.3022	-0.16349
Trametinib (GSK1120212)	47.3002	-0.165504
PIK-294	47.2994	-0.166328
SAR245409 (XL765)	47.2969	-0.168781
Staurosporine	47.2928	-0.17292
Honokiol	47.2923	-0.173416
WYE-125132 (WYE-132)	47.2915	-0.174164
TAE226 (NVP-TAE226)	47.2915	-0.174213
BMS-265246	47.2909	-0.174812
GSK429286A	47.2864	-0.179264
Tofacitinib (CP-690550) Citrate	47.2851	-0.180622
AMG-900	47.2844	-0.181271
CHIR-99021 (CT99021) HCl	47.2785	-0.187222
CA75 (GAK)	47.2643	-0.201412
Y-27632 2HCl	47.2546	-0.211132
DMSO	47.2514	-0.214313
CO-1686 (AVL-301)	47.2477	-0.218048
Telatinib	47.2453	-0.220425
WH-4-023	47.243	-0.222687
MK-8745	47.2422	-0.223526
WZ4003	47.2415	-0.224159
Selumetinib (AZD6244)	47.2407	-0.224991
Quizartinib (AC220)	47.2386	-0.227142
LY2603618	47.2363	-0.229393
AZD5363	47.2359	-0.229816
TAK-733	47.2311	-0.234585
JNJ-38877605	47.2301	-0.235611
WZ4002	47.2294	-0.236275
Refametinib (RDEA119)	47.2255	-0.240238
Acadesine	47.2218	-0.243931
Tyrphostin AG 879	47.2199	-0.245785
A66	47.2184	-0.247295
AZ20	47.2165	-0.249176
NVP-ADW742	47.2154	-0.25029
ZCL278	47.214	-0.25174
PD0325901	47.2124	-0.253258
TAK-715	47.2056	-0.260071
LDK378	47.1972	-0.268543
GNE-7915	47.1964	-0.269352
ZM 336372	47.1909	-0.274792
NU7441 (KU-57788)	47.189	-0.276726
Fingolimod (FTY720) HCl	47.184	-0.281677
CNX-2006	47.181	-0.284748
CAL-101 (Idelalisib)	47.1768	-0.288914
CZC24832	47.1768	-0.288952
LY2228820	47.1743	-0.291386
XMD8-92	47.1741	-0.291637
JNK Inhibitor IX	47.1686	-0.297073
SGX-523	47.1629	-0.302814
LP-935509 (AAK1)	47.1496	-0.31609
PI-103	47.1476	-0.318096
GSK2334470	47.1454	-0.320255
Wortmannin	47.1365	-0.329155
GSK1838705A	47.1353	-0.330364
PH-797804	47.134	-0.331699
PD318088	47.126	-0.339695
AS-604850	47.117	-0.348751
BX-795	47.1146	-0.351131
CEP-32496	47.0895	-0.376205
IPI-145 (INK1197)	47.087	-0.378757
CAY10505	47.0773	-0.388451
Skepinone-L	47.0721	-0.39362
Rapamycin (Sirolimus)	47.0646	-0.401131
Bardoxolone Methyl	47.0641	-0.401566
U0126-EtOH	47.0605	-0.405231
AZD2858	47.0438	-0.42194
PQ 401	47.0426	-0.423138
BAY 11-7082	47.0301	-0.435616
KN-93 Phosphate	47.0247	-0.44096
AG-1024	47.0182	-0.447552
CGK 733	46.9917	-0.473972
AR-A014418	46.9837	-0.482025
GNF-5	46.9781	-0.487637
IM-12	46.9761	-0.489651
10058-F4	46.9176	-0.54808
YM201636	46.8708	-0.594936
SMI-4a	46.8458	-0.619862
AG-18	46.8328	-0.632885
ZM 323881 HCl	46.8295	-0.636154
SKI II	46.8032	-0.662556
ZM 39923 HCl	46.7536	-0.712109
Piceatannol	46.7062	-0.759468
WP1066	46.5266	-0.939072
Degrasyn (WP1130)	45.6098	-1.85595
PFK15	45.1679	-2.29776
IPA-3	40.581	-6.88474
