# Supplementary material for: Identification of inhibitors for the transmembrane Trypanosoma cruzi eIF2α kinase relevant for parasite proliferation
Source: J Biol Chem. 2023 May 23;299(7):104857. doi: 10.1016/j.jbc.2023.104857 (PMC10300260; doi:10.1016/j.jbc.2023.104857)
Supplement: tmodel1.pdb [file mmc8.zip]

Archive with 1 entries (1 files):
- jbc_104857_tmodel1_mmc8.pdb
