# Supplementary material for: Identification of inhibitors for the transmembrane Trypanosoma cruzi eIF2α kinase relevant for parasite proliferation
Source: J Biol Chem. 2023 May 23;299(7):104857. doi: 10.1016/j.jbc.2023.104857 (PMC10300260; doi:10.1016/j.jbc.2023.104857)
Supplement: tmodel1.pdb [file mmc8.zip › jbc_104857_tmodel1_mmc8.pdb]

ATOM      1  N   MET A   1      -6.769 -10.687 -57.884  1.00 41.24           N  
ATOM      2  CA  MET A   1      -6.479  -9.422 -57.215  1.00 41.24           C  
ATOM      3  C   MET A   1      -6.840  -9.493 -55.735  1.00 41.24           C  
ATOM      4  CB  MET A   1      -7.236  -8.274 -57.884  1.00 41.24           C  
ATOM      5  O   MET A   1      -8.018  -9.572 -55.383  1.00 41.24           O  
ATOM      6  CG  MET A   1      -6.724  -7.928 -59.273  1.00 41.24           C  
ATOM      7  SD  MET A   1      -6.438  -6.128 -59.489  1.00 41.24           S  
ATOM      8  CE  MET A   1      -4.944  -6.163 -60.517  1.00 41.24           C  
ATOM      9  N   SER A   2      -6.018 -10.264 -54.972  1.00 33.12           N  
ATOM     10  CA  SER A   2      -5.973 -10.110 -53.522  1.00 33.12           C  
ATOM     11  C   SER A   2      -4.538 -10.132 -53.007  1.00 33.12           C  
ATOM     12  CB  SER A   2      -6.785 -11.212 -52.840  1.00 33.12           C  
ATOM     13  O   SER A   2      -3.794 -11.080 -53.267  1.00 33.12           O  
ATOM     14  OG  SER A   2      -5.932 -12.223 -52.331  1.00 33.12           O  
ATOM     15  N   SER A   3      -3.823  -8.971 -53.105  1.00 36.41           N  
ATOM     16  CA  SER A   3      -2.693  -8.249 -52.528  1.00 36.41           C  
ATOM     17  C   SER A   3      -2.429  -8.692 -51.093  1.00 36.41           C  
ATOM     18  CB  SER A   3      -2.943  -6.741 -52.568  1.00 36.41           C  
ATOM     19  O   SER A   3      -3.269  -8.496 -50.213  1.00 36.41           O  
ATOM     20  OG  SER A   3      -3.318  -6.327 -53.871  1.00 36.41           O  
ATOM     21  N   GLU A   4      -1.901  -9.852 -50.836  1.00 35.69           N  
ATOM     22  CA  GLU A   4      -1.137 -10.375 -49.707  1.00 35.69           C  
ATOM     23  C   GLU A   4       0.046  -9.471 -49.375  1.00 35.69           C  
ATOM     24  CB  GLU A   4      -0.648 -11.795 -50.001  1.00 35.69           C  
ATOM     25  O   GLU A   4       0.822  -9.105 -50.260  1.00 35.69           O  
ATOM     26  CG  GLU A   4      -1.659 -12.878 -49.654  1.00 35.69           C  
ATOM     27  CD  GLU A   4      -1.158 -14.283 -49.950  1.00 35.69           C  
ATOM     28  OE1 GLU A   4      -1.890 -15.260 -49.669  1.00 35.69           O  
ATOM     29  OE2 GLU A   4      -0.025 -14.409 -50.465  1.00 35.69           O  
ATOM     30  N   CYS A   5      -0.201  -8.346 -48.629  1.00 34.35           N  
ATOM     31  CA  CYS A   5       0.698  -7.524 -47.828  1.00 34.35           C  
ATOM     32  C   CYS A   5       1.780  -8.377 -47.175  1.00 34.35           C  
ATOM     33  CB  CYS A   5      -0.082  -6.765 -46.755  1.00 34.35           C  
ATOM     34  O   CYS A   5       1.477  -9.273 -46.385  1.00 34.35           O  
ATOM     35  SG  CYS A   5       0.421  -5.040 -46.573  1.00 34.35           S  
ATOM     36  N   ARG A   6       2.820  -8.751 -47.842  1.00 37.67           N  
ATOM     37  CA  ARG A   6       4.122  -9.293 -47.465  1.00 37.67           C  
ATOM     38  C   ARG A   6       4.934  -8.270 -46.679  1.00 37.67           C  
ATOM     39  CB  ARG A   6       4.899  -9.738 -48.706  1.00 37.67           C  
ATOM     40  O   ARG A   6       5.201  -7.171 -47.170  1.00 37.67           O  
ATOM     41  CG  ARG A   6       4.757 -11.218 -49.025  1.00 37.67           C  
ATOM     42  CD  ARG A   6       5.558 -11.609 -50.259  1.00 37.67           C  
ATOM     43  NE  ARG A   6       5.385 -13.020 -50.589  1.00 37.67           N  
ATOM     44  NH1 ARG A   6       6.618 -12.928 -52.541  1.00 37.67           N  
ATOM     45  NH2 ARG A   6       5.673 -14.906 -51.869  1.00 37.67           N  
ATOM     46  CZ  ARG A   6       5.892 -13.615 -51.665  1.00 37.67           C  
ATOM     47  N   ILE A   7       4.625  -8.055 -45.387  1.00 38.83           N  
ATOM     48  CA  ILE A   7       5.518  -7.328 -44.492  1.00 38.83           C  
ATOM     49  C   ILE A   7       6.854  -8.061 -44.387  1.00 38.83           C  
ATOM     50  CB  ILE A   7       4.893  -7.150 -43.090  1.00 38.83           C  
ATOM     51  O   ILE A   7       6.891  -9.255 -44.080  1.00 38.83           O  
ATOM     52  CG1 ILE A   7       3.534  -6.449 -43.197  1.00 38.83           C  
ATOM     53  CG2 ILE A   7       5.840  -6.373 -42.171  1.00 38.83           C  
ATOM     54  CD1 ILE A   7       2.845  -6.228 -41.857  1.00 38.83           C  
ATOM     55  N   GLN A   8       7.849  -7.636 -45.095  1.00 36.25           N  
ATOM     56  CA  GLN A   8       9.284  -7.896 -45.026  1.00 36.25           C  
ATOM     57  C   GLN A   8       9.787  -7.823 -43.587  1.00 36.25           C  
ATOM     58  CB  GLN A   8      10.052  -6.904 -45.901  1.00 36.25           C  
ATOM     59  O   GLN A   8       9.470  -6.880 -42.860  1.00 36.25           O  
ATOM     60  CG  GLN A   8      10.101  -7.292 -47.373  1.00 36.25           C  
ATOM     61  CD  GLN A   8      11.027  -6.405 -48.183  1.00 36.25           C  
ATOM     62  NE2 GLN A   8      11.200  -6.737 -49.458  1.00 36.25           N  
ATOM     63  OE1 GLN A   8      11.582  -5.430 -47.668  1.00 36.25           O  
ATOM     64  N   PRO A   9      10.371  -8.880 -42.920  1.00 39.05           N  
ATOM     65  CA  PRO A   9      10.961  -8.805 -41.581  1.00 39.05           C  
ATOM     66  C   PRO A   9      12.197  -7.910 -41.530  1.00 39.05           C  
ATOM     67  CB  PRO A   9      11.327 -10.260 -41.275  1.00 39.05           C  
ATOM     68  O   PRO A   9      13.070  -8.007 -42.397  1.00 39.05           O  
ATOM     69  CG  PRO A   9      11.248 -10.959 -42.594  1.00 39.05           C  
ATOM     70  CD  PRO A   9      10.849  -9.959 -43.641  1.00 39.05           C  
ATOM     71  N   ASN A  10      11.992  -6.584 -41.350  1.00 35.14           N  
ATOM     72  CA  ASN A  10      13.092  -5.695 -40.991  1.00 35.14           C  
ATOM     73  C   ASN A  10      13.876  -6.228 -39.795  1.00 35.14           C  
ATOM     74  CB  ASN A  10      12.570  -4.287 -40.698  1.00 35.14           C  
ATOM     75  O   ASN A  10      13.304  -6.474 -38.732  1.00 35.14           O  
ATOM     76  CG  ASN A  10      12.985  -3.280 -41.752  1.00 35.14           C  
ATOM     77  ND2 ASN A  10      12.536  -2.040 -41.597  1.00 35.14           N  
ATOM     78  OD1 ASN A  10      13.702  -3.614 -42.699  1.00 35.14           O  
ATOM     79  N   SER A  11      14.870  -7.025 -39.894  1.00 44.28           N  
ATOM     80  CA  SER A  11      16.018  -7.457 -39.102  1.00 44.28           C  
ATOM     81  C   SER A  11      16.920  -6.279 -38.750  1.00 44.28           C  
ATOM     82  CB  SER A  11      16.821  -8.517 -39.856  1.00 44.28           C  
ATOM     83  O   SER A  11      17.916  -6.443 -38.041  1.00 44.28           O  
ATOM     84  OG  SER A  11      17.284  -8.011 -41.096  1.00 44.28           O  
ATOM     85  N   ASN A  12      16.357  -5.150 -38.074  1.00 41.27           N  
ATOM     86  CA  ASN A  12      17.270  -4.242 -37.389  1.00 41.27           C  
ATOM     87  C   ASN A  12      16.517  -3.260 -36.495  1.00 41.27           C  
ATOM     88  CB  ASN A  12      18.134  -3.484 -38.399  1.00 41.27           C  
ATOM     89  O   ASN A  12      17.123  -2.375 -35.889  1.00 41.27           O  
ATOM     90  CG  ASN A  12      19.422  -4.212 -38.727  1.00 41.27           C  
ATOM     91  ND2 ASN A  12      20.097  -3.777 -39.785  1.00 41.27           N  
ATOM     92  OD1 ASN A  12      19.808  -5.159 -38.036  1.00 41.27           O  
ATOM     93  N   VAL A  13      15.432  -3.609 -35.691  1.00 46.56           N  
ATOM     94  CA  VAL A  13      15.029  -2.640 -34.676  1.00 46.56           C  
ATOM     95  C   VAL A  13      14.540  -3.372 -33.429  1.00 46.56           C  
ATOM     96  CB  VAL A  13      13.931  -1.690 -35.203  1.00 46.56           C  
ATOM     97  O   VAL A  13      13.658  -4.230 -33.511  1.00 46.56           O  
ATOM     98  CG1 VAL A  13      13.598  -0.620 -34.164  1.00 46.56           C  
ATOM     99  CG2 VAL A  13      14.368  -1.045 -36.517  1.00 46.56           C  
ATOM    100  N   SER A  14      15.347  -4.022 -32.633  1.00 54.02           N  
ATOM    101  CA  SER A  14      14.853  -4.457 -31.330  1.00 54.02           C  
ATOM    102  C   SER A  14      13.768  -3.521 -30.809  1.00 54.02           C  
ATOM    103  CB  SER A  14      15.999  -4.535 -30.321  1.00 54.02           C  
ATOM    104  O   SER A  14      13.966  -2.306 -30.750  1.00 54.02           O  
ATOM    105  OG  SER A  14      15.516  -4.895 -29.038  1.00 54.02           O  
ATOM    106  N   SER A  15      12.547  -3.502 -31.323  1.00 55.62           N  
ATOM    107  CA  SER A  15      11.381  -2.721 -30.923  1.00 55.62           C  
ATOM    108  C   SER A  15      11.401  -2.424 -29.427  1.00 55.62           C  
ATOM    109  CB  SER A  15      10.092  -3.459 -31.287  1.00 55.62           C  
ATOM    110  O   SER A  15      11.592  -3.328 -28.612  1.00 55.62           O  
ATOM    111  OG  SER A  15       9.927  -4.613 -30.481  1.00 55.62           O  
ATOM    112  N   GLN A  16      11.933  -1.242 -28.958  1.00 80.32           N  
ATOM    113  CA  GLN A  16      11.865  -0.699 -27.605  1.00 80.32           C  
ATOM    114  C   GLN A  16      10.434  -0.311 -27.241  1.00 80.32           C  
ATOM    115  CB  GLN A  16      12.788   0.512 -27.465  1.00 80.32           C  
ATOM    116  O   GLN A  16      10.010   0.820 -27.487  1.00 80.32           O  
ATOM    117  CG  GLN A  16      14.267   0.176 -27.603  1.00 80.32           C  
ATOM    118  CD  GLN A  16      15.163   1.391 -27.440  1.00 80.32           C  
ATOM    119  NE2 GLN A  16      16.439   1.153 -27.158  1.00 80.32           N  
ATOM    120  OE1 GLN A  16      14.711   2.533 -27.569  1.00 80.32           O  
ATOM    121  N   LEU A  17       9.525  -1.311 -26.984  1.00 86.12           N  
ATOM    122  CA  LEU A  17       8.115  -1.142 -26.652  1.00 86.12           C  
ATOM    123  C   LEU A  17       7.921   0.015 -25.677  1.00 86.12           C  
ATOM    124  CB  LEU A  17       7.547  -2.431 -26.051  1.00 86.12           C  
ATOM    125  O   LEU A  17       6.997   0.817 -25.835  1.00 86.12           O  
ATOM    126  CG  LEU A  17       6.049  -2.433 -25.742  1.00 86.12           C  
ATOM    127  CD1 LEU A  17       5.243  -2.528 -27.033  1.00 86.12           C  
ATOM    128  CD2 LEU A  17       5.699  -3.580 -24.801  1.00 86.12           C  
ATOM    129  N   PHE A  18       8.773   0.030 -24.682  1.00 87.79           N  
ATOM    130  CA  PHE A  18       8.639   1.054 -23.653  1.00 87.79           C  
ATOM    131  C   PHE A  18       8.656   2.448 -24.270  1.00 87.79           C  
ATOM    132  CB  PHE A  18       9.759   0.925 -22.615  1.00 87.79           C  
ATOM    133  O   PHE A  18       7.763   3.257 -24.012  1.00 87.79           O  
ATOM    134  CG  PHE A  18       9.634   1.888 -21.465  1.00 87.79           C  
ATOM    135  CD1 PHE A  18      10.361   3.073 -21.451  1.00 87.79           C  
ATOM    136  CD2 PHE A  18       8.791   1.608 -20.398  1.00 87.79           C  
ATOM    137  CE1 PHE A  18      10.247   3.966 -20.388  1.00 87.79           C  
ATOM    138  CE2 PHE A  18       8.672   2.496 -19.332  1.00 87.79           C  
ATOM    139  CZ  PHE A  18       9.402   3.674 -19.329  1.00 87.79           C  
ATOM    140  N   GLN A  19       9.546   2.743 -25.215  1.00 87.19           N  
ATOM    141  CA  GLN A  19       9.704   4.053 -25.839  1.00 87.19           C  
ATOM    142  C   GLN A  19       8.605   4.310 -26.866  1.00 87.19           C  
ATOM    143  CB  GLN A  19      11.078   4.170 -26.501  1.00 87.19           C  
ATOM    144  O   GLN A  19       8.196   5.454 -27.071  1.00 87.19           O  
ATOM    145  CG  GLN A  19      12.233   4.251 -25.512  1.00 87.19           C  
ATOM    146  CD  GLN A  19      13.590   4.218 -26.189  1.00 87.19           C  
ATOM    147  NE2 GLN A  19      14.640   4.509 -25.428  1.00 87.19           N  
ATOM    148  OE1 GLN A  19      13.694   3.932 -27.386  1.00 87.19           O  
ATOM    149  N   GLN A  20       8.191   3.222 -27.406  1.00 88.73           N  
ATOM    150  CA  GLN A  20       7.187   3.347 -28.457  1.00 88.73           C  
ATOM    151  C   GLN A  20       5.807   3.629 -27.870  1.00 88.73           C  
ATOM    152  CB  GLN A  20       7.144   2.080 -29.313  1.00 88.73           C  
ATOM    153  O   GLN A  20       5.014   4.365 -28.461  1.00 88.73           O  
ATOM    154  CG  GLN A  20       8.365   1.899 -30.205  1.00 88.73           C  
ATOM    155  CD  GLN A  20       8.306   0.626 -31.029  1.00 88.73           C  
ATOM    156  NE2 GLN A  20       9.132   0.554 -32.067  1.00 88.73           N  
ATOM    157  OE1 GLN A  20       7.525  -0.284 -30.734  1.00 88.73           O  
ATOM    158  N   GLN A  21       5.605   3.086 -26.670  1.00 90.85           N  
ATOM    159  CA  GLN A  21       4.239   3.110 -26.157  1.00 90.85           C  
ATOM    160  C   GLN A  21       4.047   4.245 -25.156  1.00 90.85           C  
ATOM    161  CB  GLN A  21       3.884   1.771 -25.508  1.00 90.85           C  
ATOM    162  O   GLN A  21       2.927   4.717 -24.952  1.00 90.85           O  
ATOM    163  CG  GLN A  21       3.753   0.623 -26.499  1.00 90.85           C  
ATOM    164  CD  GLN A  21       3.116  -0.611 -25.887  1.00 90.85           C  
ATOM    165  NE2 GLN A  21       2.444  -1.404 -26.714  1.00 90.85           N  
ATOM    166  OE1 GLN A  21       3.228  -0.850 -24.680  1.00 90.85           O  
ATOM    167  N   PHE A  22       5.176   4.681 -24.620  1.00 93.15           N  
ATOM    168  CA  PHE A  22       4.996   5.605 -23.506  1.00 93.15           C  
ATOM    169  C   PHE A  22       5.815   6.873 -23.717  1.00 93.15           C  
ATOM    170  CB  PHE A  22       5.390   4.939 -22.185  1.00 93.15           C  
ATOM    171  O   PHE A  22       6.868   6.838 -24.357  1.00 93.15           O  
ATOM    172  CG  PHE A  22       4.616   3.684 -21.883  1.00 93.15           C  
ATOM    173  CD1 PHE A  22       3.277   3.747 -21.518  1.00 93.15           C  
ATOM    174  CD2 PHE A  22       5.228   2.440 -21.965  1.00 93.15           C  
ATOM    175  CE1 PHE A  22       2.558   2.586 -21.239  1.00 93.15           C  
ATOM    176  CE2 PHE A  22       4.517   1.276 -21.688  1.00 93.15           C  
ATOM    177  CZ  PHE A  22       3.182   1.352 -21.324  1.00 93.15           C  
ATOM    178  N   GLN A  23       5.254   8.011 -23.301  1.00 89.77           N  
ATOM    179  CA  GLN A  23       5.949   9.293 -23.335  1.00 89.77           C  
ATOM    180  C   GLN A  23       6.073   9.889 -21.936  1.00 89.77           C  
ATOM    181  CB  GLN A  23       5.225  10.272 -24.260  1.00 89.77           C  
ATOM    182  O   GLN A  23       5.344   9.498 -21.022  1.00 89.77           O  
ATOM    183  CG  GLN A  23       3.810  10.611 -23.811  1.00 89.77           C  
ATOM    184  CD  GLN A  23       3.083  11.513 -24.791  1.00 89.77           C  
ATOM    185  NE2 GLN A  23       1.981  12.107 -24.345  1.00 89.77           N  
ATOM    186  OE1 GLN A  23       3.509  11.676 -25.939  1.00 89.77           O  
ATOM    187  N   LYS A  24       7.135  10.680 -21.700  1.00 80.00           N  
ATOM    188  CA  LYS A  24       7.304  11.503 -20.506  1.00 80.00           C  
ATOM    189  C   LYS A  24       7.551  10.637 -19.273  1.00 80.00           C  
ATOM    190  CB  LYS A  24       6.078  12.389 -20.286  1.00 80.00           C  
ATOM    191  O   LYS A  24       6.844  10.760 -18.271  1.00 80.00           O  
ATOM    192  CG  LYS A  24       5.860  13.426 -21.379  1.00 80.00           C  
ATOM    193  CD  LYS A  24       4.648  14.301 -21.085  1.00 80.00           C  
ATOM    194  CE  LYS A  24       4.406  15.313 -22.197  1.00 80.00           C  
ATOM    195  NZ  LYS A  24       3.196  16.148 -21.932  1.00 80.00           N  
ATOM    196  N   PRO A  25       8.490   9.743 -19.348  1.00 87.13           N  
ATOM    197  CA  PRO A  25       8.728   8.959 -18.133  1.00 87.13           C  
ATOM    198  C   PRO A  25       9.282   9.801 -16.987  1.00 87.13           C  
ATOM    199  CB  PRO A  25       9.748   7.911 -18.584  1.00 87.13           C  
ATOM    200  O   PRO A  25      10.223  10.575 -17.183  1.00 87.13           O  
ATOM    201  CG  PRO A  25      10.474   8.550 -19.724  1.00 87.13           C  
ATOM    202  CD  PRO A  25       9.530   9.482 -20.428  1.00 87.13           C  
ATOM    203  N   GLU A  26       8.489   9.795 -15.904  1.00 91.93           N  
ATOM    204  CA  GLU A  26       8.928  10.439 -14.670  1.00 91.93           C  
ATOM    205  C   GLU A  26       9.264   9.406 -13.597  1.00 91.93           C  
ATOM    206  CB  GLU A  26       7.855  11.402 -14.154  1.00 91.93           C  
ATOM    207  O   GLU A  26       8.403   8.625 -13.189  1.00 91.93           O  
ATOM    208  CG  GLU A  26       8.291  12.220 -12.948  1.00 91.93           C  
ATOM    209  CD  GLU A  26       7.180  13.088 -12.378  1.00 91.93           C  
ATOM    210  OE1 GLU A  26       7.380  13.703 -11.306  1.00 91.93           O  
ATOM    211  OE2 GLU A  26       6.101  13.152 -13.008  1.00 91.93           O  
ATOM    212  N   LYS A  27      10.478   9.461 -13.197  1.00 89.91           N  
ATOM    213  CA  LYS A  27      10.885   8.518 -12.160  1.00 89.91           C  
ATOM    214  C   LYS A  27      10.269   8.883 -10.813  1.00 89.91           C  
ATOM    215  CB  LYS A  27      12.409   8.471 -12.044  1.00 89.91           C  
ATOM    216  O   LYS A  27      10.414  10.014 -10.344  1.00 89.91           O  
ATOM    217  CG  LYS A  27      12.928   7.351 -11.154  1.00 89.91           C  
ATOM    218  CD  LYS A  27      14.449   7.275 -11.181  1.00 89.91           C  
ATOM    219  CE  LYS A  27      14.968   6.129 -10.322  1.00 89.91           C  
ATOM    220  NZ  LYS A  27      16.458   6.044 -10.353  1.00 89.91           N  
ATOM    221  N   ILE A  28       9.569   7.913 -10.191  1.00 87.60           N  
ATOM    222  CA  ILE A  28       8.836   8.191  -8.960  1.00 87.60           C  
ATOM    223  C   ILE A  28       9.563   7.561  -7.774  1.00 87.60           C  
ATOM    224  CB  ILE A  28       7.384   7.669  -9.037  1.00 87.60           C  
ATOM    225  O   ILE A  28       9.467   8.053  -6.647  1.00 87.60           O  
ATOM    226  CG1 ILE A  28       6.690   8.206 -10.294  1.00 87.60           C  
ATOM    227  CG2 ILE A  28       6.605   8.053  -7.776  1.00 87.60           C  
ATOM    228  CD1 ILE A  28       6.346   9.687 -10.228  1.00 87.60           C  
ATOM    229  N   GLY A  29      10.316   6.572  -8.010  1.00 80.61           N  
ATOM    230  CA  GLY A  29      11.055   5.938  -6.930  1.00 80.61           C  
ATOM    231  C   GLY A  29      11.982   4.836  -7.407  1.00 80.61           C  
ATOM    232  O   GLY A  29      11.914   4.419  -8.566  1.00 80.61           O  
ATOM    233  N   SER A  30      12.933   4.600  -6.556  1.00 77.15           N  
ATOM    234  CA  SER A  30      13.867   3.503  -6.789  1.00 77.15           C  
ATOM    235  C   SER A  30      13.961   2.589  -5.571  1.00 77.15           C  
ATOM    236  CB  SER A  30      15.253   4.043  -7.140  1.00 77.15           C  
ATOM    237  O   SER A  30      13.765   3.034  -4.438  1.00 77.15           O  
ATOM    238  OG  SER A  30      15.763   4.842  -6.086  1.00 77.15           O  
ATOM    239  N   GLY A  31      13.859   1.234  -5.769  1.00 65.25           N  
ATOM    240  CA  GLY A  31      14.026   0.266  -4.697  1.00 65.25           C  
ATOM    241  C   GLY A  31      14.963  -0.870  -5.059  1.00 65.25           C  
ATOM    242  O   GLY A  31      15.679  -0.797  -6.060  1.00 65.25           O  
ATOM    243  N   ALA A  32      15.120  -1.801  -4.130  1.00 62.08           N  
ATOM    244  CA  ALA A  32      15.983  -2.973  -4.246  1.00 62.08           C  
ATOM    245  C   ALA A  32      15.698  -3.738  -5.535  1.00 62.08           C  
ATOM    246  CB  ALA A  32      15.804  -3.888  -3.037  1.00 62.08           C  
ATOM    247  O   ALA A  32      16.612  -4.292  -6.151  1.00 62.08           O  
ATOM    248  N   GLU A  33      14.544  -3.557  -6.088  1.00 66.81           N  
ATOM    249  CA  GLU A  33      14.069  -4.424  -7.162  1.00 66.81           C  
ATOM    250  C   GLU A  33      14.079  -3.696  -8.504  1.00 66.81           C  
ATOM    251  CB  GLU A  33      12.662  -4.942  -6.854  1.00 66.81           C  
ATOM    252  O   GLU A  33      13.927  -4.321  -9.556  1.00 66.81           O  
ATOM    253  CG  GLU A  33      12.600  -5.881  -5.659  1.00 66.81           C  
ATOM    254  CD  GLU A  33      11.199  -6.397  -5.373  1.00 66.81           C  
ATOM    255  OE1 GLU A  33      11.025  -7.184  -4.415  1.00 66.81           O  
ATOM    256  OE2 GLU A  33      10.267  -6.012  -6.114  1.00 66.81           O  
ATOM    257  N   GLY A  34      14.288  -2.362  -8.423  1.00 81.26           N  
ATOM    258  CA  GLY A  34      14.320  -1.596  -9.659  1.00 81.26           C  
ATOM    259  C   GLY A  34      13.714  -0.212  -9.519  1.00 81.26           C  
ATOM    260  O   GLY A  34      13.694   0.355  -8.424  1.00 81.26           O  
ATOM    261  N   SER A  35      13.423   0.396 -10.702  1.00 89.38           N  
ATOM    262  CA  SER A  35      12.915   1.764 -10.751  1.00 89.38           C  
ATOM    263  C   SER A  35      11.461   1.798 -11.208  1.00 89.38           C  
ATOM    264  CB  SER A  35      13.772   2.621 -11.683  1.00 89.38           C  
ATOM    265  O   SER A  35      11.034   0.957 -12.002  1.00 89.38           O  
ATOM    266  OG  SER A  35      15.123   2.632 -11.256  1.00 89.38           O  
ATOM    267  N   VAL A  36      10.697   2.673 -10.642  1.00 91.27           N  
ATOM    268  CA  VAL A  36       9.292   2.832 -11.004  1.00 91.27           C  
ATOM    269  C   VAL A  36       9.081   4.188 -11.673  1.00 91.27           C  
ATOM    270  CB  VAL A  36       8.370   2.696  -9.772  1.00 91.27           C  
ATOM    271  O   VAL A  36       9.589   5.207 -11.200  1.00 91.27           O  
ATOM    272  CG1 VAL A  36       6.904   2.846 -10.175  1.00 91.27           C  
ATOM    273  CG2 VAL A  36       8.602   1.356  -9.077  1.00 91.27           C  
ATOM    274  N   PHE A  37       8.350   4.105 -12.770  1.00 94.12           N  
ATOM    275  CA  PHE A  37       8.094   5.312 -13.547  1.00 94.12           C  
ATOM    276  C   PHE A  37       6.597   5.575 -13.661  1.00 94.12           C  
ATOM    277  CB  PHE A  37       8.715   5.195 -14.943  1.00 94.12           C  
ATOM    278  O   PHE A  37       5.804   4.638 -13.776  1.00 94.12           O  
ATOM    279  CG  PHE A  37      10.193   4.917 -14.928  1.00 94.12           C  
ATOM    280  CD1 PHE A  37      11.111   5.955 -15.031  1.00 94.12           C  
ATOM    281  CD2 PHE A  37      10.666   3.617 -14.811  1.00 94.12           C  
ATOM    282  CE1 PHE A  37      12.481   5.701 -15.018  1.00 94.12           C  
ATOM    283  CE2 PHE A  37      12.033   3.354 -14.797  1.00 94.12           C  
ATOM    284  CZ  PHE A  37      12.939   4.398 -14.902  1.00 94.12           C  
ATOM    285  N   ARG A  38       6.325   6.843 -13.588  1.00 95.81           N  
ATOM    286  CA  ARG A  38       5.039   7.283 -14.121  1.00 95.81           C  
ATOM    287  C   ARG A  38       5.132   7.558 -15.618  1.00 95.81           C  
ATOM    288  CB  ARG A  38       4.553   8.535 -13.387  1.00 95.81           C  
ATOM    289  O   ARG A  38       5.968   8.350 -16.058  1.00 95.81           O  
ATOM    290  CG  ARG A  38       3.239   9.087 -13.916  1.00 95.81           C  
ATOM    291  CD  ARG A  38       2.897  10.430 -13.286  1.00 95.81           C  
ATOM    292  NE  ARG A  38       1.716  11.029 -13.900  1.00 95.81           N  
ATOM    293  NH1 ARG A  38       1.971  13.084 -12.877  1.00 95.81           N  
ATOM    294  NH2 ARG A  38       0.213  12.719 -14.302  1.00 95.81           N  
ATOM    295  CZ  ARG A  38       1.302  12.276 -13.691  1.00 95.81           C  
ATOM    296  N   VAL A  39       4.232   6.896 -16.322  1.00 95.72           N  
ATOM    297  CA  VAL A  39       4.291   7.057 -17.771  1.00 95.72           C  
ATOM    298  C   VAL A  39       2.899   7.375 -18.313  1.00 95.72           C  
ATOM    299  CB  VAL A  39       4.856   5.795 -18.461  1.00 95.72           C  
ATOM    300  O   VAL A  39       1.893   7.112 -17.650  1.00 95.72           O  
ATOM    301  CG1 VAL A  39       6.294   5.535 -18.016  1.00 95.72           C  
ATOM    302  CG2 VAL A  39       3.974   4.585 -18.162  1.00 95.72           C  
ATOM    303  N   LYS A  40       2.854   8.038 -19.475  1.00 96.54           N  
ATOM    304  CA  LYS A  40       1.613   8.313 -20.194  1.00 96.54           C  
ATOM    305  C   LYS A  40       1.575   7.572 -21.527  1.00 96.54           C  
ATOM    306  CB  LYS A  40       1.448   9.816 -20.424  1.00 96.54           C  
ATOM    307  O   LYS A  40       2.516   7.659 -22.319  1.00 96.54           O  
ATOM    308  CG  LYS A  40       0.038  10.231 -20.814  1.00 96.54           C  
ATOM    309  CD  LYS A  40      -0.119  11.747 -20.815  1.00 96.54           C  
ATOM    310  CE  LYS A  40      -1.538  12.163 -21.179  1.00 96.54           C  
ATOM    311  NZ  LYS A  40      -1.711  13.645 -21.127  1.00 96.54           N  
ATOM    312  N   HIS A  41       0.536   6.731 -21.575  1.00 95.61           N  
ATOM    313  CA  HIS A  41       0.405   6.036 -22.851  1.00 95.61           C  
ATOM    314  C   HIS A  41       0.278   7.023 -24.006  1.00 95.61           C  
ATOM    315  CB  HIS A  41      -0.801   5.095 -22.828  1.00 95.61           C  
ATOM    316  O   HIS A  41      -0.498   7.979 -23.928  1.00 95.61           O  
ATOM    317  CG  HIS A  41      -0.849   4.153 -23.988  1.00 95.61           C  
ATOM    318  CD2 HIS A  41      -0.417   2.876 -24.115  1.00 95.61           C  
ATOM    319  ND1 HIS A  41      -1.393   4.499 -25.206  1.00 95.61           N  
ATOM    320  CE1 HIS A  41      -1.294   3.472 -26.034  1.00 95.61           C  
ATOM    321  NE2 HIS A  41      -0.705   2.474 -25.396  1.00 95.61           N  
ATOM    322  N   GLN A  42       1.038   6.774 -25.132  1.00 93.26           N  
ATOM    323  CA  GLN A  42       1.156   7.727 -26.231  1.00 93.26           C  
ATOM    324  C   GLN A  42      -0.190   7.950 -26.913  1.00 93.26           C  
ATOM    325  CB  GLN A  42       2.188   7.244 -27.252  1.00 93.26           C  
ATOM    326  O   GLN A  42      -0.522   9.076 -27.289  1.00 93.26           O  
ATOM    327  CG  GLN A  42       2.429   8.224 -28.392  1.00 93.26           C  
ATOM    328  CD  GLN A  42       3.630   7.852 -29.241  1.00 93.26           C  
ATOM    329  NE2 GLN A  42       3.821   8.567 -30.345  1.00 93.26           N  
ATOM    330  OE1 GLN A  42       4.381   6.929 -28.908  1.00 93.26           O  
ATOM    331  N   PHE A  43      -1.048   6.991 -26.986  1.00 92.14           N  
ATOM    332  CA  PHE A  43      -2.256   7.107 -27.793  1.00 92.14           C  
ATOM    333  C   PHE A  43      -3.468   7.393 -26.914  1.00 92.14           C  
ATOM    334  CB  PHE A  43      -2.487   5.829 -28.605  1.00 92.14           C  
ATOM    335  O   PHE A  43      -4.318   8.213 -27.267  1.00 92.14           O  
ATOM    336  CG  PHE A  43      -1.373   5.511 -29.566  1.00 92.14           C  
ATOM    337  CD1 PHE A  43      -1.195   6.265 -30.720  1.00 92.14           C  
ATOM    338  CD2 PHE A  43      -0.502   4.459 -29.314  1.00 92.14           C  
ATOM    339  CE1 PHE A  43      -0.165   5.973 -31.611  1.00 92.14           C  
ATOM    340  CE2 PHE A  43       0.530   4.161 -30.200  1.00 92.14           C  
ATOM    341  CZ  PHE A  43       0.696   4.919 -31.348  1.00 92.14           C  
ATOM    342  N   THR A  44      -3.476   6.739 -25.760  1.00 94.37           N  
ATOM    343  CA  THR A  44      -4.674   6.889 -24.942  1.00 94.37           C  
ATOM    344  C   THR A  44      -4.542   8.085 -24.004  1.00 94.37           C  
ATOM    345  CB  THR A  44      -4.952   5.616 -24.120  1.00 94.37           C  
ATOM    346  O   THR A  44      -5.545   8.615 -23.521  1.00 94.37           O  
ATOM    347  CG2 THR A  44      -5.075   4.394 -25.024  1.00 94.37           C  
ATOM    348  OG1 THR A  44      -3.877   5.407 -23.196  1.00 94.37           O  
ATOM    349  N   GLY A  45      -3.376   8.458 -23.700  1.00 93.71           N  
ATOM    350  CA  GLY A  45      -3.119   9.546 -22.770  1.00 93.71           C  
ATOM    351  C   GLY A  45      -3.281   9.139 -21.317  1.00 93.71           C  
ATOM    352  O   GLY A  45      -3.155   9.971 -20.416  1.00 93.71           O  
ATOM    353  N   VAL A  46      -3.550   7.894 -21.052  1.00 94.66           N  
ATOM    354  CA  VAL A  46      -3.754   7.381 -19.701  1.00 94.66           C  
ATOM    355  C   VAL A  46      -2.404   7.164 -19.022  1.00 94.66           C  
ATOM    356  CB  VAL A  46      -4.565   6.066 -19.709  1.00 94.66           C  
ATOM    357  O   VAL A  46      -1.459   6.677 -19.646  1.00 94.66           O  
ATOM    358  CG1 VAL A  46      -4.671   5.488 -18.299  1.00 94.66           C  
ATOM    359  CG2 VAL A  46      -5.954   6.300 -20.301  1.00 94.66           C  
ATOM    360  N   SER A  47      -2.357   7.518 -17.761  1.00 96.58           N  
ATOM    361  CA  SER A  47      -1.124   7.360 -16.997  1.00 96.58           C  
ATOM    362  C   SER A  47      -1.047   5.981 -16.349  1.00 96.58           C  
ATOM    363  CB  SER A  47      -1.016   8.443 -15.923  1.00 96.58           C  
ATOM    364  O   SER A  47      -2.064   5.436 -15.916  1.00 96.58           O  
ATOM    365  OG  SER A  47      -0.900   9.727 -16.513  1.00 96.58           O  
ATOM    366  N   TYR A  48       0.245   5.477 -16.318  1.00 97.02           N  
ATOM    367  CA  TYR A  48       0.531   4.193 -15.689  1.00 97.02           C  
ATOM    368  C   TYR A  48       1.771   4.281 -14.807  1.00 97.02           C  
ATOM    369  CB  TYR A  48       0.722   3.105 -16.750  1.00 97.02           C  
ATOM    370  O   TYR A  48       2.554   5.228 -14.919  1.00 97.02           O  
ATOM    371  CG  TYR A  48      -0.484   2.901 -17.634  1.00 97.02           C  
ATOM    372  CD1 TYR A  48      -1.540   2.088 -17.229  1.00 97.02           C  
ATOM    373  CD2 TYR A  48      -0.570   3.520 -18.876  1.00 97.02           C  
ATOM    374  CE1 TYR A  48      -2.653   1.895 -18.042  1.00 97.02           C  
ATOM    375  CE2 TYR A  48      -1.678   3.335 -19.697  1.00 97.02           C  
ATOM    376  OH  TYR A  48      -3.812   2.336 -20.080  1.00 97.02           O  
ATOM    377  CZ  TYR A  48      -2.713   2.523 -19.272  1.00 97.02           C  
ATOM    378  N   ALA A  49       1.764   3.300 -13.924  1.00 95.87           N  
ATOM    379  CA  ALA A  49       3.025   3.020 -13.242  1.00 95.87           C  
ATOM    380  C   ALA A  49       3.750   1.845 -13.890  1.00 95.87           C  
ATOM    381  CB  ALA A  49       2.778   2.738 -11.762  1.00 95.87           C  
ATOM    382  O   ALA A  49       3.162   0.780 -14.093  1.00 95.87           O  
ATOM    383  N   VAL A  50       5.023   2.106 -14.279  1.00 94.84           N  
ATOM    384  CA  VAL A  50       5.806   1.038 -14.892  1.00 94.84           C  
ATOM    385  C   VAL A  50       7.070   0.789 -14.073  1.00 94.84           C  
ATOM    386  CB  VAL A  50       6.175   1.373 -16.354  1.00 94.84           C  
ATOM    387  O   VAL A  50       7.887   1.694 -13.890  1.00 94.84           O  
ATOM    388  CG1 VAL A  50       7.100   0.306 -16.935  1.00 94.84           C  
ATOM    389  CG2 VAL A  50       4.913   1.511 -17.204  1.00 94.84           C  
ATOM    390  N   LYS A  51       7.066  -0.421 -13.590  1.00 91.94           N  
ATOM    391  CA  LYS A  51       8.246  -0.859 -12.851  1.00 91.94           C  
ATOM    392  C   LYS A  51       9.261  -1.521 -13.779  1.00 91.94           C  
ATOM    393  CB  LYS A  51       7.851  -1.824 -11.732  1.00 91.94           C  
ATOM    394  O   LYS A  51       8.912  -2.418 -14.550  1.00 91.94           O  
ATOM    395  CG  LYS A  51       8.987  -2.162 -10.777  1.00 91.94           C  
ATOM    396  CD  LYS A  51       8.505  -3.028  -9.620  1.00 91.94           C  
ATOM    397  CE  LYS A  51       9.624  -3.307  -8.626  1.00 91.94           C  
ATOM    398  NZ  LYS A  51       9.143  -4.106  -7.460  1.00 91.94           N  
ATOM    399  N   ALA A  52      10.481  -1.014 -13.703  1.00 91.54           N  
ATOM    400  CA  ALA A  52      11.574  -1.543 -14.514  1.00 91.54           C  
ATOM    401  C   ALA A  52      12.607  -2.255 -13.645  1.00 91.54           C  
ATOM    402  CB  ALA A  52      12.236  -0.422 -15.312  1.00 91.54           C  
ATOM    403  O   ALA A  52      13.219  -1.640 -12.768  1.00 91.54           O  
ATOM    404  N   ILE A  53      12.813  -3.552 -13.954  1.00 87.57           N  
ATOM    405  CA  ILE A  53      13.698  -4.386 -13.149  1.00 87.57           C  
ATOM    406  C   ILE A  53      14.759  -5.024 -14.042  1.00 87.57           C  
ATOM    407  CB  ILE A  53      12.910  -5.477 -12.390  1.00 87.57           C  
ATOM    408  O   ILE A  53      14.432  -5.698 -15.022  1.00 87.57           O  
ATOM    409  CG1 ILE A  53      11.778  -4.846 -11.571  1.00 87.57           C  
ATOM    410  CG2 ILE A  53      13.846  -6.293 -11.493  1.00 87.57           C  
ATOM    411  CD1 ILE A  53      10.743  -5.846 -11.074  1.00 87.57           C  
ATOM    412  N   ARG A  54      15.959  -4.737 -13.621  1.00 87.11           N  
ATOM    413  CA  ARG A  54      17.028  -5.412 -14.348  1.00 87.11           C  
ATOM    414  C   ARG A  54      17.107  -6.886 -13.963  1.00 87.11           C  
ATOM    415  CB  ARG A  54      18.372  -4.729 -14.085  1.00 87.11           C  
ATOM    416  O   ARG A  54      17.127  -7.222 -12.778  1.00 87.11           O  
ATOM    417  CG  ARG A  54      19.538  -5.353 -14.837  1.00 87.11           C  
ATOM    418  CD  ARG A  54      20.861  -4.695 -14.472  1.00 87.11           C  
ATOM    419  NE  ARG A  54      21.989  -5.356 -15.123  1.00 87.11           N  
ATOM    420  NH1 ARG A  54      23.609  -4.145 -14.006  1.00 87.11           N  
ATOM    421  NH2 ARG A  54      24.215  -5.742 -15.535  1.00 87.11           N  
ATOM    422  CZ  ARG A  54      23.268  -5.079 -14.886  1.00 87.11           C  
ATOM    423  N   ILE A  55      17.122  -7.725 -14.988  1.00 85.76           N  
ATOM    424  CA  ILE A  55      17.195  -9.152 -14.695  1.00 85.76           C  
ATOM    425  C   ILE A  55      18.381  -9.770 -15.431  1.00 85.76           C  
ATOM    426  CB  ILE A  55      15.887  -9.877 -15.082  1.00 85.76           C  
ATOM    427  O   ILE A  55      18.783  -9.285 -16.492  1.00 85.76           O  
ATOM    428  CG1 ILE A  55      15.596  -9.691 -16.576  1.00 85.76           C  
ATOM    429  CG2 ILE A  55      14.718  -9.374 -14.230  1.00 85.76           C  
ATOM    430  CD1 ILE A  55      14.388 -10.473 -17.073  1.00 85.76           C  
ATOM    431  N   PRO A  56      18.961 -10.793 -14.739  1.00 81.95           N  
ATOM    432  CA  PRO A  56      20.010 -11.516 -15.461  1.00 81.95           C  
ATOM    433  C   PRO A  56      19.481 -12.254 -16.688  1.00 81.95           C  
ATOM    434  CB  PRO A  56      20.540 -12.503 -14.417  1.00 81.95           C  
ATOM    435  O   PRO A  56      18.278 -12.512 -16.787  1.00 81.95           O  
ATOM    436  CG  PRO A  56      19.944 -12.048 -13.124  1.00 81.95           C  
ATOM    437  CD  PRO A  56      18.777 -11.152 -13.426  1.00 81.95           C  
ATOM    438  N   ASP A  57      20.161 -12.417 -17.791  1.00 71.00           N  
ATOM    439  CA  ASP A  57      19.882 -12.908 -19.137  1.00 71.00           C  
ATOM    440  C   ASP A  57      19.360 -14.342 -19.101  1.00 71.00           C  
ATOM    441  CB  ASP A  57      21.137 -12.826 -20.009  1.00 71.00           C  
ATOM    442  O   ASP A  57      18.523 -14.724 -19.921  1.00 71.00           O  
ATOM    443  CG  ASP A  57      21.499 -11.403 -20.396  1.00 71.00           C  
ATOM    444  OD1 ASP A  57      20.609 -10.525 -20.392  1.00 71.00           O  
ATOM    445  OD2 ASP A  57      22.684 -11.158 -20.710  1.00 71.00           O  
ATOM    446  N   ASP A  58      18.748 -14.859 -17.718  1.00 63.60           N  
ATOM    447  CA  ASP A  58      18.202 -16.207 -17.598  1.00 63.60           C  
ATOM    448  C   ASP A  58      17.612 -16.440 -16.209  1.00 63.60           C  
ATOM    449  CB  ASP A  58      19.282 -17.251 -17.893  1.00 63.60           C  
ATOM    450  O   ASP A  58      17.402 -17.584 -15.802  1.00 63.60           O  
ATOM    451  CG  ASP A  58      18.721 -18.533 -18.482  1.00 63.60           C  
ATOM    452  OD1 ASP A  58      17.506 -18.593 -18.770  1.00 63.60           O  
ATOM    453  OD2 ASP A  58      19.501 -19.494 -18.658  1.00 63.60           O  
ATOM    454  N   ASN A  59      16.664 -15.602 -15.801  1.00 64.26           N  
ATOM    455  CA  ASN A  59      16.197 -15.937 -14.460  1.00 64.26           C  
ATOM    456  C   ASN A  59      14.682 -15.796 -14.343  1.00 64.26           C  
ATOM    457  CB  ASN A  59      16.894 -15.065 -13.414  1.00 64.26           C  
ATOM    458  O   ASN A  59      14.128 -14.736 -14.640  1.00 64.26           O  
ATOM    459  CG  ASN A  59      17.270 -15.838 -12.165  1.00 64.26           C  
ATOM    460  ND2 ASN A  59      18.228 -15.315 -11.410  1.00 64.26           N  
ATOM    461  OD1 ASN A  59      16.704 -16.897 -11.882  1.00 64.26           O  
ATOM    462  N   GLU A  60      13.976 -16.919 -14.361  1.00 64.49           N  
ATOM    463  CA  GLU A  60      12.543 -17.135 -14.185  1.00 64.49           C  
ATOM    464  C   GLU A  60      12.070 -16.615 -12.830  1.00 64.49           C  
ATOM    465  CB  GLU A  60      12.201 -18.620 -14.327  1.00 64.49           C  
ATOM    466  O   GLU A  60      10.876 -16.379 -12.633  1.00 64.49           O  
ATOM    467  CG  GLU A  60      12.242 -19.126 -15.762  1.00 64.49           C  
ATOM    468  CD  GLU A  60      11.803 -20.575 -15.900  1.00 64.49           C  
ATOM    469  OE1 GLU A  60      11.840 -21.116 -17.028  1.00 64.49           O  
ATOM    470  OE2 GLU A  60      11.418 -21.174 -14.871  1.00 64.49           O  
ATOM    471  N   ILE A  61      13.025 -16.278 -11.925  1.00 66.47           N  
ATOM    472  CA  ILE A  61      12.636 -15.922 -10.565  1.00 66.47           C  
ATOM    473  C   ILE A  61      12.007 -14.530 -10.556  1.00 66.47           C  
ATOM    474  CB  ILE A  61      13.842 -15.972  -9.601  1.00 66.47           C  
ATOM    475  O   ILE A  61      11.082 -14.265  -9.784  1.00 66.47           O  
ATOM    476  CG1 ILE A  61      14.339 -17.413  -9.441  1.00 66.47           C  
ATOM    477  CG2 ILE A  61      13.474 -15.366  -8.243  1.00 66.47           C  
ATOM    478  CD1 ILE A  61      15.679 -17.531  -8.728  1.00 66.47           C  
ATOM    479  N   TYR A  62      12.309 -13.710 -11.641  1.00 68.76           N  
ATOM    480  CA  TYR A  62      11.905 -12.309 -11.638  1.00 68.76           C  
ATOM    481  C   TYR A  62      10.558 -12.127 -12.326  1.00 68.76           C  
ATOM    482  CB  TYR A  62      12.964 -11.443 -12.328  1.00 68.76           C  
ATOM    483  O   TYR A  62       9.897 -11.101 -12.151  1.00 68.76           O  
ATOM    484  CG  TYR A  62      14.233 -11.283 -11.526  1.00 68.76           C  
ATOM    485  CD1 TYR A  62      14.318 -10.348 -10.497  1.00 68.76           C  
ATOM    486  CD2 TYR A  62      15.351 -12.065 -11.797  1.00 68.76           C  
ATOM    487  CE1 TYR A  62      15.486 -10.195  -9.758  1.00 68.76           C  
ATOM    488  CE2 TYR A  62      16.524 -11.922 -11.064  1.00 68.76           C  
ATOM    489  OH  TYR A  62      17.741 -10.839  -9.319  1.00 68.76           O  
ATOM    490  CZ  TYR A  62      16.582 -10.986 -10.048  1.00 68.76           C  
ATOM    491  N   ILE A  63      10.038 -13.304 -12.907  1.00 79.55           N  
ATOM    492  CA  ILE A  63       8.778 -13.244 -13.638  1.00 79.55           C  
ATOM    493  C   ILE A  63       7.633 -13.690 -12.731  1.00 79.55           C  
ATOM    494  CB  ILE A  63       8.822 -14.117 -14.913  1.00 79.55           C  
ATOM    495  O   ILE A  63       6.461 -13.467 -13.046  1.00 79.55           O  
ATOM    496  CG1 ILE A  63       9.945 -13.645 -15.844  1.00 79.55           C  
ATOM    497  CG2 ILE A  63       7.469 -14.094 -15.630  1.00 79.55           C  
ATOM    498  CD1 ILE A  63      10.231 -14.595 -16.999  1.00 79.55           C  
ATOM    499  N   GLN A  64       8.046 -14.164 -11.550  1.00 79.42           N  
ATOM    500  CA  GLN A  64       7.036 -14.731 -10.662  1.00 79.42           C  
ATOM    501  C   GLN A  64       6.072 -13.656 -10.168  1.00 79.42           C  
ATOM    502  CB  GLN A  64       7.696 -15.431  -9.474  1.00 79.42           C  
ATOM    503  O   GLN A  64       4.864 -13.889 -10.082  1.00 79.42           O  
ATOM    504  CG  GLN A  64       8.232 -16.819  -9.798  1.00 79.42           C  
ATOM    505  CD  GLN A  64       8.833 -17.513  -8.590  1.00 79.42           C  
ATOM    506  NE2 GLN A  64       9.177 -18.786  -8.748  1.00 79.42           N  
ATOM    507  OE1 GLN A  64       8.987 -16.909  -7.523  1.00 79.42           O  
ATOM    508  N   GLU A  65       6.664 -12.510  -9.889  1.00 81.70           N  
ATOM    509  CA  GLU A  65       5.819 -11.422  -9.405  1.00 81.70           C  
ATOM    510  C   GLU A  65       4.779 -11.025 -10.449  1.00 81.70           C  
ATOM    511  CB  GLU A  65       6.671 -10.209  -9.023  1.00 81.70           C  
ATOM    512  O   GLU A  65       3.601 -10.861 -10.127  1.00 81.70           O  
ATOM    513  CG  GLU A  65       5.857  -8.989  -8.618  1.00 81.70           C  
ATOM    514  CD  GLU A  65       6.714  -7.778  -8.286  1.00 81.70           C  
ATOM    515  OE1 GLU A  65       6.156  -6.677  -8.079  1.00 81.70           O  
ATOM    516  OE2 GLU A  65       7.955  -7.932  -8.233  1.00 81.70           O  
ATOM    517  N   ALA A  66       5.263 -10.897 -11.685  1.00 87.10           N  
ATOM    518  CA  ALA A  66       4.375 -10.495 -12.772  1.00 87.10           C  
ATOM    519  C   ALA A  66       3.290 -11.542 -13.009  1.00 87.10           C  
ATOM    520  CB  ALA A  66       5.173 -10.261 -14.053  1.00 87.10           C  
ATOM    521  O   ALA A  66       2.118 -11.201 -13.188  1.00 87.10           O  
ATOM    522  N   VAL A  67       3.667 -12.774 -12.899  1.00 89.21           N  
ATOM    523  CA  VAL A  67       2.727 -13.867 -13.126  1.00 89.21           C  
ATOM    524  C   VAL A  67       1.682 -13.890 -12.014  1.00 89.21           C  
ATOM    525  CB  VAL A  67       3.451 -15.230 -13.206  1.00 89.21           C  
ATOM    526  O   VAL A  67       0.481 -13.969 -12.283  1.00 89.21           O  
ATOM    527  CG1 VAL A  67       2.442 -16.377 -13.218  1.00 89.21           C  
ATOM    528  CG2 VAL A  67       4.344 -15.287 -14.444  1.00 89.21           C  
ATOM    529  N   LEU A  68       2.183 -13.842 -10.831  1.00 88.66           N  
ATOM    530  CA  LEU A  68       1.267 -13.848  -9.695  1.00 88.66           C  
ATOM    531  C   LEU A  68       0.297 -12.674  -9.773  1.00 88.66           C  
ATOM    532  CB  LEU A  68       2.047 -13.796  -8.379  1.00 88.66           C  
ATOM    533  O   LEU A  68      -0.918 -12.859  -9.671  1.00 88.66           O  
ATOM    534  CG  LEU A  68       1.214 -13.834  -7.096  1.00 88.66           C  
ATOM    535  CD1 LEU A  68       0.452 -15.151  -6.997  1.00 88.66           C  
ATOM    536  CD2 LEU A  68       2.104 -13.632  -5.874  1.00 88.66           C  
ATOM    537  N   HIS A  69       0.770 -11.431  -9.942  1.00 92.04           N  
ATOM    538  CA  HIS A  69      -0.052 -10.227  -9.967  1.00 92.04           C  
ATOM    539  C   HIS A  69      -1.086 -10.289 -11.087  1.00 92.04           C  
ATOM    540  CB  HIS A  69       0.823  -8.983 -10.130  1.00 92.04           C  
ATOM    541  O   HIS A  69      -2.216  -9.824 -10.921  1.00 92.04           O  
ATOM    542  CG  HIS A  69       0.103  -7.702  -9.855  1.00 92.04           C  
ATOM    543  CD2 HIS A  69      -1.207  -7.450  -9.624  1.00 92.04           C  
ATOM    544  ND1 HIS A  69       0.746  -6.484  -9.798  1.00 92.04           N  
ATOM    545  CE1 HIS A  69      -0.141  -5.537  -9.542  1.00 92.04           C  
ATOM    546  NE2 HIS A  69      -1.333  -6.097  -9.432  1.00 92.04           N  
ATOM    547  N   SER A  70      -0.715 -10.974 -12.222  1.00 93.62           N  
ATOM    548  CA  SER A  70      -1.589 -11.021 -13.389  1.00 93.62           C  
ATOM    549  C   SER A  70      -2.843 -11.842 -13.108  1.00 93.62           C  
ATOM    550  CB  SER A  70      -0.847 -11.606 -14.592  1.00 93.62           C  
ATOM    551  O   SER A  70      -3.835 -11.740 -13.833  1.00 93.62           O  
ATOM    552  OG  SER A  70      -0.683 -13.006 -14.450  1.00 93.62           O  
ATOM    553  N   THR A  71      -2.840 -12.606 -12.025  1.00 93.69           N  
ATOM    554  CA  THR A  71      -3.949 -13.512 -11.746  1.00 93.69           C  
ATOM    555  C   THR A  71      -5.014 -12.819 -10.900  1.00 93.69           C  
ATOM    556  CB  THR A  71      -3.464 -14.783 -11.025  1.00 93.69           C  
ATOM    557  O   THR A  71      -6.106 -13.357 -10.706  1.00 93.69           O  
ATOM    558  CG2 THR A  71      -2.327 -15.450 -11.792  1.00 93.69           C  
ATOM    559  OG1 THR A  71      -3.001 -14.435  -9.715  1.00 93.69           O  
ATOM    560  N   PHE A  72      -4.756 -11.654 -10.425  1.00 95.53           N  
ATOM    561  CA  PHE A  72      -5.666 -10.999  -9.493  1.00 95.53           C  
ATOM    562  C   PHE A  72      -6.750 -10.234 -10.243  1.00 95.53           C  
ATOM    563  CB  PHE A  72      -4.898 -10.049  -8.568  1.00 95.53           C  
ATOM    564  O   PHE A  72      -6.477  -9.603 -11.267  1.00 95.53           O  
ATOM    565  CG  PHE A  72      -3.837 -10.730  -7.745  1.00 95.53           C  
ATOM    566  CD1 PHE A  72      -3.979 -12.059  -7.365  1.00 95.53           C  
ATOM    567  CD2 PHE A  72      -2.698 -10.040  -7.352  1.00 95.53           C  
ATOM    568  CE1 PHE A  72      -2.999 -12.691  -6.604  1.00 95.53           C  
ATOM    569  CE2 PHE A  72      -1.714 -10.665  -6.591  1.00 95.53           C  
ATOM    570  CZ  PHE A  72      -1.867 -11.990  -6.217  1.00 95.53           C  
ATOM    571  N   ASP A  73      -7.900 -10.300  -9.663  1.00 95.45           N  
ATOM    572  CA  ASP A  73      -9.046  -9.558 -10.180  1.00 95.45           C  
ATOM    573  C   ASP A  73      -9.967  -9.111  -9.048  1.00 95.45           C  
ATOM    574  CB  ASP A  73      -9.824 -10.406 -11.188  1.00 95.45           C  
ATOM    575  O   ASP A  73     -10.847  -9.862  -8.622  1.00 95.45           O  
ATOM    576  CG  ASP A  73     -10.918  -9.628 -11.898  1.00 95.45           C  
ATOM    577  OD1 ASP A  73     -10.950  -8.383 -11.790  1.00 95.45           O  
ATOM    578  OD2 ASP A  73     -11.758 -10.266 -12.569  1.00 95.45           O  
ATOM    579  N   SER A  74      -9.635  -7.949  -8.514  1.00 97.26           N  
ATOM    580  CA  SER A  74     -10.390  -7.372  -7.407  1.00 97.26           C  
ATOM    581  C   SER A  74     -10.328  -5.849  -7.430  1.00 97.26           C  
ATOM    582  CB  SER A  74      -9.863  -7.892  -6.069  1.00 97.26           C  
ATOM    583  O   SER A  74      -9.306  -5.270  -7.805  1.00 97.26           O  
ATOM    584  OG  SER A  74     -10.492  -7.227  -4.987  1.00 97.26           O  
ATOM    585  N   VAL A  75     -11.436  -5.229  -6.943  1.00 97.70           N  
ATOM    586  CA  VAL A  75     -11.528  -3.773  -6.929  1.00 97.70           C  
ATOM    587  C   VAL A  75     -10.531  -3.202  -5.923  1.00 97.70           C  
ATOM    588  CB  VAL A  75     -12.959  -3.298  -6.591  1.00 97.70           C  
ATOM    589  O   VAL A  75     -10.099  -2.054  -6.051  1.00 97.70           O  
ATOM    590  CG1 VAL A  75     -13.345  -3.716  -5.173  1.00 97.70           C  
ATOM    591  CG2 VAL A  75     -13.069  -1.783  -6.752  1.00 97.70           C  
ATOM    592  N   ASN A  76     -10.155  -3.964  -4.906  1.00 98.53           N  
ATOM    593  CA  ASN A  76      -9.301  -3.470  -3.830  1.00 98.53           C  
ATOM    594  C   ASN A  76      -7.863  -3.953  -3.989  1.00 98.53           C  
ATOM    595  CB  ASN A  76      -9.856  -3.891  -2.468  1.00 98.53           C  
ATOM    596  O   ASN A  76      -7.083  -3.920  -3.035  1.00 98.53           O  
ATOM    597  CG  ASN A  76     -11.229  -3.311  -2.191  1.00 98.53           C  
ATOM    598  ND2 ASN A  76     -11.298  -1.992  -2.053  1.00 98.53           N  
ATOM    599  OD1 ASN A  76     -12.219  -4.042  -2.101  1.00 98.53           O  
ATOM    600  N   VAL A  77      -7.508  -4.454  -5.168  1.00 98.05           N  
ATOM    601  CA  VAL A  77      -6.144  -4.827  -5.528  1.00 98.05           C  
ATOM    602  C   VAL A  77      -5.724  -4.087  -6.796  1.00 98.05           C  
ATOM    603  CB  VAL A  77      -6.007  -6.352  -5.730  1.00 98.05           C  
ATOM    604  O   VAL A  77      -6.500  -3.985  -7.749  1.00 98.05           O  
ATOM    605  CG1 VAL A  77      -4.599  -6.710  -6.202  1.00 98.05           C  
ATOM    606  CG2 VAL A  77      -6.346  -7.094  -4.438  1.00 98.05           C  
ATOM    607  N   VAL A  78      -4.540  -3.583  -6.754  1.00 97.65           N  
ATOM    608  CA  VAL A  78      -4.025  -2.816  -7.883  1.00 97.65           C  
ATOM    609  C   VAL A  78      -4.090  -3.659  -9.154  1.00 97.65           C  
ATOM    610  CB  VAL A  78      -2.576  -2.340  -7.632  1.00 97.65           C  
ATOM    611  O   VAL A  78      -3.691  -4.826  -9.154  1.00 97.65           O  
ATOM    612  CG1 VAL A  78      -1.973  -1.752  -8.906  1.00 97.65           C  
ATOM    613  CG2 VAL A  78      -2.540  -1.318  -6.498  1.00 97.65           C  
ATOM    614  N   ARG A  79      -4.551  -3.040 -10.173  1.00 97.07           N  
ATOM    615  CA  ARG A  79      -4.763  -3.734 -11.440  1.00 97.07           C  
ATOM    616  C   ARG A  79      -3.450  -3.910 -12.195  1.00 97.07           C  
ATOM    617  CB  ARG A  79      -5.769  -2.974 -12.307  1.00 97.07           C  
ATOM    618  O   ARG A  79      -2.684  -2.956 -12.348  1.00 97.07           O  
ATOM    619  CG  ARG A  79      -6.127  -3.686 -13.602  1.00 97.07           C  
ATOM    620  CD  ARG A  79      -7.259  -2.983 -14.338  1.00 97.07           C  
ATOM    621  NE  ARG A  79      -7.581  -3.651 -15.596  1.00 97.07           N  
ATOM    622  NH1 ARG A  79      -9.855  -3.745 -15.202  1.00 97.07           N  
ATOM    623  NH2 ARG A  79      -8.987  -4.602 -17.143  1.00 97.07           N  
ATOM    624  CZ  ARG A  79      -8.807  -3.998 -15.978  1.00 97.07           C  
ATOM    625  N   PHE A  80      -3.276  -5.121 -12.655  1.00 96.32           N  
ATOM    626  CA  PHE A  80      -2.174  -5.488 -13.537  1.00 96.32           C  
ATOM    627  C   PHE A  80      -2.589  -5.370 -14.998  1.00 96.32           C  
ATOM    628  CB  PHE A  80      -1.697  -6.913 -13.240  1.00 96.32           C  
ATOM    629  O   PHE A  80      -3.649  -5.862 -15.390  1.00 96.32           O  
ATOM    630  CG  PHE A  80      -0.621  -7.399 -14.172  1.00 96.32           C  
ATOM    631  CD1 PHE A  80      -0.948  -8.025 -15.368  1.00 96.32           C  
ATOM    632  CD2 PHE A  80       0.720  -7.231 -13.851  1.00 96.32           C  
ATOM    633  CE1 PHE A  80       0.046  -8.477 -16.233  1.00 96.32           C  
ATOM    634  CE2 PHE A  80       1.719  -7.679 -14.710  1.00 96.32           C  
ATOM    635  CZ  PHE A  80       1.380  -8.303 -15.900  1.00 96.32           C  
ATOM    636  N   PHE A  81      -1.710  -4.686 -15.831  1.00 95.81           N  
ATOM    637  CA  PHE A  81      -2.093  -4.516 -17.228  1.00 95.81           C  
ATOM    638  C   PHE A  81      -1.219  -5.372 -18.137  1.00 95.81           C  
ATOM    639  CB  PHE A  81      -1.992  -3.043 -17.638  1.00 95.81           C  
ATOM    640  O   PHE A  81      -1.727  -6.065 -19.021  1.00 95.81           O  
ATOM    641  CG  PHE A  81      -3.123  -2.192 -17.128  1.00 95.81           C  
ATOM    642  CD1 PHE A  81      -4.345  -2.167 -17.788  1.00 95.81           C  
ATOM    643  CD2 PHE A  81      -2.963  -1.416 -15.987  1.00 95.81           C  
ATOM    644  CE1 PHE A  81      -5.394  -1.380 -17.317  1.00 95.81           C  
ATOM    645  CE2 PHE A  81      -4.006  -0.627 -15.511  1.00 95.81           C  
ATOM    646  CZ  PHE A  81      -5.220  -0.610 -16.178  1.00 95.81           C  
ATOM    647  N   ASN A  82       0.048  -5.268 -17.921  1.00 94.97           N  
ATOM    648  CA  ASN A  82       0.958  -5.944 -18.840  1.00 94.97           C  
ATOM    649  C   ASN A  82       2.355  -6.086 -18.243  1.00 94.97           C  
ATOM    650  CB  ASN A  82       1.024  -5.198 -20.175  1.00 94.97           C  
ATOM    651  O   ASN A  82       2.697  -5.396 -17.281  1.00 94.97           O  
ATOM    652  CG  ASN A  82       1.629  -6.037 -21.283  1.00 94.97           C  
ATOM    653  ND2 ASN A  82       2.036  -5.385 -22.366  1.00 94.97           N  
ATOM    654  OD1 ASN A  82       1.729  -7.262 -21.167  1.00 94.97           O  
ATOM    655  N   ALA A  83       3.086  -7.113 -18.705  1.00 93.69           N  
ATOM    656  CA  ALA A  83       4.508  -7.261 -18.407  1.00 93.69           C  
ATOM    657  C   ALA A  83       5.281  -7.728 -19.638  1.00 93.69           C  
ATOM    658  CB  ALA A  83       4.711  -8.239 -17.253  1.00 93.69           C  
ATOM    659  O   ALA A  83       4.773  -8.522 -20.433  1.00 93.69           O  
ATOM    660  N   TRP A  84       6.466  -7.139 -19.830  1.00 92.80           N  
ATOM    661  CA  TRP A  84       7.264  -7.535 -20.986  1.00 92.80           C  
ATOM    662  C   TRP A  84       8.754  -7.383 -20.696  1.00 92.80           C  
ATOM    663  CB  TRP A  84       6.883  -6.703 -22.214  1.00 92.80           C  
ATOM    664  O   TRP A  84       9.140  -6.728 -19.725  1.00 92.80           O  
ATOM    665  CG  TRP A  84       7.273  -5.259 -22.117  1.00 92.80           C  
ATOM    666  CD1 TRP A  84       8.377  -4.665 -22.664  1.00 92.80           C  
ATOM    667  CD2 TRP A  84       6.564  -4.227 -21.426  1.00 92.80           C  
ATOM    668  CE2 TRP A  84       7.294  -3.030 -21.596  1.00 92.80           C  
ATOM    669  CE3 TRP A  84       5.379  -4.197 -20.678  1.00 92.80           C  
ATOM    670  NE1 TRP A  84       8.395  -3.325 -22.355  1.00 92.80           N  
ATOM    671  CH2 TRP A  84       5.716  -1.815 -20.319  1.00 92.80           C  
ATOM    672  CZ2 TRP A  84       6.878  -1.816 -21.046  1.00 92.80           C  
ATOM    673  CZ3 TRP A  84       4.966  -2.988 -20.131  1.00 92.80           C  
ATOM    674  N   ILE A  85       9.544  -8.113 -21.516  1.00 90.45           N  
ATOM    675  CA  ILE A  85      10.997  -8.067 -21.395  1.00 90.45           C  
ATOM    676  C   ILE A  85      11.597  -7.413 -22.638  1.00 90.45           C  
ATOM    677  CB  ILE A  85      11.592  -9.478 -21.191  1.00 90.45           C  
ATOM    678  O   ILE A  85      11.177  -7.698 -23.761  1.00 90.45           O  
ATOM    679  CG1 ILE A  85      11.106 -10.076 -19.865  1.00 90.45           C  
ATOM    680  CG2 ILE A  85      13.122  -9.432 -21.243  1.00 90.45           C  
ATOM    681  CD1 ILE A  85      11.468 -11.543 -19.679  1.00 90.45           C  
ATOM    682  N   GLU A  86      12.483  -6.459 -22.315  1.00 89.93           N  
ATOM    683  CA  GLU A  86      13.172  -5.781 -23.409  1.00 89.93           C  
ATOM    684  C   GLU A  86      14.675  -5.710 -23.156  1.00 89.93           C  
ATOM    685  CB  GLU A  86      12.606  -4.373 -23.610  1.00 89.93           C  
ATOM    686  O   GLU A  86      15.115  -5.672 -22.006  1.00 89.93           O  
ATOM    687  CG  GLU A  86      11.171  -4.353 -24.117  1.00 89.93           C  
ATOM    688  CD  GLU A  86      10.665  -2.955 -24.433  1.00 89.93           C  
ATOM    689  OE1 GLU A  86       9.495  -2.814 -24.857  1.00 89.93           O  
ATOM    690  OE2 GLU A  86      11.445  -1.992 -24.256  1.00 89.93           O  
ATOM    691  N   ARG A  87      15.459  -5.813 -24.320  1.00 88.97           N  
ATOM    692  CA  ARG A  87      16.875  -5.469 -24.251  1.00 88.97           C  
ATOM    693  C   ARG A  87      17.080  -3.964 -24.390  1.00 88.97           C  
ATOM    694  CB  ARG A  87      17.661  -6.207 -25.336  1.00 88.97           C  
ATOM    695  O   ARG A  87      16.707  -3.373 -25.405  1.00 88.97           O  
ATOM    696  CG  ARG A  87      17.706  -7.715 -25.147  1.00 88.97           C  
ATOM    697  CD  ARG A  87      18.723  -8.370 -26.071  1.00 88.97           C  
ATOM    698  NE  ARG A  87      20.091  -8.135 -25.619  1.00 88.97           N  
ATOM    699  NH1 ARG A  87      21.087  -9.071 -27.482  1.00 88.97           N  
ATOM    700  NH2 ARG A  87      22.380  -8.212 -25.795  1.00 88.97           N  
ATOM    701  CZ  ARG A  87      21.183  -8.473 -26.300  1.00 88.97           C  
ATOM    702  N   VAL A  88      17.605  -3.400 -23.248  1.00 87.89           N  
ATOM    703  CA  VAL A  88      17.718  -1.946 -23.199  1.00 87.89           C  
ATOM    704  C   VAL A  88      19.190  -1.541 -23.247  1.00 87.89           C  
ATOM    705  CB  VAL A  88      17.047  -1.367 -21.933  1.00 87.89           C  
ATOM    706  O   VAL A  88      20.004  -2.040 -22.467  1.00 87.89           O  
ATOM    707  CG1 VAL A  88      17.174   0.155 -21.904  1.00 87.89           C  
ATOM    708  CG2 VAL A  88      15.580  -1.786 -21.869  1.00 87.89           C  
ATOM    709  N   PRO A  89      19.521  -0.605 -24.286  1.00 88.81           N  
ATOM    710  CA  PRO A  89      20.903  -0.121 -24.317  1.00 88.81           C  
ATOM    711  C   PRO A  89      21.318   0.560 -23.014  1.00 88.81           C  
ATOM    712  CB  PRO A  89      20.901   0.877 -25.478  1.00 88.81           C  
ATOM    713  O   PRO A  89      20.504   1.236 -22.380  1.00 88.81           O  
ATOM    714  CG  PRO A  89      19.732   0.480 -26.321  1.00 88.81           C  
ATOM    715  CD  PRO A  89      18.669  -0.089 -25.425  1.00 88.81           C  
ATOM    716  N   ARG A  90      22.571   0.374 -22.627  1.00 85.49           N  
ATOM    717  CA  ARG A  90      23.118   0.884 -21.374  1.00 85.49           C  
ATOM    718  C   ARG A  90      22.900   2.388 -21.252  1.00 85.49           C  
ATOM    719  CB  ARG A  90      24.610   0.560 -21.267  1.00 85.49           C  
ATOM    720  O   ARG A  90      22.506   2.880 -20.193  1.00 85.49           O  
ATOM    721  CG  ARG A  90      25.253   1.036 -19.974  1.00 85.49           C  
ATOM    722  CD  ARG A  90      26.754   0.785 -19.964  1.00 85.49           C  
ATOM    723  NE  ARG A  90      27.065  -0.619 -19.715  1.00 85.49           N  
ATOM    724  NH1 ARG A  90      29.323  -0.274 -19.373  1.00 85.49           N  
ATOM    725  NH2 ARG A  90      28.447  -2.388 -19.229  1.00 85.49           N  
ATOM    726  CZ  ARG A  90      28.278  -1.091 -19.440  1.00 85.49           C  
ATOM    727  N   ASN A  91      23.123   3.081 -22.291  1.00 84.87           N  
ATOM    728  CA  ASN A  91      22.990   4.533 -22.243  1.00 84.87           C  
ATOM    729  C   ASN A  91      21.558   4.954 -21.926  1.00 84.87           C  
ATOM    730  CB  ASN A  91      23.448   5.159 -23.562  1.00 84.87           C  
ATOM    731  O   ASN A  91      21.338   5.896 -21.163  1.00 84.87           O  
ATOM    732  CG  ASN A  91      22.694   4.614 -24.759  1.00 84.87           C  
ATOM    733  ND2 ASN A  91      22.705   5.362 -25.856  1.00 84.87           N  
ATOM    734  OD1 ASN A  91      22.107   3.531 -24.698  1.00 84.87           O  
ATOM    735  N   PHE A  92      20.679   4.219 -22.526  1.00 84.85           N  
ATOM    736  CA  PHE A  92      19.270   4.492 -22.273  1.00 84.85           C  
ATOM    737  C   PHE A  92      18.908   4.176 -20.826  1.00 84.85           C  
ATOM    738  CB  PHE A  92      18.384   3.681 -23.224  1.00 84.85           C  
ATOM    739  O   PHE A  92      18.227   4.963 -20.165  1.00 84.85           O  
ATOM    740  CG  PHE A  92      16.912   3.941 -23.053  1.00 84.85           C  
ATOM    741  CD1 PHE A  92      16.096   3.011 -22.420  1.00 84.85           C  
ATOM    742  CD2 PHE A  92      16.343   5.116 -23.527  1.00 84.85           C  
ATOM    743  CE1 PHE A  92      14.733   3.250 -22.261  1.00 84.85           C  
ATOM    744  CE2 PHE A  92      14.982   5.361 -23.371  1.00 84.85           C  
ATOM    745  CZ  PHE A  92      14.179   4.426 -22.739  1.00 84.85           C  
ATOM    746  N   ALA A  93      19.288   3.054 -20.360  1.00 85.21           N  
ATOM    747  CA  ALA A  93      19.016   2.624 -18.991  1.00 85.21           C  
ATOM    748  C   ALA A  93      19.564   3.629 -17.982  1.00 85.21           C  
ATOM    749  CB  ALA A  93      19.613   1.242 -18.739  1.00 85.21           C  
ATOM    750  O   ALA A  93      18.899   3.953 -16.995  1.00 85.21           O  
ATOM    751  N   GLU A  94      20.760   4.176 -18.241  1.00 84.86           N  
ATOM    752  CA  GLU A  94      21.391   5.145 -17.350  1.00 84.86           C  
ATOM    753  C   GLU A  94      20.649   6.478 -17.368  1.00 84.86           C  
ATOM    754  CB  GLU A  94      22.858   5.355 -17.735  1.00 84.86           C  
ATOM    755  O   GLU A  94      20.427   7.086 -16.319  1.00 84.86           O  
ATOM    756  CG  GLU A  94      23.755   4.170 -17.408  1.00 84.86           C  
ATOM    757  CD  GLU A  94      25.181   4.341 -17.908  1.00 84.86           C  
ATOM    758  OE1 GLU A  94      26.055   3.522 -17.542  1.00 84.86           O  
ATOM    759  OE2 GLU A  94      25.427   5.302 -18.670  1.00 84.86           O  
ATOM    760  N   THR A  95      20.214   6.844 -18.570  1.00 85.04           N  
ATOM    761  CA  THR A  95      19.493   8.103 -18.723  1.00 85.04           C  
ATOM    762  C   THR A  95      18.162   8.057 -17.979  1.00 85.04           C  
ATOM    763  CB  THR A  95      19.244   8.427 -20.208  1.00 85.04           C  
ATOM    764  O   THR A  95      17.779   9.027 -17.321  1.00 85.04           O  
ATOM    765  CG2 THR A  95      18.476   9.736 -20.363  1.00 85.04           C  
ATOM    766  OG1 THR A  95      20.503   8.542 -20.883  1.00 85.04           O  
ATOM    767  N   LEU A  96      17.565   6.986 -17.992  1.00 81.38           N  
ATOM    768  CA  LEU A  96      16.243   6.853 -17.390  1.00 81.38           C  
ATOM    769  C   LEU A  96      16.353   6.535 -15.902  1.00 81.38           C  
ATOM    770  CB  LEU A  96      15.438   5.760 -18.099  1.00 81.38           C  
ATOM    771  O   LEU A  96      15.367   6.633 -15.168  1.00 81.38           O  
ATOM    772  CG  LEU A  96      14.815   6.141 -19.442  1.00 81.38           C  
ATOM    773  CD1 LEU A  96      14.093   4.943 -20.051  1.00 81.38           C  
ATOM    774  CD2 LEU A  96      13.860   7.318 -19.274  1.00 81.38           C  
ATOM    775  N   GLY A  97      17.582   6.261 -15.546  1.00 83.64           N  
ATOM    776  CA  GLY A  97      17.821   5.958 -14.144  1.00 83.64           C  
ATOM    777  C   GLY A  97      17.384   4.559 -13.753  1.00 83.64           C  
ATOM    778  O   GLY A  97      16.908   4.340 -12.637  1.00 83.64           O  
ATOM    779  N   ILE A  98      17.301   3.674 -14.659  1.00 81.77           N  
ATOM    780  CA  ILE A  98      16.922   2.292 -14.386  1.00 81.77           C  
ATOM    781  C   ILE A  98      18.022   1.604 -13.581  1.00 81.77           C  
ATOM    782  CB  ILE A  98      16.646   1.513 -15.691  1.00 81.77           C  
ATOM    783  O   ILE A  98      17.738   0.787 -12.702  1.00 81.77           O  
ATOM    784  CG1 ILE A  98      15.442   2.113 -16.427  1.00 81.77           C  
ATOM    785  CG2 ILE A  98      16.423   0.027 -15.397  1.00 81.77           C  
ATOM    786  CD1 ILE A  98      15.203   1.521 -17.809  1.00 81.77           C  
ATOM    787  N   LEU A  99      19.312   2.098 -13.741  1.00 69.77           N  
ATOM    788  CA  LEU A  99      20.465   1.537 -13.046  1.00 69.77           C  
ATOM    789  C   LEU A  99      20.899   2.440 -11.896  1.00 69.77           C  
ATOM    790  CB  LEU A  99      21.630   1.334 -14.019  1.00 69.77           C  
ATOM    791  O   LEU A  99      20.829   3.666 -12.004  1.00 69.77           O  
ATOM    792  CG  LEU A  99      21.399   0.337 -15.155  1.00 69.77           C  
ATOM    793  CD1 LEU A  99      22.499   0.463 -16.203  1.00 69.77           C  
ATOM    794  CD2 LEU A  99      21.330  -1.086 -14.613  1.00 69.77           C  
ATOM    795  N   HIS A 100      20.985   1.865 -10.673  1.00 63.72           N  
ATOM    796  CA  HIS A 100      21.543   2.575  -9.527  1.00 63.72           C  
ATOM    797  C   HIS A 100      23.068   2.568  -9.564  1.00 63.72           C  
ATOM    798  CB  HIS A 100      21.047   1.955  -8.220  1.00 63.72           C  
ATOM    799  O   HIS A 100      23.678   1.592 -10.006  1.00 63.72           O  
ATOM    800  CG  HIS A 100      19.594   2.193  -7.957  1.00 63.72           C  
ATOM    801  CD2 HIS A 100      18.539   1.344  -7.958  1.00 63.72           C  
ATOM    802  ND1 HIS A 100      19.087   3.438  -7.651  1.00 63.72           N  
ATOM    803  CE1 HIS A 100      17.780   3.343  -7.474  1.00 63.72           C  
ATOM    804  NE2 HIS A 100      17.422   2.083  -7.655  1.00 63.72           N  
ATOM    805  N   ARG A 101      23.803   3.602  -9.818  1.00 48.49           N  
ATOM    806  CA  ARG A 101      25.233   3.896  -9.828  1.00 48.49           C  
ATOM    807  C   ARG A 101      25.989   2.970  -8.881  1.00 48.49           C  
ATOM    808  CB  ARG A 101      25.484   5.356  -9.445  1.00 48.49           C  
ATOM    809  O   ARG A 101      27.163   2.670  -9.104  1.00 48.49           O  
ATOM    810  CG  ARG A 101      25.429   6.319 -10.620  1.00 48.49           C  
ATOM    811  CD  ARG A 101      25.928   7.706 -10.237  1.00 48.49           C  
ATOM    812  NE  ARG A 101      26.232   8.514 -11.414  1.00 48.49           N  
ATOM    813  NH1 ARG A 101      26.987  10.341 -10.220  1.00 48.49           N  
ATOM    814  NH2 ARG A 101      26.968  10.392 -12.512  1.00 48.49           N  
ATOM    815  CZ  ARG A 101      26.728   9.747 -11.379  1.00 48.49           C  
ATOM    816  N   ASP A 102      25.266   2.073  -8.023  1.00 45.50           N  
ATOM    817  CA  ASP A 102      26.005   1.170  -7.145  1.00 45.50           C  
ATOM    818  C   ASP A 102      26.118  -0.223  -7.759  1.00 45.50           C  
ATOM    819  CB  ASP A 102      25.334   1.087  -5.773  1.00 45.50           C  
ATOM    820  O   ASP A 102      26.759  -1.108  -7.189  1.00 45.50           O  
ATOM    821  CG  ASP A 102      26.199   1.643  -4.655  1.00 45.50           C  
ATOM    822  OD1 ASP A 102      27.369   2.002  -4.910  1.00 45.50           O  
ATOM    823  OD2 ASP A 102      25.707   1.720  -3.508  1.00 45.50           O  
ATOM    824  N   ASP A 103      25.504  -0.453  -8.916  1.00 46.06           N  
ATOM    825  CA  ASP A 103      25.607  -1.730  -9.616  1.00 46.06           C  
ATOM    826  C   ASP A 103      26.834  -1.759 -10.525  1.00 46.06           C  
ATOM    827  CB  ASP A 103      24.341  -1.998 -10.433  1.00 46.06           C  
ATOM    828  O   ASP A 103      27.058  -2.736 -11.243  1.00 46.06           O  
ATOM    829  CG  ASP A 103      23.150  -2.379  -9.572  1.00 46.06           C  
ATOM    830  OD1 ASP A 103      23.347  -2.865  -8.438  1.00 46.06           O  
ATOM    831  OD2 ASP A 103      22.003  -2.194 -10.034  1.00 46.06           O  
ATOM    832  N   THR A 104      27.658  -0.586 -10.520  1.00 43.69           N  
ATOM    833  CA  THR A 104      28.932  -0.635 -11.227  1.00 43.69           C  
ATOM    834  C   THR A 104      30.064  -1.019 -10.278  1.00 43.69           C  
ATOM    835  CB  THR A 104      29.254   0.715 -11.893  1.00 43.69           C  
ATOM    836  O   THR A 104      31.155  -0.450 -10.342  1.00 43.69           O  
ATOM    837  CG2 THR A 104      28.434   0.911 -13.165  1.00 43.69           C  
ATOM    838  OG1 THR A 104      28.954   1.776 -10.978  1.00 43.69           O  
ATOM    839  N   MET A 105      29.936  -2.005  -9.317  1.00 39.81           N  
ATOM    840  CA  MET A 105      31.156  -2.501  -8.686  1.00 39.81           C  
ATOM    841  C   MET A 105      31.254  -4.018  -8.808  1.00 39.81           C  
ATOM    842  CB  MET A 105      31.204  -2.091  -7.213  1.00 39.81           C  
ATOM    843  O   MET A 105      30.295  -4.733  -8.511  1.00 39.81           O  
ATOM    844  CG  MET A 105      31.986  -0.813  -6.958  1.00 39.81           C  
ATOM    845  SD  MET A 105      33.208  -0.995  -5.601  1.00 39.81           S  
ATOM    846  CE  MET A 105      34.750  -1.004  -6.559  1.00 39.81           C  
ATOM    847  N   ASP A 106      31.686  -4.589  -9.935  1.00 41.34           N  
ATOM    848  CA  ASP A 106      32.754  -5.572  -9.789  1.00 41.34           C  
ATOM    849  C   ASP A 106      32.645  -6.308  -8.455  1.00 41.34           C  
ATOM    850  CB  ASP A 106      34.123  -4.899  -9.907  1.00 41.34           C  
ATOM    851  O   ASP A 106      32.821  -5.708  -7.393  1.00 41.34           O  
ATOM    852  CG  ASP A 106      34.511  -4.591 -11.343  1.00 41.34           C  
ATOM    853  OD1 ASP A 106      33.938  -5.199 -12.273  1.00 41.34           O  
ATOM    854  OD2 ASP A 106      35.398  -3.734 -11.545  1.00 41.34           O  
ATOM    855  N   ASN A 107      31.681  -7.068  -8.154  1.00 34.12           N  
ATOM    856  CA  ASN A 107      31.701  -8.197  -7.230  1.00 34.12           C  
ATOM    857  C   ASN A 107      32.903  -9.104  -7.477  1.00 34.12           C  
ATOM    858  CB  ASN A 107      30.402  -8.998  -7.333  1.00 34.12           C  
ATOM    859  O   ASN A 107      32.742 -10.269  -7.844  1.00 34.12           O  
ATOM    860  CG  ASN A 107      29.632  -9.033  -6.027  1.00 34.12           C  
ATOM    861  ND2 ASN A 107      28.503  -9.732  -6.022  1.00 34.12           N  
ATOM    862  OD1 ASN A 107      30.049  -8.437  -5.030  1.00 34.12           O  
ATOM    863  N   ILE A 108      34.169  -8.632  -7.389  1.00 36.96           N  
ATOM    864  CA  ILE A 108      35.277  -9.501  -7.009  1.00 36.96           C  
ATOM    865  C   ILE A 108      35.701  -9.198  -5.574  1.00 36.96           C  
ATOM    866  CB  ILE A 108      36.478  -9.339  -7.968  1.00 36.96           C  
ATOM    867  O   ILE A 108      35.917  -8.038  -5.215  1.00 36.96           O  
ATOM    868  CG1 ILE A 108      36.070  -9.703  -9.400  1.00 36.96           C  
ATOM    869  CG2 ILE A 108      37.661 -10.192  -7.501  1.00 36.96           C  
ATOM    870  CD1 ILE A 108      37.127  -9.377 -10.446  1.00 36.96           C  
ATOM    871  N   SER A 109      35.005  -9.656  -4.552  1.00 31.88           N  
ATOM    872  CA  SER A 109      35.514 -10.093  -3.256  1.00 31.88           C  
ATOM    873  C   SER A 109      37.034  -9.993  -3.197  1.00 31.88           C  
ATOM    874  CB  SER A 109      35.077 -11.530  -2.965  1.00 31.88           C  
ATOM    875  O   SER A 109      37.729 -10.493  -4.085  1.00 31.88           O  
ATOM    876  OG  SER A 109      35.360 -12.374  -4.068  1.00 31.88           O  
ATOM    877  N   ALA A 110      37.627  -8.821  -2.943  1.00 35.26           N  
ATOM    878  CA  ALA A 110      38.908  -8.461  -2.342  1.00 35.26           C  
ATOM    879  C   ALA A 110      39.197  -9.316  -1.111  1.00 35.26           C  
ATOM    880  CB  ALA A 110      38.925  -6.980  -1.972  1.00 35.26           C  
ATOM    881  O   ALA A 110      38.553  -9.156  -0.071  1.00 35.26           O  
ATOM    882  N   GLU A 111      39.213 -10.643  -1.259  1.00 34.09           N  
ATOM    883  CA  GLU A 111      40.100 -11.358  -0.346  1.00 34.09           C  
ATOM    884  C   GLU A 111      40.645 -12.630  -0.990  1.00 34.09           C  
ATOM    885  CB  GLU A 111      39.370 -11.699   0.956  1.00 34.09           C  
ATOM    886  O   GLU A 111      39.896 -13.575  -1.241  1.00 34.09           O  
ATOM    887  CG  GLU A 111      39.207 -10.515   1.898  1.00 34.09           C  
ATOM    888  CD  GLU A 111      38.587 -10.892   3.234  1.00 34.09           C  
ATOM    889  OE1 GLU A 111      38.467 -10.013   4.117  1.00 34.09           O  
ATOM    890  OE2 GLU A 111      38.218 -12.076   3.399  1.00 34.09           O  
ATOM    891  N   THR A 112      41.475 -12.583  -2.015  1.00 34.16           N  
ATOM    892  CA  THR A 112      42.503 -13.606  -2.179  1.00 34.16           C  
ATOM    893  C   THR A 112      43.759 -13.014  -2.811  1.00 34.16           C  
ATOM    894  CB  THR A 112      41.994 -14.776  -3.041  1.00 34.16           C  
ATOM    895  O   THR A 112      43.705 -12.457  -3.909  1.00 34.16           O  
ATOM    896  CG2 THR A 112      42.967 -15.950  -3.004  1.00 34.16           C  
ATOM    897  OG1 THR A 112      40.722 -15.210  -2.545  1.00 34.16           O  
ATOM    898  N   LEU A 113      44.636 -12.294  -2.156  1.00 36.81           N  
ATOM    899  CA  LEU A 113      46.083 -12.123  -2.093  1.00 36.81           C  
ATOM    900  C   LEU A 113      46.790 -13.130  -2.994  1.00 36.81           C  
ATOM    901  CB  LEU A 113      46.578 -12.274  -0.652  1.00 36.81           C  
ATOM    902  O   LEU A 113      46.539 -14.334  -2.902  1.00 36.81           O  
ATOM    903  CG  LEU A 113      47.655 -11.287  -0.198  1.00 36.81           C  
ATOM    904  CD1 LEU A 113      47.043 -10.205   0.686  1.00 36.81           C  
ATOM    905  CD2 LEU A 113      48.774 -12.016   0.537  1.00 36.81           C  
ATOM    906  N   GLU A 114      47.482 -12.669  -4.102  1.00 32.59           N  
ATOM    907  CA  GLU A 114      48.896 -12.499  -4.420  1.00 32.59           C  
ATOM    908  C   GLU A 114      49.324 -13.431  -5.550  1.00 32.59           C  
ATOM    909  CB  GLU A 114      49.760 -12.745  -3.181  1.00 32.59           C  
ATOM    910  O   GLU A 114      49.052 -14.633  -5.507  1.00 32.59           O  
ATOM    911  CG  GLU A 114      49.865 -11.541  -2.255  1.00 32.59           C  
ATOM    912  CD  GLU A 114      51.085 -11.585  -1.350  1.00 32.59           C  
ATOM    913  OE1 GLU A 114      51.350 -10.588  -0.640  1.00 32.59           O  
ATOM    914  OE2 GLU A 114      51.782 -12.624  -1.350  1.00 32.59           O  
ATOM    915  N   SER A 115      49.538 -12.893  -6.798  1.00 32.44           N  
ATOM    916  CA  SER A 115      50.735 -13.001  -7.625  1.00 32.44           C  
ATOM    917  C   SER A 115      50.377 -13.256  -9.085  1.00 32.44           C  
ATOM    918  CB  SER A 115      51.643 -14.119  -7.111  1.00 32.44           C  
ATOM    919  O   SER A 115      49.692 -14.231  -9.400  1.00 32.44           O  
ATOM    920  OG  SER A 115      51.480 -15.295  -7.884  1.00 32.44           O  
ATOM    921  N   PHE A 116      50.443 -12.194  -9.929  1.00 30.21           N  
ATOM    922  CA  PHE A 116      51.190 -12.235 -11.181  1.00 30.21           C  
ATOM    923  C   PHE A 116      50.788 -11.080 -12.090  1.00 30.21           C  
ATOM    924  CB  PHE A 116      50.968 -13.570 -11.898  1.00 30.21           C  
ATOM    925  O   PHE A 116      49.599 -10.799 -12.256  1.00 30.21           O  
ATOM    926  CG  PHE A 116      51.716 -14.721 -11.283  1.00 30.21           C  
ATOM    927  CD1 PHE A 116      53.058 -14.933 -11.577  1.00 30.21           C  
ATOM    928  CD2 PHE A 116      51.078 -15.593 -10.410  1.00 30.21           C  
ATOM    929  CE1 PHE A 116      53.753 -15.998 -11.009  1.00 30.21           C  
ATOM    930  CE2 PHE A 116      51.766 -16.660  -9.839  1.00 30.21           C  
ATOM    931  CZ  PHE A 116      53.103 -16.861 -10.140  1.00 30.21           C  
ATOM    932  N   HIS A 117      51.560  -9.935 -12.117  1.00 36.45           N  
ATOM    933  CA  HIS A 117      52.193  -9.078 -13.112  1.00 36.45           C  
ATOM    934  C   HIS A 117      51.613  -9.324 -14.501  1.00 36.45           C  
ATOM    935  CB  HIS A 117      53.706  -9.303 -13.128  1.00 36.45           C  
ATOM    936  O   HIS A 117      51.528 -10.469 -14.948  1.00 36.45           O  
ATOM    937  CG  HIS A 117      54.454  -8.424 -12.176  1.00 36.45           C  
ATOM    938  CD2 HIS A 117      54.980  -8.681 -10.955  1.00 36.45           C  
ATOM    939  ND1 HIS A 117      54.729  -7.101 -12.445  1.00 36.45           N  
ATOM    940  CE1 HIS A 117      55.396  -6.581 -11.428  1.00 36.45           C  
ATOM    941  NE2 HIS A 117      55.561  -7.519 -10.511  1.00 36.45           N  
ATOM    942  N   GLU A 118      50.671  -8.357 -14.977  1.00 32.66           N  
ATOM    943  CA  GLU A 118      50.771  -7.835 -16.337  1.00 32.66           C  
ATOM    944  C   GLU A 118      49.390  -7.555 -16.923  1.00 32.66           C  
ATOM    945  CB  GLU A 118      51.536  -8.811 -17.234  1.00 32.66           C  
ATOM    946  O   GLU A 118      48.504  -8.411 -16.874  1.00 32.66           O  
ATOM    947  CG  GLU A 118      53.033  -8.544 -17.297  1.00 32.66           C  
ATOM    948  CD  GLU A 118      53.667  -8.993 -18.604  1.00 32.66           C  
ATOM    949  OE1 GLU A 118      54.853  -8.671 -18.845  1.00 32.66           O  
ATOM    950  OE2 GLU A 118      52.973  -9.671 -19.393  1.00 32.66           O  
ATOM    951  N   THR A 119      48.886  -6.279 -16.954  1.00 29.68           N  
ATOM    952  CA  THR A 119      48.413  -5.304 -17.931  1.00 29.68           C  
ATOM    953  C   THR A 119      47.048  -4.754 -17.529  1.00 29.68           C  
ATOM    954  CB  THR A 119      48.328  -5.919 -19.339  1.00 29.68           C  
ATOM    955  O   THR A 119      46.176  -5.505 -17.086  1.00 29.68           O  
ATOM    956  CG2 THR A 119      49.716  -6.115 -19.939  1.00 29.68           C  
ATOM    957  OG1 THR A 119      47.670  -7.190 -19.260  1.00 29.68           O  
ATOM    958  N   PRO A 120      46.887  -3.435 -17.256  1.00 33.67           N  
ATOM    959  CA  PRO A 120      45.572  -2.829 -17.036  1.00 33.67           C  
ATOM    960  C   PRO A 120      44.591  -3.122 -18.170  1.00 33.67           C  
ATOM    961  CB  PRO A 120      45.882  -1.332 -16.955  1.00 33.67           C  
ATOM    962  O   PRO A 120      44.950  -3.012 -19.345  1.00 33.67           O  
ATOM    963  CG  PRO A 120      47.258  -1.196 -17.522  1.00 33.67           C  
ATOM    964  CD  PRO A 120      47.721  -2.549 -17.980  1.00 33.67           C  
ATOM    965  N   PHE A 121      43.931  -4.290 -18.287  1.00 34.21           N  
ATOM    966  CA  PHE A 121      42.766  -4.531 -19.131  1.00 34.21           C  
ATOM    967  C   PHE A 121      41.736  -3.421 -18.960  1.00 34.21           C  
ATOM    968  CB  PHE A 121      42.135  -5.888 -18.805  1.00 34.21           C  
ATOM    969  O   PHE A 121      41.241  -3.190 -17.855  1.00 34.21           O  
ATOM    970  CG  PHE A 121      42.474  -6.969 -19.795  1.00 34.21           C  
ATOM    971  CD1 PHE A 121      41.690  -7.167 -20.925  1.00 34.21           C  
ATOM    972  CD2 PHE A 121      43.578  -7.788 -19.596  1.00 34.21           C  
ATOM    973  CE1 PHE A 121      42.002  -8.167 -21.843  1.00 34.21           C  
ATOM    974  CE2 PHE A 121      43.896  -8.789 -20.509  1.00 34.21           C  
ATOM    975  CZ  PHE A 121      43.106  -8.977 -21.632  1.00 34.21           C  
ATOM    976  N   THR A 122      42.005  -2.159 -19.271  1.00 39.71           N  
ATOM    977  CA  THR A 122      41.075  -1.197 -19.851  1.00 39.71           C  
ATOM    978  C   THR A 122      40.069  -1.898 -20.760  1.00 39.71           C  
ATOM    979  CB  THR A 122      41.820  -0.110 -20.648  1.00 39.71           C  
ATOM    980  O   THR A 122      40.453  -2.549 -21.734  1.00 39.71           O  
ATOM    981  CG2 THR A 122      41.859   1.207 -19.879  1.00 39.71           C  
ATOM    982  OG1 THR A 122      43.162  -0.544 -20.898  1.00 39.71           O  
ATOM    983  N   GLU A 123      39.162  -2.769 -20.242  1.00 41.46           N  
ATOM    984  CA  GLU A 123      37.941  -3.162 -20.939  1.00 41.46           C  
ATOM    985  C   GLU A 123      37.340  -1.986 -21.704  1.00 41.46           C  
ATOM    986  CB  GLU A 123      36.916  -3.727 -19.953  1.00 41.46           C  
ATOM    987  O   GLU A 123      37.093  -0.925 -21.127  1.00 41.46           O  
ATOM    988  CG  GLU A 123      37.072  -5.218 -19.691  1.00 41.46           C  
ATOM    989  CD  GLU A 123      35.947  -5.800 -18.850  1.00 41.46           C  
ATOM    990  OE1 GLU A 123      35.966  -7.021 -18.571  1.00 41.46           O  
ATOM    991  OE2 GLU A 123      35.038  -5.030 -18.467  1.00 41.46           O  
ATOM    992  N   SER A 124      37.928  -1.551 -22.657  1.00 37.91           N  
ATOM    993  CA  SER A 124      37.357  -0.946 -23.856  1.00 37.91           C  
ATOM    994  C   SER A 124      35.833  -0.963 -23.812  1.00 37.91           C  
ATOM    995  CB  SER A 124      37.847  -1.673 -25.109  1.00 37.91           C  
ATOM    996  O   SER A 124      35.225  -2.008 -23.568  1.00 37.91           O  
ATOM    997  OG  SER A 124      39.256  -1.578 -25.226  1.00 37.91           O  
ATOM    998  N   ALA A 125      35.036  -0.114 -23.014  1.00 45.80           N  
ATOM    999  CA  ALA A 125      33.721   0.505 -23.163  1.00 45.80           C  
ATOM   1000  C   ALA A 125      33.131   0.215 -24.540  1.00 45.80           C  
ATOM   1001  CB  ALA A 125      33.813   2.011 -22.933  1.00 45.80           C  
ATOM   1002  O   ALA A 125      33.630   0.711 -25.553  1.00 45.80           O  
ATOM   1003  N   SER A 126      32.835  -1.106 -24.809  1.00 45.58           N  
ATOM   1004  CA  SER A 126      32.008  -1.424 -25.969  1.00 45.58           C  
ATOM   1005  C   SER A 126      30.663  -0.709 -25.901  1.00 45.58           C  
ATOM   1006  CB  SER A 126      31.788  -2.933 -26.073  1.00 45.58           C  
ATOM   1007  O   SER A 126      29.982  -0.751 -24.875  1.00 45.58           O  
ATOM   1008  OG  SER A 126      30.518  -3.219 -26.634  1.00 45.58           O  
ATOM   1009  N   SER A 127      30.422   0.474 -26.323  1.00 53.91           N  
ATOM   1010  CA  SER A 127      29.289   1.265 -26.793  1.00 53.91           C  
ATOM   1011  C   SER A 127      28.118   0.371 -27.191  1.00 53.91           C  
ATOM   1012  CB  SER A 127      29.700   2.138 -27.979  1.00 53.91           C  
ATOM   1013  O   SER A 127      27.000   0.853 -27.382  1.00 53.91           O  
ATOM   1014  OG  SER A 127      28.560   2.584 -28.694  1.00 53.91           O  
ATOM   1015  N   ASP A 128      28.187  -1.063 -26.860  1.00 61.06           N  
ATOM   1016  CA  ASP A 128      27.081  -1.899 -27.318  1.00 61.06           C  
ATOM   1017  C   ASP A 128      26.470  -2.684 -26.160  1.00 61.06           C  
ATOM   1018  CB  ASP A 128      27.550  -2.858 -28.414  1.00 61.06           C  
ATOM   1019  O   ASP A 128      25.745  -3.657 -26.376  1.00 61.06           O  
ATOM   1020  CG  ASP A 128      27.230  -2.362 -29.813  1.00 61.06           C  
ATOM   1021  OD1 ASP A 128      26.523  -1.341 -29.951  1.00 61.06           O  
ATOM   1022  OD2 ASP A 128      27.687  -3.001 -30.786  1.00 61.06           O  
ATOM   1023  N   ALA A 129      26.782  -2.333 -24.893  1.00 78.97           N  
ATOM   1024  CA  ALA A 129      26.261  -3.153 -23.802  1.00 78.97           C  
ATOM   1025  C   ALA A 129      24.772  -2.900 -23.588  1.00 78.97           C  
ATOM   1026  CB  ALA A 129      27.035  -2.879 -22.514  1.00 78.97           C  
ATOM   1027  O   ALA A 129      24.298  -1.772 -23.749  1.00 78.97           O  
ATOM   1028  N   CYS A 130      23.899  -4.024 -23.624  1.00 84.50           N  
ATOM   1029  CA  CYS A 130      22.458  -3.997 -23.395  1.00 84.50           C  
ATOM   1030  C   CYS A 130      22.097  -4.725 -22.106  1.00 84.50           C  
ATOM   1031  CB  CYS A 130      21.716  -4.627 -24.573  1.00 84.50           C  
ATOM   1032  O   CYS A 130      22.830  -5.611 -21.663  1.00 84.50           O  
ATOM   1033  SG  CYS A 130      21.818  -3.664 -26.098  1.00 84.50           S  
ATOM   1034  N   TYR A 131      21.100  -4.190 -21.456  1.00 86.14           N  
ATOM   1035  CA  TYR A 131      20.525  -4.851 -20.290  1.00 86.14           C  
ATOM   1036  C   TYR A 131      19.184  -5.489 -20.630  1.00 86.14           C  
ATOM   1037  CB  TYR A 131      20.352  -3.855 -19.139  1.00 86.14           C  
ATOM   1038  O   TYR A 131      18.455  -4.995 -21.494  1.00 86.14           O  
ATOM   1039  CG  TYR A 131      21.654  -3.294 -18.620  1.00 86.14           C  
ATOM   1040  CD1 TYR A 131      22.601  -4.121 -18.020  1.00 86.14           C  
ATOM   1041  CD2 TYR A 131      21.939  -1.938 -18.728  1.00 86.14           C  
ATOM   1042  CE1 TYR A 131      23.801  -3.608 -17.539  1.00 86.14           C  
ATOM   1043  CE2 TYR A 131      23.136  -1.414 -18.251  1.00 86.14           C  
ATOM   1044  OH  TYR A 131      25.246  -1.743 -17.185  1.00 86.14           O  
ATOM   1045  CZ  TYR A 131      24.059  -2.256 -17.659  1.00 86.14           C  
ATOM   1046  N   THR A 132      19.015  -6.648 -19.989  1.00 87.97           N  
ATOM   1047  CA  THR A 132      17.685  -7.243 -20.033  1.00 87.97           C  
ATOM   1048  C   THR A 132      16.815  -6.710 -18.899  1.00 87.97           C  
ATOM   1049  CB  THR A 132      17.757  -8.779 -19.949  1.00 87.97           C  
ATOM   1050  O   THR A 132      17.154  -6.864 -17.724  1.00 87.97           O  
ATOM   1051  CG2 THR A 132      16.373  -9.404 -20.099  1.00 87.97           C  
ATOM   1052  OG1 THR A 132      18.606  -9.270 -20.994  1.00 87.97           O  
ATOM   1053  N   VAL A 133      15.730  -6.072 -19.306  1.00 88.91           N  
ATOM   1054  CA  VAL A 133      14.909  -5.404 -18.302  1.00 88.91           C  
ATOM   1055  C   VAL A 133      13.477  -5.927 -18.374  1.00 88.91           C  
ATOM   1056  CB  VAL A 133      14.926  -3.869 -18.484  1.00 88.91           C  
ATOM   1057  O   VAL A 133      12.894  -6.012 -19.457  1.00 88.91           O  
ATOM   1058  CG1 VAL A 133      14.151  -3.183 -17.361  1.00 88.91           C  
ATOM   1059  CG2 VAL A 133      16.364  -3.355 -18.538  1.00 88.91           C  
ATOM   1060  N   LEU A 134      12.921  -6.310 -17.216  1.00 90.21           N  
ATOM   1061  CA  LEU A 134      11.508  -6.639 -17.068  1.00 90.21           C  
ATOM   1062  C   LEU A 134      10.697  -5.402 -16.697  1.00 90.21           C  
ATOM   1063  CB  LEU A 134      11.319  -7.725 -16.005  1.00 90.21           C  
ATOM   1064  O   LEU A 134      11.016  -4.715 -15.724  1.00 90.21           O  
ATOM   1065  CG  LEU A 134       9.875  -8.061 -15.628  1.00 90.21           C  
ATOM   1066  CD1 LEU A 134       9.144  -8.669 -16.820  1.00 90.21           C  
ATOM   1067  CD2 LEU A 134       9.840  -9.008 -14.433  1.00 90.21           C  
ATOM   1068  N   PHE A 135       9.709  -5.173 -17.501  1.00 92.57           N  
ATOM   1069  CA  PHE A 135       8.786  -4.075 -17.237  1.00 92.57           C  
ATOM   1070  C   PHE A 135       7.436  -4.605 -16.767  1.00 92.57           C  
ATOM   1071  CB  PHE A 135       8.604  -3.211 -18.489  1.00 92.57           C  
ATOM   1072  O   PHE A 135       6.885  -5.531 -17.364  1.00 92.57           O  
ATOM   1073  CG  PHE A 135       9.847  -2.470 -18.901  1.00 92.57           C  
ATOM   1074  CD1 PHE A 135      10.134  -1.218 -18.371  1.00 92.57           C  
ATOM   1075  CD2 PHE A 135      10.729  -3.026 -19.819  1.00 92.57           C  
ATOM   1076  CE1 PHE A 135      11.284  -0.529 -18.751  1.00 92.57           C  
ATOM   1077  CE2 PHE A 135      11.880  -2.344 -20.203  1.00 92.57           C  
ATOM   1078  CZ  PHE A 135      12.155  -1.095 -19.669  1.00 92.57           C  
ATOM   1079  N   ILE A 136       6.959  -4.076 -15.701  1.00 93.09           N  
ATOM   1080  CA  ILE A 136       5.630  -4.402 -15.197  1.00 93.09           C  
ATOM   1081  C   ILE A 136       4.767  -3.142 -15.166  1.00 93.09           C  
ATOM   1082  CB  ILE A 136       5.699  -5.038 -13.791  1.00 93.09           C  
ATOM   1083  O   ILE A 136       5.110  -2.163 -14.500  1.00 93.09           O  
ATOM   1084  CG1 ILE A 136       6.596  -6.281 -13.811  1.00 93.09           C  
ATOM   1085  CG2 ILE A 136       4.295  -5.384 -13.285  1.00 93.09           C  
ATOM   1086  CD1 ILE A 136       6.851  -6.882 -12.436  1.00 93.09           C  
ATOM   1087  N   GLN A 137       3.693  -3.242 -15.885  1.00 95.65           N  
ATOM   1088  CA  GLN A 137       2.779  -2.112 -16.011  1.00 95.65           C  
ATOM   1089  C   GLN A 137       1.555  -2.292 -15.118  1.00 95.65           C  
ATOM   1090  CB  GLN A 137       2.344  -1.932 -17.467  1.00 95.65           C  
ATOM   1091  O   GLN A 137       0.822  -3.274 -15.250  1.00 95.65           O  
ATOM   1092  CG  GLN A 137       1.342  -0.804 -17.674  1.00 95.65           C  
ATOM   1093  CD  GLN A 137       0.829  -0.730 -19.100  1.00 95.65           C  
ATOM   1094  NE2 GLN A 137      -0.114   0.174 -19.345  1.00 95.65           N  
ATOM   1095  OE1 GLN A 137       1.277  -1.478 -19.975  1.00 95.65           O  
ATOM   1096  N   THR A 138       1.241  -1.259 -14.256  1.00 96.01           N  
ATOM   1097  CA  THR A 138       0.073  -1.261 -13.381  1.00 96.01           C  
ATOM   1098  C   THR A 138      -0.617   0.099 -13.397  1.00 96.01           C  
ATOM   1099  CB  THR A 138       0.459  -1.627 -11.935  1.00 96.01           C  
ATOM   1100  O   THR A 138      -0.125   1.043 -14.019  1.00 96.01           O  
ATOM   1101  CG2 THR A 138       1.062  -3.026 -11.864  1.00 96.01           C  
ATOM   1102  OG1 THR A 138       1.418  -0.680 -11.449  1.00 96.01           O  
ATOM   1103  N   GLU A 139      -1.719   0.082 -12.711  1.00 95.77           N  
ATOM   1104  CA  GLU A 139      -2.493   1.314 -12.596  1.00 95.77           C  
ATOM   1105  C   GLU A 139      -1.699   2.399 -11.875  1.00 95.77           C  
ATOM   1106  CB  GLU A 139      -3.813   1.055 -11.865  1.00 95.77           C  
ATOM   1107  O   GLU A 139      -0.944   2.109 -10.944  1.00 95.77           O  
ATOM   1108  CG  GLU A 139      -4.781   2.228 -11.908  1.00 95.77           C  
ATOM   1109  CD  GLU A 139      -6.091   1.951 -11.187  1.00 95.77           C  
ATOM   1110  OE1 GLU A 139      -6.999   2.813 -11.226  1.00 95.77           O  
ATOM   1111  OE2 GLU A 139      -6.210   0.865 -10.578  1.00 95.77           O  
ATOM   1112  N   TRP A 140      -1.897   3.646 -12.349  1.00 96.11           N  
ATOM   1113  CA  TRP A 140      -1.319   4.805 -11.676  1.00 96.11           C  
ATOM   1114  C   TRP A 140      -2.341   5.466 -10.757  1.00 96.11           C  
ATOM   1115  CB  TRP A 140      -0.802   5.820 -12.699  1.00 96.11           C  
ATOM   1116  O   TRP A 140      -3.519   5.576 -11.105  1.00 96.11           O  
ATOM   1117  CG  TRP A 140      -0.391   7.131 -12.101  1.00 96.11           C  
ATOM   1118  CD1 TRP A 140      -1.047   8.326 -12.205  1.00 96.11           C  
ATOM   1119  CD2 TRP A 140       0.774   7.381 -11.309  1.00 96.11           C  
ATOM   1120  CE2 TRP A 140       0.761   8.751 -10.966  1.00 96.11           C  
ATOM   1121  CE3 TRP A 140       1.829   6.578 -10.855  1.00 96.11           C  
ATOM   1122  NE1 TRP A 140      -0.360   9.305 -11.525  1.00 96.11           N  
ATOM   1123  CH2 TRP A 140       2.783   8.529  -9.757  1.00 96.11           C  
ATOM   1124  CZ2 TRP A 140       1.763   9.336 -10.188  1.00 96.11           C  
ATOM   1125  CZ3 TRP A 140       2.826   7.163 -10.081  1.00 96.11           C  
ATOM   1126  N   PHE A 141      -1.841   6.040  -9.567  1.00 96.48           N  
ATOM   1127  CA  PHE A 141      -2.709   6.681  -8.586  1.00 96.48           C  
ATOM   1128  C   PHE A 141      -2.255   8.111  -8.314  1.00 96.48           C  
ATOM   1129  CB  PHE A 141      -2.731   5.880  -7.281  1.00 96.48           C  
ATOM   1130  O   PHE A 141      -1.258   8.330  -7.624  1.00 96.48           O  
ATOM   1131  CG  PHE A 141      -3.268   4.483  -7.436  1.00 96.48           C  
ATOM   1132  CD1 PHE A 141      -4.618   4.217  -7.243  1.00 96.48           C  
ATOM   1133  CD2 PHE A 141      -2.422   3.435  -7.775  1.00 96.48           C  
ATOM   1134  CE1 PHE A 141      -5.118   2.924  -7.385  1.00 96.48           C  
ATOM   1135  CE2 PHE A 141      -2.914   2.141  -7.919  1.00 96.48           C  
ATOM   1136  CZ  PHE A 141      -4.262   1.887  -7.723  1.00 96.48           C  
ATOM   1137  N   GLU A 142      -3.079   9.117  -8.715  1.00 94.28           N  
ATOM   1138  CA  GLU A 142      -2.745  10.531  -8.575  1.00 94.28           C  
ATOM   1139  C   GLU A 142      -2.730  10.952  -7.108  1.00 94.28           C  
ATOM   1140  CB  GLU A 142      -3.733  11.397  -9.360  1.00 94.28           C  
ATOM   1141  O   GLU A 142      -1.945  11.817  -6.713  1.00 94.28           O  
ATOM   1142  CG  GLU A 142      -3.626  11.238 -10.870  1.00 94.28           C  
ATOM   1143  CD  GLU A 142      -2.342  11.815 -11.445  1.00 94.28           C  
ATOM   1144  OE1 GLU A 142      -2.125  11.707 -12.673  1.00 94.28           O  
ATOM   1145  OE2 GLU A 142      -1.548  12.380 -10.660  1.00 94.28           O  
ATOM   1146  N   ARG A 143      -3.552  10.239  -6.357  1.00 93.84           N  
ATOM   1147  CA  ARG A 143      -3.695  10.601  -4.951  1.00 93.84           C  
ATOM   1148  C   ARG A 143      -2.616   9.938  -4.102  1.00 93.84           C  
ATOM   1149  CB  ARG A 143      -5.082  10.212  -4.434  1.00 93.84           C  
ATOM   1150  O   ARG A 143      -2.534  10.178  -2.895  1.00 93.84           O  
ATOM   1151  CG  ARG A 143      -6.211  11.058  -5.002  1.00 93.84           C  
ATOM   1152  CD  ARG A 143      -7.558  10.670  -4.409  1.00 93.84           C  
ATOM   1153  NE  ARG A 143      -8.633  11.522  -4.911  1.00 93.84           N  
ATOM   1154  NH1 ARG A 143      -8.592  12.982  -3.120  1.00 93.84           N  
ATOM   1155  NH2 ARG A 143     -10.080  13.304  -4.834  1.00 93.84           N  
ATOM   1156  CZ  ARG A 143      -9.099  12.601  -4.287  1.00 93.84           C  
ATOM   1157  N   GLY A 144      -1.829   9.165  -4.714  1.00 94.64           N  
ATOM   1158  CA  GLY A 144      -0.680   8.572  -4.049  1.00 94.64           C  
ATOM   1159  C   GLY A 144      -1.047   7.401  -3.156  1.00 94.64           C  
ATOM   1160  O   GLY A 144      -2.095   6.778  -3.338  1.00 94.64           O  
ATOM   1161  N   THR A 145      -0.155   7.106  -2.175  1.00 96.40           N  
ATOM   1162  CA  THR A 145      -0.304   5.971  -1.271  1.00 96.40           C  
ATOM   1163  C   THR A 145      -1.029   6.388   0.006  1.00 96.40           C  
ATOM   1164  CB  THR A 145       1.062   5.359  -0.913  1.00 96.40           C  
ATOM   1165  O   THR A 145      -1.246   7.579   0.241  1.00 96.40           O  
ATOM   1166  CG2 THR A 145       1.862   5.025  -2.168  1.00 96.40           C  
ATOM   1167  OG1 THR A 145       1.805   6.294  -0.121  1.00 96.40           O  
ATOM   1168  N   LEU A 146      -1.401   5.421   0.734  1.00 96.80           N  
ATOM   1169  CA  LEU A 146      -2.000   5.669   2.041  1.00 96.80           C  
ATOM   1170  C   LEU A 146      -1.031   6.418   2.950  1.00 96.80           C  
ATOM   1171  CB  LEU A 146      -2.419   4.351   2.698  1.00 96.80           C  
ATOM   1172  O   LEU A 146      -1.447   7.265   3.743  1.00 96.80           O  
ATOM   1173  CG  LEU A 146      -3.125   4.462   4.050  1.00 96.80           C  
ATOM   1174  CD1 LEU A 146      -4.367   5.339   3.929  1.00 96.80           C  
ATOM   1175  CD2 LEU A 146      -3.491   3.079   4.577  1.00 96.80           C  
ATOM   1176  N   ALA A 147       0.233   6.141   2.849  1.00 95.33           N  
ATOM   1177  CA  ALA A 147       1.237   6.865   3.624  1.00 95.33           C  
ATOM   1178  C   ALA A 147       1.159   8.365   3.356  1.00 95.33           C  
ATOM   1179  CB  ALA A 147       2.635   6.342   3.304  1.00 95.33           C  
ATOM   1180  O   ALA A 147       1.231   9.173   4.286  1.00 95.33           O  
ATOM   1181  N   ASP A 148       1.022   8.736   2.064  1.00 94.44           N  
ATOM   1182  CA  ASP A 148       0.875  10.138   1.685  1.00 94.44           C  
ATOM   1183  C   ASP A 148      -0.367  10.753   2.326  1.00 94.44           C  
ATOM   1184  CB  ASP A 148       0.805  10.278   0.163  1.00 94.44           C  
ATOM   1185  O   ASP A 148      -0.320  11.878   2.828  1.00 94.44           O  
ATOM   1186  CG  ASP A 148       2.068   9.806  -0.535  1.00 94.44           C  
ATOM   1187  OD1 ASP A 148       3.178  10.037  -0.009  1.00 94.44           O  
ATOM   1188  OD2 ASP A 148       1.953   9.199  -1.622  1.00 94.44           O  
ATOM   1189  N   HIS A 149      -1.327   9.921   2.407  1.00 94.31           N  
ATOM   1190  CA  HIS A 149      -2.586  10.413   2.953  1.00 94.31           C  
ATOM   1191  C   HIS A 149      -2.491  10.613   4.462  1.00 94.31           C  
ATOM   1192  CB  HIS A 149      -3.727   9.449   2.623  1.00 94.31           C  
ATOM   1193  O   HIS A 149      -3.083  11.548   5.007  1.00 94.31           O  
ATOM   1194  CG  HIS A 149      -4.156   9.496   1.191  1.00 94.31           C  
ATOM   1195  CD2 HIS A 149      -3.696   8.835   0.102  1.00 94.31           C  
ATOM   1196  ND1 HIS A 149      -5.181  10.304   0.747  1.00 94.31           N  
ATOM   1197  CE1 HIS A 149      -5.332  10.137  -0.556  1.00 94.31           C  
ATOM   1198  NE2 HIS A 149      -4.444   9.251  -0.972  1.00 94.31           N  
ATOM   1199  N   PHE A 150      -1.822   9.809   5.109  1.00 94.83           N  
ATOM   1200  CA  PHE A 150      -1.633   9.952   6.547  1.00 94.83           C  
ATOM   1201  C   PHE A 150      -0.895  11.246   6.871  1.00 94.83           C  
ATOM   1202  CB  PHE A 150      -0.864   8.754   7.112  1.00 94.83           C  
ATOM   1203  O   PHE A 150      -1.202  11.911   7.862  1.00 94.83           O  
ATOM   1204  CG  PHE A 150      -1.723   7.542   7.357  1.00 94.83           C  
ATOM   1205  CD1 PHE A 150      -3.086   7.674   7.589  1.00 94.83           C  
ATOM   1206  CD2 PHE A 150      -1.166   6.270   7.353  1.00 94.83           C  
ATOM   1207  CE1 PHE A 150      -3.883   6.555   7.816  1.00 94.83           C  
ATOM   1208  CE2 PHE A 150      -1.956   5.146   7.579  1.00 94.83           C  
ATOM   1209  CZ  PHE A 150      -3.314   5.291   7.811  1.00 94.83           C  
ATOM   1210  N   VAL A 151       0.002  11.639   5.978  1.00 91.78           N  
ATOM   1211  CA  VAL A 151       0.814  12.830   6.203  1.00 91.78           C  
ATOM   1212  C   VAL A 151      -0.034  14.082   5.987  1.00 91.78           C  
ATOM   1213  CB  VAL A 151       2.050  12.857   5.277  1.00 91.78           C  
ATOM   1214  O   VAL A 151       0.086  15.056   6.733  1.00 91.78           O  
ATOM   1215  CG1 VAL A 151       2.739  14.219   5.335  1.00 91.78           C  
ATOM   1216  CG2 VAL A 151       3.026  11.745   5.657  1.00 91.78           C  
ATOM   1217  N   ARG A 152      -0.962  14.056   5.098  1.00 89.77           N  
ATOM   1218  CA  ARG A 152      -1.693  15.241   4.660  1.00 89.77           C  
ATOM   1219  C   ARG A 152      -2.989  15.406   5.447  1.00 89.77           C  
ATOM   1220  CB  ARG A 152      -1.995  15.164   3.162  1.00 89.77           C  
ATOM   1221  O   ARG A 152      -3.566  16.495   5.481  1.00 89.77           O  
ATOM   1222  CG  ARG A 152      -0.765  15.289   2.278  1.00 89.77           C  
ATOM   1223  CD  ARG A 152      -1.136  15.376   0.804  1.00 89.77           C  
ATOM   1224  NE  ARG A 152      -1.443  14.062   0.247  1.00 89.77           N  
ATOM   1225  NH1 ARG A 152       0.334  14.045  -1.230  1.00 89.77           N  
ATOM   1226  NH2 ARG A 152      -1.106  12.263  -1.140  1.00 89.77           N  
ATOM   1227  CZ  ARG A 152      -0.738  13.459  -0.706  1.00 89.77           C  
ATOM   1228  N   ARG A 153      -3.380  14.438   6.140  1.00 87.74           N  
ATOM   1229  CA  ARG A 153      -4.717  14.429   6.725  1.00 87.74           C  
ATOM   1230  C   ARG A 153      -4.755  15.240   8.017  1.00 87.74           C  
ATOM   1231  CB  ARG A 153      -5.177  12.995   6.993  1.00 87.74           C  
ATOM   1232  O   ARG A 153      -3.760  15.311   8.740  1.00 87.74           O  
ATOM   1233  CG  ARG A 153      -4.423  12.306   8.120  1.00 87.74           C  
ATOM   1234  CD  ARG A 153      -4.910  10.880   8.335  1.00 87.74           C  
ATOM   1235  NE  ARG A 153      -4.192  10.224   9.424  1.00 87.74           N  
ATOM   1236  NH1 ARG A 153      -5.357   8.235   9.270  1.00 87.74           N  
ATOM   1237  NH2 ARG A 153      -3.709   8.484  10.843  1.00 87.74           N  
ATOM   1238  CZ  ARG A 153      -4.421   8.982   9.843  1.00 87.74           C  
ATOM   1239  N   LYS A 154      -5.867  15.811   8.242  1.00 84.40           N  
ATOM   1240  CA  LYS A 154      -6.129  16.421   9.542  1.00 84.40           C  
ATOM   1241  C   LYS A 154      -6.773  15.422  10.498  1.00 84.40           C  
ATOM   1242  CB  LYS A 154      -7.025  17.651   9.387  1.00 84.40           C  
ATOM   1243  O   LYS A 154      -6.581  15.505  11.713  1.00 84.40           O  
ATOM   1244  CG  LYS A 154      -6.355  18.819   8.679  1.00 84.40           C  
ATOM   1245  CD  LYS A 154      -7.252  20.051   8.662  1.00 84.40           C  
ATOM   1246  CE  LYS A 154      -6.589  21.216   7.941  1.00 84.40           C  
ATOM   1247  NZ  LYS A 154      -7.470  22.422   7.910  1.00 84.40           N  
ATOM   1248  N   GLY A 155      -7.345  14.410   9.945  1.00 82.71           N  
ATOM   1249  CA  GLY A 155      -7.997  13.285  10.596  1.00 82.71           C  
ATOM   1250  C   GLY A 155      -9.070  12.641   9.740  1.00 82.71           C  
ATOM   1251  O   GLY A 155      -9.379  13.129   8.650  1.00 82.71           O  
ATOM   1252  N   PHE A 156      -9.479  11.415  10.063  1.00 88.15           N  
ATOM   1253  CA  PHE A 156     -10.630  10.724   9.493  1.00 88.15           C  
ATOM   1254  C   PHE A 156     -11.752  10.604  10.518  1.00 88.15           C  
ATOM   1255  CB  PHE A 156     -10.228   9.334   8.990  1.00 88.15           C  
ATOM   1256  O   PHE A 156     -11.494  10.490  11.718  1.00 88.15           O  
ATOM   1257  CG  PHE A 156      -9.293   9.361   7.812  1.00 88.15           C  
ATOM   1258  CD1 PHE A 156      -9.751   9.728   6.552  1.00 88.15           C  
ATOM   1259  CD2 PHE A 156      -7.955   9.020   7.963  1.00 88.15           C  
ATOM   1260  CE1 PHE A 156      -8.887   9.755   5.459  1.00 88.15           C  
ATOM   1261  CE2 PHE A 156      -7.086   9.045   6.876  1.00 88.15           C  
ATOM   1262  CZ  PHE A 156      -7.555   9.411   5.625  1.00 88.15           C  
ATOM   1263  N   THR A 157     -13.034  10.782   9.985  1.00 95.70           N  
ATOM   1264  CA  THR A 157     -14.135  10.396  10.861  1.00 95.70           C  
ATOM   1265  C   THR A 157     -14.110   8.895  11.131  1.00 95.70           C  
ATOM   1266  CB  THR A 157     -15.495  10.789  10.255  1.00 95.70           C  
ATOM   1267  O   THR A 157     -13.444   8.141  10.418  1.00 95.70           O  
ATOM   1268  CG2 THR A 157     -15.523  12.267   9.877  1.00 95.70           C  
ATOM   1269  OG1 THR A 157     -15.734  10.002   9.082  1.00 95.70           O  
ATOM   1270  N   ARG A 158     -14.792   8.556  12.166  1.00 96.85           N  
ATOM   1271  CA  ARG A 158     -14.872   7.134  12.485  1.00 96.85           C  
ATOM   1272  C   ARG A 158     -15.432   6.340  11.309  1.00 96.85           C  
ATOM   1273  CB  ARG A 158     -15.736   6.909  13.727  1.00 96.85           C  
ATOM   1274  O   ARG A 158     -14.912   5.276  10.968  1.00 96.85           O  
ATOM   1275  CG  ARG A 158     -15.829   5.454  14.158  1.00 96.85           C  
ATOM   1276  CD  ARG A 158     -16.706   5.285  15.391  1.00 96.85           C  
ATOM   1277  NE  ARG A 158     -16.816   3.884  15.787  1.00 96.85           N  
ATOM   1278  NH1 ARG A 158     -19.116   3.795  15.593  1.00 96.85           N  
ATOM   1279  NH2 ARG A 158     -17.943   1.936  16.244  1.00 96.85           N  
ATOM   1280  CZ  ARG A 158     -17.958   3.208  15.874  1.00 96.85           C  
ATOM   1281  N   LEU A 159     -16.492   6.802  10.682  1.00 97.67           N  
ATOM   1282  CA  LEU A 159     -17.122   6.127   9.552  1.00 97.67           C  
ATOM   1283  C   LEU A 159     -16.148   5.992   8.387  1.00 97.67           C  
ATOM   1284  CB  LEU A 159     -18.372   6.887   9.102  1.00 97.67           C  
ATOM   1285  O   LEU A 159     -16.042   4.923   7.782  1.00 97.67           O  
ATOM   1286  CG  LEU A 159     -19.146   6.286   7.928  1.00 97.67           C  
ATOM   1287  CD1 LEU A 159     -19.607   4.872   8.266  1.00 97.67           C  
ATOM   1288  CD2 LEU A 159     -20.335   7.168   7.562  1.00 97.67           C  
ATOM   1289  N   GLU A 160     -15.389   7.031   8.104  1.00 96.83           N  
ATOM   1290  CA  GLU A 160     -14.398   6.975   7.033  1.00 96.83           C  
ATOM   1291  C   GLU A 160     -13.326   5.930   7.328  1.00 96.83           C  
ATOM   1292  CB  GLU A 160     -13.752   8.347   6.825  1.00 96.83           C  
ATOM   1293  O   GLU A 160     -12.934   5.168   6.441  1.00 96.83           O  
ATOM   1294  CG  GLU A 160     -14.668   9.363   6.160  1.00 96.83           C  
ATOM   1295  CD  GLU A 160     -14.107  10.776   6.173  1.00 96.83           C  
ATOM   1296  OE1 GLU A 160     -14.441  11.571   5.265  1.00 96.83           O  
ATOM   1297  OE2 GLU A 160     -13.326  11.091   7.098  1.00 96.83           O  
ATOM   1298  N   ASN A 161     -12.883   5.936   8.586  1.00 97.61           N  
ATOM   1299  CA  ASN A 161     -11.897   4.940   8.990  1.00 97.61           C  
ATOM   1300  C   ASN A 161     -12.399   3.521   8.738  1.00 97.61           C  
ATOM   1301  CB  ASN A 161     -11.527   5.118  10.464  1.00 97.61           C  
ATOM   1302  O   ASN A 161     -11.687   2.701   8.156  1.00 97.61           O  
ATOM   1303  CG  ASN A 161     -10.657   6.336  10.704  1.00 97.61           C  
ATOM   1304  ND2 ASN A 161     -10.580   6.772  11.956  1.00 97.61           N  
ATOM   1305  OD1 ASN A 161     -10.059   6.881   9.772  1.00 97.61           O  
ATOM   1306  N   LEU A 162     -13.591   3.311   9.118  1.00 98.50           N  
ATOM   1307  CA  LEU A 162     -14.160   1.973   8.995  1.00 98.50           C  
ATOM   1308  C   LEU A 162     -14.320   1.584   7.529  1.00 98.50           C  
ATOM   1309  CB  LEU A 162     -15.514   1.899   9.705  1.00 98.50           C  
ATOM   1310  O   LEU A 162     -14.020   0.450   7.148  1.00 98.50           O  
ATOM   1311  CG  LEU A 162     -15.487   2.009  11.231  1.00 98.50           C  
ATOM   1312  CD1 LEU A 162     -16.907   2.068  11.784  1.00 98.50           C  
ATOM   1313  CD2 LEU A 162     -14.720   0.839  11.838  1.00 98.50           C  
ATOM   1314  N   LYS A 163     -14.743   2.491   6.714  1.00 98.39           N  
ATOM   1315  CA  LYS A 163     -14.924   2.217   5.291  1.00 98.39           C  
ATOM   1316  C   LYS A 163     -13.591   1.912   4.615  1.00 98.39           C  
ATOM   1317  CB  LYS A 163     -15.604   3.400   4.599  1.00 98.39           C  
ATOM   1318  O   LYS A 163     -13.487   0.965   3.833  1.00 98.39           O  
ATOM   1319  CG  LYS A 163     -17.094   3.513   4.888  1.00 98.39           C  
ATOM   1320  CD  LYS A 163     -17.725   4.667   4.120  1.00 98.39           C  
ATOM   1321  CE  LYS A 163     -19.243   4.657   4.243  1.00 98.39           C  
ATOM   1322  NZ  LYS A 163     -19.862   5.834   3.563  1.00 98.39           N  
ATOM   1323  N   HIS A 164     -12.581   2.699   4.931  1.00 98.26           N  
ATOM   1324  CA  HIS A 164     -11.260   2.457   4.362  1.00 98.26           C  
ATOM   1325  C   HIS A 164     -10.705   1.109   4.810  1.00 98.26           C  
ATOM   1326  CB  HIS A 164     -10.295   3.578   4.753  1.00 98.26           C  
ATOM   1327  O   HIS A 164     -10.193   0.341   3.992  1.00 98.26           O  
ATOM   1328  CG  HIS A 164     -10.616   4.894   4.119  1.00 98.26           C  
ATOM   1329  CD2 HIS A 164     -10.676   6.141   4.642  1.00 98.26           C  
ATOM   1330  ND1 HIS A 164     -10.929   5.020   2.783  1.00 98.26           N  
ATOM   1331  CE1 HIS A 164     -11.166   6.293   2.511  1.00 98.26           C  
ATOM   1332  NE2 HIS A 164     -11.019   6.994   3.622  1.00 98.26           N  
ATOM   1333  N   LEU A 165     -10.856   0.849   6.111  1.00 98.70           N  
ATOM   1334  CA  LEU A 165     -10.361  -0.412   6.654  1.00 98.70           C  
ATOM   1335  C   LEU A 165     -11.104  -1.595   6.043  1.00 98.70           C  
ATOM   1336  CB  LEU A 165     -10.508  -0.434   8.177  1.00 98.70           C  
ATOM   1337  O   LEU A 165     -10.511  -2.649   5.802  1.00 98.70           O  
ATOM   1338  CG  LEU A 165      -9.518   0.426   8.966  1.00 98.70           C  
ATOM   1339  CD1 LEU A 165      -9.941   0.513  10.429  1.00 98.70           C  
ATOM   1340  CD2 LEU A 165      -8.106  -0.137   8.845  1.00 98.70           C  
ATOM   1341  N   LEU A 166     -12.364  -1.402   5.807  1.00 98.78           N  
ATOM   1342  CA  LEU A 166     -13.147  -2.462   5.180  1.00 98.78           C  
ATOM   1343  C   LEU A 166     -12.632  -2.760   3.776  1.00 98.78           C  
ATOM   1344  CB  LEU A 166     -14.626  -2.073   5.122  1.00 98.78           C  
ATOM   1345  O   LEU A 166     -12.478  -3.924   3.401  1.00 98.78           O  
ATOM   1346  CG  LEU A 166     -15.569  -3.089   4.476  1.00 98.78           C  
ATOM   1347  CD1 LEU A 166     -15.511  -4.417   5.224  1.00 98.78           C  
ATOM   1348  CD2 LEU A 166     -16.995  -2.550   4.442  1.00 98.78           C  
ATOM   1349  N   GLN A 167     -12.323  -1.762   2.971  1.00 98.74           N  
ATOM   1350  CA  GLN A 167     -11.819  -1.938   1.613  1.00 98.74           C  
ATOM   1351  C   GLN A 167     -10.475  -2.660   1.614  1.00 98.74           C  
ATOM   1352  CB  GLN A 167     -11.687  -0.586   0.910  1.00 98.74           C  
ATOM   1353  O   GLN A 167     -10.256  -3.576   0.819  1.00 98.74           O  
ATOM   1354  CG  GLN A 167     -13.021   0.092   0.625  1.00 98.74           C  
ATOM   1355  CD  GLN A 167     -12.868   1.386  -0.152  1.00 98.74           C  
ATOM   1356  NE2 GLN A 167     -13.977   2.087  -0.360  1.00 98.74           N  
ATOM   1357  OE1 GLN A 167     -11.762   1.752  -0.561  1.00 98.74           O  
ATOM   1358  N   ILE A 168      -9.615  -2.278   2.553  1.00 98.79           N  
ATOM   1359  CA  ILE A 168      -8.304  -2.909   2.655  1.00 98.79           C  
ATOM   1360  C   ILE A 168      -8.462  -4.363   3.094  1.00 98.79           C  
ATOM   1361  CB  ILE A 168      -7.386  -2.149   3.639  1.00 98.79           C  
ATOM   1362  O   ILE A 168      -7.841  -5.262   2.522  1.00 98.79           O  
ATOM   1363  CG1 ILE A 168      -7.155  -0.713   3.153  1.00 98.79           C  
ATOM   1364  CG2 ILE A 168      -6.056  -2.887   3.817  1.00 98.79           C  
ATOM   1365  CD1 ILE A 168      -6.525   0.199   4.196  1.00 98.79           C  
ATOM   1366  N   SER A 169      -9.386  -4.561   4.050  1.00 98.79           N  
ATOM   1367  CA  SER A 169      -9.637  -5.905   4.559  1.00 98.79           C  
ATOM   1368  C   SER A 169     -10.238  -6.801   3.481  1.00 98.79           C  
ATOM   1369  CB  SER A 169     -10.570  -5.855   5.770  1.00 98.79           C  
ATOM   1370  O   SER A 169      -9.874  -7.973   3.366  1.00 98.79           O  
ATOM   1371  OG  SER A 169      -9.961  -5.161   6.845  1.00 98.79           O  
ATOM   1372  N   GLU A 170     -11.069  -6.283   2.652  1.00 98.68           N  
ATOM   1373  CA  GLU A 170     -11.657  -7.040   1.551  1.00 98.68           C  
ATOM   1374  C   GLU A 170     -10.603  -7.412   0.512  1.00 98.68           C  
ATOM   1375  CB  GLU A 170     -12.785  -6.241   0.893  1.00 98.68           C  
ATOM   1376  O   GLU A 170     -10.634  -8.511  -0.045  1.00 98.68           O  
ATOM   1377  CG  GLU A 170     -14.063  -6.187   1.717  1.00 98.68           C  
ATOM   1378  CD  GLU A 170     -15.129  -5.287   1.114  1.00 98.68           C  
ATOM   1379  OE1 GLU A 170     -16.330  -5.492   1.402  1.00 98.68           O  
ATOM   1380  OE2 GLU A 170     -14.761  -4.371   0.345  1.00 98.68           O  
ATOM   1381  N   GLY A 171      -9.717  -6.480   0.256  1.00 98.55           N  
ATOM   1382  CA  GLY A 171      -8.593  -6.800  -0.609  1.00 98.55           C  
ATOM   1383  C   GLY A 171      -7.732  -7.930  -0.076  1.00 98.55           C  
ATOM   1384  O   GLY A 171      -7.387  -8.856  -0.813  1.00 98.55           O  
ATOM   1385  N   LEU A 172      -7.441  -7.852   1.184  1.00 98.26           N  
ATOM   1386  CA  LEU A 172      -6.619  -8.888   1.801  1.00 98.26           C  
ATOM   1387  C   LEU A 172      -7.355 -10.223   1.826  1.00 98.26           C  
ATOM   1388  CB  LEU A 172      -6.225  -8.482   3.223  1.00 98.26           C  
ATOM   1389  O   LEU A 172      -6.751 -11.274   1.598  1.00 98.26           O  
ATOM   1390  CG  LEU A 172      -4.972  -7.615   3.359  1.00 98.26           C  
ATOM   1391  CD1 LEU A 172      -4.769  -7.200   4.812  1.00 98.26           C  
ATOM   1392  CD2 LEU A 172      -3.748  -8.359   2.834  1.00 98.26           C  
ATOM   1393  N   GLN A 173      -8.611 -10.156   2.174  1.00 98.25           N  
ATOM   1394  CA  GLN A 173      -9.424 -11.368   2.153  1.00 98.25           C  
ATOM   1395  C   GLN A 173      -9.382 -12.035   0.781  1.00 98.25           C  
ATOM   1396  CB  GLN A 173     -10.870 -11.053   2.539  1.00 98.25           C  
ATOM   1397  O   GLN A 173      -9.268 -13.259   0.683  1.00 98.25           O  
ATOM   1398  CG  GLN A 173     -11.754 -12.286   2.669  1.00 98.25           C  
ATOM   1399  CD  GLN A 173     -13.141 -11.961   3.193  1.00 98.25           C  
ATOM   1400  NE2 GLN A 173     -13.395 -12.304   4.451  1.00 98.25           N  
ATOM   1401  OE1 GLN A 173     -13.976 -11.404   2.473  1.00 98.25           O  
ATOM   1402  N   TYR A 174      -9.549 -11.209  -0.246  1.00 98.19           N  
ATOM   1403  CA  TYR A 174      -9.456 -11.720  -1.609  1.00 98.19           C  
ATOM   1404  C   TYR A 174      -8.116 -12.406  -1.844  1.00 98.19           C  
ATOM   1405  CB  TYR A 174      -9.648 -10.588  -2.622  1.00 98.19           C  
ATOM   1406  O   TYR A 174      -8.067 -13.533  -2.343  1.00 98.19           O  
ATOM   1407  CG  TYR A 174      -9.306 -10.977  -4.040  1.00 98.19           C  
ATOM   1408  CD1 TYR A 174      -8.085 -10.618  -4.606  1.00 98.19           C  
ATOM   1409  CD2 TYR A 174     -10.203 -11.703  -4.816  1.00 98.19           C  
ATOM   1410  CE1 TYR A 174      -7.766 -10.973  -5.913  1.00 98.19           C  
ATOM   1411  CE2 TYR A 174      -9.895 -12.064  -6.124  1.00 98.19           C  
ATOM   1412  OH  TYR A 174      -8.366 -12.049  -7.956  1.00 98.19           O  
ATOM   1413  CZ  TYR A 174      -8.676 -11.695  -6.662  1.00 98.19           C  
ATOM   1414  N   LEU A 175      -7.036 -11.762  -1.521  1.00 97.03           N  
ATOM   1415  CA  LEU A 175      -5.708 -12.337  -1.708  1.00 97.03           C  
ATOM   1416  C   LEU A 175      -5.577 -13.658  -0.958  1.00 97.03           C  
ATOM   1417  CB  LEU A 175      -4.630 -11.359  -1.236  1.00 97.03           C  
ATOM   1418  O   LEU A 175      -5.080 -14.643  -1.509  1.00 97.03           O  
ATOM   1419  CG  LEU A 175      -4.446 -10.094  -2.076  1.00 97.03           C  
ATOM   1420  CD1 LEU A 175      -3.442  -9.158  -1.413  1.00 97.03           C  
ATOM   1421  CD2 LEU A 175      -3.999 -10.451  -3.490  1.00 97.03           C  
ATOM   1422  N   HIS A 176      -5.997 -13.683   0.278  1.00 96.68           N  
ATOM   1423  CA  HIS A 176      -5.907 -14.885   1.100  1.00 96.68           C  
ATOM   1424  C   HIS A 176      -6.721 -16.026   0.500  1.00 96.68           C  
ATOM   1425  CB  HIS A 176      -6.381 -14.595   2.526  1.00 96.68           C  
ATOM   1426  O   HIS A 176      -6.304 -17.185   0.549  1.00 96.68           O  
ATOM   1427  CG  HIS A 176      -5.466 -13.692   3.290  1.00 96.68           C  
ATOM   1428  CD2 HIS A 176      -4.246 -13.193   2.981  1.00 96.68           C  
ATOM   1429  ND1 HIS A 176      -5.778 -13.201   4.540  1.00 96.68           N  
ATOM   1430  CE1 HIS A 176      -4.786 -12.437   4.966  1.00 96.68           C  
ATOM   1431  NE2 HIS A 176      -3.844 -12.416   4.039  1.00 96.68           N  
ATOM   1432  N   SER A 177      -7.844 -15.712  -0.110  1.00 96.18           N  
ATOM   1433  CA  SER A 177      -8.667 -16.725  -0.762  1.00 96.18           C  
ATOM   1434  C   SER A 177      -7.963 -17.308  -1.983  1.00 96.18           C  
ATOM   1435  CB  SER A 177     -10.016 -16.135  -1.175  1.00 96.18           C  
ATOM   1436  O   SER A 177      -8.314 -18.394  -2.449  1.00 96.18           O  
ATOM   1437  OG  SER A 177      -9.877 -15.315  -2.323  1.00 96.18           O  
ATOM   1438  N   GLN A 178      -7.013 -16.539  -2.450  1.00 94.60           N  
ATOM   1439  CA  GLN A 178      -6.195 -17.008  -3.564  1.00 94.60           C  
ATOM   1440  C   GLN A 178      -4.908 -17.658  -3.065  1.00 94.60           C  
ATOM   1441  CB  GLN A 178      -5.867 -15.854  -4.512  1.00 94.60           C  
ATOM   1442  O   GLN A 178      -3.956 -17.829  -3.830  1.00 94.60           O  
ATOM   1443  CG  GLN A 178      -7.095 -15.186  -5.116  1.00 94.60           C  
ATOM   1444  CD  GLN A 178      -7.911 -16.130  -5.979  1.00 94.60           C  
ATOM   1445  NE2 GLN A 178      -9.207 -16.219  -5.699  1.00 94.60           N  
ATOM   1446  OE1 GLN A 178      -7.382 -16.773  -6.892  1.00 94.60           O  
ATOM   1447  N   CYS A 179      -4.810 -17.892  -1.746  1.00 93.87           N  
ATOM   1448  CA  CYS A 179      -3.675 -18.519  -1.078  1.00 93.87           C  
ATOM   1449  C   CYS A 179      -2.425 -17.657  -1.201  1.00 93.87           C  
ATOM   1450  CB  CYS A 179      -3.409 -19.906  -1.662  1.00 93.87           C  
ATOM   1451  O   CYS A 179      -1.321 -18.178  -1.369  1.00 93.87           O  
ATOM   1452  SG  CYS A 179      -4.770 -21.070  -1.425  1.00 93.87           S  
ATOM   1453  N   VAL A 180      -2.630 -16.386  -1.249  1.00 94.36           N  
ATOM   1454  CA  VAL A 180      -1.526 -15.435  -1.325  1.00 94.36           C  
ATOM   1455  C   VAL A 180      -1.410 -14.672  -0.007  1.00 94.36           C  
ATOM   1456  CB  VAL A 180      -1.708 -14.447  -2.499  1.00 94.36           C  
ATOM   1457  O   VAL A 180      -2.397 -14.122   0.488  1.00 94.36           O  
ATOM   1458  CG1 VAL A 180      -0.642 -13.353  -2.453  1.00 94.36           C  
ATOM   1459  CG2 VAL A 180      -1.659 -15.189  -3.833  1.00 94.36           C  
ATOM   1460  N   VAL A 181      -0.164 -14.719   0.544  1.00 95.12           N  
ATOM   1461  CA  VAL A 181       0.193 -13.866   1.673  1.00 95.12           C  
ATOM   1462  C   VAL A 181       0.992 -12.662   1.179  1.00 95.12           C  
ATOM   1463  CB  VAL A 181       1.001 -14.642   2.738  1.00 95.12           C  
ATOM   1464  O   VAL A 181       2.021 -12.821   0.519  1.00 95.12           O  
ATOM   1465  CG1 VAL A 181       1.244 -13.772   3.970  1.00 95.12           C  
ATOM   1466  CG2 VAL A 181       0.275 -15.929   3.123  1.00 95.12           C  
ATOM   1467  N   HIS A 182       0.478 -11.440   1.525  1.00 95.16           N  
ATOM   1468  CA  HIS A 182       1.132 -10.254   0.983  1.00 95.16           C  
ATOM   1469  C   HIS A 182       2.560 -10.127   1.502  1.00 95.16           C  
ATOM   1470  CB  HIS A 182       0.333  -8.997   1.331  1.00 95.16           C  
ATOM   1471  O   HIS A 182       3.492  -9.919   0.721  1.00 95.16           O  
ATOM   1472  CG  HIS A 182       0.855  -7.756   0.679  1.00 95.16           C  
ATOM   1473  CD2 HIS A 182       0.414  -7.064  -0.398  1.00 95.16           C  
ATOM   1474  ND1 HIS A 182       1.970  -7.088   1.138  1.00 95.16           N  
ATOM   1475  CE1 HIS A 182       2.192  -6.035   0.368  1.00 95.16           C  
ATOM   1476  NE2 HIS A 182       1.262  -5.998  -0.571  1.00 95.16           N  
ATOM   1477  N   CYS A 183       2.875 -10.080   2.838  1.00 93.34           N  
ATOM   1478  CA  CYS A 183       4.162 -10.190   3.517  1.00 93.34           C  
ATOM   1479  C   CYS A 183       4.823  -8.824   3.657  1.00 93.34           C  
ATOM   1480  CB  CYS A 183       5.088 -11.140   2.757  1.00 93.34           C  
ATOM   1481  O   CYS A 183       5.862  -8.697   4.307  1.00 93.34           O  
ATOM   1482  SG  CYS A 183       4.562 -12.867   2.811  1.00 93.34           S  
ATOM   1483  N   ASP A 184       4.253  -7.877   3.006  1.00 92.41           N  
ATOM   1484  CA  ASP A 184       4.844  -6.548   3.122  1.00 92.41           C  
ATOM   1485  C   ASP A 184       3.765  -5.467   3.144  1.00 92.41           C  
ATOM   1486  CB  ASP A 184       5.821  -6.293   1.973  1.00 92.41           C  
ATOM   1487  O   ASP A 184       3.897  -4.438   2.478  1.00 92.41           O  
ATOM   1488  CG  ASP A 184       6.730  -5.101   2.220  1.00 92.41           C  
ATOM   1489  OD1 ASP A 184       7.077  -4.831   3.390  1.00 92.41           O  
ATOM   1490  OD2 ASP A 184       7.099  -4.424   1.236  1.00 92.41           O  
ATOM   1491  N   LEU A 185       2.730  -5.760   3.854  1.00 96.50           N  
ATOM   1492  CA  LEU A 185       1.649  -4.784   3.934  1.00 96.50           C  
ATOM   1493  C   LEU A 185       2.056  -3.590   4.791  1.00 96.50           C  
ATOM   1494  CB  LEU A 185       0.385  -5.431   4.507  1.00 96.50           C  
ATOM   1495  O   LEU A 185       2.454  -3.756   5.946  1.00 96.50           O  
ATOM   1496  CG  LEU A 185      -0.904  -4.614   4.398  1.00 96.50           C  
ATOM   1497  CD1 LEU A 185      -1.334  -4.494   2.939  1.00 96.50           C  
ATOM   1498  CD2 LEU A 185      -2.010  -5.245   5.237  1.00 96.50           C  
ATOM   1499  N   LYS A 186       1.949  -2.437   4.201  1.00 96.05           N  
ATOM   1500  CA  LYS A 186       2.223  -1.144   4.822  1.00 96.05           C  
ATOM   1501  C   LYS A 186       1.546  -0.012   4.055  1.00 96.05           C  
ATOM   1502  CB  LYS A 186       3.730  -0.895   4.902  1.00 96.05           C  
ATOM   1503  O   LYS A 186       1.133  -0.193   2.908  1.00 96.05           O  
ATOM   1504  CG  LYS A 186       4.433  -0.919   3.553  1.00 96.05           C  
ATOM   1505  CD  LYS A 186       5.945  -0.810   3.709  1.00 96.05           C  
ATOM   1506  CE  LYS A 186       6.650  -0.838   2.360  1.00 96.05           C  
ATOM   1507  NZ  LYS A 186       8.135  -0.768   2.510  1.00 96.05           N  
ATOM   1508  N   PRO A 187       1.462   1.118   4.742  1.00 97.16           N  
ATOM   1509  CA  PRO A 187       0.734   2.211   4.094  1.00 97.16           C  
ATOM   1510  C   PRO A 187       1.308   2.574   2.726  1.00 97.16           C  
ATOM   1511  CB  PRO A 187       0.892   3.373   5.079  1.00 97.16           C  
ATOM   1512  O   PRO A 187       0.558   2.922   1.811  1.00 97.16           O  
ATOM   1513  CG  PRO A 187       0.964   2.726   6.424  1.00 97.16           C  
ATOM   1514  CD  PRO A 187       1.772   1.466   6.306  1.00 97.16           C  
ATOM   1515  N   ARG A 188       2.512   2.432   2.508  1.00 94.63           N  
ATOM   1516  CA  ARG A 188       3.156   2.779   1.245  1.00 94.63           C  
ATOM   1517  C   ARG A 188       2.755   1.806   0.142  1.00 94.63           C  
ATOM   1518  CB  ARG A 188       4.678   2.793   1.403  1.00 94.63           C  
ATOM   1519  O   ARG A 188       2.930   2.097  -1.044  1.00 94.63           O  
ATOM   1520  CG  ARG A 188       5.208   4.000   2.161  1.00 94.63           C  
ATOM   1521  CD  ARG A 188       6.730   4.025   2.188  1.00 94.63           C  
ATOM   1522  NE  ARG A 188       7.236   5.144   2.978  1.00 94.63           N  
ATOM   1523  NH1 ARG A 188       7.397   6.600   1.191  1.00 94.63           N  
ATOM   1524  NH2 ARG A 188       7.995   7.289   3.294  1.00 94.63           N  
ATOM   1525  CZ  ARG A 188       7.541   6.342   2.486  1.00 94.63           C  
ATOM   1526  N   ASN A 189       2.275   0.656   0.557  1.00 96.27           N  
ATOM   1527  CA  ASN A 189       1.880  -0.340  -0.434  1.00 96.27           C  
ATOM   1528  C   ASN A 189       0.365  -0.386  -0.609  1.00 96.27           C  
ATOM   1529  CB  ASN A 189       2.412  -1.721  -0.049  1.00 96.27           C  
ATOM   1530  O   ASN A 189      -0.169  -1.334  -1.188  1.00 96.27           O  
ATOM   1531  CG  ASN A 189       3.906  -1.855  -0.272  1.00 96.27           C  
ATOM   1532  ND2 ASN A 189       4.500  -2.897   0.296  1.00 96.27           N  
ATOM   1533  OD1 ASN A 189       4.521  -1.027  -0.949  1.00 96.27           O  
ATOM   1534  N   ILE A 190      -0.366   0.582  -0.098  1.00 98.28           N  
ATOM   1535  CA  ILE A 190      -1.801   0.771  -0.281  1.00 98.28           C  
ATOM   1536  C   ILE A 190      -2.061   2.094  -0.997  1.00 98.28           C  
ATOM   1537  CB  ILE A 190      -2.552   0.736   1.069  1.00 98.28           C  
ATOM   1538  O   ILE A 190      -1.615   3.151  -0.543  1.00 98.28           O  
ATOM   1539  CG1 ILE A 190      -2.316  -0.604   1.776  1.00 98.28           C  
ATOM   1540  CG2 ILE A 190      -4.048   0.990   0.862  1.00 98.28           C  
ATOM   1541  CD1 ILE A 190      -2.710  -0.605   3.247  1.00 98.28           C  
ATOM   1542  N   PHE A 191      -2.811   2.005  -2.096  1.00 97.90           N  
ATOM   1543  CA  PHE A 191      -3.028   3.168  -2.948  1.00 97.90           C  
ATOM   1544  C   PHE A 191      -4.492   3.593  -2.922  1.00 97.90           C  
ATOM   1545  CB  PHE A 191      -2.592   2.872  -4.386  1.00 97.90           C  
ATOM   1546  O   PHE A 191      -5.376   2.774  -2.663  1.00 97.90           O  
ATOM   1547  CG  PHE A 191      -1.139   2.505  -4.516  1.00 97.90           C  
ATOM   1548  CD1 PHE A 191      -0.194   3.463  -4.864  1.00 97.90           C  
ATOM   1549  CD2 PHE A 191      -0.717   1.201  -4.291  1.00 97.90           C  
ATOM   1550  CE1 PHE A 191       1.152   3.126  -4.985  1.00 97.90           C  
ATOM   1551  CE2 PHE A 191       0.626   0.857  -4.411  1.00 97.90           C  
ATOM   1552  CZ  PHE A 191       1.559   1.821  -4.759  1.00 97.90           C  
ATOM   1553  N   MET A 192      -4.618   4.939  -3.162  1.00 96.61           N  
ATOM   1554  CA  MET A 192      -5.974   5.478  -3.219  1.00 96.61           C  
ATOM   1555  C   MET A 192      -6.297   5.993  -4.617  1.00 96.61           C  
ATOM   1556  CB  MET A 192      -6.149   6.601  -2.195  1.00 96.61           C  
ATOM   1557  O   MET A 192      -5.572   6.830  -5.158  1.00 96.61           O  
ATOM   1558  CG  MET A 192      -7.572   7.127  -2.100  1.00 96.61           C  
ATOM   1559  SD  MET A 192      -7.753   8.439  -0.830  1.00 96.61           S  
ATOM   1560  CE  MET A 192      -7.595   7.446   0.680  1.00 96.61           C  
ATOM   1561  N   SER A 193      -7.449   5.400  -5.127  1.00 95.89           N  
ATOM   1562  CA  SER A 193      -7.890   5.875  -6.434  1.00 95.89           C  
ATOM   1563  C   SER A 193      -8.539   7.251  -6.333  1.00 95.89           C  
ATOM   1564  CB  SER A 193      -8.872   4.884  -7.061  1.00 95.89           C  
ATOM   1565  O   SER A 193      -8.814   7.734  -5.232  1.00 95.89           O  
ATOM   1566  OG  SER A 193     -10.145   4.980  -6.446  1.00 95.89           O  
ATOM   1567  N   ASP A 194      -8.824   7.876  -7.482  1.00 92.63           N  
ATOM   1568  CA  ASP A 194      -9.476   9.181  -7.532  1.00 92.63           C  
ATOM   1569  C   ASP A 194     -10.895   9.108  -6.975  1.00 92.63           C  
ATOM   1570  CB  ASP A 194      -9.500   9.715  -8.966  1.00 92.63           C  
ATOM   1571  O   ASP A 194     -11.433  10.110  -6.499  1.00 92.63           O  
ATOM   1572  CG  ASP A 194      -8.119  10.068  -9.491  1.00 92.63           C  
ATOM   1573  OD1 ASP A 194      -7.201  10.310  -8.678  1.00 92.63           O  
ATOM   1574  OD2 ASP A 194      -7.949  10.107 -10.728  1.00 92.63           O  
ATOM   1575  N   SER A 195     -11.424   7.903  -7.038  1.00 93.62           N  
ATOM   1576  CA  SER A 195     -12.783   7.721  -6.539  1.00 93.62           C  
ATOM   1577  C   SER A 195     -12.783   7.334  -5.064  1.00 93.62           C  
ATOM   1578  CB  SER A 195     -13.515   6.654  -7.354  1.00 93.62           C  
ATOM   1579  O   SER A 195     -13.834   7.026  -4.498  1.00 93.62           O  
ATOM   1580  OG  SER A 195     -12.800   5.431  -7.340  1.00 93.62           O  
ATOM   1581  N   GLY A 196     -11.652   7.295  -4.471  1.00 92.37           N  
ATOM   1582  CA  GLY A 196     -11.540   7.052  -3.041  1.00 92.37           C  
ATOM   1583  C   GLY A 196     -11.474   5.577  -2.691  1.00 92.37           C  
ATOM   1584  O   GLY A 196     -11.708   5.196  -1.542  1.00 92.37           O  
ATOM   1585  N   ILE A 197     -11.165   4.744  -3.618  1.00 97.33           N  
ATOM   1586  CA  ILE A 197     -11.079   3.305  -3.391  1.00 97.33           C  
ATOM   1587  C   ILE A 197      -9.658   2.933  -2.974  1.00 97.33           C  
ATOM   1588  CB  ILE A 197     -11.494   2.510  -4.649  1.00 97.33           C  
ATOM   1589  O   ILE A 197      -8.689   3.323  -3.629  1.00 97.33           O  
ATOM   1590  CG1 ILE A 197     -12.951   2.814  -5.017  1.00 97.33           C  
ATOM   1591  CG2 ILE A 197     -11.286   1.008  -4.431  1.00 97.33           C  
ATOM   1592  CD1 ILE A 197     -13.403   2.184  -6.327  1.00 97.33           C  
ATOM   1593  N   MET A 198      -9.549   2.105  -1.886  1.00 98.08           N  
ATOM   1594  CA  MET A 198      -8.251   1.632  -1.414  1.00 98.08           C  
ATOM   1595  C   MET A 198      -7.846   0.348  -2.131  1.00 98.08           C  
ATOM   1596  CB  MET A 198      -8.279   1.400   0.098  1.00 98.08           C  
ATOM   1597  O   MET A 198      -8.636  -0.594  -2.219  1.00 98.08           O  
ATOM   1598  CG  MET A 198      -8.596   2.650   0.903  1.00 98.08           C  
ATOM   1599  SD  MET A 198      -7.311   3.947   0.724  1.00 98.08           S  
ATOM   1600  CE  MET A 198      -8.043   5.264   1.735  1.00 98.08           C  
ATOM   1601  N   LYS A 199      -6.583   0.371  -2.572  1.00 98.53           N  
ATOM   1602  CA  LYS A 199      -6.117  -0.788  -3.329  1.00 98.53           C  
ATOM   1603  C   LYS A 199      -4.743  -1.243  -2.847  1.00 98.53           C  
ATOM   1604  CB  LYS A 199      -6.069  -0.470  -4.824  1.00 98.53           C  
ATOM   1605  O   LYS A 199      -3.820  -0.433  -2.732  1.00 98.53           O  
ATOM   1606  CG  LYS A 199      -7.414  -0.075  -5.416  1.00 98.53           C  
ATOM   1607  CD  LYS A 199      -7.323   0.130  -6.923  1.00 98.53           C  
ATOM   1608  CE  LYS A 199      -8.694   0.371  -7.539  1.00 98.53           C  
ATOM   1609  NZ  LYS A 199      -8.998  -0.615  -8.619  1.00 98.53           N  
ATOM   1610  N   ILE A 200      -4.647  -2.553  -2.677  1.00 98.36           N  
ATOM   1611  CA  ILE A 200      -3.399  -3.148  -2.213  1.00 98.36           C  
ATOM   1612  C   ILE A 200      -2.477  -3.408  -3.402  1.00 98.36           C  
ATOM   1613  CB  ILE A 200      -3.652  -4.458  -1.434  1.00 98.36           C  
ATOM   1614  O   ILE A 200      -2.907  -3.955  -4.421  1.00 98.36           O  
ATOM   1615  CG1 ILE A 200      -4.526  -4.188  -0.204  1.00 98.36           C  
ATOM   1616  CG2 ILE A 200      -2.327  -5.112  -1.032  1.00 98.36           C  
ATOM   1617  CD1 ILE A 200      -5.096  -5.445   0.438  1.00 98.36           C  
ATOM   1618  N   GLY A 201      -1.196  -2.963  -3.275  1.00 94.53           N  
ATOM   1619  CA  GLY A 201      -0.218  -3.165  -4.332  1.00 94.53           C  
ATOM   1620  C   GLY A 201       1.118  -3.670  -3.820  1.00 94.53           C  
ATOM   1621  O   GLY A 201       1.230  -4.083  -2.664  1.00 94.53           O  
ATOM   1622  N   ASP A 202       2.067  -3.825  -4.774  1.00 86.87           N  
ATOM   1623  CA  ASP A 202       3.446  -4.244  -4.538  1.00 86.87           C  
ATOM   1624  C   ASP A 202       3.500  -5.660  -3.971  1.00 86.87           C  
ATOM   1625  CB  ASP A 202       4.147  -3.270  -3.588  1.00 86.87           C  
ATOM   1626  O   ASP A 202       3.446  -5.850  -2.754  1.00 86.87           O  
ATOM   1627  CG  ASP A 202       5.656  -3.437  -3.576  1.00 86.87           C  
ATOM   1628  OD1 ASP A 202       6.167  -4.415  -4.163  1.00 86.87           O  
ATOM   1629  OD2 ASP A 202       6.341  -2.584  -2.971  1.00 86.87           O  
ATOM   1630  N   PHE A 203       3.730  -6.618  -4.844  1.00 85.43           N  
ATOM   1631  CA  PHE A 203       3.664  -8.026  -4.472  1.00 85.43           C  
ATOM   1632  C   PHE A 203       5.033  -8.684  -4.597  1.00 85.43           C  
ATOM   1633  CB  PHE A 203       2.644  -8.766  -5.343  1.00 85.43           C  
ATOM   1634  O   PHE A 203       5.128  -9.885  -4.860  1.00 85.43           O  
ATOM   1635  CG  PHE A 203       1.241  -8.236  -5.218  1.00 85.43           C  
ATOM   1636  CD1 PHE A 203       0.421  -8.641  -4.172  1.00 85.43           C  
ATOM   1637  CD2 PHE A 203       0.742  -7.334  -6.148  1.00 85.43           C  
ATOM   1638  CE1 PHE A 203      -0.878  -8.152  -4.053  1.00 85.43           C  
ATOM   1639  CE2 PHE A 203      -0.556  -6.841  -6.037  1.00 85.43           C  
ATOM   1640  CZ  PHE A 203      -1.364  -7.252  -4.989  1.00 85.43           C  
ATOM   1641  N   GLY A 204       6.075  -7.866  -4.489  1.00 77.48           N  
ATOM   1642  CA  GLY A 204       7.448  -8.317  -4.653  1.00 77.48           C  
ATOM   1643  C   GLY A 204       7.857  -9.367  -3.638  1.00 77.48           C  
ATOM   1644  O   GLY A 204       8.735 -10.189  -3.906  1.00 77.48           O  
ATOM   1645  N   LEU A 205       7.204  -9.376  -2.548  1.00 71.36           N  
ATOM   1646  CA  LEU A 205       7.555 -10.316  -1.489  1.00 71.36           C  
ATOM   1647  C   LEU A 205       6.427 -11.314  -1.253  1.00 71.36           C  
ATOM   1648  CB  LEU A 205       7.871  -9.568  -0.192  1.00 71.36           C  
ATOM   1649  O   LEU A 205       6.466 -12.086  -0.291  1.00 71.36           O  
ATOM   1650  CG  LEU A 205       9.088  -8.643  -0.222  1.00 71.36           C  
ATOM   1651  CD1 LEU A 205       9.224  -7.901   1.104  1.00 71.36           C  
ATOM   1652  CD2 LEU A 205      10.355  -9.435  -0.529  1.00 71.36           C  
ATOM   1653  N   SER A 206       5.396 -11.238  -2.070  1.00 77.00           N  
ATOM   1654  CA  SER A 206       4.241 -12.103  -1.855  1.00 77.00           C  
ATOM   1655  C   SER A 206       4.582 -13.562  -2.138  1.00 77.00           C  
ATOM   1656  CB  SER A 206       3.070 -11.665  -2.736  1.00 77.00           C  
ATOM   1657  O   SER A 206       5.448 -13.853  -2.966  1.00 77.00           O  
ATOM   1658  OG  SER A 206       2.657 -10.350  -2.405  1.00 77.00           O  
ATOM   1659  N   ARG A 207       3.925 -14.434  -1.335  1.00 78.90           N  
ATOM   1660  CA  ARG A 207       4.173 -15.866  -1.468  1.00 78.90           C  
ATOM   1661  C   ARG A 207       2.866 -16.638  -1.606  1.00 78.90           C  
ATOM   1662  CB  ARG A 207       4.966 -16.388  -0.268  1.00 78.90           C  
ATOM   1663  O   ARG A 207       1.858 -16.278  -0.994  1.00 78.90           O  
ATOM   1664  CG  ARG A 207       6.345 -15.765  -0.122  1.00 78.90           C  
ATOM   1665  CD  ARG A 207       7.081 -16.302   1.098  1.00 78.90           C  
ATOM   1666  NE  ARG A 207       8.376 -15.653   1.275  1.00 78.90           N  
ATOM   1667  NH1 ARG A 207       9.002 -16.934   3.092  1.00 78.90           N  
ATOM   1668  NH2 ARG A 207      10.408 -15.312   2.290  1.00 78.90           N  
ATOM   1669  CZ  ARG A 207       9.259 -15.968   2.219  1.00 78.90           C  
ATOM   1670  N   LYS A 208       2.816 -17.688  -2.537  1.00 75.88           N  
ATOM   1671  CA  LYS A 208       1.681 -18.602  -2.614  1.00 75.88           C  
ATOM   1672  C   LYS A 208       1.762 -19.673  -1.529  1.00 75.88           C  
ATOM   1673  CB  LYS A 208       1.614 -19.259  -3.994  1.00 75.88           C  
ATOM   1674  O   LYS A 208       2.833 -20.227  -1.275  1.00 75.88           O  
ATOM   1675  CG  LYS A 208       0.972 -18.387  -5.063  1.00 75.88           C  
ATOM   1676  CD  LYS A 208       0.756 -19.160  -6.358  1.00 75.88           C  
ATOM   1677  CE  LYS A 208       0.168 -18.273  -7.448  1.00 75.88           C  
ATOM   1678  NZ  LYS A 208       0.018 -19.008  -8.739  1.00 75.88           N  
ATOM   1679  N   ASN A 209       0.851 -19.671  -0.577  1.00 63.88           N  
ATOM   1680  CA  ASN A 209       0.814 -20.683   0.474  1.00 63.88           C  
ATOM   1681  C   ASN A 209       0.540 -22.072  -0.095  1.00 63.88           C  
ATOM   1682  CB  ASN A 209      -0.235 -20.324   1.528  1.00 63.88           C  
ATOM   1683  O   ASN A 209      -0.469 -22.283  -0.770  1.00 63.88           O  
ATOM   1684  CG  ASN A 209       0.345 -19.538   2.687  1.00 63.88           C  
ATOM   1685  ND2 ASN A 209      -0.523 -19.036   3.557  1.00 63.88           N  
ATOM   1686  OD1 ASN A 209       1.564 -19.382   2.798  1.00 63.88           O  
ATOM   1687  N   ARG A 210       1.458 -22.745  -0.794  1.00 48.48           N  
ATOM   1688  CA  ARG A 210       1.174 -24.102  -1.250  1.00 48.48           C  
ATOM   1689  C   ARG A 210       0.770 -24.998  -0.084  1.00 48.48           C  
ATOM   1690  CB  ARG A 210       2.389 -24.693  -1.968  1.00 48.48           C  
ATOM   1691  O   ARG A 210       1.408 -24.980   0.970  1.00 48.48           O  
ATOM   1692  CG  ARG A 210       2.767 -23.959  -3.245  1.00 48.48           C  
ATOM   1693  CD  ARG A 210       3.488 -24.871  -4.228  1.00 48.48           C  
ATOM   1694  NE  ARG A 210       2.882 -24.819  -5.555  1.00 48.48           N  
ATOM   1695  NH1 ARG A 210       4.746 -25.613  -6.664  1.00 48.48           N  
ATOM   1696  NH2 ARG A 210       2.848 -25.085  -7.836  1.00 48.48           N  
ATOM   1697  CZ  ARG A 210       3.493 -25.172  -6.682  1.00 48.48           C  
ATOM   1698  N   LYS A 211      -0.490 -25.036   0.335  1.00 38.31           N  
ATOM   1699  CA  LYS A 211      -0.945 -26.059   1.272  1.00 38.31           C  
ATOM   1700  C   LYS A 211      -0.030 -27.280   1.241  1.00 38.31           C  
ATOM   1701  CB  LYS A 211      -2.383 -26.474   0.958  1.00 38.31           C  
ATOM   1702  O   LYS A 211       0.256 -27.820   0.171  1.00 38.31           O  
ATOM   1703  CG  LYS A 211      -3.425 -25.430   1.332  1.00 38.31           C  
ATOM   1704  CD  LYS A 211      -4.840 -25.978   1.198  1.00 38.31           C  
ATOM   1705  CE  LYS A 211      -5.884 -24.916   1.512  1.00 38.31           C  
ATOM   1706  NZ  LYS A 211      -7.273 -25.451   1.390  1.00 38.31           N  
ATOM   1707  N   ARG A 212       1.222 -27.228   1.705  1.00 36.12           N  
ATOM   1708  CA  ARG A 212       1.988 -28.463   1.839  1.00 36.12           C  
ATOM   1709  C   ARG A 212       1.118 -29.591   2.384  1.00 36.12           C  
ATOM   1710  CB  ARG A 212       3.199 -28.249   2.750  1.00 36.12           C  
ATOM   1711  O   ARG A 212       0.374 -29.398   3.347  1.00 36.12           O  
ATOM   1712  CG  ARG A 212       4.293 -27.395   2.129  1.00 36.12           C  
ATOM   1713  CD  ARG A 212       5.609 -27.529   2.883  1.00 36.12           C  
ATOM   1714  NE  ARG A 212       6.637 -26.649   2.334  1.00 36.12           N  
ATOM   1715  NH1 ARG A 212       8.333 -27.444   3.686  1.00 36.12           N  
ATOM   1716  NH2 ARG A 212       8.759 -25.788   2.160  1.00 36.12           N  
ATOM   1717  CZ  ARG A 212       7.907 -26.629   2.728  1.00 36.12           C  
ATOM   1718  N   PRO A 213       0.708 -30.708   1.576  1.00 34.79           N  
ATOM   1719  CA  PRO A 213       0.304 -31.961   2.217  1.00 34.79           C  
ATOM   1720  C   PRO A 213       1.401 -32.555   3.097  1.00 34.79           C  
ATOM   1721  CB  PRO A 213      -0.004 -32.880   1.032  1.00 34.79           C  
ATOM   1722  O   PRO A 213       2.585 -32.285   2.879  1.00 34.79           O  
ATOM   1723  CG  PRO A 213       0.684 -32.245  -0.132  1.00 34.79           C  
ATOM   1724  CD  PRO A 213       1.258 -30.930   0.312  1.00 34.79           C  
ATOM   1725  N   HIS A 214       1.447 -32.392   4.464  1.00 37.15           N  
ATOM   1726  CA  HIS A 214       1.904 -33.356   5.459  1.00 37.15           C  
ATOM   1727  C   HIS A 214       3.331 -33.810   5.171  1.00 37.15           C  
ATOM   1728  CB  HIS A 214       0.967 -34.565   5.503  1.00 37.15           C  
ATOM   1729  O   HIS A 214       3.671 -34.116   4.026  1.00 37.15           O  
ATOM   1730  CG  HIS A 214       0.096 -34.605   6.718  1.00 37.15           C  
ATOM   1731  CD2 HIS A 214      -1.246 -34.498   6.853  1.00 37.15           C  
ATOM   1732  ND1 HIS A 214       0.601 -34.769   7.990  1.00 37.15           N  
ATOM   1733  CE1 HIS A 214      -0.398 -34.763   8.857  1.00 37.15           C  
ATOM   1734  NE2 HIS A 214      -1.529 -34.600   8.193  1.00 37.15           N  
ATOM   1735  N   LYS A 215       4.445 -33.248   5.681  1.00 39.28           N  
ATOM   1736  CA  LYS A 215       5.731 -33.682   6.219  1.00 39.28           C  
ATOM   1737  C   LYS A 215       6.485 -34.544   5.210  1.00 39.28           C  
ATOM   1738  CB  LYS A 215       5.533 -34.454   7.524  1.00 39.28           C  
ATOM   1739  O   LYS A 215       5.952 -35.538   4.713  1.00 39.28           O  
ATOM   1740  CG  LYS A 215       5.521 -33.577   8.767  1.00 39.28           C  
ATOM   1741  CD  LYS A 215       5.466 -34.411  10.040  1.00 39.28           C  
ATOM   1742  CE  LYS A 215       5.372 -33.534  11.281  1.00 39.28           C  
ATOM   1743  NZ  LYS A 215       5.363 -34.346  12.534  1.00 39.28           N  
ATOM   1744  N   LEU A 216       7.539 -34.040   4.616  1.00 30.86           N  
ATOM   1745  CA  LEU A 216       8.872 -34.633   4.646  1.00 30.86           C  
ATOM   1746  C   LEU A 216       9.948 -33.553   4.640  1.00 30.86           C  
ATOM   1747  CB  LEU A 216       9.067 -35.571   3.452  1.00 30.86           C  
ATOM   1748  O   LEU A 216       9.873 -32.600   3.860  1.00 30.86           O  
ATOM   1749  CG  LEU A 216       8.379 -36.934   3.541  1.00 30.86           C  
ATOM   1750  CD1 LEU A 216       7.995 -37.426   2.149  1.00 30.86           C  
ATOM   1751  CD2 LEU A 216       9.282 -37.944   4.240  1.00 30.86           C  
ATOM   1752  N   ARG A 217      10.323 -33.020   5.834  1.00 42.71           N  
ATOM   1753  CA  ARG A 217      11.681 -32.658   6.228  1.00 42.71           C  
ATOM   1754  C   ARG A 217      12.693 -33.103   5.178  1.00 42.71           C  
ATOM   1755  CB  ARG A 217      12.029 -33.273   7.586  1.00 42.71           C  
ATOM   1756  O   ARG A 217      12.788 -34.292   4.865  1.00 42.71           O  
ATOM   1757  CG  ARG A 217      12.522 -32.264   8.610  1.00 42.71           C  
ATOM   1758  CD  ARG A 217      12.843 -32.925   9.944  1.00 42.71           C  
ATOM   1759  NE  ARG A 217      13.338 -31.959  10.919  1.00 42.71           N  
ATOM   1760  NH1 ARG A 217      14.888 -33.391  11.860  1.00 42.71           N  
ATOM   1761  NH2 ARG A 217      14.672 -31.250  12.649  1.00 42.71           N  
ATOM   1762  CZ  ARG A 217      14.298 -32.202  11.807  1.00 42.71           C  
ATOM   1763  N   GLY A 218      12.917 -32.218   4.162  1.00 33.53           N  
ATOM   1764  CA  GLY A 218      14.236 -32.176   3.552  1.00 33.53           C  
ATOM   1765  C   GLY A 218      14.291 -31.308   2.309  1.00 33.53           C  
ATOM   1766  O   GLY A 218      13.428 -31.411   1.434  1.00 33.53           O  
ATOM   1767  N   ASP A 219      14.577 -30.003   2.488  1.00 27.18           N  
ATOM   1768  CA  ASP A 219      15.542 -29.167   1.781  1.00 27.18           C  
ATOM   1769  C   ASP A 219      15.085 -27.710   1.747  1.00 27.18           C  
ATOM   1770  CB  ASP A 219      15.757 -29.683   0.357  1.00 27.18           C  
ATOM   1771  O   ASP A 219      14.025 -27.399   1.199  1.00 27.18           O  
ATOM   1772  CG  ASP A 219      16.490 -31.013   0.313  1.00 27.18           C  
ATOM   1773  OD1 ASP A 219      17.147 -31.381   1.311  1.00 27.18           O  
ATOM   1774  OD2 ASP A 219      16.413 -31.697  -0.731  1.00 27.18           O  
ATOM   1775  N   ALA A 220      15.109 -26.988   2.863  1.00 37.32           N  
ATOM   1776  CA  ALA A 220      15.293 -25.549   3.035  1.00 37.32           C  
ATOM   1777  C   ALA A 220      16.136 -24.965   1.905  1.00 37.32           C  
ATOM   1778  CB  ALA A 220      15.940 -25.253   4.386  1.00 37.32           C  
ATOM   1779  O   ALA A 220      17.336 -25.233   1.815  1.00 37.32           O  
ATOM   1780  N   GLU A 221      15.617 -24.927   0.704  1.00 32.85           N  
ATOM   1781  CA  GLU A 221      16.168 -23.899  -0.174  1.00 32.85           C  
ATOM   1782  C   GLU A 221      15.155 -22.786  -0.425  1.00 32.85           C  
ATOM   1783  CB  GLU A 221      16.617 -24.511  -1.504  1.00 32.85           C  
ATOM   1784  O   GLU A 221      14.166 -22.988  -1.134  1.00 32.85           O  
ATOM   1785  CG  GLU A 221      17.926 -25.283  -1.414  1.00 32.85           C  
ATOM   1786  CD  GLU A 221      18.583 -25.508  -2.767  1.00 32.85           C  
ATOM   1787  OE1 GLU A 221      19.744 -25.976  -2.807  1.00 32.85           O  
ATOM   1788  OE2 GLU A 221      17.932 -25.215  -3.794  1.00 32.85           O  
ATOM   1789  N   GLY A 222      14.796 -22.013   0.569  1.00 29.94           N  
ATOM   1790  CA  GLY A 222      14.077 -20.748   0.548  1.00 29.94           C  
ATOM   1791  C   GLY A 222      14.994 -19.540   0.591  1.00 29.94           C  
ATOM   1792  O   GLY A 222      16.016 -19.554   1.280  1.00 29.94           O  
ATOM   1793  N   PHE A 223      15.538 -19.079  -0.562  1.00 30.88           N  
ATOM   1794  CA  PHE A 223      15.973 -17.747  -0.963  1.00 30.88           C  
ATOM   1795  C   PHE A 223      15.798 -16.754   0.180  1.00 30.88           C  
ATOM   1796  CB  PHE A 223      15.194 -17.272  -2.194  1.00 30.88           C  
ATOM   1797  O   PHE A 223      14.671 -16.437   0.567  1.00 30.88           O  
ATOM   1798  CG  PHE A 223      15.886 -17.564  -3.498  1.00 30.88           C  
ATOM   1799  CD1 PHE A 223      16.789 -16.657  -4.040  1.00 30.88           C  
ATOM   1800  CD2 PHE A 223      15.632 -18.744  -4.184  1.00 30.88           C  
ATOM   1801  CE1 PHE A 223      17.431 -16.924  -5.247  1.00 30.88           C  
ATOM   1802  CE2 PHE A 223      16.269 -19.018  -5.391  1.00 30.88           C  
ATOM   1803  CZ  PHE A 223      17.168 -18.106  -5.921  1.00 30.88           C  
ATOM   1804  N   ALA A 224      16.533 -16.913   1.267  1.00 29.94           N  
ATOM   1805  CA  ALA A 224      16.973 -15.964   2.287  1.00 29.94           C  
ATOM   1806  C   ALA A 224      17.339 -14.620   1.663  1.00 29.94           C  
ATOM   1807  CB  ALA A 224      18.161 -16.529   3.062  1.00 29.94           C  
ATOM   1808  O   ALA A 224      18.063 -14.568   0.666  1.00 29.94           O  
ATOM   1809  N   SER A 225      16.435 -13.765   1.243  1.00 31.29           N  
ATOM   1810  CA  SER A 225      16.650 -12.327   1.117  1.00 31.29           C  
ATOM   1811  C   SER A 225      17.663 -11.827   2.141  1.00 31.29           C  
ATOM   1812  CB  SER A 225      15.330 -11.571   1.282  1.00 31.29           C  
ATOM   1813  O   SER A 225      17.623 -12.226   3.307  1.00 31.29           O  
ATOM   1814  OG  SER A 225      14.980 -11.464   2.651  1.00 31.29           O  
ATOM   1815  N   ASN A 226      18.939 -11.914   1.855  1.00 26.16           N  
ATOM   1816  CA  ASN A 226      20.108 -11.125   2.229  1.00 26.16           C  
ATOM   1817  C   ASN A 226      19.708  -9.810   2.892  1.00 26.16           C  
ATOM   1818  CB  ASN A 226      20.989 -10.858   1.007  1.00 26.16           C  
ATOM   1819  O   ASN A 226      19.256  -8.883   2.218  1.00 26.16           O  
ATOM   1820  CG  ASN A 226      21.949 -11.995   0.719  1.00 26.16           C  
ATOM   1821  ND2 ASN A 226      22.671 -11.895  -0.391  1.00 26.16           N  
ATOM   1822  OD1 ASN A 226      22.040 -12.957   1.486  1.00 26.16           O  
ATOM   1823  N   SER A 227      19.181  -9.777   4.073  1.00 30.60           N  
ATOM   1824  CA  SER A 227      19.338  -8.599   4.920  1.00 30.60           C  
ATOM   1825  C   SER A 227      20.620  -8.676   5.743  1.00 30.60           C  
ATOM   1826  CB  SER A 227      18.135  -8.442   5.850  1.00 30.60           C  
ATOM   1827  O   SER A 227      20.859  -9.667   6.437  1.00 30.60           O  
ATOM   1828  OG  SER A 227      17.180  -9.463   5.613  1.00 30.60           O  
ATOM   1829  N   GLU A 228      21.775  -8.557   5.132  1.00 27.23           N  
ATOM   1830  CA  GLU A 228      23.079  -8.205   5.686  1.00 27.23           C  
ATOM   1831  C   GLU A 228      22.934  -7.291   6.900  1.00 27.23           C  
ATOM   1832  CB  GLU A 228      23.952  -7.533   4.623  1.00 27.23           C  
ATOM   1833  O   GLU A 228      22.314  -6.229   6.813  1.00 27.23           O  
ATOM   1834  CG  GLU A 228      24.462  -8.488   3.553  1.00 27.23           C  
ATOM   1835  CD  GLU A 228      25.609  -7.915   2.736  1.00 27.23           C  
ATOM   1836  OE1 GLU A 228      26.228  -8.667   1.949  1.00 27.23           O  
ATOM   1837  OE2 GLU A 228      25.891  -6.705   2.884  1.00 27.23           O  
ATOM   1838  N   ALA A 229      22.737  -7.837   8.069  1.00 34.34           N  
ATOM   1839  CA  ALA A 229      23.223  -7.513   9.408  1.00 34.34           C  
ATOM   1840  C   ALA A 229      24.669  -7.027   9.363  1.00 34.34           C  
ATOM   1841  CB  ALA A 229      23.101  -8.725  10.327  1.00 34.34           C  
ATOM   1842  O   ALA A 229      25.559  -7.747   8.906  1.00 34.34           O  
ATOM   1843  N   GLY A 230      24.881  -5.700   9.015  1.00 25.05           N  
ATOM   1844  CA  GLY A 230      26.158  -5.081   9.331  1.00 25.05           C  
ATOM   1845  C   GLY A 230      26.016  -3.766  10.075  1.00 25.05           C  
ATOM   1846  O   GLY A 230      25.059  -3.021   9.851  1.00 25.05           O  
ATOM   1847  N   ASP A 231      26.345  -3.671  11.412  1.00 26.85           N  
ATOM   1848  CA  ASP A 231      27.315  -2.922  12.205  1.00 26.85           C  
ATOM   1849  C   ASP A 231      26.620  -1.893  13.094  1.00 26.85           C  
ATOM   1850  CB  ASP A 231      28.333  -2.231  11.296  1.00 26.85           C  
ATOM   1851  O   ASP A 231      25.827  -1.082  12.611  1.00 26.85           O  
ATOM   1852  CG  ASP A 231      29.630  -1.892  12.009  1.00 26.85           C  
ATOM   1853  OD1 ASP A 231      29.938  -2.518  13.046  1.00 26.85           O  
ATOM   1854  OD2 ASP A 231      30.349  -0.988  11.532  1.00 26.85           O  
ATOM   1855  N   GLU A 232      26.244  -2.240  14.361  1.00 37.76           N  
ATOM   1856  CA  GLU A 232      26.211  -1.670  15.705  1.00 37.76           C  
ATOM   1857  C   GLU A 232      27.047  -0.396  15.785  1.00 37.76           C  
ATOM   1858  CB  GLU A 232      26.707  -2.690  16.734  1.00 37.76           C  
ATOM   1859  O   GLU A 232      28.249  -0.417  15.513  1.00 37.76           O  
ATOM   1860  CG  GLU A 232      25.691  -3.772  17.067  1.00 37.76           C  
ATOM   1861  CD  GLU A 232      26.114  -4.655  18.230  1.00 37.76           C  
ATOM   1862  OE1 GLU A 232      25.314  -5.518  18.659  1.00 37.76           O  
ATOM   1863  OE2 GLU A 232      27.253  -4.482  18.717  1.00 37.76           O  
ATOM   1864  N   GLY A 233      26.288   0.749  15.568  1.00 30.05           N  
ATOM   1865  CA  GLY A 233      26.539   1.921  16.392  1.00 30.05           C  
ATOM   1866  C   GLY A 233      26.293   3.228  15.662  1.00 30.05           C  
ATOM   1867  O   GLY A 233      26.613   3.354  14.479  1.00 30.05           O  
ATOM   1868  N   HIS A 234      24.925   3.575  15.537  1.00 29.13           N  
ATOM   1869  CA  HIS A 234      24.386   4.930  15.537  1.00 29.13           C  
ATOM   1870  C   HIS A 234      23.586   5.204  14.268  1.00 29.13           C  
ATOM   1871  CB  HIS A 234      25.513   5.955  15.679  1.00 29.13           C  
ATOM   1872  O   HIS A 234      23.023   6.290  14.107  1.00 29.13           O  
ATOM   1873  CG  HIS A 234      26.041   6.076  17.073  1.00 29.13           C  
ATOM   1874  CD2 HIS A 234      25.498   6.624  18.185  1.00 29.13           C  
ATOM   1875  ND1 HIS A 234      27.280   5.598  17.443  1.00 29.13           N  
ATOM   1876  CE1 HIS A 234      27.476   5.848  18.727  1.00 29.13           C  
ATOM   1877  NE2 HIS A 234      26.410   6.469  19.201  1.00 29.13           N  
ATOM   1878  N   ALA A 235      22.602   4.322  13.872  1.00 29.65           N  
ATOM   1879  CA  ALA A 235      21.574   4.499  12.849  1.00 29.65           C  
ATOM   1880  C   ALA A 235      20.416   3.529  13.062  1.00 29.65           C  
ATOM   1881  CB  ALA A 235      22.172   4.311  11.456  1.00 29.65           C  
ATOM   1882  O   ALA A 235      19.922   2.923  12.108  1.00 29.65           O  
ATOM   1883  N   ILE A 236      20.110   2.973  14.241  1.00 31.52           N  
ATOM   1884  CA  ILE A 236      19.171   1.912  14.591  1.00 31.52           C  
ATOM   1885  C   ILE A 236      17.755   2.480  14.661  1.00 31.52           C  
ATOM   1886  CB  ILE A 236      19.548   1.243  15.931  1.00 31.52           C  
ATOM   1887  O   ILE A 236      16.777   1.748  14.492  1.00 31.52           O  
ATOM   1888  CG1 ILE A 236      20.924   0.576  15.827  1.00 31.52           C  
ATOM   1889  CG2 ILE A 236      18.478   0.228  16.347  1.00 31.52           C  
ATOM   1890  CD1 ILE A 236      21.448   0.026  17.146  1.00 31.52           C  
ATOM   1891  N   ALA A 237      17.409   3.678  14.056  1.00 32.29           N  
ATOM   1892  CA  ALA A 237      16.016   4.115  14.055  1.00 32.29           C  
ATOM   1893  C   ALA A 237      15.513   4.345  12.633  1.00 32.29           C  
ATOM   1894  CB  ALA A 237      15.857   5.388  14.884  1.00 32.29           C  
ATOM   1895  O   ALA A 237      14.304   4.395  12.395  1.00 32.29           O  
ATOM   1896  N   ALA A 238      16.240   3.864  11.564  1.00 33.99           N  
ATOM   1897  CA  ALA A 238      15.780   4.191  10.217  1.00 33.99           C  
ATOM   1898  C   ALA A 238      15.573   2.927   9.386  1.00 33.99           C  
ATOM   1899  CB  ALA A 238      16.773   5.121   9.526  1.00 33.99           C  
ATOM   1900  O   ALA A 238      14.814   2.933   8.415  1.00 33.99           O  
ATOM   1901  N   PHE A 239      15.315   1.730  10.061  1.00 40.08           N  
ATOM   1902  CA  PHE A 239      14.889   0.642   9.189  1.00 40.08           C  
ATOM   1903  C   PHE A 239      14.188  -0.450   9.988  1.00 40.08           C  
ATOM   1904  CB  PHE A 239      16.088   0.054   8.437  1.00 40.08           C  
ATOM   1905  O   PHE A 239      14.432  -1.638   9.773  1.00 40.08           O  
ATOM   1906  CG  PHE A 239      16.496   0.852   7.228  1.00 40.08           C  
ATOM   1907  CD1 PHE A 239      15.837   0.688   6.015  1.00 40.08           C  
ATOM   1908  CD2 PHE A 239      17.540   1.765   7.304  1.00 40.08           C  
ATOM   1909  CE1 PHE A 239      16.213   1.425   4.895  1.00 40.08           C  
ATOM   1910  CE2 PHE A 239      17.921   2.505   6.188  1.00 40.08           C  
ATOM   1911  CZ  PHE A 239      17.257   2.333   4.984  1.00 40.08           C  
ATOM   1912  N   THR A 240      13.492  -0.071  11.097  1.00 47.04           N  
ATOM   1913  CA  THR A 240      12.692  -1.089  11.768  1.00 47.04           C  
ATOM   1914  C   THR A 240      11.448  -1.425  10.950  1.00 47.04           C  
ATOM   1915  CB  THR A 240      12.273  -0.630  13.178  1.00 47.04           C  
ATOM   1916  O   THR A 240      10.728  -0.528  10.508  1.00 47.04           O  
ATOM   1917  CG2 THR A 240      11.666  -1.781  13.973  1.00 47.04           C  
ATOM   1918  OG1 THR A 240      13.425  -0.138  13.875  1.00 47.04           O  
ATOM   1919  N   PRO A 241      11.380  -2.587  10.195  1.00 75.47           N  
ATOM   1920  CA  PRO A 241      10.107  -2.839   9.515  1.00 75.47           C  
ATOM   1921  C   PRO A 241       8.901  -2.654  10.433  1.00 75.47           C  
ATOM   1922  CB  PRO A 241      10.231  -4.296   9.063  1.00 75.47           C  
ATOM   1923  O   PRO A 241       8.515  -3.583  11.147  1.00 75.47           O  
ATOM   1924  CG  PRO A 241      11.245  -4.896   9.983  1.00 75.47           C  
ATOM   1925  CD  PRO A 241      11.994  -3.783  10.659  1.00 75.47           C  
ATOM   1926  N   LEU A 242       8.529  -1.478  10.780  1.00 89.36           N  
ATOM   1927  CA  LEU A 242       7.505  -1.031  11.717  1.00 89.36           C  
ATOM   1928  C   LEU A 242       6.258  -1.903  11.617  1.00 89.36           C  
ATOM   1929  CB  LEU A 242       7.140   0.433  11.454  1.00 89.36           C  
ATOM   1930  O   LEU A 242       5.634  -2.221  12.632  1.00 89.36           O  
ATOM   1931  CG  LEU A 242       6.127   1.062  12.412  1.00 89.36           C  
ATOM   1932  CD1 LEU A 242       6.652   1.016  13.843  1.00 89.36           C  
ATOM   1933  CD2 LEU A 242       5.816   2.495  11.997  1.00 89.36           C  
ATOM   1934  N   TYR A 243       5.927  -2.455  10.522  1.00 95.47           N  
ATOM   1935  CA  TYR A 243       4.656  -3.142  10.324  1.00 95.47           C  
ATOM   1936  C   TYR A 243       4.853  -4.652  10.279  1.00 95.47           C  
ATOM   1937  CB  TYR A 243       3.982  -2.664   9.034  1.00 95.47           C  
ATOM   1938  O   TYR A 243       3.892  -5.405  10.098  1.00 95.47           O  
ATOM   1939  CG  TYR A 243       3.604  -1.203   9.052  1.00 95.47           C  
ATOM   1940  CD1 TYR A 243       2.370  -0.789   9.549  1.00 95.47           C  
ATOM   1941  CD2 TYR A 243       4.477  -0.234   8.570  1.00 95.47           C  
ATOM   1942  CE1 TYR A 243       2.016   0.556   9.566  1.00 95.47           C  
ATOM   1943  CE2 TYR A 243       4.134   1.113   8.582  1.00 95.47           C  
ATOM   1944  OH  TYR A 243       2.558   2.831   9.095  1.00 95.47           O  
ATOM   1945  CZ  TYR A 243       2.903   1.498   9.081  1.00 95.47           C  
ATOM   1946  N   CYS A 244       6.060  -5.125  10.490  1.00 94.37           N  
ATOM   1947  CA  CYS A 244       6.357  -6.553  10.450  1.00 94.37           C  
ATOM   1948  C   CYS A 244       5.784  -7.263  11.671  1.00 94.37           C  
ATOM   1949  CB  CYS A 244       7.866  -6.784  10.376  1.00 94.37           C  
ATOM   1950  O   CYS A 244       5.817  -6.725  12.780  1.00 94.37           O  
ATOM   1951  SG  CYS A 244       8.576  -6.432   8.753  1.00 94.37           S  
ATOM   1952  N   SER A 245       5.245  -8.404  11.415  1.00 96.16           N  
ATOM   1953  CA  SER A 245       4.738  -9.232  12.505  1.00 96.16           C  
ATOM   1954  C   SER A 245       5.878  -9.796  13.346  1.00 96.16           C  
ATOM   1955  CB  SER A 245       3.883 -10.375  11.957  1.00 96.16           C  
ATOM   1956  O   SER A 245       7.022  -9.856  12.890  1.00 96.16           O  
ATOM   1957  OG  SER A 245       4.674 -11.277  11.202  1.00 96.16           O  
ATOM   1958  N   PRO A 246       5.596 -10.275  14.561  1.00 95.65           N  
ATOM   1959  CA  PRO A 246       6.630 -10.878  15.405  1.00 95.65           C  
ATOM   1960  C   PRO A 246       7.325 -12.060  14.733  1.00 95.65           C  
ATOM   1961  CB  PRO A 246       5.853 -11.334  16.643  1.00 95.65           C  
ATOM   1962  O   PRO A 246       8.550 -12.186  14.810  1.00 95.65           O  
ATOM   1963  CG  PRO A 246       4.696 -10.392  16.736  1.00 95.65           C  
ATOM   1964  CD  PRO A 246       4.233 -10.066  15.345  1.00 95.65           C  
ATOM   1965  N   GLU A 247       6.591 -12.908  14.109  1.00 94.37           N  
ATOM   1966  CA  GLU A 247       7.178 -14.072  13.453  1.00 94.37           C  
ATOM   1967  C   GLU A 247       8.064 -13.656  12.281  1.00 94.37           C  
ATOM   1968  CB  GLU A 247       6.084 -15.028  12.971  1.00 94.37           C  
ATOM   1969  O   GLU A 247       9.045 -14.333  11.968  1.00 94.37           O  
ATOM   1970  CG  GLU A 247       5.135 -14.413  11.953  1.00 94.37           C  
ATOM   1971  CD  GLU A 247       3.928 -13.740  12.587  1.00 94.37           C  
ATOM   1972  OE1 GLU A 247       2.878 -13.620  11.916  1.00 94.37           O  
ATOM   1973  OE2 GLU A 247       4.034 -13.329  13.764  1.00 94.37           O  
ATOM   1974  N   GLN A 248       7.725 -12.620  11.537  1.00 93.25           N  
ATOM   1975  CA  GLN A 248       8.572 -12.111  10.463  1.00 93.25           C  
ATOM   1976  C   GLN A 248       9.882 -11.555  11.012  1.00 93.25           C  
ATOM   1977  CB  GLN A 248       7.838 -11.033   9.664  1.00 93.25           C  
ATOM   1978  O   GLN A 248      10.947 -11.771  10.430  1.00 93.25           O  
ATOM   1979  CG  GLN A 248       6.734 -11.577   8.767  1.00 93.25           C  
ATOM   1980  CD  GLN A 248       5.993 -10.484   8.020  1.00 93.25           C  
ATOM   1981  NE2 GLN A 248       6.263 -10.364   6.724  1.00 93.25           N  
ATOM   1982  OE1 GLN A 248       5.185  -9.754   8.602  1.00 93.25           O  
ATOM   1983  N   LYS A 249       9.793 -10.938  12.168  1.00 91.53           N  
ATOM   1984  CA  LYS A 249      10.986 -10.378  12.797  1.00 91.53           C  
ATOM   1985  C   LYS A 249      11.925 -11.482  13.273  1.00 91.53           C  
ATOM   1986  CB  LYS A 249      10.602  -9.475  13.969  1.00 91.53           C  
ATOM   1987  O   LYS A 249      13.147 -11.314  13.261  1.00 91.53           O  
ATOM   1988  CG  LYS A 249      10.037  -8.125  13.552  1.00 91.53           C  
ATOM   1989  CD  LYS A 249       9.798  -7.222  14.756  1.00 91.53           C  
ATOM   1990  CE  LYS A 249       9.358  -5.828  14.331  1.00 91.53           C  
ATOM   1991  NZ  LYS A 249       9.129  -4.937  15.508  1.00 91.53           N  
ATOM   1992  N   ARG A 250      11.319 -12.600  13.632  1.00 91.69           N  
ATOM   1993  CA  ARG A 250      12.103 -13.737  14.104  1.00 91.69           C  
ATOM   1994  C   ARG A 250      12.671 -14.533  12.934  1.00 91.69           C  
ATOM   1995  CB  ARG A 250      11.251 -14.647  14.991  1.00 91.69           C  
ATOM   1996  O   ARG A 250      13.528 -15.399  13.123  1.00 91.69           O  
ATOM   1997  CG  ARG A 250      10.910 -14.044  16.345  1.00 91.69           C  
ATOM   1998  CD  ARG A 250      10.316 -15.078  17.290  1.00 91.69           C  
ATOM   1999  NE  ARG A 250       9.105 -15.679  16.740  1.00 91.69           N  
ATOM   2000  NH1 ARG A 250       7.665 -14.133  17.675  1.00 91.69           N  
ATOM   2001  NH2 ARG A 250       6.841 -15.841  16.388  1.00 91.69           N  
ATOM   2002  CZ  ARG A 250       7.873 -15.216  16.936  1.00 91.69           C  
ATOM   2003  N   GLY A 251      12.191 -14.162  11.767  1.00 87.66           N  
ATOM   2004  CA  GLY A 251      12.643 -14.859  10.573  1.00 87.66           C  
ATOM   2005  C   GLY A 251      11.812 -16.085  10.247  1.00 87.66           C  
ATOM   2006  O   GLY A 251      12.205 -16.903   9.412  1.00 87.66           O  
ATOM   2007  N   ASP A 252      10.696 -16.302  10.924  1.00 90.29           N  
ATOM   2008  CA  ASP A 252       9.786 -17.409  10.644  1.00 90.29           C  
ATOM   2009  C   ASP A 252       8.967 -17.139   9.383  1.00 90.29           C  
ATOM   2010  CB  ASP A 252       8.856 -17.654  11.833  1.00 90.29           C  
ATOM   2011  O   ASP A 252       8.932 -16.011   8.888  1.00 90.29           O  
ATOM   2012  CG  ASP A 252       9.600 -18.046  13.097  1.00 90.29           C  
ATOM   2013  OD1 ASP A 252      10.741 -18.548  13.002  1.00 90.29           O  
ATOM   2014  OD2 ASP A 252       9.039 -17.855  14.198  1.00 90.29           O  
ATOM   2015  N   ALA A 253       8.326 -18.243   8.926  1.00 89.49           N  
ATOM   2016  CA  ALA A 253       7.518 -18.128   7.714  1.00 89.49           C  
ATOM   2017  C   ALA A 253       6.288 -17.258   7.955  1.00 89.49           C  
ATOM   2018  CB  ALA A 253       7.100 -19.510   7.220  1.00 89.49           C  
ATOM   2019  O   ALA A 253       5.579 -17.436   8.948  1.00 89.49           O  
ATOM   2020  N   ALA A 254       6.085 -16.276   7.036  1.00 91.03           N  
ATOM   2021  CA  ALA A 254       4.908 -15.413   7.102  1.00 91.03           C  
ATOM   2022  C   ALA A 254       3.647 -16.176   6.708  1.00 91.03           C  
ATOM   2023  CB  ALA A 254       5.092 -14.193   6.202  1.00 91.03           C  
ATOM   2024  O   ALA A 254       3.686 -17.044   5.833  1.00 91.03           O  
ATOM   2025  N   THR A 255       2.575 -15.892   7.384  1.00 94.63           N  
ATOM   2026  CA  THR A 255       1.271 -16.489   7.116  1.00 94.63           C  
ATOM   2027  C   THR A 255       0.213 -15.407   6.914  1.00 94.63           C  
ATOM   2028  CB  THR A 255       0.839 -17.425   8.260  1.00 94.63           C  
ATOM   2029  O   THR A 255       0.522 -14.215   6.954  1.00 94.63           O  
ATOM   2030  CG2 THR A 255       1.903 -18.483   8.535  1.00 94.63           C  
ATOM   2031  OG1 THR A 255       0.629 -16.653   9.448  1.00 94.63           O  
ATOM   2032  N   THR A 256      -0.962 -15.881   6.669  1.00 96.58           N  
ATOM   2033  CA  THR A 256      -2.049 -14.917   6.545  1.00 96.58           C  
ATOM   2034  C   THR A 256      -2.198 -14.101   7.826  1.00 96.58           C  
ATOM   2035  CB  THR A 256      -3.382 -15.618   6.222  1.00 96.58           C  
ATOM   2036  O   THR A 256      -2.582 -12.931   7.781  1.00 96.58           O  
ATOM   2037  CG2 THR A 256      -3.312 -16.343   4.882  1.00 96.58           C  
ATOM   2038  OG1 THR A 256      -3.677 -16.569   7.253  1.00 96.58           O  
ATOM   2039  N   ALA A 257      -1.843 -14.676   8.955  1.00 97.89           N  
ATOM   2040  CA  ALA A 257      -1.908 -13.992  10.244  1.00 97.89           C  
ATOM   2041  C   ALA A 257      -0.879 -12.868  10.321  1.00 97.89           C  
ATOM   2042  CB  ALA A 257      -1.693 -14.984  11.384  1.00 97.89           C  
ATOM   2043  O   ALA A 257      -1.056 -11.906  11.072  1.00 97.89           O  
ATOM   2044  N   SER A 258       0.197 -13.054   9.556  1.00 97.31           N  
ATOM   2045  CA  SER A 258       1.190 -11.987   9.483  1.00 97.31           C  
ATOM   2046  C   SER A 258       0.601 -10.724   8.866  1.00 97.31           C  
ATOM   2047  CB  SER A 258       2.405 -12.441   8.673  1.00 97.31           C  
ATOM   2048  O   SER A 258       0.848  -9.617   9.349  1.00 97.31           O  
ATOM   2049  OG  SER A 258       2.992 -13.595   9.249  1.00 97.31           O  
ATOM   2050  N   ASP A 259      -0.210 -10.863   7.807  1.00 98.19           N  
ATOM   2051  CA  ASP A 259      -0.884  -9.734   7.175  1.00 98.19           C  
ATOM   2052  C   ASP A 259      -1.858  -9.063   8.142  1.00 98.19           C  
ATOM   2053  CB  ASP A 259      -1.623 -10.187   5.914  1.00 98.19           C  
ATOM   2054  O   ASP A 259      -1.995  -7.838   8.143  1.00 98.19           O  
ATOM   2055  CG  ASP A 259      -0.690 -10.480   4.752  1.00 98.19           C  
ATOM   2056  OD1 ASP A 259       0.491 -10.075   4.802  1.00 98.19           O  
ATOM   2057  OD2 ASP A 259      -1.141 -11.119   3.777  1.00 98.19           O  
ATOM   2058  N   ILE A 260      -2.490  -9.879   8.974  1.00 98.68           N  
ATOM   2059  CA  ILE A 260      -3.456  -9.366   9.939  1.00 98.68           C  
ATOM   2060  C   ILE A 260      -2.746  -8.478  10.958  1.00 98.68           C  
ATOM   2061  CB  ILE A 260      -4.203 -10.513  10.656  1.00 98.68           C  
ATOM   2062  O   ILE A 260      -3.248  -7.409  11.315  1.00 98.68           O  
ATOM   2063  CG1 ILE A 260      -5.125 -11.246   9.674  1.00 98.68           C  
ATOM   2064  CG2 ILE A 260      -4.992  -9.978  11.854  1.00 98.68           C  
ATOM   2065  CD1 ILE A 260      -5.754 -12.511  10.242  1.00 98.68           C  
ATOM   2066  N   TYR A 261      -1.617  -8.906  11.364  1.00 98.61           N  
ATOM   2067  CA  TYR A 261      -0.828  -8.093  12.282  1.00 98.61           C  
ATOM   2068  C   TYR A 261      -0.498  -6.739  11.666  1.00 98.61           C  
ATOM   2069  CB  TYR A 261       0.464  -8.819  12.669  1.00 98.61           C  
ATOM   2070  O   TYR A 261      -0.720  -5.697  12.288  1.00 98.61           O  
ATOM   2071  CG  TYR A 261       1.243  -8.131  13.763  1.00 98.61           C  
ATOM   2072  CD1 TYR A 261       2.118  -7.087  13.472  1.00 98.61           C  
ATOM   2073  CD2 TYR A 261       1.106  -8.523  15.091  1.00 98.61           C  
ATOM   2074  CE1 TYR A 261       2.839  -6.451  14.477  1.00 98.61           C  
ATOM   2075  CE2 TYR A 261       1.822  -7.894  16.104  1.00 98.61           C  
ATOM   2076  OH  TYR A 261       3.396  -6.235  16.787  1.00 98.61           O  
ATOM   2077  CZ  TYR A 261       2.685  -6.861  15.788  1.00 98.61           C  
ATOM   2078  N   SER A 262       0.007  -6.764  10.471  1.00 98.42           N  
ATOM   2079  CA  SER A 262       0.325  -5.531   9.759  1.00 98.42           C  
ATOM   2080  C   SER A 262      -0.901  -4.632   9.636  1.00 98.42           C  
ATOM   2081  CB  SER A 262       0.880  -5.842   8.368  1.00 98.42           C  
ATOM   2082  O   SER A 262      -0.815  -3.422   9.855  1.00 98.42           O  
ATOM   2083  OG  SER A 262       2.073  -6.601   8.462  1.00 98.42           O  
ATOM   2084  N   LEU A 263      -2.036  -5.223   9.287  1.00 98.74           N  
ATOM   2085  CA  LEU A 263      -3.289  -4.485   9.161  1.00 98.74           C  
ATOM   2086  C   LEU A 263      -3.677  -3.843  10.489  1.00 98.74           C  
ATOM   2087  CB  LEU A 263      -4.410  -5.411   8.681  1.00 98.74           C  
ATOM   2088  O   LEU A 263      -4.203  -2.728  10.514  1.00 98.74           O  
ATOM   2089  CG  LEU A 263      -5.793  -4.776   8.524  1.00 98.74           C  
ATOM   2090  CD1 LEU A 263      -5.736  -3.623   7.528  1.00 98.74           C  
ATOM   2091  CD2 LEU A 263      -6.813  -5.820   8.084  1.00 98.74           C  
ATOM   2092  N   GLY A 264      -3.460  -4.524  11.627  1.00 98.65           N  
ATOM   2093  CA  GLY A 264      -3.740  -3.978  12.945  1.00 98.65           C  
ATOM   2094  C   GLY A 264      -3.013  -2.675  13.218  1.00 98.65           C  
ATOM   2095  O   GLY A 264      -3.604  -1.725  13.735  1.00 98.65           O  
ATOM   2096  N   LEU A 265      -1.715  -2.620  12.840  1.00 98.51           N  
ATOM   2097  CA  LEU A 265      -0.935  -1.400  13.016  1.00 98.51           C  
ATOM   2098  C   LEU A 265      -1.444  -0.293  12.100  1.00 98.51           C  
ATOM   2099  CB  LEU A 265       0.547  -1.666  12.740  1.00 98.51           C  
ATOM   2100  O   LEU A 265      -1.558   0.862  12.517  1.00 98.51           O  
ATOM   2101  CG  LEU A 265       1.287  -2.516  13.774  1.00 98.51           C  
ATOM   2102  CD1 LEU A 265       2.694  -2.841  13.283  1.00 98.51           C  
ATOM   2103  CD2 LEU A 265       1.336  -1.801  15.119  1.00 98.51           C  
ATOM   2104  N   ILE A 266      -1.765  -0.652  10.872  1.00 98.50           N  
ATOM   2105  CA  ILE A 266      -2.314   0.304   9.917  1.00 98.50           C  
ATOM   2106  C   ILE A 266      -3.641   0.850  10.439  1.00 98.50           C  
ATOM   2107  CB  ILE A 266      -2.508  -0.336   8.524  1.00 98.50           C  
ATOM   2108  O   ILE A 266      -3.888   2.057  10.384  1.00 98.50           O  
ATOM   2109  CG1 ILE A 266      -1.150  -0.661   7.893  1.00 98.50           C  
ATOM   2110  CG2 ILE A 266      -3.328   0.585   7.616  1.00 98.50           C  
ATOM   2111  CD1 ILE A 266      -1.233  -1.594   6.692  1.00 98.50           C  
ATOM   2112  N   ALA A 267      -4.464  -0.050  10.982  1.00 98.55           N  
ATOM   2113  CA  ALA A 267      -5.765   0.337  11.521  1.00 98.55           C  
ATOM   2114  C   ALA A 267      -5.613   1.367  12.637  1.00 98.55           C  
ATOM   2115  CB  ALA A 267      -6.516  -0.890  12.032  1.00 98.55           C  
ATOM   2116  O   ALA A 267      -6.338   2.364  12.673  1.00 98.55           O  
ATOM   2117  N   LEU A 268      -4.681   1.136  13.545  1.00 98.33           N  
ATOM   2118  CA  LEU A 268      -4.426   2.090  14.619  1.00 98.33           C  
ATOM   2119  C   LEU A 268      -3.998   3.441  14.057  1.00 98.33           C  
ATOM   2120  CB  LEU A 268      -3.349   1.554  15.567  1.00 98.33           C  
ATOM   2121  O   LEU A 268      -4.453   4.486  14.527  1.00 98.33           O  
ATOM   2122  CG  LEU A 268      -2.947   2.471  16.723  1.00 98.33           C  
ATOM   2123  CD1 LEU A 268      -4.149   2.754  17.618  1.00 98.33           C  
ATOM   2124  CD2 LEU A 268      -1.809   1.850  17.527  1.00 98.33           C  
ATOM   2125  N   GLU A 269      -3.233   3.424  13.092  1.00 97.37           N  
ATOM   2126  CA  GLU A 269      -2.738   4.661  12.497  1.00 97.37           C  
ATOM   2127  C   GLU A 269      -3.881   5.491  11.919  1.00 97.37           C  
ATOM   2128  CB  GLU A 269      -1.705   4.359  11.409  1.00 97.37           C  
ATOM   2129  O   GLU A 269      -3.828   6.723  11.931  1.00 97.37           O  
ATOM   2130  CG  GLU A 269      -0.899   5.574  10.971  1.00 97.37           C  
ATOM   2131  CD  GLU A 269       0.368   5.212  10.213  1.00 97.37           C  
ATOM   2132  OE1 GLU A 269       1.050   6.127   9.699  1.00 97.37           O  
ATOM   2133  OE2 GLU A 269       0.681   4.003  10.131  1.00 97.37           O  
ATOM   2134  N   PHE A 270      -4.948   4.873  11.377  1.00 97.79           N  
ATOM   2135  CA  PHE A 270      -6.125   5.588  10.900  1.00 97.79           C  
ATOM   2136  C   PHE A 270      -6.728   6.440  12.011  1.00 97.79           C  
ATOM   2137  CB  PHE A 270      -7.172   4.607  10.364  1.00 97.79           C  
ATOM   2138  O   PHE A 270      -7.322   7.487  11.744  1.00 97.79           O  
ATOM   2139  CG  PHE A 270      -7.054   4.338   8.888  1.00 97.79           C  
ATOM   2140  CD1 PHE A 270      -7.534   5.254   7.960  1.00 97.79           C  
ATOM   2141  CD2 PHE A 270      -6.461   3.169   8.429  1.00 97.79           C  
ATOM   2142  CE1 PHE A 270      -7.426   5.008   6.593  1.00 97.79           C  
ATOM   2143  CE2 PHE A 270      -6.349   2.917   7.064  1.00 97.79           C  
ATOM   2144  CZ  PHE A 270      -6.833   3.837   6.148  1.00 97.79           C  
ATOM   2145  N   TYR A 271      -6.491   6.057  13.246  1.00 97.30           N  
ATOM   2146  CA  TYR A 271      -7.180   6.684  14.368  1.00 97.30           C  
ATOM   2147  C   TYR A 271      -6.258   7.649  15.104  1.00 97.30           C  
ATOM   2148  CB  TYR A 271      -7.705   5.621  15.338  1.00 97.30           C  
ATOM   2149  O   TYR A 271      -6.681   8.324  16.046  1.00 97.30           O  
ATOM   2150  CG  TYR A 271      -8.955   4.925  14.857  1.00 97.30           C  
ATOM   2151  CD1 TYR A 271     -10.217   5.364  15.251  1.00 97.30           C  
ATOM   2152  CD2 TYR A 271      -8.877   3.826  14.008  1.00 97.30           C  
ATOM   2153  CE1 TYR A 271     -11.371   4.724  14.812  1.00 97.30           C  
ATOM   2154  CE2 TYR A 271     -10.025   3.178  13.563  1.00 97.30           C  
ATOM   2155  OH  TYR A 271     -12.404   2.997  13.531  1.00 97.30           O  
ATOM   2156  CZ  TYR A 271     -11.265   3.634  13.969  1.00 97.30           C  
ATOM   2157  N   CYS A 272      -5.033   7.702  14.663  1.00 94.77           N  
ATOM   2158  CA  CYS A 272      -4.083   8.582  15.334  1.00 94.77           C  
ATOM   2159  C   CYS A 272      -3.464   9.568  14.351  1.00 94.77           C  
ATOM   2160  CB  CYS A 272      -2.983   7.766  16.012  1.00 94.77           C  
ATOM   2161  O   CYS A 272      -3.016   9.177  13.272  1.00 94.77           O  
ATOM   2162  SG  CYS A 272      -3.598   6.595  17.242  1.00 94.77           S  
ATOM   2163  N   VAL A 273      -3.479  10.852  14.735  1.00 93.54           N  
ATOM   2164  CA  VAL A 273      -2.800  11.867  13.936  1.00 93.54           C  
ATOM   2165  C   VAL A 273      -1.464  12.225  14.583  1.00 93.54           C  
ATOM   2166  CB  VAL A 273      -3.668  13.134  13.769  1.00 93.54           C  
ATOM   2167  O   VAL A 273      -1.408  12.530  15.776  1.00 93.54           O  
ATOM   2168  CG1 VAL A 273      -2.931  14.189  12.946  1.00 93.54           C  
ATOM   2169  CG2 VAL A 273      -5.005  12.782  13.118  1.00 93.54           C  
ATOM   2170  N   PHE A 274      -0.428  12.098  13.725  1.00 92.09           N  
ATOM   2171  CA  PHE A 274       0.906  12.330  14.264  1.00 92.09           C  
ATOM   2172  C   PHE A 274       1.501  13.615  13.701  1.00 92.09           C  
ATOM   2173  CB  PHE A 274       1.827  11.146  13.954  1.00 92.09           C  
ATOM   2174  O   PHE A 274       1.339  13.913  12.516  1.00 92.09           O  
ATOM   2175  CG  PHE A 274       1.307   9.826  14.456  1.00 92.09           C  
ATOM   2176  CD1 PHE A 274       1.306   9.534  15.815  1.00 92.09           C  
ATOM   2177  CD2 PHE A 274       0.819   8.876  13.569  1.00 92.09           C  
ATOM   2178  CE1 PHE A 274       0.825   8.313  16.282  1.00 92.09           C  
ATOM   2179  CE2 PHE A 274       0.337   7.653  14.028  1.00 92.09           C  
ATOM   2180  CZ  PHE A 274       0.342   7.374  15.385  1.00 92.09           C  
ATOM   2181  N   THR A 275       2.222  14.335  14.542  1.00 89.51           N  
ATOM   2182  CA  THR A 275       2.894  15.552  14.101  1.00 89.51           C  
ATOM   2183  C   THR A 275       4.321  15.250  13.651  1.00 89.51           C  
ATOM   2184  CB  THR A 275       2.920  16.612  15.219  1.00 89.51           C  
ATOM   2185  O   THR A 275       4.836  15.891  12.732  1.00 89.51           O  
ATOM   2186  CG2 THR A 275       2.103  17.840  14.830  1.00 89.51           C  
ATOM   2187  OG1 THR A 275       2.373  16.047  16.417  1.00 89.51           O  
ATOM   2188  N   THR A 276       4.917  14.202  14.356  1.00 91.60           N  
ATOM   2189  CA  THR A 276       6.289  13.837  14.020  1.00 91.60           C  
ATOM   2190  C   THR A 276       6.403  12.336  13.767  1.00 91.60           C  
ATOM   2191  CB  THR A 276       7.266  14.248  15.137  1.00 91.60           C  
ATOM   2192  O   THR A 276       5.565  11.558  14.228  1.00 91.60           O  
ATOM   2193  CG2 THR A 276       7.087  15.715  15.512  1.00 91.60           C  
ATOM   2194  OG1 THR A 276       7.027  13.437  16.294  1.00 91.60           O  
ATOM   2195  N   GLN A 277       7.439  11.957  13.034  1.00 91.30           N  
ATOM   2196  CA  GLN A 277       7.720  10.545  12.797  1.00 91.30           C  
ATOM   2197  C   GLN A 277       8.050   9.823  14.101  1.00 91.30           C  
ATOM   2198  CB  GLN A 277       8.871  10.385  11.803  1.00 91.30           C  
ATOM   2199  O   GLN A 277       7.695   8.656  14.277  1.00 91.30           O  
ATOM   2200  CG  GLN A 277       8.494  10.724  10.367  1.00 91.30           C  
ATOM   2201  CD  GLN A 277       7.333   9.893   9.853  1.00 91.30           C  
ATOM   2202  NE2 GLN A 277       6.358  10.552   9.237  1.00 91.30           N  
ATOM   2203  OE1 GLN A 277       7.314   8.667  10.007  1.00 91.30           O  
ATOM   2204  N   HIS A 278       8.725  10.511  14.977  1.00 91.69           N  
ATOM   2205  CA  HIS A 278       9.090   9.926  16.262  1.00 91.69           C  
ATOM   2206  C   HIS A 278       7.851   9.525  17.056  1.00 91.69           C  
ATOM   2207  CB  HIS A 278       9.939  10.906  17.074  1.00 91.69           C  
ATOM   2208  O   HIS A 278       7.775   8.408  17.573  1.00 91.69           O  
ATOM   2209  CG  HIS A 278      10.415  10.349  18.378  1.00 91.69           C  
ATOM   2210  CD2 HIS A 278      10.048  10.628  19.651  1.00 91.69           C  
ATOM   2211  ND1 HIS A 278      11.392   9.381  18.462  1.00 91.69           N  
ATOM   2212  CE1 HIS A 278      11.605   9.087  19.734  1.00 91.69           C  
ATOM   2213  NE2 HIS A 278      10.802   9.830  20.476  1.00 91.69           N  
ATOM   2214  N   GLU A 279       6.879  10.386  17.085  1.00 94.09           N  
ATOM   2215  CA  GLU A 279       5.620  10.091  17.763  1.00 94.09           C  
ATOM   2216  C   GLU A 279       4.940   8.867  17.156  1.00 94.09           C  
ATOM   2217  CB  GLU A 279       4.681  11.298  17.704  1.00 94.09           C  
ATOM   2218  O   GLU A 279       4.443   8.003  17.881  1.00 94.09           O  
ATOM   2219  CG  GLU A 279       3.377  11.101  18.464  1.00 94.09           C  
ATOM   2220  CD  GLU A 279       2.400  12.253  18.288  1.00 94.09           C  
ATOM   2221  OE1 GLU A 279       1.272  12.179  18.826  1.00 94.09           O  
ATOM   2222  OE2 GLU A 279       2.766  13.236  17.607  1.00 94.09           O  
ATOM   2223  N   ARG A 280       4.971   8.931  15.954  1.00 94.49           N  
ATOM   2224  CA  ARG A 280       4.407   7.813  15.205  1.00 94.49           C  
ATOM   2225  C   ARG A 280       5.093   6.503  15.577  1.00 94.49           C  
ATOM   2226  CB  ARG A 280       4.529   8.059  13.699  1.00 94.49           C  
ATOM   2227  O   ARG A 280       4.427   5.522  15.915  1.00 94.49           O  
ATOM   2228  CG  ARG A 280       3.952   6.943  12.844  1.00 94.49           C  
ATOM   2229  CD  ARG A 280       4.099   7.237  11.358  1.00 94.49           C  
ATOM   2230  NE  ARG A 280       3.802   6.062  10.543  1.00 94.49           N  
ATOM   2231  NH1 ARG A 280       6.006   5.408  10.314  1.00 94.49           N  
ATOM   2232  NH2 ARG A 280       4.334   4.182   9.336  1.00 94.49           N  
ATOM   2233  CZ  ARG A 280       4.715   5.220  10.066  1.00 94.49           C  
ATOM   2234  N   PHE A 281       6.349   6.468  15.573  1.00 94.32           N  
ATOM   2235  CA  PHE A 281       7.126   5.270  15.867  1.00 94.32           C  
ATOM   2236  C   PHE A 281       6.876   4.800  17.295  1.00 94.32           C  
ATOM   2237  CB  PHE A 281       8.621   5.532  15.655  1.00 94.32           C  
ATOM   2238  O   PHE A 281       6.719   3.603  17.542  1.00 94.32           O  
ATOM   2239  CG  PHE A 281       9.065   5.382  14.225  1.00 94.32           C  
ATOM   2240  CD1 PHE A 281       9.132   4.128  13.630  1.00 94.32           C  
ATOM   2241  CD2 PHE A 281       9.417   6.497  13.475  1.00 94.32           C  
ATOM   2242  CE1 PHE A 281       9.544   3.987  12.307  1.00 94.32           C  
ATOM   2243  CE2 PHE A 281       9.829   6.364  12.152  1.00 94.32           C  
ATOM   2244  CZ  PHE A 281       9.893   5.108  11.570  1.00 94.32           C  
ATOM   2245  N   CYS A 282       6.853   5.724  18.179  1.00 95.17           N  
ATOM   2246  CA  CYS A 282       6.631   5.390  19.581  1.00 95.17           C  
ATOM   2247  C   CYS A 282       5.241   4.800  19.787  1.00 95.17           C  
ATOM   2248  CB  CYS A 282       6.805   6.628  20.461  1.00 95.17           C  
ATOM   2249  O   CYS A 282       5.091   3.767  20.443  1.00 95.17           O  
ATOM   2250  SG  CYS A 282       8.521   7.161  20.636  1.00 95.17           S  
ATOM   2251  N   THR A 283       4.276   5.466  19.181  1.00 96.54           N  
ATOM   2252  CA  THR A 283       2.894   5.029  19.344  1.00 96.54           C  
ATOM   2253  C   THR A 283       2.697   3.630  18.766  1.00 96.54           C  
ATOM   2254  CB  THR A 283       1.916   6.008  18.669  1.00 96.54           C  
ATOM   2255  O   THR A 283       2.145   2.751  19.431  1.00 96.54           O  
ATOM   2256  CG2 THR A 283       0.475   5.523  18.799  1.00 96.54           C  
ATOM   2257  OG1 THR A 283       2.033   7.295  19.289  1.00 96.54           O  
ATOM   2258  N   LEU A 284       3.142   3.422  17.581  1.00 96.59           N  
ATOM   2259  CA  LEU A 284       2.976   2.123  16.937  1.00 96.59           C  
ATOM   2260  C   LEU A 284       3.841   1.066  17.615  1.00 96.59           C  
ATOM   2261  CB  LEU A 284       3.330   2.213  15.450  1.00 96.59           C  
ATOM   2262  O   LEU A 284       3.443  -0.097  17.714  1.00 96.59           O  
ATOM   2263  CG  LEU A 284       2.436   3.110  14.593  1.00 96.59           C  
ATOM   2264  CD1 LEU A 284       2.812   2.983  13.121  1.00 96.59           C  
ATOM   2265  CD2 LEU A 284       0.967   2.761  14.807  1.00 96.59           C  
ATOM   2266  N   GLY A 285       5.026   1.447  18.053  1.00 95.63           N  
ATOM   2267  CA  GLY A 285       5.866   0.544  18.822  1.00 95.63           C  
ATOM   2268  C   GLY A 285       5.211   0.065  20.104  1.00 95.63           C  
ATOM   2269  O   GLY A 285       5.257  -1.124  20.425  1.00 95.63           O  
ATOM   2270  N   GLU A 286       4.621   0.991  20.824  1.00 96.82           N  
ATOM   2271  CA  GLU A 286       3.915   0.654  22.057  1.00 96.82           C  
ATOM   2272  C   GLU A 286       2.721  -0.254  21.778  1.00 96.82           C  
ATOM   2273  CB  GLU A 286       3.454   1.924  22.777  1.00 96.82           C  
ATOM   2274  O   GLU A 286       2.443  -1.177  22.546  1.00 96.82           O  
ATOM   2275  CG  GLU A 286       4.590   2.731  23.388  1.00 96.82           C  
ATOM   2276  CD  GLU A 286       4.142   4.076  23.939  1.00 96.82           C  
ATOM   2277  OE1 GLU A 286       4.958   4.768  24.589  1.00 96.82           O  
ATOM   2278  OE2 GLU A 286       2.965   4.439  23.720  1.00 96.82           O  
ATOM   2279  N   ALA A 287       2.052   0.017  20.728  1.00 97.37           N  
ATOM   2280  CA  ALA A 287       0.915  -0.819  20.349  1.00 97.37           C  
ATOM   2281  C   ALA A 287       1.343  -2.271  20.157  1.00 97.37           C  
ATOM   2282  CB  ALA A 287       0.264  -0.286  19.076  1.00 97.37           C  
ATOM   2283  O   ALA A 287       0.585  -3.194  20.465  1.00 97.37           O  
ATOM   2284  N   ARG A 288       2.463  -2.462  19.643  1.00 95.78           N  
ATOM   2285  CA  ARG A 288       2.994  -3.811  19.476  1.00 95.78           C  
ATOM   2286  C   ARG A 288       3.095  -4.530  20.817  1.00 95.78           C  
ATOM   2287  CB  ARG A 288       4.366  -3.768  18.799  1.00 95.78           C  
ATOM   2288  O   ARG A 288       3.112  -5.761  20.867  1.00 95.78           O  
ATOM   2289  CG  ARG A 288       4.332  -3.252  17.370  1.00 95.78           C  
ATOM   2290  CD  ARG A 288       5.732  -3.012  16.823  1.00 95.78           C  
ATOM   2291  NE  ARG A 288       6.485  -4.258  16.704  1.00 95.78           N  
ATOM   2292  NH1 ARG A 288       5.477  -4.920  14.733  1.00 95.78           N  
ATOM   2293  NH2 ARG A 288       7.082  -6.237  15.704  1.00 95.78           N  
ATOM   2294  CZ  ARG A 288       6.346  -5.135  15.714  1.00 95.78           C  
ATOM   2295  N   GLN A 289       3.245  -3.770  21.825  1.00 94.13           N  
ATOM   2296  CA  GLN A 289       3.351  -4.317  23.174  1.00 94.13           C  
ATOM   2297  C   GLN A 289       1.995  -4.321  23.873  1.00 94.13           C  
ATOM   2298  CB  GLN A 289       4.364  -3.522  23.998  1.00 94.13           C  
ATOM   2299  O   GLN A 289       1.912  -4.572  25.077  1.00 94.13           O  
ATOM   2300  CG  GLN A 289       5.777  -3.552  23.431  1.00 94.13           C  
ATOM   2301  CD  GLN A 289       6.739  -2.669  24.204  1.00 94.13           C  
ATOM   2302  NE2 GLN A 289       7.950  -2.512  23.681  1.00 94.13           N  
ATOM   2303  OE1 GLN A 289       6.395  -2.131  25.261  1.00 94.13           O  
ATOM   2304  N   GLY A 290       1.009  -3.950  23.161  1.00 94.12           N  
ATOM   2305  CA  GLY A 290      -0.342  -4.023  23.692  1.00 94.12           C  
ATOM   2306  C   GLY A 290      -0.783  -2.745  24.379  1.00 94.12           C  
ATOM   2307  O   GLY A 290      -1.780  -2.736  25.105  1.00 94.12           O  
ATOM   2308  N   VAL A 291       0.032  -1.754  24.187  1.00 97.36           N  
ATOM   2309  CA  VAL A 291      -0.277  -0.466  24.799  1.00 97.36           C  
ATOM   2310  C   VAL A 291      -0.785   0.504  23.733  1.00 97.36           C  
ATOM   2311  CB  VAL A 291       0.952   0.131  25.519  1.00 97.36           C  
ATOM   2312  O   VAL A 291      -0.067   0.822  22.782  1.00 97.36           O  
ATOM   2313  CG1 VAL A 291       0.602   1.468  26.169  1.00 97.36           C  
ATOM   2314  CG2 VAL A 291       1.486  -0.850  26.562  1.00 97.36           C  
ATOM   2315  N   PHE A 292      -2.060   1.042  24.009  1.00 98.04           N  
ATOM   2316  CA  PHE A 292      -2.679   1.961  23.061  1.00 98.04           C  
ATOM   2317  C   PHE A 292      -2.805   3.356  23.662  1.00 98.04           C  
ATOM   2318  CB  PHE A 292      -4.057   1.447  22.633  1.00 98.04           C  
ATOM   2319  O   PHE A 292      -2.885   3.506  24.883  1.00 98.04           O  
ATOM   2320  CG  PHE A 292      -4.007   0.188  21.809  1.00 98.04           C  
ATOM   2321  CD1 PHE A 292      -4.103   0.244  20.424  1.00 98.04           C  
ATOM   2322  CD2 PHE A 292      -3.864  -1.051  22.421  1.00 98.04           C  
ATOM   2323  CE1 PHE A 292      -4.057  -0.919  19.659  1.00 98.04           C  
ATOM   2324  CE2 PHE A 292      -3.817  -2.217  21.663  1.00 98.04           C  
ATOM   2325  CZ  PHE A 292      -3.914  -2.149  20.282  1.00 98.04           C  
ATOM   2326  N   PRO A 293      -2.820   4.402  22.730  1.00 97.62           N  
ATOM   2327  CA  PRO A 293      -3.066   5.744  23.263  1.00 97.62           C  
ATOM   2328  C   PRO A 293      -4.382   5.842  24.031  1.00 97.62           C  
ATOM   2329  CB  PRO A 293      -3.099   6.621  22.009  1.00 97.62           C  
ATOM   2330  O   PRO A 293      -5.404   5.316  23.582  1.00 97.62           O  
ATOM   2331  CG  PRO A 293      -2.315   5.860  20.990  1.00 97.62           C  
ATOM   2332  CD  PRO A 293      -2.553   4.392  21.202  1.00 97.62           C  
ATOM   2333  N   LYS A 294      -4.353   6.509  25.183  1.00 96.83           N  
ATOM   2334  CA  LYS A 294      -5.502   6.608  26.079  1.00 96.83           C  
ATOM   2335  C   LYS A 294      -6.702   7.228  25.369  1.00 96.83           C  
ATOM   2336  CB  LYS A 294      -5.146   7.429  27.319  1.00 96.83           C  
ATOM   2337  O   LYS A 294      -7.823   6.730  25.484  1.00 96.83           O  
ATOM   2338  CG  LYS A 294      -6.224   7.429  28.393  1.00 96.83           C  
ATOM   2339  CD  LYS A 294      -5.792   8.221  29.620  1.00 96.83           C  
ATOM   2340  CE  LYS A 294      -6.898   8.283  30.665  1.00 96.83           C  
ATOM   2341  NZ  LYS A 294      -6.478   9.057  31.871  1.00 96.83           N  
ATOM   2342  N   GLU A 295      -6.426   8.291  24.659  1.00 95.35           N  
ATOM   2343  CA  GLU A 295      -7.498   8.982  23.948  1.00 95.35           C  
ATOM   2344  C   GLU A 295      -8.200   8.049  22.966  1.00 95.35           C  
ATOM   2345  CB  GLU A 295      -6.952  10.208  23.211  1.00 95.35           C  
ATOM   2346  O   GLU A 295      -9.430   8.039  22.883  1.00 95.35           O  
ATOM   2347  CG  GLU A 295      -8.030  11.080  22.584  1.00 95.35           C  
ATOM   2348  CD  GLU A 295      -7.475  12.306  21.877  1.00 95.35           C  
ATOM   2349  OE1 GLU A 295      -8.268  13.085  21.301  1.00 95.35           O  
ATOM   2350  OE2 GLU A 295      -6.238  12.488  21.899  1.00 95.35           O  
ATOM   2351  N   PHE A 296      -7.455   7.274  22.232  1.00 97.35           N  
ATOM   2352  CA  PHE A 296      -8.003   6.298  21.298  1.00 97.35           C  
ATOM   2353  C   PHE A 296      -8.780   5.216  22.039  1.00 97.35           C  
ATOM   2354  CB  PHE A 296      -6.886   5.663  20.464  1.00 97.35           C  
ATOM   2355  O   PHE A 296      -9.922   4.914  21.687  1.00 97.35           O  
ATOM   2356  CG  PHE A 296      -7.313   4.428  19.717  1.00 97.35           C  
ATOM   2357  CD1 PHE A 296      -6.930   3.166  20.155  1.00 97.35           C  
ATOM   2358  CD2 PHE A 296      -8.098   4.530  18.575  1.00 97.35           C  
ATOM   2359  CE1 PHE A 296      -7.324   2.022  19.465  1.00 97.35           C  
ATOM   2360  CE2 PHE A 296      -8.495   3.391  17.881  1.00 97.35           C  
ATOM   2361  CZ  PHE A 296      -8.106   2.138  18.327  1.00 97.35           C  
ATOM   2362  N   ALA A 297      -8.237   4.654  23.028  1.00 97.43           N  
ATOM   2363  CA  ALA A 297      -8.838   3.549  23.770  1.00 97.43           C  
ATOM   2364  C   ALA A 297     -10.160   3.970  24.407  1.00 97.43           C  
ATOM   2365  CB  ALA A 297      -7.875   3.040  24.839  1.00 97.43           C  
ATOM   2366  O   ALA A 297     -11.125   3.203  24.414  1.00 97.43           O  
ATOM   2367  N   ASP A 298     -10.224   5.190  24.888  1.00 97.61           N  
ATOM   2368  CA  ASP A 298     -11.418   5.691  25.561  1.00 97.61           C  
ATOM   2369  C   ASP A 298     -12.515   6.029  24.554  1.00 97.61           C  
ATOM   2370  CB  ASP A 298     -11.082   6.921  26.406  1.00 97.61           C  
ATOM   2371  O   ASP A 298     -13.690   5.737  24.786  1.00 97.61           O  
ATOM   2372  CG  ASP A 298     -10.250   6.589  27.632  1.00 97.61           C  
ATOM   2373  OD1 ASP A 298     -10.138   5.396  27.989  1.00 97.61           O  
ATOM   2374  OD2 ASP A 298      -9.704   7.529  28.250  1.00 97.61           O  
ATOM   2375  N   THR A 299     -12.118   6.547  23.438  1.00 97.59           N  
ATOM   2376  CA  THR A 299     -13.064   7.043  22.445  1.00 97.59           C  
ATOM   2377  C   THR A 299     -13.596   5.898  21.587  1.00 97.59           C  
ATOM   2378  CB  THR A 299     -12.419   8.109  21.541  1.00 97.59           C  
ATOM   2379  O   THR A 299     -14.771   5.890  21.213  1.00 97.59           O  
ATOM   2380  CG2 THR A 299     -13.449   8.732  20.604  1.00 97.59           C  
ATOM   2381  OG1 THR A 299     -11.847   9.138  22.358  1.00 97.59           O  
ATOM   2382  N   TYR A 300     -12.767   4.884  21.324  1.00 97.85           N  
ATOM   2383  CA  TYR A 300     -13.124   3.802  20.414  1.00 97.85           C  
ATOM   2384  C   TYR A 300     -12.843   2.443  21.045  1.00 97.85           C  
ATOM   2385  CB  TYR A 300     -12.357   3.934  19.095  1.00 97.85           C  
ATOM   2386  O   TYR A 300     -12.014   1.679  20.545  1.00 97.85           O  
ATOM   2387  CG  TYR A 300     -12.497   5.288  18.444  1.00 97.85           C  
ATOM   2388  CD1 TYR A 300     -13.685   5.664  17.821  1.00 97.85           C  
ATOM   2389  CD2 TYR A 300     -11.442   6.194  18.450  1.00 97.85           C  
ATOM   2390  CE1 TYR A 300     -13.818   6.911  17.219  1.00 97.85           C  
ATOM   2391  CE2 TYR A 300     -11.563   7.444  17.850  1.00 97.85           C  
ATOM   2392  OH  TYR A 300     -12.879   9.028  16.643  1.00 97.85           O  
ATOM   2393  CZ  TYR A 300     -12.753   7.792  17.239  1.00 97.85           C  
ATOM   2394  N   PRO A 301     -13.594   2.052  22.062  1.00 97.94           N  
ATOM   2395  CA  PRO A 301     -13.313   0.814  22.792  1.00 97.94           C  
ATOM   2396  C   PRO A 301     -13.552  -0.436  21.948  1.00 97.94           C  
ATOM   2397  CB  PRO A 301     -14.288   0.871  23.971  1.00 97.94           C  
ATOM   2398  O   PRO A 301     -12.863  -1.445  22.123  1.00 97.94           O  
ATOM   2399  CG  PRO A 301     -15.349   1.833  23.543  1.00 97.94           C  
ATOM   2400  CD  PRO A 301     -14.716   2.892  22.687  1.00 97.94           C  
ATOM   2401  N   VAL A 302     -14.510  -0.352  21.079  1.00 97.91           N  
ATOM   2402  CA  VAL A 302     -14.820  -1.486  20.214  1.00 97.91           C  
ATOM   2403  C   VAL A 302     -13.660  -1.734  19.252  1.00 97.91           C  
ATOM   2404  CB  VAL A 302     -16.128  -1.257  19.424  1.00 97.91           C  
ATOM   2405  O   VAL A 302     -13.202  -2.870  19.102  1.00 97.91           O  
ATOM   2406  CG1 VAL A 302     -16.360  -2.389  18.424  1.00 97.91           C  
ATOM   2407  CG2 VAL A 302     -17.313  -1.133  20.380  1.00 97.91           C  
ATOM   2408  N   GLU A 303     -13.136  -0.700  18.577  1.00 98.43           N  
ATOM   2409  CA  GLU A 303     -12.004  -0.806  17.662  1.00 98.43           C  
ATOM   2410  C   GLU A 303     -10.730  -1.202  18.404  1.00 98.43           C  
ATOM   2411  CB  GLU A 303     -11.790   0.513  16.916  1.00 98.43           C  
ATOM   2412  O   GLU A 303      -9.949  -2.021  17.915  1.00 98.43           O  
ATOM   2413  CG  GLU A 303     -12.863   0.816  15.881  1.00 98.43           C  
ATOM   2414  CD  GLU A 303     -14.141   1.373  16.487  1.00 98.43           C  
ATOM   2415  OE1 GLU A 303     -15.147   1.516  15.755  1.00 98.43           O  
ATOM   2416  OE2 GLU A 303     -14.136   1.671  17.702  1.00 98.43           O  
ATOM   2417  N   ARG A 304     -10.609  -0.642  19.546  1.00 98.25           N  
ATOM   2418  CA  ARG A 304      -9.452  -0.994  20.362  1.00 98.25           C  
ATOM   2419  C   ARG A 304      -9.399  -2.497  20.618  1.00 98.25           C  
ATOM   2420  CB  ARG A 304      -9.482  -0.238  21.692  1.00 98.25           C  
ATOM   2421  O   ARG A 304      -8.337  -3.113  20.508  1.00 98.25           O  
ATOM   2422  CG  ARG A 304      -8.324  -0.574  22.618  1.00 98.25           C  
ATOM   2423  CD  ARG A 304      -8.785  -1.370  23.831  1.00 98.25           C  
ATOM   2424  NE  ARG A 304      -7.657  -1.812  24.646  1.00 98.25           N  
ATOM   2425  NH1 ARG A 304      -8.955  -2.866  26.240  1.00 98.25           N  
ATOM   2426  NH2 ARG A 304      -6.671  -2.863  26.435  1.00 98.25           N  
ATOM   2427  CZ  ARG A 304      -7.764  -2.513  25.772  1.00 98.25           C  
ATOM   2428  N   ALA A 305     -10.492  -3.080  21.041  1.00 98.33           N  
ATOM   2429  CA  ALA A 305     -10.554  -4.511  21.329  1.00 98.33           C  
ATOM   2430  C   ALA A 305     -10.184  -5.335  20.099  1.00 98.33           C  
ATOM   2431  CB  ALA A 305     -11.946  -4.894  21.824  1.00 98.33           C  
ATOM   2432  O   ALA A 305      -9.436  -6.310  20.200  1.00 98.33           O  
ATOM   2433  N   LEU A 306     -10.684  -4.971  18.973  1.00 98.59           N  
ATOM   2434  CA  LEU A 306     -10.394  -5.670  17.725  1.00 98.59           C  
ATOM   2435  C   LEU A 306      -8.919  -5.543  17.362  1.00 98.59           C  
ATOM   2436  CB  LEU A 306     -11.261  -5.121  16.589  1.00 98.59           C  
ATOM   2437  O   LEU A 306      -8.262  -6.542  17.057  1.00 98.59           O  
ATOM   2438  CG  LEU A 306     -11.018  -5.718  15.202  1.00 98.59           C  
ATOM   2439  CD1 LEU A 306     -11.259  -7.224  15.224  1.00 98.59           C  
ATOM   2440  CD2 LEU A 306     -11.911  -5.044  14.166  1.00 98.59           C  
ATOM   2441  N   PHE A 307      -8.369  -4.259  17.388  1.00 98.54           N  
ATOM   2442  CA  PHE A 307      -6.978  -4.026  17.018  1.00 98.54           C  
ATOM   2443  C   PHE A 307      -6.036  -4.768  17.959  1.00 98.54           C  
ATOM   2444  CB  PHE A 307      -6.661  -2.527  17.032  1.00 98.54           C  
ATOM   2445  O   PHE A 307      -4.997  -5.275  17.533  1.00 98.54           O  
ATOM   2446  CG  PHE A 307      -7.468  -1.727  16.045  1.00 98.54           C  
ATOM   2447  CD1 PHE A 307      -8.302  -2.360  15.133  1.00 98.54           C  
ATOM   2448  CD2 PHE A 307      -7.391  -0.340  16.030  1.00 98.54           C  
ATOM   2449  CE1 PHE A 307      -9.050  -1.622  14.218  1.00 98.54           C  
ATOM   2450  CE2 PHE A 307      -8.135   0.404  15.119  1.00 98.54           C  
ATOM   2451  CZ  PHE A 307      -8.963  -0.239  14.213  1.00 98.54           C  
ATOM   2452  N   GLN A 308      -6.378  -4.841  19.201  1.00 98.49           N  
ATOM   2453  CA  GLN A 308      -5.588  -5.578  20.182  1.00 98.49           C  
ATOM   2454  C   GLN A 308      -5.479  -7.053  19.805  1.00 98.49           C  
ATOM   2455  CB  GLN A 308      -6.197  -5.437  21.578  1.00 98.49           C  
ATOM   2456  O   GLN A 308      -4.400  -7.643  19.890  1.00 98.49           O  
ATOM   2457  CG  GLN A 308      -5.414  -6.160  22.666  1.00 98.49           C  
ATOM   2458  CD  GLN A 308      -4.448  -5.248  23.398  1.00 98.49           C  
ATOM   2459  NE2 GLN A 308      -3.416  -5.835  23.995  1.00 98.49           N  
ATOM   2460  OE1 GLN A 308      -4.627  -4.027  23.427  1.00 98.49           O  
ATOM   2461  N   LYS A 309      -6.574  -7.655  19.418  1.00 98.44           N  
ATOM   2462  CA  LYS A 309      -6.559  -9.053  18.997  1.00 98.44           C  
ATOM   2463  C   LYS A 309      -5.710  -9.241  17.743  1.00 98.44           C  
ATOM   2464  CB  LYS A 309      -7.982  -9.555  18.747  1.00 98.44           C  
ATOM   2465  O   LYS A 309      -4.963 -10.215  17.632  1.00 98.44           O  
ATOM   2466  CG  LYS A 309      -8.804  -9.742  20.014  1.00 98.44           C  
ATOM   2467  CD  LYS A 309     -10.197 -10.274  19.703  1.00 98.44           C  
ATOM   2468  CE  LYS A 309     -11.047 -10.388  20.961  1.00 98.44           C  
ATOM   2469  NZ  LYS A 309     -12.441 -10.823  20.650  1.00 98.44           N  
ATOM   2470  N   MET A 310      -5.813  -8.280  16.774  1.00 98.72           N  
ATOM   2471  CA  MET A 310      -5.049  -8.342  15.531  1.00 98.72           C  
ATOM   2472  C   MET A 310      -3.551  -8.282  15.810  1.00 98.72           C  
ATOM   2473  CB  MET A 310      -5.453  -7.202  14.594  1.00 98.72           C  
ATOM   2474  O   MET A 310      -2.757  -8.888  15.088  1.00 98.72           O  
ATOM   2475  CG  MET A 310      -6.871  -7.322  14.059  1.00 98.72           C  
ATOM   2476  SD  MET A 310      -7.407  -5.822  13.148  1.00 98.72           S  
ATOM   2477  CE  MET A 310      -6.325  -5.926  11.695  1.00 98.72           C  
ATOM   2478  N   LEU A 311      -3.202  -7.581  16.953  1.00 98.51           N  
ATOM   2479  CA  LEU A 311      -1.798  -7.325  17.252  1.00 98.51           C  
ATOM   2480  C   LEU A 311      -1.273  -8.316  18.286  1.00 98.51           C  
ATOM   2481  CB  LEU A 311      -1.610  -5.893  17.760  1.00 98.51           C  
ATOM   2482  O   LEU A 311      -0.257  -8.061  18.937  1.00 98.51           O  
ATOM   2483  CG  LEU A 311      -1.868  -4.775  16.748  1.00 98.51           C  
ATOM   2484  CD1 LEU A 311      -1.749  -3.412  17.422  1.00 98.51           C  
ATOM   2485  CD2 LEU A 311      -0.902  -4.883  15.574  1.00 98.51           C  
ATOM   2486  N   SER A 312      -1.950  -9.435  18.447  1.00 98.12           N  
ATOM   2487  CA  SER A 312      -1.485 -10.464  19.371  1.00 98.12           C  
ATOM   2488  C   SER A 312      -0.125 -11.010  18.950  1.00 98.12           C  
ATOM   2489  CB  SER A 312      -2.498 -11.606  19.457  1.00 98.12           C  
ATOM   2490  O   SER A 312       0.126 -11.217  17.761  1.00 98.12           O  
ATOM   2491  OG  SER A 312      -2.060 -12.600  20.367  1.00 98.12           O  
ATOM   2492  N   GLU A 313       0.746 -11.289  19.984  1.00 96.09           N  
ATOM   2493  CA  GLU A 313       2.059 -11.873  19.729  1.00 96.09           C  
ATOM   2494  C   GLU A 313       1.935 -13.277  19.143  1.00 96.09           C  
ATOM   2495  CB  GLU A 313       2.889 -11.912  21.015  1.00 96.09           C  
ATOM   2496  O   GLU A 313       2.696 -13.652  18.249  1.00 96.09           O  
ATOM   2497  CG  GLU A 313       4.334 -12.341  20.802  1.00 96.09           C  
ATOM   2498  CD  GLU A 313       5.208 -11.239  20.226  1.00 96.09           C  
ATOM   2499  OE1 GLU A 313       6.389 -11.506  19.906  1.00 96.09           O  
ATOM   2500  OE2 GLU A 313       4.709 -10.099  20.095  1.00 96.09           O  
ATOM   2501  N   ASP A 314       0.999 -13.963  19.690  1.00 95.51           N  
ATOM   2502  CA  ASP A 314       0.688 -15.307  19.213  1.00 95.51           C  
ATOM   2503  C   ASP A 314      -0.216 -15.257  17.983  1.00 95.51           C  
ATOM   2504  CB  ASP A 314       0.026 -16.130  20.320  1.00 95.51           C  
ATOM   2505  O   ASP A 314      -1.374 -14.844  18.074  1.00 95.51           O  
ATOM   2506  CG  ASP A 314      -0.207 -17.577  19.923  1.00 95.51           C  
ATOM   2507  OD1 ASP A 314       0.125 -17.958  18.780  1.00 95.51           O  
ATOM   2508  OD2 ASP A 314      -0.730 -18.343  20.761  1.00 95.51           O  
ATOM   2509  N   GLU A 315       0.287 -15.816  16.781  1.00 95.71           N  
ATOM   2510  CA  GLU A 315      -0.441 -15.724  15.519  1.00 95.71           C  
ATOM   2511  C   GLU A 315      -1.793 -16.425  15.609  1.00 95.71           C  
ATOM   2512  CB  GLU A 315       0.386 -16.319  14.376  1.00 95.71           C  
ATOM   2513  O   GLU A 315      -2.746 -16.037  14.930  1.00 95.71           O  
ATOM   2514  CG  GLU A 315       0.667 -17.807  14.532  1.00 95.71           C  
ATOM   2515  CD  GLU A 315       1.540 -18.372  13.422  1.00 95.71           C  
ATOM   2516  OE1 GLU A 315       1.559 -19.609  13.235  1.00 95.71           O  
ATOM   2517  OE2 GLU A 315       2.210 -17.570  12.734  1.00 95.71           O  
ATOM   2518  N   SER A 316      -1.971 -17.478  16.467  1.00 95.86           N  
ATOM   2519  CA  SER A 316      -3.194 -18.268  16.562  1.00 95.86           C  
ATOM   2520  C   SER A 316      -4.293 -17.500  17.289  1.00 95.86           C  
ATOM   2521  CB  SER A 316      -2.924 -19.590  17.281  1.00 95.86           C  
ATOM   2522  O   SER A 316      -5.470 -17.855  17.199  1.00 95.86           O  
ATOM   2523  OG  SER A 316      -2.559 -19.364  18.631  1.00 95.86           O  
ATOM   2524  N   CYS A 317      -3.891 -16.514  17.974  1.00 97.02           N  
ATOM   2525  CA  CYS A 317      -4.847 -15.731  18.748  1.00 97.02           C  
ATOM   2526  C   CYS A 317      -5.442 -14.609  17.905  1.00 97.02           C  
ATOM   2527  CB  CYS A 317      -4.179 -15.147  19.992  1.00 97.02           C  
ATOM   2528  O   CYS A 317      -6.380 -13.935  18.334  1.00 97.02           O  
ATOM   2529  SG  CYS A 317      -3.726 -16.387  21.225  1.00 97.02           S  
ATOM   2530  N   ARG A 318      -4.875 -14.405  16.743  1.00 98.32           N  
ATOM   2531  CA  ARG A 318      -5.388 -13.355  15.869  1.00 98.32           C  
ATOM   2532  C   ARG A 318      -6.659 -13.808  15.158  1.00 98.32           C  
ATOM   2533  CB  ARG A 318      -4.330 -12.947  14.841  1.00 98.32           C  
ATOM   2534  O   ARG A 318      -6.829 -14.995  14.874  1.00 98.32           O  
ATOM   2535  CG  ARG A 318      -3.065 -12.370  15.455  1.00 98.32           C  
ATOM   2536  CD  ARG A 318      -2.009 -12.076  14.398  1.00 98.32           C  
ATOM   2537  NE  ARG A 318      -0.680 -11.937  14.989  1.00 98.32           N  
ATOM   2538  NH1 ARG A 318       0.462 -12.390  13.033  1.00 98.32           N  
ATOM   2539  NH2 ARG A 318       1.616 -11.939  14.962  1.00 98.32           N  
ATOM   2540  CZ  ARG A 318       0.463 -12.089  14.326  1.00 98.32           C  
ATOM   2541  N   PRO A 319      -7.653 -12.868  14.925  1.00 98.10           N  
ATOM   2542  CA  PRO A 319      -8.907 -13.226  14.258  1.00 98.10           C  
ATOM   2543  C   PRO A 319      -8.705 -13.624  12.797  1.00 98.10           C  
ATOM   2544  CB  PRO A 319      -9.741 -11.947  14.365  1.00 98.10           C  
ATOM   2545  O   PRO A 319      -7.687 -13.276  12.194  1.00 98.10           O  
ATOM   2546  CG  PRO A 319      -8.738 -10.841  14.425  1.00 98.10           C  
ATOM   2547  CD  PRO A 319      -7.518 -11.342  15.143  1.00 98.10           C  
ATOM   2548  N   LEU A 320      -9.654 -14.371  12.385  1.00 97.28           N  
ATOM   2549  CA  LEU A 320      -9.666 -14.654  10.954  1.00 97.28           C  
ATOM   2550  C   LEU A 320     -10.092 -13.423  10.160  1.00 97.28           C  
ATOM   2551  CB  LEU A 320     -10.603 -15.824  10.645  1.00 97.28           C  
ATOM   2552  O   LEU A 320     -10.826 -12.574  10.670  1.00 97.28           O  
ATOM   2553  CG  LEU A 320     -10.256 -17.162  11.301  1.00 97.28           C  
ATOM   2554  CD1 LEU A 320     -11.348 -18.189  11.021  1.00 97.28           C  
ATOM   2555  CD2 LEU A 320      -8.903 -17.664  10.807  1.00 97.28           C  
ATOM   2556  N   MET A 321      -9.603 -13.359   8.909  1.00 97.89           N  
ATOM   2557  CA  MET A 321      -9.927 -12.214   8.064  1.00 97.89           C  
ATOM   2558  C   MET A 321     -11.437 -12.049   7.926  1.00 97.89           C  
ATOM   2559  CB  MET A 321      -9.289 -12.368   6.682  1.00 97.89           C  
ATOM   2560  O   MET A 321     -11.949 -10.929   7.963  1.00 97.89           O  
ATOM   2561  CG  MET A 321      -9.436 -11.139   5.799  1.00 97.89           C  
ATOM   2562  SD  MET A 321      -8.838  -9.610   6.618  1.00 97.89           S  
ATOM   2563  CE  MET A 321      -7.046  -9.888   6.546  1.00 97.89           C  
ATOM   2564  N   LYS A 322     -12.236 -13.122   7.789  1.00 97.58           N  
ATOM   2565  CA  LYS A 322     -13.686 -13.059   7.634  1.00 97.58           C  
ATOM   2566  C   LYS A 322     -14.340 -12.400   8.845  1.00 97.58           C  
ATOM   2567  CB  LYS A 322     -14.265 -14.459   7.423  1.00 97.58           C  
ATOM   2568  O   LYS A 322     -15.342 -11.695   8.709  1.00 97.58           O  
ATOM   2569  CG  LYS A 322     -14.036 -15.406   8.591  1.00 97.58           C  
ATOM   2570  CD  LYS A 322     -14.608 -16.790   8.310  1.00 97.58           C  
ATOM   2571  CE  LYS A 322     -14.335 -17.753   9.457  1.00 97.58           C  
ATOM   2572  NZ  LYS A 322     -14.873 -19.118   9.175  1.00 97.58           N  
ATOM   2573  N   ASP A 323     -13.764 -12.661  10.012  1.00 98.17           N  
ATOM   2574  CA  ASP A 323     -14.307 -12.075  11.234  1.00 98.17           C  
ATOM   2575  C   ASP A 323     -14.014 -10.577  11.301  1.00 98.17           C  
ATOM   2576  CB  ASP A 323     -13.736 -12.778  12.467  1.00 98.17           C  
ATOM   2577  O   ASP A 323     -14.824  -9.804  11.817  1.00 98.17           O  
ATOM   2578  CG  ASP A 323     -14.083 -14.256  12.521  1.00 98.17           C  
ATOM   2579  OD1 ASP A 323     -15.221 -14.628  12.160  1.00 98.17           O  
ATOM   2580  OD2 ASP A 323     -13.213 -15.054  12.930  1.00 98.17           O  
ATOM   2581  N   ILE A 324     -12.913 -10.200  10.822  1.00 98.65           N  
ATOM   2582  CA  ILE A 324     -12.544  -8.789  10.779  1.00 98.65           C  
ATOM   2583  C   ILE A 324     -13.486  -8.038   9.840  1.00 98.65           C  
ATOM   2584  CB  ILE A 324     -11.078  -8.602  10.331  1.00 98.65           C  
ATOM   2585  O   ILE A 324     -14.014  -6.982  10.195  1.00 98.65           O  
ATOM   2586  CG1 ILE A 324     -10.122  -9.230  11.352  1.00 98.65           C  
ATOM   2587  CG2 ILE A 324     -10.761  -7.117  10.126  1.00 98.65           C  
ATOM   2588  CD1 ILE A 324      -8.681  -9.327  10.873  1.00 98.65           C  
ATOM   2589  N   VAL A 325     -13.678  -8.547   8.685  1.00 98.56           N  
ATOM   2590  CA  VAL A 325     -14.559  -7.932   7.698  1.00 98.56           C  
ATOM   2591  C   VAL A 325     -15.967  -7.798   8.274  1.00 98.56           C  
ATOM   2592  CB  VAL A 325     -14.596  -8.746   6.385  1.00 98.56           C  
ATOM   2593  O   VAL A 325     -16.598  -6.746   8.147  1.00 98.56           O  
ATOM   2594  CG1 VAL A 325     -15.739  -8.272   5.488  1.00 98.56           C  
ATOM   2595  CG2 VAL A 325     -13.259  -8.640   5.653  1.00 98.56           C  
ATOM   2596  N   LYS A 326     -16.437  -8.855   8.883  1.00 98.35           N  
ATOM   2597  CA  LYS A 326     -17.759  -8.840   9.502  1.00 98.35           C  
ATOM   2598  C   LYS A 326     -17.853  -7.755  10.571  1.00 98.35           C  
ATOM   2599  CB  LYS A 326     -18.082 -10.205  10.112  1.00 98.35           C  
ATOM   2600  O   LYS A 326     -18.829  -7.002  10.614  1.00 98.35           O  
ATOM   2601  CG  LYS A 326     -19.488 -10.310  10.684  1.00 98.35           C  
ATOM   2602  CD  LYS A 326     -19.750 -11.690  11.274  1.00 98.35           C  
ATOM   2603  CE  LYS A 326     -21.129 -11.773  11.913  1.00 98.35           C  
ATOM   2604  NZ  LYS A 326     -21.380 -13.117  12.516  1.00 98.35           N  
ATOM   2605  N   ALA A 327     -16.869  -7.679  11.399  1.00 98.35           N  
ATOM   2606  CA  ALA A 327     -16.849  -6.689  12.472  1.00 98.35           C  
ATOM   2607  C   ALA A 327     -16.875  -5.270  11.910  1.00 98.35           C  
ATOM   2608  CB  ALA A 327     -15.620  -6.886  13.355  1.00 98.35           C  
ATOM   2609  O   ALA A 327     -17.585  -4.404  12.426  1.00 98.35           O  
ATOM   2610  N   LEU A 328     -16.136  -4.981  10.883  1.00 98.31           N  
ATOM   2611  CA  LEU A 328     -16.083  -3.657  10.273  1.00 98.31           C  
ATOM   2612  C   LEU A 328     -17.418  -3.301   9.628  1.00 98.31           C  
ATOM   2613  CB  LEU A 328     -14.965  -3.592   9.229  1.00 98.31           C  
ATOM   2614  O   LEU A 328     -17.891  -2.169   9.754  1.00 98.31           O  
ATOM   2615  CG  LEU A 328     -13.534  -3.678   9.761  1.00 98.31           C  
ATOM   2616  CD1 LEU A 328     -12.545  -3.796   8.606  1.00 98.31           C  
ATOM   2617  CD2 LEU A 328     -13.211  -2.465  10.626  1.00 98.31           C  
ATOM   2618  N   ARG A 329     -18.075  -4.239   9.012  1.00 98.05           N  
ATOM   2619  CA  ARG A 329     -19.382  -4.013   8.402  1.00 98.05           C  
ATOM   2620  C   ARG A 329     -20.426  -3.664   9.457  1.00 98.05           C  
ATOM   2621  CB  ARG A 329     -19.827  -5.245   7.611  1.00 98.05           C  
ATOM   2622  O   ARG A 329     -21.246  -2.766   9.254  1.00 98.05           O  
ATOM   2623  CG  ARG A 329     -19.137  -5.396   6.265  1.00 98.05           C  
ATOM   2624  CD  ARG A 329     -19.673  -6.589   5.487  1.00 98.05           C  
ATOM   2625  NE  ARG A 329     -19.015  -6.728   4.191  1.00 98.05           N  
ATOM   2626  NH1 ARG A 329     -19.539  -8.962   3.931  1.00 98.05           N  
ATOM   2627  NH2 ARG A 329     -18.340  -7.866   2.314  1.00 98.05           N  
ATOM   2628  CZ  ARG A 329     -18.966  -7.852   3.481  1.00 98.05           C  
ATOM   2629  N   GLN A 330     -20.353  -4.327  10.514  1.00 97.16           N  
ATOM   2630  CA  GLN A 330     -21.299  -4.073  11.595  1.00 97.16           C  
ATOM   2631  C   GLN A 330     -21.115  -2.671  12.169  1.00 97.16           C  
ATOM   2632  CB  GLN A 330     -21.145  -5.118  12.701  1.00 97.16           C  
ATOM   2633  O   GLN A 330     -22.084  -2.029  12.578  1.00 97.16           O  
ATOM   2634  CG  GLN A 330     -21.686  -6.492  12.329  1.00 97.16           C  
ATOM   2635  CD  GLN A 330     -21.366  -7.550  13.368  1.00 97.16           C  
ATOM   2636  NE2 GLN A 330     -21.862  -8.763  13.151  1.00 97.16           N  
ATOM   2637  OE1 GLN A 330     -20.677  -7.279  14.357  1.00 97.16           O  
ATOM   2638  N   GLY A 331     -19.941  -2.233  12.136  1.00 94.83           N  
ATOM   2639  CA  GLY A 331     -19.618  -0.921  12.674  1.00 94.83           C  
ATOM   2640  C   GLY A 331     -20.053   0.218  11.771  1.00 94.83           C  
ATOM   2641  O   GLY A 331     -20.236   1.347  12.231  1.00 94.83           O  
ATOM   2642  N   ILE A 332     -20.203  -0.061  10.472  1.00 95.39           N  
ATOM   2643  CA  ILE A 332     -20.674   0.925   9.506  1.00 95.39           C  
ATOM   2644  C   ILE A 332     -22.197   1.021   9.567  1.00 95.39           C  
ATOM   2645  CB  ILE A 332     -20.216   0.577   8.072  1.00 95.39           C  
ATOM   2646  O   ILE A 332     -22.757   2.119   9.559  1.00 95.39           O  
ATOM   2647  CG1 ILE A 332     -18.691   0.687   7.957  1.00 95.39           C  
ATOM   2648  CG2 ILE A 332     -20.910   1.481   7.049  1.00 95.39           C  
ATOM   2649  CD1 ILE A 332     -18.124   0.102   6.670  1.00 95.39           C  
TER
HETATM    1  O4  STU B1001       4.412  -1.543  -6.537  1.00  0.00           O  
HETATM    2  C25 STU B1001       4.087  -0.207  -5.994  1.00  0.00           C  
HETATM    3  C24 STU B1001       3.002   0.453  -6.873  1.00  0.00           C  
HETATM    4  C23 STU B1001       2.637  -0.465  -8.004  1.00  0.00           C  
HETATM    5  C22 STU B1001       3.845  -0.903  -8.744  1.00  0.00           C  
HETATM    6  C21 STU B1001       4.653  -1.823  -7.881  1.00  0.00           C  
HETATM    7  C26 STU B1001       4.216  -3.226  -8.087  1.00  0.00           C  
HETATM    8  N4  STU B1001       1.749   0.237  -8.916  1.00  0.00           N  
HETATM    9  HN4 STU B1001       1.408  -0.353  -9.522  1.00  0.00           H  
HETATM   10  C28 STU B1001       0.663   0.850  -8.180  1.00  0.00           C  
HETATM   11  O6  STU B1001       4.623   0.241  -9.120  1.00  0.00           O  
HETATM   12  C27 STU B1001       5.179   0.171 -10.442  1.00  0.00           C  
HETATM   13  N3  STU B1001       5.210   0.552  -5.999  1.00  0.00           N  
HETATM   14  C19 STU B1001       5.372   1.975  -6.428  1.00  0.00           C  
HETATM   15  C6  STU B1001       6.765   2.234  -6.574  1.00  0.00           C  
HETATM   16  C5  STU B1001       7.482   1.032  -6.272  1.00  0.00           C  
HETATM   17  C4  STU B1001       8.849   0.684  -6.251  1.00  0.00           C  
HETATM   18  C20 STU B1001       6.572   0.042  -5.945  1.00  0.00           C  
HETATM   19  C3  STU B1001       9.247  -0.627  -5.902  1.00  0.00           C  
HETATM   20  C2  STU B1001       8.284  -1.593  -5.574  1.00  0.00           C  
HETATM   21  C1  STU B1001       6.939  -1.241  -5.599  1.00  0.00           C  
HETATM   22  C18 STU B1001       4.428   2.917  -6.641  1.00  0.00           C  
HETATM   23  N2  STU B1001       3.428   3.020  -7.637  1.00  0.00           N  
HETATM   24  C17 STU B1001       2.709   4.240  -7.359  1.00  0.00           C  
HETATM   25  C12 STU B1001       3.282   4.838  -6.229  1.00  0.00           C  
HETATM   26  C16 STU B1001       1.642   4.850  -8.003  1.00  0.00           C  
HETATM   27  C11 STU B1001       4.350   4.007  -5.780  1.00  0.00           C  
HETATM   28  C13 STU B1001       2.776   6.042  -5.742  1.00  0.00           C  
HETATM   29  C14 STU B1001       1.692   6.667  -6.383  1.00  0.00           C  
HETATM   30  C15 STU B1001       1.125   6.065  -7.521  1.00  0.00           C  
HETATM   31  C10 STU B1001       5.255   4.108  -4.708  1.00  0.00           C  
HETATM   32  C9  STU B1001       6.529   4.988  -4.622  1.00  0.00           C  
HETATM   33  N1  STU B1001       6.963   4.732  -3.230  1.00  0.00           N  
HETATM   34  HN1 STU B1001       7.709   5.072  -2.829  1.00  0.00           H  
HETATM   35  C8  STU B1001       6.125   3.694  -2.705  1.00  0.00           C  
HETATM   36  O5  STU B1001       6.410   3.106  -1.463  1.00  0.00           O  
HETATM   37  C7  STU B1001       5.083   3.389  -3.568  1.00  0.00           C  
